# Supplementary material for: Deconvoluting Nonlinear Catalyst–Substrate Effects in the Intramolecular Dirhodium-Catalyzed C–H Insertion of Donor/Donor Carbenes Using Data Science Tools
Source: ACS Catal. 2023 Dec 11;14(1):104–15. doi: 10.1021/acscatal.3c04256 (PMC10775150; doi:10.1021/acscatal.3c04256)
Supplement: Supplementary file 1 — cs3c04256_si_001.cif [file cs3c04256_si_001.cif]

 
data_JF2887FMI 
  
_audit_creation_method            'SHELXL-2018/3' 
_shelx_SHELXL_version_number      '2018/3' 
_chemical_name_systematic         ? 
_chemical_name_common             ? 
_chemical_melting_point           ? 
_chemical_formula_moiety 
 '2(C52.50 H45 N4 O18 Rh2), (C52 H44 N4 O18 Rh2), 1.5(H2 O)' 
_chemical_formula_sum 
 'C157 H137 N12 O55.50 Rh6' 
_chemical_formula_weight          3697.24 
  
loop_ 
 _atom_type_symbol 
 _atom_type_description 
 _atom_type_scat_dispersion_real 
 _atom_type_scat_dispersion_imag 
 _atom_type_scat_source 
 'C'  'C'   0.0033   0.0016 
 'International Tables Vol C Tables 4.2.6.8 and 6.1.1.4' 
 'H'  'H'   0.0000   0.0000 
 'International Tables Vol C Tables 4.2.6.8 and 6.1.1.4' 
 'N'  'N'   0.0061   0.0033 
 'International Tables Vol C Tables 4.2.6.8 and 6.1.1.4' 
 'O'  'O'   0.0106   0.0060 
 'International Tables Vol C Tables 4.2.6.8 and 6.1.1.4' 
 'Rh'  'Rh'  -1.1178   0.9187 
 'International Tables Vol C Tables 4.2.6.8 and 6.1.1.4' 
  
_space_group_crystal_system       monoclinic 
_space_group_IT_number            14 
_space_group_name_H-M_alt         'P 21/c' 
_space_group_name_Hall            '-P 2ybc' 
  
_shelx_space_group_comment 
; 
The symmetry employed for this shelxl refinement is uniquely defined 
by the following loop, which should always be used as a source of 
symmetry information in preference to the above space-group names. 
They are only intended as comments. 
; 
  
loop_ 
 _space_group_symop_operation_xyz 
 'x, y, z' 
 '-x, y+1/2, -z+1/2' 
 '-x, -y, -z' 
 'x, -y-1/2, z-1/2' 
  
_cell_length_a                    15.236(2) 
_cell_length_b                    40.203(6) 
_cell_length_c                    25.541(4) 
_cell_angle_alpha                 90 
_cell_angle_beta                  104.2681(19) 
_cell_angle_gamma                 90 
_cell_volume                      15162(4) 
_cell_formula_units_Z             4 
_cell_measurement_temperature     90(2) 
_cell_measurement_reflns_used     9666 
_cell_measurement_theta_min       2.45 
_cell_measurement_theta_max       27.44 
  
_exptl_crystal_description        Plate 
_exptl_crystal_colour             green 
_exptl_crystal_density_meas       ? 
_exptl_crystal_density_method     ? 
_exptl_crystal_density_diffrn     1.620 
_exptl_crystal_F_000              7508 
_exptl_transmission_factor_min    ? 
_exptl_transmission_factor_max    ? 
_exptl_crystal_size_max           0.393 
_exptl_crystal_size_mid           0.330 
_exptl_crystal_size_min           0.076 
_exptl_absorpt_coefficient_mu     0.735 
_shelx_estimated_absorpt_T_min    0.761 
_shelx_estimated_absorpt_T_max    0.946 
_exptl_absorpt_correction_type    Multi-scan 
_exptl_absorpt_correction_T_min   0.6978 
_exptl_absorpt_correction_T_max   0.8640 
_exptl_absorpt_process_details    'SADABS 2016/2 (Sheldrick, 2016)' 
_exptl_absorpt_special_details    ? 
_diffrn_ambient_temperature       90(2) 
_diffrn_radiation_wavelength      0.71073 
_diffrn_radiation_type            MoK\a 
_diffrn_source                    ? 
_diffrn_measurement_device_type   'Bruker APEX-II CCD' 
_diffrn_measurement_method        '\f and \w scans' 
_diffrn_detector_area_resol_mean  ? 
_diffrn_reflns_number             135882 
_diffrn_reflns_av_unetI/netI      0.0547 
_diffrn_reflns_av_R_equivalents   0.0696 
_diffrn_reflns_limit_h_min        -19 
_diffrn_reflns_limit_h_max        19 
_diffrn_reflns_limit_k_min        -52 
_diffrn_reflns_limit_k_max        52 
_diffrn_reflns_limit_l_min        -33 
_diffrn_reflns_limit_l_max        33 
_diffrn_reflns_theta_min          1.469 
_diffrn_reflns_theta_max          27.527 
_diffrn_reflns_theta_full         25.242 
_diffrn_measured_fraction_theta_max   0.997 
_diffrn_measured_fraction_theta_full  1.000 
_diffrn_reflns_Laue_measured_fraction_max    0.997 
_diffrn_reflns_Laue_measured_fraction_full   1.000 
_diffrn_reflns_point_group_measured_fraction_max   0.997 
_diffrn_reflns_point_group_measured_fraction_full  1.000 
_reflns_number_total              34812 
_reflns_number_gt                 25490 
_reflns_threshold_expression      'I > 2\s(I)' 
_reflns_Friedel_coverage          0.000 
_reflns_Friedel_fraction_max      . 
_reflns_Friedel_fraction_full     . 
  
_reflns_special_details 
; 
 Reflections were merged by SHELXL according to the crystal 
 class for the calculation of statistics and refinement. 
  
 _reflns_Friedel_fraction is defined as the number of unique 
 Friedel pairs measured divided by the number that would be 
 possible theoretically, ignoring centric projections and 
 systematic absences. 
; 
  
_computing_data_collection        'Apex2 (2014.9-1) (Bruker, 2014)' 
_computing_cell_refinement        'SAINT (8.38a) (Bruker, 2017)' 
_computing_data_reduction         'SAINT (8.38a) (Bruker, 2017)' 
_computing_structure_solution     'SHELXT (Sheldrick, 2014)' 
_computing_structure_refinement 'SHELXL-2018/3 (Sheldrick, 2018)' 
_computing_molecular_graphics     'Bruker SHELXTL' 
_computing_publication_material   'Bruker SHELXTL' 
_refine_special_details           ? 
_refine_ls_structure_factor_coef  Fsqd 
_refine_ls_matrix_type            full 
_refine_ls_weighting_scheme       calc 
_refine_ls_weighting_details 
'w=1/[\s^2^(Fo^2^)+(0.0106P)^2^+40.8268P] where P=(Fo^2^+2Fc^2^)/3' 
_atom_sites_solution_primary      ? 
_atom_sites_solution_secondary    ? 
_atom_sites_solution_hydrogens    mixed 
_refine_ls_hydrogen_treatment     mixed 
_refine_ls_extinction_method      none 
_refine_ls_extinction_coef        . 
_refine_ls_number_reflns          34812 
_refine_ls_number_parameters      2163 
_refine_ls_number_restraints      58 
_refine_ls_R_factor_all           0.0818 
_refine_ls_R_factor_gt            0.0516 
_refine_ls_wR_factor_ref          0.0918 
_refine_ls_wR_factor_gt           0.0830 
_refine_ls_goodness_of_fit_ref    1.095 
_refine_ls_restrained_S_all       1.097 
_refine_ls_shift/su_max           0.004 
_refine_ls_shift/su_mean          0.000 
  
loop_ 
 _atom_site_label 
 _atom_site_type_symbol 
 _atom_site_fract_x 
 _atom_site_fract_y 
 _atom_site_fract_z 
 _atom_site_U_iso_or_equiv 
 _atom_site_adp_type 
 _atom_site_occupancy 
 _atom_site_site_symmetry_order 
 _atom_site_calc_flag 
 _atom_site_refinement_flags_posn 
 _atom_site_refinement_flags_adp 
 _atom_site_refinement_flags_occupancy 
 _atom_site_disorder_assembly 
 _atom_site_disorder_group 
Rh1 Rh 0.25939(2) 0.66153(2) 0.68425(2) 0.01768(6) Uani 1 1 d . . . . . 
Rh2 Rh 0.16151(2) 0.62155(2) 0.70987(2) 0.01796(6) Uani 1 1 d . . . . . 
C1 C 0.2906(2) 0.59370(9) 0.65813(15) 0.0185(8) Uani 1 1 d . . . . . 
O1 O 0.3463(2) 0.70030(7) 0.65134(13) 0.0252(6) Uani 1 1 d D . . . . 
H1 H 0.4048(19) 0.6970(11) 0.6650(17) 0.032(13) Uiso 1 1 d D . . . . 
C2 C 0.3361(3) 0.56711(9) 0.63088(16) 0.0201(8) Uani 1 1 d . . . . . 
N2 N 0.2984(2) 0.53413(7) 0.63600(13) 0.0203(7) Uani 1 1 d . . . . . 
O2 O 0.0675(2) 0.58668(10) 0.73708(15) 0.0458(10) Uani 1 1 d D . . . . 
H2A H 0.0128(11) 0.5877(10) 0.7193(13) 0.025(12) Uiso 1 1 d D . . . . 
H2B H 0.076(3) 0.5785(13) 0.7683(10) 0.066(19) Uiso 1 1 d D . . . . 
C3 C 0.4413(3) 0.57019(10) 0.64683(17) 0.0242(9) Uani 1 1 d . . . . . 
H3A H 0.465083 0.583786 0.679577 0.029 Uiso 1 1 calc R U . . . 
H3B H 0.473151 0.548567 0.649344 0.029 Uiso 1 1 calc R U . . . 
O3 O 0.32028(18) 0.62307(6) 0.65536(11) 0.0231(6) Uani 1 1 d . . . . . 
C4 C 0.4365(3) 0.58906(10) 0.59331(17) 0.0274(9) Uani 1 1 d . . . . . 
H4A H 0.442842 0.613475 0.597724 0.033 Uiso 1 1 calc R U . . . 
H4B H 0.478205 0.580254 0.572443 0.033 Uiso 1 1 calc R U . . . 
O4 O 0.22905(17) 0.58462(6) 0.68060(11) 0.0219(6) Uani 1 1 d . . . . . 
C5 C 0.3373(3) 0.57727(10) 0.57211(16) 0.0246(9) Uani 1 1 d . . . . . 
H5A H 0.330335 0.558280 0.546737 0.029 Uiso 1 1 calc R U . . . 
H5B H 0.294523 0.595383 0.557052 0.029 Uiso 1 1 calc R U . . . 
O5 O 0.16971(18) 0.66497(6) 0.61080(11) 0.0212(6) Uani 1 1 d . . . . . 
C6 C 0.2170(3) 0.52296(10) 0.60135(17) 0.0249(9) Uani 1 1 d . . . . . 
O6 O 0.07749(18) 0.62662(6) 0.63428(11) 0.0232(6) Uani 1 1 d . . . . . 
O6B O 0.1692(2) 0.53930(7) 0.56562(12) 0.0337(7) Uani 1 1 d . . . . . 
C7 C 0.2044(3) 0.48801(9) 0.61779(17) 0.0238(9) Uani 1 1 d . . . . . 
O7 O 0.19203(18) 0.69822(6) 0.71437(11) 0.0211(6) Uani 1 1 d . . . . . 
C8 C 0.1396(3) 0.46452(11) 0.59470(18) 0.0323(10) Uani 1 1 d . . . . . 
H8 H 0.092398 0.469513 0.563741 0.039 Uiso 1 1 calc R U . . . 
O8 O 0.09886(18) 0.65985(6) 0.73707(11) 0.0238(6) Uani 1 1 d . . . . . 
C9 C 0.1471(3) 0.43319(11) 0.61910(19) 0.0348(11) Uani 1 1 d . . . . . 
H9 H 0.104210 0.416430 0.604233 0.042 Uiso 1 1 calc R U . . . 
O9 O 0.34448(18) 0.65551(6) 0.75944(11) 0.0218(6) Uani 1 1 d . . . . . 
C10 C 0.2156(3) 0.42601(10) 0.66455(18) 0.0296(10) Uani 1 1 d . . . . . 
H10 H 0.218686 0.404446 0.680094 0.036 Uiso 1 1 calc R U . . . 
O10 O 0.24933(18) 0.61827(6) 0.78361(11) 0.0232(6) Uani 1 1 d . . . . . 
C11 C 0.2805(3) 0.44989(10) 0.68805(18) 0.0266(9) Uani 1 1 d . . . . . 
H11 H 0.327224 0.445153 0.719383 0.032 Uiso 1 1 calc R U . . . 
C12 C 0.2729(3) 0.48074(9) 0.66318(17) 0.0233(9) Uani 1 1 d . . . . . 
C13 C 0.3330(3) 0.51071(9) 0.67674(16) 0.0213(8) Uani 1 1 d . . . . . 
O13 O 0.39942(18) 0.51455(7) 0.71399(11) 0.0249(6) Uani 1 1 d . . . . . 
C14 C 0.1002(3) 0.64659(9) 0.60151(16) 0.0201(8) Uani 1 1 d . . . . . 
C15 C 0.0367(3) 0.64823(10) 0.54488(16) 0.0239(9) Uani 1 1 d . . . . . 
N15 N 0.0628(2) 0.67628(8) 0.51541(14) 0.0252(8) Uani 1 1 d . . . . . 
C16 C -0.0641(3) 0.64569(11) 0.54494(18) 0.0325(10) Uani 1 1 d . . . . . 
H16A H -0.104697 0.658567 0.515734 0.039 Uiso 1 1 calc R U . . . 
H16B H -0.076482 0.650684 0.580393 0.039 Uiso 1 1 calc R U . . . 
C17 C -0.0613(4) 0.60819(12) 0.5328(2) 0.0460(13) Uani 1 1 d . . . . . 
H17A H -0.112155 0.600487 0.503169 0.055 Uiso 1 1 calc R U . . . 
H17B H -0.054220 0.593856 0.565113 0.055 Uiso 1 1 calc R U . . . 
C18 C 0.0277(3) 0.61402(11) 0.51543(18) 0.0356(11) Uani 1 1 d . . . . . 
H18A H 0.019479 0.615740 0.475854 0.043 Uiso 1 1 calc R U . . . 
H18B H 0.076417 0.598064 0.531441 0.043 Uiso 1 1 calc R U . . . 
C19 C 0.1332(3) 0.67521(13) 0.48909(18) 0.0371(11) Uani 1 1 d . . . . . 
O19 O 0.1722(2) 0.65082(10) 0.47969(14) 0.0499(9) Uani 1 1 d . . . . . 
C20 C 0.1509(4) 0.71082(14) 0.47631(19) 0.0469(14) Uani 1 1 d . . . . . 
C21 C 0.2119(4) 0.72435(17) 0.4495(2) 0.0607(18) Uani 1 1 d . . . . . 
H21 H 0.250554 0.710692 0.434635 0.073 Uiso 1 1 calc R U . . . 
C22 C 0.2134(5) 0.7590(2) 0.4456(3) 0.079(3) Uani 1 1 d . . . . . 
H22 H 0.254443 0.768979 0.427653 0.095 Uiso 1 1 calc R U . . . 
C23 C 0.1583(5) 0.77892(18) 0.4665(3) 0.079(3) Uani 1 1 d . . . . . 
H23 H 0.162786 0.802380 0.463533 0.094 Uiso 1 1 calc R U . . . 
C24 C 0.0955(4) 0.76556(13) 0.4921(2) 0.0604(18) Uani 1 1 d . . . . . 
H24 H 0.054999 0.779283 0.505340 0.073 Uiso 1 1 calc R U . . . 
C25 C 0.0950(3) 0.73083(12) 0.4973(2) 0.0416(13) Uani 1 1 d . . . . . 
C26 C 0.0414(3) 0.70939(11) 0.52530(19) 0.0311(10) Uani 1 1 d . . . . . 
O26 O -0.0099(2) 0.71707(8) 0.55305(15) 0.0419(8) Uani 1 1 d . . . . . 
C27 C 0.1292(3) 0.68923(9) 0.73588(15) 0.0201(8) Uani 1 1 d . . . . . 
C28 C 0.0830(3) 0.71533(9) 0.76280(16) 0.0210(8) Uani 1 1 d . . . . . 
N28 N 0.1286(2) 0.74740(8) 0.76473(14) 0.0223(7) Uani 1 1 d . . . . . 
C29 C -0.0224(3) 0.71496(10) 0.74184(17) 0.0251(9) Uani 1 1 d . . . . . 
H29A H -0.050993 0.736962 0.743141 0.030 Uiso 1 1 calc R U . . . 
H29B H -0.044223 0.704564 0.705838 0.030 Uiso 1 1 calc R U . . . 
C30 C -0.0277(3) 0.69191(10) 0.78906(17) 0.0266(9) Uani 1 1 d . . . . . 
H30A H -0.033676 0.668050 0.779248 0.032 Uiso 1 1 calc R U . . . 
H30B H -0.073899 0.698672 0.808283 0.032 Uiso 1 1 calc R U . . . 
C31 C 0.0700(3) 0.70252(10) 0.81798(16) 0.0249(9) Uani 1 1 d . . . . . 
H31A H 0.110059 0.683690 0.833202 0.030 Uiso 1 1 calc R U . . . 
H31B H 0.072828 0.720268 0.845219 0.030 Uiso 1 1 calc R U . . . 
C32 C 0.1005(3) 0.77448(10) 0.73051(18) 0.0256(9) Uani 1 1 d . . . . . 
O32 O 0.0352(2) 0.77522(8) 0.69212(13) 0.0354(7) Uani 1 1 d . . . . . 
C33 C 0.1657(3) 0.80171(9) 0.75206(17) 0.0238(9) Uani 1 1 d . . . . . 
C34 C 0.1665(3) 0.83464(10) 0.7359(2) 0.0327(10) Uani 1 1 d . . . . . 
H34 H 0.121221 0.843085 0.706399 0.039 Uiso 1 1 calc R U . . . 
C35 C 0.2364(3) 0.85485(10) 0.7645(2) 0.0345(11) Uani 1 1 d . . . . . 
H35 H 0.238639 0.877472 0.754188 0.041 Uiso 1 1 calc R U . . . 
C36 C 0.3021(3) 0.84284(11) 0.8074(2) 0.0361(11) Uani 1 1 d . . . . . 
H36 H 0.348479 0.857297 0.826307 0.043 Uiso 1 1 calc R U . . . 
C37 C 0.3013(3) 0.80969(11) 0.82343(18) 0.0333(10) Uani 1 1 d . . . . . 
H37 H 0.346587 0.801203 0.852879 0.040 Uiso 1 1 calc R U . . . 
C38 C 0.2317(3) 0.78947(10) 0.79465(16) 0.0239(9) Uani 1 1 d . . . . . 
C39 C 0.2117(3) 0.75387(10) 0.80223(17) 0.0234(8) Uani 1 1 d . . . . . 
O39 O 0.2547(2) 0.73356(7) 0.83291(12) 0.0344(7) Uani 1 1 d . . . . . 
C40 C 0.3210(3) 0.63569(10) 0.79255(16) 0.0230(8) Uani 1 1 d . . . . . 
C41 C 0.3872(3) 0.63169(10) 0.84755(17) 0.0271(9) Uani 1 1 d . . . . . 
N41 N 0.3476(2) 0.61057(8) 0.88263(14) 0.0266(8) Uani 1 1 d . . . . . 
C42 C 0.4280(3) 0.66538(11) 0.87268(17) 0.0327(10) Uani 1 1 d . . . . . 
H42A H 0.393330 0.685103 0.855884 0.039 Uiso 1 1 calc R U . . . 
H42B H 0.439073 0.666190 0.912517 0.039 Uiso 1 1 calc R U . . . 
C43 C 0.5132(3) 0.65888(12) 0.8530(2) 0.0423(13) Uani 1 1 d . . . . . 
H43A H 0.570191 0.661773 0.881314 0.051 Uiso 1 1 calc R U . . . 
H43B H 0.515279 0.671351 0.819890 0.051 Uiso 1 1 calc R U . . . 
C44 C 0.4839(3) 0.62212(11) 0.84242(18) 0.0344(11) Uani 1 1 d . . . . . 
H44A H 0.516192 0.606620 0.870815 0.041 Uiso 1 1 calc R U . . . 
H44B H 0.485579 0.614056 0.806054 0.041 Uiso 1 1 calc R U . . . 
C45 C 0.3507(3) 0.57549(11) 0.88158(17) 0.0294(10) Uani 1 1 d . . . . . 
O45 O 0.3926(2) 0.55887(7) 0.85664(12) 0.0334(7) Uani 1 1 d . . . . . 
C46 C 0.2919(3) 0.56407(11) 0.91728(16) 0.0278(9) Uani 1 1 d . . . . . 
C47 C 0.2753(3) 0.53218(11) 0.93410(17) 0.0338(10) Uani 1 1 d . . . . . 
H47 H 0.302747 0.513094 0.922988 0.041 Uiso 1 1 calc R U . . . 
C48 C 0.2165(3) 0.52966(12) 0.96804(18) 0.0384(12) Uani 1 1 d . . . . . 
H48 H 0.203235 0.508290 0.980017 0.046 Uiso 1 1 calc R U . . . 
C49 C 0.1767(3) 0.55746(12) 0.98480(18) 0.0380(11) Uani 1 1 d . . . . . 
H49 H 0.136926 0.554872 1.007903 0.046 Uiso 1 1 calc R U . . . 
C50 C 0.1948(3) 0.58921(12) 0.96792(18) 0.0378(11) Uani 1 1 d . . . . . 
H50 H 0.167886 0.608375 0.979174 0.045 Uiso 1 1 calc R U . . . 
C51 C 0.2528(3) 0.59188(11) 0.93449(17) 0.0297(10) Uani 1 1 d . . . . . 
C52 C 0.2838(3) 0.62200(11) 0.91017(17) 0.0301(10) Uani 1 1 d . . . . . 
O52 O 0.2629(2) 0.65088(8) 0.91318(13) 0.0395(8) Uani 1 1 d . . . . . 
C53 C 0.3397(7) 0.6990(3) 0.5969(4) 0.036(2) Uani 0.5 1 d . . P A 1 
H53A H 0.331429 0.675905 0.584577 0.054 Uiso 0.5 1 calc R U P A 1 
H53B H 0.395293 0.707940 0.589484 0.054 Uiso 0.5 1 calc R U P A 1 
H53C H 0.287820 0.712346 0.577810 0.054 Uiso 0.5 1 calc R U P A 1 
H2 H 0.331(10) 0.695(4) 0.6168(19) 0.08(7) Uiso 0.5 1 d D . P B 2 
Rh3 Rh 0.32426(2) 0.33344(2) 0.78198(2) 0.01804(7) Uani 1 1 d . . . . . 
Rh4 Rh 0.24467(2) 0.29256(2) 0.82027(2) 0.01910(7) Uani 1 1 d . . . . . 
C61 C 0.3644(3) 0.26596(9) 0.75983(16) 0.0201(8) Uani 1 1 d . . . . . 
O61 O 0.3824(2) 0.37470(7) 0.73897(13) 0.0262(6) Uani 1 1 d D . . . . 
H61A H 0.4378(12) 0.3718(15) 0.7537(18) 0.07(2) Uiso 1 1 d D . . . . 
H61B H 0.362(3) 0.3734(16) 0.7052(5) 0.08(2) Uiso 1 1 d D . . . . 
C62 C 0.4058(3) 0.23981(9) 0.72917(17) 0.0225(8) Uani 1 1 d . . . . . 
N62 N 0.3705(2) 0.20662(8) 0.73516(14) 0.0230(7) Uani 1 1 d . . . . . 
O62 O 0.1550(2) 0.25648(7) 0.85710(13) 0.0272(6) Uani 1 1 d D . . . . 
H62A H 0.1032(16) 0.2592(13) 0.8361(14) 0.055(18) Uiso 1 1 d D . . . . 
H62B H 0.163(3) 0.2606(14) 0.8904(6) 0.063(19) Uiso 1 1 d D . . . . 
C63 C 0.4029(3) 0.25108(11) 0.67053(18) 0.0324(10) Uani 1 1 d . . . . . 
H63A H 0.393547 0.232600 0.644114 0.039 Uiso 1 1 calc R U . . . 
H63B H 0.359998 0.269491 0.657430 0.039 Uiso 1 1 calc R U . . . 
O63 O 0.39334(18) 0.29544(6) 0.75694(11) 0.0232(6) Uani 1 1 d . . . . . 
C64 C 0.5033(3) 0.26249(11) 0.6898(2) 0.0376(11) Uani 1 1 d . . . . . 
H64A H 0.542352 0.254477 0.666687 0.045 Uiso 1 1 calc R U . . . 
H64B H 0.510564 0.286727 0.696222 0.045 Uiso 1 1 calc R U . . . 
O64 O 0.30557(18) 0.25650(6) 0.78414(11) 0.0229(6) Uani 1 1 d . . . . . 
C65 C 0.5115(3) 0.24196(10) 0.74152(19) 0.0317(10) Uani 1 1 d . . . . . 
H65A H 0.539343 0.254289 0.775054 0.038 Uiso 1 1 calc R U . . . 
H65B H 0.541373 0.220146 0.740863 0.038 Uiso 1 1 calc R U . . . 
O65 O 0.22749(17) 0.32931(6) 0.71205(11) 0.0220(6) Uani 1 1 d . . . . . 
C66 C 0.2932(3) 0.19283(9) 0.69927(17) 0.0234(8) Uani 1 1 d . . . . . 
O66 O 0.14243(18) 0.29576(6) 0.75102(11) 0.0220(6) Uani 1 1 d . . . . . 
O66B O 0.2460(2) 0.20665(7) 0.66097(12) 0.0333(7) Uani 1 1 d . . . . . 
C67 C 0.2857(3) 0.15835(9) 0.71992(17) 0.0248(9) Uani 1 1 d . . . . . 
O67 O 0.24837(18) 0.36895(6) 0.80718(11) 0.0220(6) Uani 1 1 d . . . . . 
C68 C 0.2248(3) 0.13341(11) 0.70012(19) 0.0361(11) Uani 1 1 d . . . . . 
H68 H 0.177226 0.136598 0.668599 0.043 Uiso 1 1 calc R U . . . 
O68 O 0.18742(18) 0.33065(6) 0.85288(11) 0.0237(6) Uani 1 1 d . . . . . 
C69 C 0.2355(4) 0.10325(11) 0.7280(2) 0.0442(13) Uani 1 1 d . . . . . 
H69 H 0.194086 0.085624 0.715514 0.053 Uiso 1 1 calc R U . . . 
O69 O 0.41601(18) 0.33592(6) 0.85584(11) 0.0231(6) Uani 1 1 d . . . . . 
C70 C 0.3055(4) 0.09865(10) 0.7737(2) 0.0421(13) Uani 1 1 d . . . . . 
H70 H 0.311574 0.077793 0.791709 0.051 Uiso 1 1 calc R U . . . 
O70 O 0.34950(18) 0.29270(6) 0.88805(11) 0.0241(6) Uani 1 1 d . . . . . 
C71 C 0.3672(3) 0.12388(10) 0.79371(19) 0.0332(10) Uani 1 1 d . . . . . 
H71 H 0.415294 0.120718 0.824975 0.040 Uiso 1 1 calc R U . . . 
C72 C 0.3552(3) 0.15380(10) 0.76598(17) 0.0263(9) Uani 1 1 d . . . . . 
C73 C 0.4074(3) 0.18533(10) 0.77771(17) 0.0244(9) Uani 1 1 d . . . . . 
O73 O 0.46946(19) 0.19215(8) 0.81633(12) 0.0337(7) Uani 1 1 d . . . . . 
C74 C 0.1563(3) 0.31270(9) 0.71220(16) 0.0216(8) Uani 1 1 d . . . . . 
C75 C 0.0830(3) 0.31370(9) 0.65896(15) 0.0204(8) Uani 1 1 d . . . . . 
N75 N 0.1202(2) 0.29930(8) 0.61693(14) 0.0251(8) Uani 1 1 d . . . . . 
C76 C 0.0413(3) 0.34931(9) 0.64775(17) 0.0245(9) Uani 1 1 d . . . . . 
H76A H 0.080291 0.367215 0.667643 0.029 Uiso 1 1 calc R U . . . 
H76B H 0.019727 0.354787 0.608908 0.029 Uiso 1 1 calc R U . . . 
C77 C -0.0345(3) 0.33793(10) 0.67445(18) 0.0287(9) Uani 1 1 d . . . . . 
H77A H -0.023103 0.343682 0.713230 0.034 Uiso 1 1 calc R U . . . 
H77B H -0.096049 0.344815 0.654484 0.034 Uiso 1 1 calc R U . . . 
C78 C -0.0110(3) 0.30150(10) 0.66383(17) 0.0239(9) Uani 1 1 d . . . . . 
H78A H -0.008543 0.286392 0.694767 0.029 Uiso 1 1 calc R U . . . 
H78B H -0.048984 0.292044 0.629985 0.029 Uiso 1 1 calc R U . . . 
C79 C 0.1147(3) 0.26447(10) 0.60477(16) 0.0238(9) Uani 1 1 d . . . . . 
O79 O 0.0727(2) 0.24433(7) 0.62450(12) 0.0300(7) Uani 1 1 d . . . . . 
C80 C 0.1668(3) 0.25950(10) 0.56292(16) 0.0247(9) Uani 1 1 d . . . . . 
C81 C 0.1859(3) 0.23078(10) 0.53884(18) 0.0316(10) Uani 1 1 d . . . . . 
H81 H 0.166535 0.209736 0.548678 0.038 Uiso 1 1 calc R U . . . 
C82 C 0.2349(3) 0.23355(11) 0.49926(18) 0.0324(10) Uani 1 1 d . . . . . 
H82 H 0.248520 0.214170 0.481510 0.039 Uiso 1 1 calc R U . . . 
C83 C 0.2638(3) 0.26480(11) 0.48572(18) 0.0319(10) Uani 1 1 d . . . . . 
H83 H 0.295582 0.266380 0.458138 0.038 Uiso 1 1 calc R U . . . 
C84 C 0.2468(3) 0.29354(10) 0.51199(17) 0.0264(9) Uani 1 1 d . . . . . 
H84 H 0.267326 0.314663 0.503309 0.032 Uiso 1 1 calc R U . . . 
C85 C 0.1989(3) 0.29020(10) 0.55124(16) 0.0234(8) Uani 1 1 d . . . . . 
C86 C 0.1703(3) 0.31581(9) 0.58624(16) 0.0214(8) Uani 1 1 d . . . . . 
O86 O 0.1864(2) 0.34587(7) 0.58864(12) 0.0305(7) Uani 1 1 d . . . . . 
C87 C 0.1982(3) 0.35999(10) 0.83726(15) 0.0203(8) Uani 1 1 d . . . . . 
C88 C 0.1424(3) 0.38674(9) 0.85664(16) 0.0222(8) Uani 1 1 d . . . . . 
N88 N 0.1514(2) 0.41838(8) 0.83041(14) 0.0230(7) Uani 1 1 d . . . . . 
C89 C 0.0429(3) 0.37464(11) 0.85209(18) 0.0298(10) Uani 1 1 d . . . . . 
H89A H -0.003189 0.392266 0.840560 0.036 Uiso 1 1 calc R U . . . 
H89B H 0.026405 0.354366 0.829837 0.036 Uiso 1 1 calc R U . . . 
C90 C 0.0669(3) 0.36793(11) 0.91319(19) 0.0332(10) Uani 1 1 d . . . . . 
H90A H 0.075892 0.344082 0.922667 0.040 Uiso 1 1 calc R U . . . 
H90B H 0.024639 0.378363 0.932179 0.040 Uiso 1 1 calc R U . . . 
C91 C 0.1566(3) 0.38750(11) 0.91896(17) 0.0283(9) Uani 1 1 d . . . . . 
H91A H 0.210927 0.375202 0.938780 0.034 Uiso 1 1 calc R U . . . 
H91B H 0.155172 0.410165 0.933877 0.034 Uiso 1 1 calc R U . . . 
C92 C 0.0979(3) 0.42711(10) 0.78003(16) 0.0222(8) Uani 1 1 d . . . . . 
O92 O 0.04013(18) 0.40935(7) 0.75241(11) 0.0269(6) Uani 1 1 d . . . . . 
C93 C 0.1285(3) 0.46077(10) 0.76789(16) 0.0250(9) Uani 1 1 d . . . . . 
C94 C 0.0905(3) 0.48243(11) 0.72657(18) 0.0303(10) Uani 1 1 d . . . . . 
H94 H 0.036900 0.476971 0.699987 0.036 Uiso 1 1 calc R U . . . 
C95 C 0.1350(3) 0.51288(11) 0.72587(19) 0.0351(11) Uani 1 1 d . . . . . 
H95 H 0.110691 0.528560 0.698268 0.042 Uiso 1 1 calc R U . . . 
C96 C 0.2137(3) 0.52067(11) 0.76458(18) 0.0336(10) Uani 1 1 d . . . . . 
H96 H 0.242203 0.541523 0.762885 0.040 Uiso 1 1 calc R U . . . 
C97 C 0.2516(3) 0.49844(11) 0.80591(18) 0.0310(10) Uani 1 1 d . . . . . 
H97 H 0.306269 0.503438 0.831940 0.037 Uiso 1 1 calc R U . . . 
C98 C 0.2059(3) 0.46858(10) 0.80730(17) 0.0250(9) Uani 1 1 d . . . . . 
C99 C 0.2243(3) 0.44125(10) 0.84825(17) 0.0257(9) Uani 1 1 d . . . . . 
O99 O 0.2838(2) 0.43824(8) 0.88897(12) 0.0331(7) Uani 1 1 d . . . . . 
C100 C 0.4080(3) 0.31552(9) 0.89221(16) 0.0222(8) Uani 1 1 d . . . . . 
C101 C 0.4772(3) 0.31943(9) 0.94728(16) 0.0238(9) Uani 1 1 d . . . . . 
N101 N 0.4637(2) 0.35207(8) 0.97011(13) 0.0236(7) Uani 1 1 d . . . . . 
C102 C 0.4821(3) 0.28864(10) 0.98400(18) 0.0313(10) Uani 1 1 d . . . . . 
H10A H 0.503311 0.293571 1.023064 0.038 Uiso 1 1 calc R U . . . 
H10B H 0.425922 0.275200 0.976290 0.038 Uiso 1 1 calc R U . . . 
C103 C 0.5564(3) 0.27476(11) 0.9585(2) 0.0368(11) Uani 1 1 d . . . . . 
H10C H 0.533225 0.259964 0.927130 0.044 Uiso 1 1 calc R U . . . 
H10D H 0.607872 0.264402 0.984785 0.044 Uiso 1 1 calc R U . . . 
C104 C 0.5746(3) 0.31095(10) 0.94289(18) 0.0285(9) Uani 1 1 d . . . . . 
H10E H 0.583725 0.313262 0.906005 0.034 Uiso 1 1 calc R U . . . 
H10F H 0.623003 0.322423 0.969847 0.034 Uiso 1 1 calc R U . . . 
C105 C 0.5144(3) 0.38112(10) 0.96681(16) 0.0256(9) Uani 1 1 d . . . . . 
O105 O 0.5781(2) 0.38286(7) 0.94677(13) 0.0330(7) Uani 1 1 d . . . . . 
C106 C 0.4725(3) 0.40784(10) 0.99314(16) 0.0252(9) Uani 1 1 d . . . . . 
C107 C 0.4964(3) 0.44115(10) 1.00214(18) 0.0296(9) Uani 1 1 d . . . . . 
H107 H 0.546340 0.450277 0.990958 0.036 Uiso 1 1 calc R U . . . 
C108 C 0.4445(3) 0.46057(11) 1.02812(18) 0.0340(10) Uani 1 1 d . . . . . 
H108 H 0.459736 0.483322 1.035213 0.041 Uiso 1 1 calc R U . . . 
C109 C 0.3704(3) 0.44728(11) 1.04397(19) 0.0348(11) Uani 1 1 d . . . . . 
H109 H 0.335310 0.461158 1.061061 0.042 Uiso 1 1 calc R U . . . 
C110 C 0.3475(3) 0.41388(11) 1.03495(18) 0.0328(10) Uani 1 1 d . . . . . 
H110 H 0.297294 0.404687 1.045829 0.039 Uiso 1 1 calc R U . . . 
C111 C 0.3995(3) 0.39454(10) 1.00982(17) 0.0254(9) Uani 1 1 d . . . . . 
C112 C 0.3925(3) 0.35854(10) 0.99468(16) 0.0265(9) Uani 1 1 d . . . . . 
O112 O 0.3376(2) 0.33818(7) 1.00117(13) 0.0358(7) Uani 1 1 d . . . . . 
Rh5 Rh 0.68574(2) 0.50228(2) 0.73233(2) 0.01996(7) Uani 1 1 d . . . . . 
Rh6 Rh 0.77663(2) 0.45603(2) 0.71847(2) 0.01865(7) Uani 1 1 d . . . . . 
C113 C 0.6717(3) 0.44557(9) 0.79706(15) 0.0211(8) Uani 1 1 d . . . . . 
C114 C 0.6328(3) 0.42735(10) 0.83874(16) 0.0235(8) Uani 1 1 d . . . . . 
N114 N 0.6671(2) 0.39341(8) 0.84623(13) 0.0234(7) Uani 1 1 d . . . . . 
C115 C 0.5275(3) 0.43095(11) 0.82672(19) 0.0310(10) Uani 1 1 d . . . . . 
H11A H 0.498871 0.438109 0.789320 0.037 Uiso 1 1 calc R U . . . 
H11B H 0.496713 0.411089 0.836653 0.037 Uiso 1 1 calc R U . . . 
C116 C 0.5397(3) 0.45938(11) 0.86865(18) 0.0352(11) Uani 1 1 d . . . . . 
H11C H 0.502047 0.456869 0.894931 0.042 Uiso 1 1 calc R U . . . 
H11D H 0.532915 0.481883 0.852415 0.042 Uiso 1 1 calc R U . . . 
C117 C 0.6393(3) 0.44852(10) 0.89083(17) 0.0274(9) Uani 1 1 d . . . . . 
H11E H 0.649633 0.435111 0.924312 0.033 Uiso 1 1 calc R U . . . 
H11F H 0.683216 0.467078 0.895020 0.033 Uiso 1 1 calc R U . . . 
C118 C 0.7487(3) 0.38330(10) 0.88182(17) 0.0270(9) Uani 1 1 d . . . . . 
O118 O 0.8034(2) 0.40161(7) 0.91034(12) 0.0317(7) Uani 1 1 d . . . . . 
C119 C 0.7529(3) 0.34643(10) 0.87444(18) 0.0312(10) Uani 1 1 d . . . . . 
C120 C 0.8159(4) 0.32313(11) 0.8992(2) 0.0440(13) Uani 1 1 d . . . . . 
H120 H 0.867185 0.329096 0.927142 0.053 Uiso 1 1 calc R U . . . 
C121 C 0.8005(4) 0.29003(12) 0.8811(2) 0.0525(15) Uani 1 1 d . . . . . 
H121 H 0.842948 0.273397 0.897153 0.063 Uiso 1 1 calc R U . . . 
O121 O 0.5821(2) 0.54073(7) 0.75357(12) 0.0290(7) Uani 1 1 d D . . . . 
H12A H 0.5297(16) 0.5329(10) 0.7408(16) 0.022(12) Uiso 1 1 d D . . . . 
C122 C 0.7263(4) 0.28100(12) 0.8411(2) 0.0469(14) Uani 1 1 d . . . . . 
H122 H 0.717977 0.258320 0.830576 0.056 Uiso 1 1 calc R U . . . 
O122 O 0.85982(19) 0.41352(7) 0.69922(12) 0.0235(6) Uani 1 1 d D . . . . 
H12B H 0.853(3) 0.4105(14) 0.6657(6) 0.059(18) Uiso 1 1 d D . . . . 
H12C H 0.9149(12) 0.4160(14) 0.7152(16) 0.07(2) Uiso 1 1 d D . . . . 
C123 C 0.6636(4) 0.30438(11) 0.8158(2) 0.0392(12) Uani 1 1 d . . . . . 
H123 H 0.612684 0.298434 0.787569 0.047 Uiso 1 1 calc R U . . . 
O123 O 0.64285(19) 0.47515(7) 0.78723(11) 0.0259(6) Uani 1 1 d . . . . . 
C124 C 0.6789(3) 0.33706(10) 0.83361(18) 0.0301(10) Uani 1 1 d . . . . . 
O124 O 0.72773(18) 0.43076(6) 0.77569(11) 0.0207(6) Uani 1 1 d . . . . . 
C125 C 0.6264(3) 0.36720(10) 0.81276(18) 0.0287(9) Uani 1 1 d . . . . . 
O125 O 0.79258(18) 0.51765(6) 0.79399(11) 0.0238(6) Uani 1 1 d . . . . . 
O12E O 0.5635(2) 0.36998(8) 0.77345(13) 0.0383(8) Uani 1 1 d . . . . . 
C126 C 0.8609(3) 0.49850(10) 0.80692(16) 0.0227(8) Uani 1 1 d . . . . . 
O126 O 0.87761(18) 0.47354(6) 0.78027(11) 0.0241(6) Uani 1 1 d . . . . . 
C127 C 0.9258(3) 0.50378(10) 0.86261(16) 0.0230(8) Uani 1 1 d . . . . . 
N127 N 0.9324(2) 0.53876(8) 0.87780(14) 0.0248(7) Uani 1 1 d . . . . . 
O127 O 0.73186(18) 0.52721(7) 0.67409(12) 0.0264(6) Uani 1 1 d . . . . . 
C128 C 1.0182(3) 0.48570(11) 0.87175(18) 0.0326(10) Uani 1 1 d D . . . . 
H12D H 1.020747 0.469092 0.843543 0.039 Uiso 0.34 1 calc R U P C 1 
H12E H 1.070827 0.500923 0.878022 0.039 Uiso 0.34 1 calc R U P C 1 
H12K H 1.035108 0.479744 0.837918 0.039 Uiso 0.66 1 calc R U P D 2 
H12L H 1.068444 0.497340 0.897097 0.039 Uiso 0.66 1 calc R U P D 2 
O128 O 0.81844(18) 0.48331(7) 0.66225(11) 0.0253(6) Uani 1 1 d . . . . . 
C129 C 1.0017(6) 0.4704(3) 0.9241(4) 0.041(2) Uani 0.34 1 d D U P E 1 
H12F H 1.013071 0.446109 0.927447 0.049 Uiso 0.34 1 calc R U P E 1 
H12G H 1.033521 0.482114 0.957480 0.049 Uiso 0.34 1 calc R U P E 1 
C12I C 0.9791(4) 0.45723(15) 0.8969(3) 0.0400(17) Uani 0.66 1 d D U P E 2 
H12H H 1.019284 0.449262 0.931177 0.048 Uiso 0.66 1 calc R U P E 2 
H12I H 0.958383 0.438460 0.871787 0.048 Uiso 0.66 1 calc R U P E 2 
O129 O 0.58470(17) 0.48367(6) 0.67207(11) 0.0225(6) Uani 1 1 d . . . . . 
C130 C 0.9021(3) 0.47938(10) 0.90488(17) 0.0303(10) Uani 1 1 d D . . . . 
H13A H 0.877412 0.490593 0.932671 0.036 Uiso 0.34 1 calc R U P E 1 
H13B H 0.863080 0.460561 0.888411 0.036 Uiso 0.34 1 calc R U P E 1 
H13C H 0.912072 0.488816 0.941687 0.036 Uiso 0.66 1 calc R U P E 2 
H13D H 0.841365 0.469132 0.893053 0.036 Uiso 0.66 1 calc R U P E 2 
O130 O 0.66972(17) 0.43946(6) 0.65929(11) 0.0216(6) Uani 1 1 d . . . . . 
C131 C 0.8887(3) 0.55502(10) 0.91311(17) 0.0278(9) Uani 1 1 d . . . . . 
O131 O 0.8349(2) 0.54311(8) 0.93556(14) 0.0388(8) Uani 1 1 d . . . . . 
C132 C 0.9228(3) 0.59016(10) 0.91685(17) 0.0280(9) Uani 1 1 d . . . . . 
C133 C 0.9061(3) 0.61614(11) 0.94813(19) 0.0373(11) Uani 1 1 d . . . . . 
H133 H 0.867820 0.613528 0.972115 0.045 Uiso 1 1 calc R U . . . 
C134 C 0.9481(4) 0.64669(12) 0.9431(2) 0.0432(12) Uani 1 1 d . . . . . 
H134 H 0.939284 0.665134 0.964453 0.052 Uiso 1 1 calc R U . . . 
C135 C 1.0025(4) 0.65011(12) 0.9069(2) 0.0455(13) Uani 1 1 d . . . . . 
H135 H 1.028673 0.671187 0.903400 0.055 Uiso 1 1 calc R U . . . 
C136 C 1.0198(3) 0.62394(11) 0.8759(2) 0.0392(11) Uani 1 1 d . . . . . 
H136 H 1.057565 0.626500 0.851646 0.047 Uiso 1 1 calc R U . . . 
C137 C 0.9794(3) 0.59369(10) 0.88197(17) 0.0296(10) Uani 1 1 d . . . . . 
C138 C 0.9858(3) 0.56073(11) 0.85670(17) 0.0272(9) Uani 1 1 d . . . . . 
O138 O 1.0282(2) 0.55276(8) 0.82409(13) 0.0385(8) Uani 1 1 d . . . . . 
C139 C 0.7860(3) 0.51242(10) 0.65150(17) 0.0270(9) Uani 1 1 d . . . . . 
C140 C 0.8147(3) 0.52981(11) 0.60494(19) 0.0336(11) Uani 1 1 d . . . . . 
N140 N 0.7873(2) 0.56483(9) 0.60281(16) 0.0324(9) Uani 1 1 d . . . . . 
C141 C 0.7882(4) 0.50945(12) 0.5509(2) 0.0443(13) Uani 1 1 d . . . . . 
H14A H 0.740803 0.492515 0.550247 0.053 Uiso 1 1 calc R U . . . 
H14B H 0.772476 0.523559 0.518121 0.053 Uiso 1 1 calc R U . . . 
C142 C 0.8845(4) 0.49497(17) 0.5624(3) 0.0675(19) Uani 1 1 d . . . . . 
H14C H 0.889681 0.472286 0.578005 0.081 Uiso 1 1 calc R U . . . 
H14D H 0.912300 0.496161 0.531317 0.081 Uiso 1 1 calc R U . . . 
C143 C 0.9159(3) 0.52243(15) 0.6043(3) 0.064(2) Uani 1 1 d . . . . . 
H14E H 0.946071 0.541235 0.590796 0.077 Uiso 1 1 calc R U . . . 
H14F H 0.953228 0.514198 0.639248 0.077 Uiso 1 1 calc R U . . . 
C144 C 0.8334(3) 0.58780(13) 0.6399(2) 0.0436(13) Uani 1 1 d . . . . . 
O144 O 0.9001(2) 0.58060(11) 0.67530(16) 0.0702(14) Uani 1 1 d . . . . . 
C145 C 0.7859(3) 0.61991(12) 0.62814(19) 0.0395(12) Uani 1 1 d . . . . . 
C146 C 0.8055(4) 0.65070(14) 0.6521(2) 0.0576(17) Uani 1 1 d . . . . . 
H146 H 0.859089 0.654229 0.679816 0.069 Uiso 1 1 calc R U . . . 
C147 C 0.7445(5) 0.67630(13) 0.6345(2) 0.0619(19) Uani 1 1 d . . . . . 
H147 H 0.756958 0.697869 0.649709 0.074 Uiso 1 1 calc R U . . . 
C148 C 0.6647(5) 0.67075(12) 0.5945(2) 0.0540(16) Uani 1 1 d . . . . . 
H148 H 0.622895 0.688492 0.583915 0.065 Uiso 1 1 calc R U . . . 
C149 C 0.6451(4) 0.63963(11) 0.56993(19) 0.0383(11) Uani 1 1 d . . . . . 
H149 H 0.591613 0.635840 0.542286 0.046 Uiso 1 1 calc R U . . . 
C150 C 0.7080(3) 0.61457(10) 0.58802(18) 0.0307(10) Uani 1 1 d . . . . . 
C151 C 0.7057(3) 0.57861(10) 0.57159(17) 0.0271(9) Uani 1 1 d . . . . . 
O151 O 0.6484(2) 0.56370(8) 0.53950(13) 0.0344(7) Uani 1 1 d . . . . . 
C152 C 0.5986(3) 0.45712(9) 0.64817(15) 0.0204(8) Uani 1 1 d . . . . . 
C153 C 0.5239(3) 0.44695(9) 0.59904(16) 0.0217(8) Uani 1 1 d . . . . . 
N153 N 0.5274(2) 0.41154(8) 0.58810(13) 0.0234(7) Uani 1 1 d . . . . . 
C154 C 0.5244(3) 0.47062(10) 0.55050(17) 0.0294(9) Uani 1 1 d . . . . . 
H15A H 0.580925 0.483610 0.554973 0.035 Uiso 1 1 calc R U . . . 
H15B H 0.508082 0.459451 0.514871 0.035 Uiso 1 1 calc R U . . . 
C155 C 0.4459(3) 0.49035(12) 0.5638(2) 0.0409(12) Uani 1 1 d . . . . . 
H15C H 0.465261 0.511093 0.584274 0.049 Uiso 1 1 calc R U . . . 
H15D H 0.394896 0.494611 0.532034 0.049 Uiso 1 1 calc R U . . . 
C156 C 0.4294(3) 0.46115(11) 0.59910(18) 0.0322(10) Uani 1 1 d . . . . . 
H15E H 0.378561 0.446553 0.581073 0.039 Uiso 1 1 calc R U . . . 
H15F H 0.423447 0.467971 0.635307 0.039 Uiso 1 1 calc R U . . . 
C157 C 0.4764(3) 0.38745(11) 0.60712(18) 0.0315(10) Uani 1 1 d . . . . . 
O157 O 0.4296(2) 0.39254(9) 0.63814(14) 0.0455(9) Uani 1 1 d . . . . . 
C158 C 0.4945(4) 0.35563(12) 0.5817(2) 0.0474(14) Uani 1 1 d . . . . . 
C159 C 0.4566(4) 0.32452(13) 0.5845(3) 0.0680(19) Uani 1 1 d . U . . . 
H159 H 0.413551 0.320525 0.605047 0.082 Uiso 1 1 calc R U . . . 
C160 C 0.4858(6) 0.29965(16) 0.5552(4) 0.093(3) Uani 1 1 d . U . . . 
H160 H 0.461619 0.277906 0.555610 0.112 Uiso 1 1 calc R U . . . 
C161 C 0.5474(6) 0.30506(17) 0.5260(3) 0.092(3) Uani 1 1 d . U . . . 
H161 H 0.564062 0.287088 0.506249 0.110 Uiso 1 1 calc R U . . . 
C162 C 0.5883(5) 0.33677(15) 0.5237(3) 0.071(2) Uani 1 1 d . U . . . 
H162 H 0.632917 0.340463 0.504082 0.086 Uiso 1 1 calc R U . . . 
C163 C 0.5578(4) 0.36183(12) 0.5522(2) 0.0473(14) Uani 1 1 d . . . . . 
C164 C 0.5828(3) 0.39766(11) 0.55750(18) 0.0320(10) Uani 1 1 d . . . . . 
O164 O 0.6368(2) 0.41291(9) 0.53904(13) 0.0401(8) Uani 1 1 d . . . . . 
C165 C 0.5960(6) 0.5471(2) 0.8100(4) 0.0278(19) Uani 0.5 1 d . . P F 1 
H16C H 0.635141 0.529854 0.830549 0.042 Uiso 0.5 1 calc R U P F 1 
H16D H 0.537570 0.547050 0.819540 0.042 Uiso 0.5 1 calc R U P F 1 
H16E H 0.624898 0.568913 0.818500 0.042 Uiso 0.5 1 calc R U P F 1 
H165 H 0.587(8) 0.539(3) 0.7877(12) 0.042 Uiso 0.5 1 d D U P G 2 
O171 O 0.8292(2) 0.40861(11) 0.58824(15) 0.0480(9) Uani 1 1 d D . . . . 
H17C H 0.832(4) 0.3909(13) 0.571(3) 0.18(5) Uiso 1 1 d D . . . . 
H17D H 0.7782(16) 0.4169(11) 0.5743(18) 0.038(15) Uiso 1 1 d D . . . . 
O172 O -0.0387(4) 0.78434(15) 0.5756(3) 0.0361(15) Uani 0.5 1 d D . P . . 
H17E H -0.029(7) 0.7647(14) 0.561(4) 0.07(4) Uiso 0.5 1 d D . P . . 
H17F H -0.010(8) 0.784(3) 0.6108(15) 0.10(5) Uiso 0.5 1 d D . P . . 
  
loop_ 
 _atom_site_aniso_label 
 _atom_site_aniso_U_11 
 _atom_site_aniso_U_22 
 _atom_site_aniso_U_33 
 _atom_site_aniso_U_23 
 _atom_site_aniso_U_13 
 _atom_site_aniso_U_12 
Rh1 0.01973(15) 0.01473(14) 0.01946(15) 0.00286(12) 0.00651(12) 0.00071(11) 
Rh2 0.01878(15) 0.01713(14) 0.01852(15) 0.00334(12) 0.00563(12) 0.00015(11) 
C1 0.0153(18) 0.0192(18) 0.020(2) 0.0022(15) 0.0028(15) -0.0003(14) 
O1 0.0218(16) 0.0198(14) 0.0340(19) 0.0014(13) 0.0067(14) -0.0014(12) 
C2 0.023(2) 0.0142(18) 0.024(2) 0.0025(15) 0.0079(17) -0.0008(15) 
N2 0.0206(17) 0.0137(15) 0.0267(18) -0.0001(13) 0.0062(14) -0.0007(12) 
O2 0.0223(17) 0.067(2) 0.042(2) 0.0317(19) -0.0031(15) -0.0164(16) 
C3 0.024(2) 0.0200(19) 0.030(2) 0.0029(17) 0.0082(18) 0.0019(16) 
O3 0.0278(15) 0.0143(13) 0.0297(16) 0.0014(11) 0.0118(13) -0.0024(11) 
C4 0.027(2) 0.027(2) 0.032(2) -0.0008(18) 0.0135(19) 0.0013(17) 
O4 0.0212(14) 0.0183(13) 0.0295(16) 0.0009(11) 0.0122(12) -0.0038(11) 
C5 0.028(2) 0.023(2) 0.024(2) -0.0019(17) 0.0080(18) -0.0001(16) 
O5 0.0262(14) 0.0168(13) 0.0210(14) 0.0024(11) 0.0065(12) 0.0009(11) 
C6 0.027(2) 0.023(2) 0.026(2) 0.0016(17) 0.0074(18) -0.0006(16) 
O6 0.0222(14) 0.0230(14) 0.0231(15) 0.0047(12) 0.0035(12) 0.0000(11) 
O6B 0.0317(17) 0.0289(16) 0.0355(18) 0.0075(14) -0.0011(14) -0.0025(13) 
C7 0.025(2) 0.021(2) 0.026(2) -0.0003(16) 0.0097(17) -0.0036(16) 
O7 0.0254(14) 0.0165(13) 0.0243(15) 0.0002(11) 0.0120(12) -0.0010(11) 
C8 0.032(2) 0.032(2) 0.031(2) -0.0008(19) 0.006(2) -0.0091(19) 
O8 0.0284(15) 0.0166(13) 0.0296(16) -0.0016(11) 0.0133(13) -0.0026(11) 
C9 0.039(3) 0.028(2) 0.038(3) -0.004(2) 0.009(2) -0.0137(19) 
O9 0.0254(15) 0.0203(13) 0.0188(14) 0.0035(11) 0.0035(12) -0.0019(11) 
C10 0.035(2) 0.021(2) 0.036(3) 0.0010(18) 0.015(2) -0.0044(18) 
O10 0.0232(14) 0.0246(14) 0.0207(15) 0.0047(11) 0.0033(12) -0.0056(11) 
C11 0.023(2) 0.022(2) 0.037(3) 0.0024(18) 0.0110(19) 0.0015(16) 
C12 0.023(2) 0.0176(19) 0.032(2) -0.0016(16) 0.0117(18) -0.0019(15) 
C13 0.021(2) 0.0169(18) 0.028(2) 0.0001(16) 0.0115(17) 0.0033(15) 
O13 0.0220(15) 0.0233(14) 0.0284(16) 0.0023(12) 0.0042(12) -0.0001(11) 
C14 0.022(2) 0.0192(19) 0.020(2) 0.0005(15) 0.0062(16) 0.0046(15) 
C15 0.029(2) 0.022(2) 0.021(2) 0.0061(16) 0.0062(17) -0.0014(16) 
N15 0.0263(18) 0.0259(18) 0.0217(18) 0.0075(14) 0.0026(15) -0.0005(14) 
C16 0.027(2) 0.040(3) 0.027(2) 0.012(2) 0.0011(19) -0.0032(19) 
C17 0.062(3) 0.040(3) 0.033(3) 0.003(2) 0.005(2) -0.022(2) 
C18 0.053(3) 0.029(2) 0.022(2) -0.0040(18) 0.004(2) -0.006(2) 
C19 0.032(3) 0.056(3) 0.022(2) 0.004(2) 0.006(2) -0.008(2) 
O19 0.049(2) 0.066(3) 0.037(2) -0.0149(18) 0.0162(17) -0.0027(19) 
C20 0.046(3) 0.067(4) 0.021(2) 0.014(2) -0.004(2) -0.021(3) 
C21 0.054(4) 0.093(5) 0.028(3) 0.013(3) -0.003(3) -0.035(3) 
C22 0.087(5) 0.096(6) 0.039(4) 0.034(4) -0.015(3) -0.061(5) 
C23 0.090(5) 0.064(4) 0.055(4) 0.036(4) -0.033(4) -0.047(4) 
C24 0.063(4) 0.041(3) 0.057(4) 0.027(3) -0.024(3) -0.024(3) 
C25 0.041(3) 0.041(3) 0.032(3) 0.020(2) -0.012(2) -0.019(2) 
C26 0.025(2) 0.028(2) 0.033(3) 0.0101(19) -0.0054(19) -0.0009(18) 
O26 0.0336(18) 0.0278(17) 0.058(2) 0.0008(16) -0.0004(17) 0.0044(14) 
C27 0.0198(19) 0.023(2) 0.018(2) 0.0040(15) 0.0055(16) 0.0021(15) 
C28 0.023(2) 0.0199(19) 0.021(2) 0.0015(16) 0.0059(16) 0.0012(15) 
N28 0.0231(17) 0.0179(16) 0.0265(19) 0.0015(14) 0.0072(14) 0.0030(13) 
C29 0.023(2) 0.0199(19) 0.033(2) 0.0029(17) 0.0098(18) 0.0019(16) 
C30 0.029(2) 0.023(2) 0.032(2) 0.0016(17) 0.0141(19) -0.0013(17) 
C31 0.032(2) 0.023(2) 0.021(2) 0.0004(16) 0.0089(18) 0.0013(17) 
C32 0.024(2) 0.024(2) 0.032(2) 0.0043(18) 0.0140(19) 0.0036(16) 
O32 0.0249(16) 0.0398(18) 0.0387(19) 0.0155(15) 0.0027(14) -0.0026(13) 
C33 0.025(2) 0.0195(19) 0.031(2) 0.0024(17) 0.0152(18) 0.0037(16) 
C34 0.028(2) 0.027(2) 0.049(3) 0.009(2) 0.019(2) 0.0082(18) 
C35 0.041(3) 0.019(2) 0.053(3) 0.001(2) 0.028(2) -0.0033(19) 
C36 0.044(3) 0.028(2) 0.044(3) -0.009(2) 0.026(2) -0.014(2) 
C37 0.034(3) 0.039(3) 0.027(2) -0.004(2) 0.010(2) -0.008(2) 
C38 0.027(2) 0.023(2) 0.024(2) -0.0013(16) 0.0117(17) -0.0011(16) 
C39 0.024(2) 0.024(2) 0.025(2) 0.0003(17) 0.0097(17) 0.0008(16) 
O39 0.0342(17) 0.0297(16) 0.0362(19) 0.0134(14) 0.0026(14) 0.0014(13) 
C40 0.023(2) 0.024(2) 0.023(2) -0.0006(16) 0.0057(17) 0.0010(16) 
C41 0.028(2) 0.027(2) 0.025(2) 0.0059(17) 0.0044(18) -0.0077(17) 
N41 0.0309(19) 0.0238(18) 0.0235(19) 0.0062(14) 0.0037(15) -0.0066(15) 
C42 0.044(3) 0.037(2) 0.017(2) 0.0068(18) 0.0071(19) -0.010(2) 
C43 0.035(3) 0.050(3) 0.034(3) 0.017(2) -0.007(2) -0.018(2) 
C44 0.032(2) 0.040(3) 0.027(2) 0.012(2) -0.0007(19) -0.005(2) 
C45 0.031(2) 0.030(2) 0.024(2) 0.0006(18) -0.0005(19) -0.0070(18) 
O45 0.0378(18) 0.0293(16) 0.0333(18) 0.0026(14) 0.0088(15) -0.0055(14) 
C46 0.030(2) 0.035(2) 0.016(2) 0.0038(17) -0.0001(17) -0.0109(18) 
C47 0.041(3) 0.031(2) 0.025(2) 0.0026(19) 0.000(2) -0.011(2) 
C48 0.044(3) 0.042(3) 0.026(2) 0.008(2) 0.001(2) -0.020(2) 
C49 0.038(3) 0.052(3) 0.024(2) 0.009(2) 0.007(2) -0.015(2) 
C50 0.040(3) 0.046(3) 0.024(2) 0.006(2) 0.002(2) -0.004(2) 
C51 0.028(2) 0.036(2) 0.021(2) 0.0091(18) -0.0008(18) -0.0053(19) 
C52 0.025(2) 0.040(3) 0.021(2) 0.0092(19) -0.0036(18) -0.0040(19) 
O52 0.052(2) 0.0308(18) 0.038(2) 0.0071(14) 0.0155(16) 0.0039(15) 
C53 0.033(5) 0.050(6) 0.026(5) 0.009(5) 0.008(4) -0.013(4) 
Rh3 0.01882(15) 0.01558(14) 0.01970(16) 0.00018(12) 0.00470(12) -0.00127(11) 
Rh4 0.02192(15) 0.01653(14) 0.01895(15) 0.00012(12) 0.00521(12) -0.00214(12) 
C61 0.0193(19) 0.0208(19) 0.020(2) -0.0018(15) 0.0047(16) -0.0007(15) 
O61 0.0238(16) 0.0216(15) 0.0333(19) 0.0011(13) 0.0072(14) -0.0027(12) 
C62 0.020(2) 0.0185(19) 0.030(2) -0.0024(16) 0.0084(17) -0.0028(15) 
N62 0.0229(17) 0.0165(16) 0.0301(19) -0.0023(14) 0.0073(15) -0.0010(13) 
O62 0.0304(18) 0.0251(15) 0.0266(18) 0.0054(13) 0.0082(14) -0.0009(13) 
C63 0.045(3) 0.024(2) 0.032(3) -0.0022(18) 0.016(2) -0.0063(19) 
O63 0.0254(15) 0.0168(13) 0.0295(16) -0.0038(11) 0.0107(12) -0.0044(11) 
C64 0.038(3) 0.028(2) 0.055(3) -0.005(2) 0.027(2) -0.006(2) 
O64 0.0268(15) 0.0185(13) 0.0251(15) -0.0018(11) 0.0093(12) -0.0045(11) 
C65 0.028(2) 0.022(2) 0.046(3) -0.0042(19) 0.012(2) -0.0016(17) 
O65 0.0234(14) 0.0228(14) 0.0201(15) 0.0009(11) 0.0063(11) -0.0063(11) 
C66 0.025(2) 0.0193(19) 0.027(2) 0.0003(17) 0.0082(18) 0.0020(16) 
O66 0.0236(14) 0.0200(13) 0.0223(15) 0.0026(11) 0.0052(12) -0.0029(11) 
O66B 0.0312(17) 0.0317(16) 0.0344(18) 0.0094(14) 0.0030(14) -0.0007(13) 
C67 0.030(2) 0.0166(19) 0.029(2) -0.0022(16) 0.0106(18) 0.0010(16) 
O67 0.0244(14) 0.0171(13) 0.0280(16) 0.0005(11) 0.0130(12) -0.0027(11) 
C68 0.046(3) 0.028(2) 0.032(3) -0.0076(19) 0.006(2) -0.010(2) 
O68 0.0316(15) 0.0188(14) 0.0239(15) -0.0010(11) 0.0131(12) -0.0029(12) 
C69 0.065(4) 0.024(2) 0.047(3) -0.009(2) 0.018(3) -0.013(2) 
O69 0.0268(15) 0.0177(13) 0.0228(15) 0.0010(11) 0.0021(12) -0.0006(11) 
C70 0.066(3) 0.012(2) 0.058(4) 0.000(2) 0.033(3) 0.005(2) 
O70 0.0255(15) 0.0192(14) 0.0247(15) 0.0005(11) 0.0007(12) -0.0028(11) 
C71 0.043(3) 0.025(2) 0.034(3) 0.0062(19) 0.015(2) 0.0154(19) 
C72 0.030(2) 0.0183(19) 0.032(2) -0.0016(17) 0.0113(19) 0.0041(16) 
C73 0.020(2) 0.026(2) 0.028(2) -0.0040(17) 0.0081(18) 0.0030(16) 
O73 0.0251(16) 0.0432(18) 0.0308(18) -0.0025(14) 0.0031(14) -0.0018(13) 
C74 0.025(2) 0.0172(18) 0.024(2) -0.0026(16) 0.0075(17) -0.0016(15) 
C75 0.022(2) 0.023(2) 0.016(2) 0.0014(15) 0.0046(16) -0.0021(15) 
N75 0.0262(18) 0.0214(17) 0.0272(19) -0.0012(14) 0.0060(15) -0.0099(14) 
C76 0.028(2) 0.0200(19) 0.026(2) 0.0045(16) 0.0060(18) -0.0033(16) 
C77 0.030(2) 0.025(2) 0.031(2) 0.0040(18) 0.0077(19) 0.0014(17) 
C78 0.021(2) 0.024(2) 0.028(2) 0.0033(17) 0.0061(17) -0.0049(16) 
C79 0.022(2) 0.024(2) 0.024(2) 0.0061(17) 0.0029(17) -0.0025(16) 
O79 0.0330(17) 0.0238(15) 0.0354(18) 0.0056(13) 0.0122(14) -0.0025(12) 
C80 0.025(2) 0.025(2) 0.022(2) 0.0112(17) 0.0013(17) 0.0028(16) 
C81 0.037(3) 0.021(2) 0.036(3) 0.0090(18) 0.008(2) 0.0031(18) 
C82 0.039(3) 0.025(2) 0.034(3) 0.0019(19) 0.011(2) 0.0084(19) 
C83 0.038(3) 0.032(2) 0.029(2) 0.0068(19) 0.014(2) 0.0078(19) 
C84 0.026(2) 0.027(2) 0.026(2) 0.0062(17) 0.0057(18) 0.0027(17) 
C85 0.027(2) 0.022(2) 0.020(2) 0.0002(16) 0.0038(17) 0.0006(16) 
C86 0.022(2) 0.0201(19) 0.021(2) 0.0062(16) 0.0029(16) -0.0029(15) 
O86 0.0420(18) 0.0197(14) 0.0325(18) -0.0052(12) 0.0147(14) -0.0087(13) 
C87 0.0197(19) 0.026(2) 0.0151(19) -0.0028(15) 0.0031(16) -0.0036(15) 
C88 0.023(2) 0.022(2) 0.022(2) -0.0020(16) 0.0062(17) -0.0019(16) 
N88 0.0222(17) 0.0206(17) 0.0247(19) -0.0028(14) 0.0028(14) 0.0008(13) 
C89 0.021(2) 0.035(2) 0.034(2) -0.0028(19) 0.0088(19) -0.0025(18) 
C90 0.034(2) 0.031(2) 0.040(3) -0.002(2) 0.018(2) -0.0044(19) 
C91 0.029(2) 0.031(2) 0.026(2) -0.0037(18) 0.0102(19) 0.0002(18) 
C92 0.020(2) 0.028(2) 0.021(2) -0.0045(17) 0.0080(17) 0.0028(16) 
O92 0.0254(15) 0.0270(15) 0.0260(16) -0.0033(12) 0.0017(12) 0.0017(12) 
C93 0.026(2) 0.028(2) 0.022(2) -0.0017(17) 0.0098(17) 0.0008(17) 
C94 0.032(2) 0.033(2) 0.028(2) 0.0019(19) 0.0107(19) 0.0019(19) 
C95 0.045(3) 0.033(2) 0.031(3) 0.004(2) 0.017(2) 0.002(2) 
C96 0.044(3) 0.031(2) 0.031(3) -0.0034(19) 0.020(2) -0.006(2) 
C97 0.032(2) 0.033(2) 0.031(2) -0.0080(19) 0.0138(19) -0.0068(19) 
C98 0.024(2) 0.031(2) 0.022(2) -0.0014(17) 0.0099(17) 0.0014(17) 
C99 0.025(2) 0.028(2) 0.026(2) -0.0038(17) 0.0082(18) 0.0004(17) 
O99 0.0283(16) 0.0403(18) 0.0277(17) -0.0005(14) 0.0014(14) -0.0048(13) 
C100 0.022(2) 0.0207(19) 0.023(2) -0.0031(16) 0.0041(17) 0.0021(16) 
C101 0.030(2) 0.0161(18) 0.024(2) 0.0021(16) 0.0031(17) -0.0024(16) 
N101 0.0247(18) 0.0241(17) 0.0221(18) -0.0021(14) 0.0056(15) -0.0053(14) 
C102 0.038(3) 0.023(2) 0.028(2) 0.0061(18) -0.002(2) -0.0046(18) 
C103 0.031(2) 0.027(2) 0.048(3) 0.006(2) 0.002(2) 0.0009(19) 
C104 0.028(2) 0.026(2) 0.028(2) 0.0021(18) 0.0012(18) 0.0017(17) 
C105 0.027(2) 0.024(2) 0.023(2) 0.0038(17) 0.0012(18) -0.0064(17) 
O105 0.0363(18) 0.0256(16) 0.0398(19) 0.0028(13) 0.0144(15) -0.0036(13) 
C106 0.026(2) 0.028(2) 0.019(2) -0.0004(17) 0.0008(17) -0.0008(17) 
C107 0.031(2) 0.025(2) 0.031(2) 0.0039(18) 0.0047(19) 0.0000(18) 
C108 0.040(3) 0.025(2) 0.034(3) 0.0002(19) 0.003(2) -0.0006(19) 
C109 0.036(3) 0.031(2) 0.036(3) -0.004(2) 0.006(2) 0.0078(19) 
C110 0.029(2) 0.037(3) 0.032(3) -0.001(2) 0.007(2) 0.0010(19) 
C111 0.023(2) 0.030(2) 0.021(2) 0.0004(17) 0.0007(17) -0.0027(17) 
C112 0.027(2) 0.029(2) 0.019(2) -0.0005(17) -0.0021(17) -0.0047(18) 
O112 0.0330(17) 0.0337(17) 0.042(2) -0.0039(14) 0.0126(15) -0.0112(14) 
Rh5 0.02144(15) 0.01569(14) 0.02202(16) -0.00102(12) 0.00397(12) 0.00033(12) 
Rh6 0.01918(15) 0.01639(14) 0.02058(16) -0.00037(12) 0.00529(12) -0.00060(11) 
C113 0.022(2) 0.023(2) 0.017(2) -0.0028(15) 0.0025(16) -0.0041(16) 
C114 0.027(2) 0.023(2) 0.021(2) 0.0003(16) 0.0083(17) -0.0001(16) 
N114 0.0258(18) 0.0211(17) 0.0241(19) 0.0003(14) 0.0075(15) -0.0059(14) 
C115 0.026(2) 0.036(2) 0.033(3) -0.002(2) 0.0117(19) -0.0020(18) 
C116 0.039(3) 0.038(3) 0.034(3) -0.002(2) 0.018(2) 0.003(2) 
C117 0.031(2) 0.029(2) 0.023(2) -0.0018(17) 0.0100(18) -0.0017(18) 
C118 0.037(2) 0.021(2) 0.024(2) 0.0025(17) 0.0092(19) -0.0022(18) 
O118 0.0377(18) 0.0252(15) 0.0278(17) 0.0001(13) -0.0001(14) -0.0038(13) 
C119 0.043(3) 0.021(2) 0.031(2) 0.0030(18) 0.012(2) -0.0043(18) 
C120 0.061(3) 0.028(2) 0.039(3) 0.002(2) 0.006(3) 0.001(2) 
C121 0.084(4) 0.025(2) 0.049(3) 0.007(2) 0.018(3) 0.005(3) 
O121 0.0288(17) 0.0248(15) 0.0322(18) -0.0022(14) 0.0053(15) 0.0009(13) 
C122 0.077(4) 0.024(2) 0.047(3) -0.005(2) 0.029(3) -0.014(2) 
O122 0.0222(16) 0.0223(14) 0.0280(17) -0.0049(13) 0.0102(13) -0.0006(12) 
C123 0.053(3) 0.028(2) 0.043(3) -0.006(2) 0.024(2) -0.017(2) 
O123 0.0307(16) 0.0228(14) 0.0263(16) -0.0003(12) 0.0109(13) 0.0042(12) 
C124 0.038(2) 0.028(2) 0.030(2) -0.0037(18) 0.019(2) -0.0124(19) 
O124 0.0238(14) 0.0175(13) 0.0226(15) 0.0015(11) 0.0090(12) 0.0000(11) 
C125 0.027(2) 0.030(2) 0.034(3) -0.0066(19) 0.016(2) -0.0102(18) 
O125 0.0245(15) 0.0189(13) 0.0252(15) -0.0020(11) 0.0006(12) 0.0029(11) 
O12E 0.0225(16) 0.053(2) 0.0379(19) -0.0174(16) 0.0052(14) -0.0064(14) 
C126 0.024(2) 0.0206(19) 0.024(2) 0.0025(16) 0.0078(17) -0.0037(16) 
O126 0.0236(15) 0.0212(14) 0.0255(16) -0.0035(12) 0.0023(12) -0.0006(11) 
C127 0.021(2) 0.027(2) 0.022(2) -0.0005(17) 0.0062(16) -0.0011(16) 
N127 0.0173(16) 0.0317(19) 0.0277(19) -0.0038(15) 0.0096(14) -0.0051(14) 
O127 0.0255(15) 0.0207(14) 0.0334(17) 0.0063(12) 0.0081(13) -0.0015(11) 
C128 0.023(2) 0.040(3) 0.034(3) -0.014(2) 0.0040(19) 0.0035(19) 
O128 0.0250(15) 0.0232(14) 0.0290(16) 0.0037(12) 0.0089(13) 0.0011(11) 
C129 0.047(5) 0.022(4) 0.045(5) 0.001(4) -0.005(4) 0.007(4) 
C12I 0.047(4) 0.022(3) 0.043(5) 0.000(3) -0.005(3) 0.008(3) 
O129 0.0209(14) 0.0211(14) 0.0245(15) -0.0044(11) 0.0038(12) -0.0005(11) 
C130 0.040(3) 0.027(2) 0.022(2) 0.0027(17) 0.0059(19) 0.0030(19) 
O130 0.0218(14) 0.0204(13) 0.0221(15) -0.0016(11) 0.0047(12) 0.0017(11) 
C131 0.028(2) 0.029(2) 0.026(2) -0.0047(18) 0.0058(18) -0.0070(17) 
O131 0.0435(19) 0.0309(17) 0.052(2) -0.0098(15) 0.0311(17) -0.0096(14) 
C132 0.027(2) 0.029(2) 0.025(2) -0.0020(18) 0.0027(18) -0.0061(18) 
C133 0.051(3) 0.031(2) 0.031(3) -0.005(2) 0.011(2) -0.008(2) 
C134 0.056(3) 0.027(2) 0.043(3) -0.002(2) 0.004(3) -0.004(2) 
C135 0.057(3) 0.033(3) 0.040(3) 0.010(2) 0.000(3) -0.013(2) 
C136 0.042(3) 0.036(3) 0.039(3) 0.011(2) 0.007(2) -0.007(2) 
C137 0.032(2) 0.029(2) 0.025(2) 0.0087(18) 0.0007(19) -0.0030(18) 
C138 0.022(2) 0.036(2) 0.022(2) 0.0053(18) 0.0019(17) 0.0012(17) 
O138 0.0387(19) 0.049(2) 0.0341(19) 0.0111(15) 0.0219(15) 0.0050(15) 
C139 0.020(2) 0.028(2) 0.030(2) 0.0054(18) 0.0018(18) -0.0061(17) 
C140 0.023(2) 0.037(2) 0.042(3) 0.022(2) 0.010(2) 0.0017(18) 
N140 0.0213(18) 0.031(2) 0.042(2) 0.0169(17) 0.0019(17) -0.0049(15) 
C141 0.056(3) 0.047(3) 0.038(3) 0.023(2) 0.028(3) 0.025(2) 
C142 0.065(4) 0.075(4) 0.077(5) 0.040(4) 0.046(4) 0.035(3) 
C143 0.025(3) 0.069(4) 0.102(5) 0.063(4) 0.023(3) 0.010(3) 
C144 0.030(3) 0.062(3) 0.033(3) 0.020(2) -0.002(2) -0.020(2) 
O144 0.039(2) 0.103(3) 0.053(3) 0.036(2) -0.0186(19) -0.031(2) 
C145 0.046(3) 0.044(3) 0.028(3) 0.005(2) 0.008(2) -0.026(2) 
C146 0.084(4) 0.052(3) 0.038(3) -0.002(3) 0.017(3) -0.050(3) 
C147 0.115(6) 0.032(3) 0.052(4) -0.008(3) 0.044(4) -0.037(3) 
C148 0.097(5) 0.025(2) 0.054(4) 0.009(2) 0.046(4) -0.002(3) 
C149 0.054(3) 0.030(2) 0.034(3) 0.007(2) 0.016(2) 0.002(2) 
C150 0.040(3) 0.026(2) 0.028(2) 0.0053(18) 0.011(2) -0.0078(19) 
C151 0.026(2) 0.028(2) 0.026(2) 0.0063(18) 0.0036(18) -0.0030(17) 
O151 0.0265(16) 0.0366(17) 0.0369(19) -0.0077(14) 0.0018(14) 0.0002(13) 
C152 0.024(2) 0.0182(18) 0.021(2) -0.0005(15) 0.0082(16) -0.0020(15) 
C153 0.021(2) 0.023(2) 0.023(2) -0.0019(16) 0.0074(16) 0.0002(15) 
N153 0.0233(17) 0.0240(17) 0.0230(18) -0.0053(14) 0.0061(14) -0.0042(14) 
C154 0.034(2) 0.028(2) 0.025(2) -0.0010(18) 0.0045(19) -0.0042(18) 
C155 0.044(3) 0.033(3) 0.038(3) -0.002(2) -0.004(2) 0.013(2) 
C156 0.018(2) 0.042(3) 0.035(3) -0.013(2) 0.0038(18) 0.0037(18) 
C157 0.027(2) 0.032(2) 0.031(2) 0.0021(19) -0.003(2) -0.0088(18) 
O157 0.0359(19) 0.059(2) 0.043(2) 0.0118(17) 0.0122(17) -0.0145(16) 
C158 0.049(3) 0.028(2) 0.052(3) -0.004(2) -0.014(3) -0.006(2) 
C159 0.065(4) 0.037(3) 0.081(4) 0.001(3) -0.022(3) -0.014(3) 
C160 0.105(6) 0.034(3) 0.106(6) -0.018(4) -0.041(5) 0.000(4) 
C161 0.116(6) 0.043(4) 0.088(5) -0.041(4) -0.028(4) 0.028(4) 
C162 0.080(4) 0.059(4) 0.062(4) -0.029(3) -0.009(3) 0.029(3) 
C163 0.059(3) 0.030(3) 0.041(3) -0.018(2) -0.010(3) 0.011(2) 
C164 0.034(3) 0.035(2) 0.025(2) -0.0039(19) 0.002(2) 0.010(2) 
O164 0.0334(18) 0.061(2) 0.0295(18) 0.0005(16) 0.0149(15) 0.0119(16) 
C165 0.030(5) 0.020(4) 0.035(5) -0.007(4) 0.009(4) 0.001(3) 
O171 0.036(2) 0.064(3) 0.040(2) -0.0052(19) 0.0029(17) 0.0016(18) 
O172 0.040(4) 0.025(3) 0.037(4) -0.008(3) 0.000(3) 0.011(3) 
  
_geom_special_details 
; 
 All esds (except the esd in the dihedral angle between two l.s. planes) 
 are estimated using the full covariance matrix.  The cell esds are taken 
 into account individually in the estimation of esds in distances, angles 
 and torsion angles; correlations between esds in cell parameters are only 
 used when they are defined by crystal symmetry.  An approximate (isotropic) 
 treatment of cell esds is used for estimating esds involving l.s. planes. 
; 
  
loop_ 
 _geom_bond_atom_site_label_1 
 _geom_bond_atom_site_label_2 
 _geom_bond_distance 
 _geom_bond_site_symmetry_2 
 _geom_bond_publ_flag 
Rh1 O3 2.033(3) . ? 
Rh1 O5 2.035(3) . ? 
Rh1 O9 2.049(3) . ? 
Rh1 O7 2.052(3) . ? 
Rh1 O1 2.332(3) . ? 
Rh1 Rh2 2.3908(5) . ? 
Rh2 O8 2.023(3) . ? 
Rh2 O10 2.028(3) . ? 
Rh2 O6 2.047(3) . ? 
Rh2 O4 2.050(3) . ? 
Rh2 O2 2.234(3) . ? 
C1 O4 1.268(4) . ? 
C1 O3 1.273(4) . ? 
C1 C2 1.531(5) . ? 
O1 C53 1.369(12) . ? 
O1 H1 0.88(3) . ? 
O1 H2 0.88(3) . ? 
C2 N2 1.463(5) . ? 
C2 C3 1.559(5) . ? 
C2 C5 1.560(5) . ? 
N2 C13 1.406(5) . ? 
N2 C6 1.408(5) . ? 
O2 H2A 0.846(10) . ? 
O2 H2B 0.843(10) . ? 
C3 C4 1.549(6) . ? 
C3 H3A 0.9900 . ? 
C3 H3B 0.9900 . ? 
C4 C5 1.549(6) . ? 
C4 H4A 0.9900 . ? 
C4 H4B 0.9900 . ? 
C5 H5A 0.9900 . ? 
C5 H5B 0.9900 . ? 
O5 C14 1.265(5) . ? 
C6 O6B 1.211(5) . ? 
C6 C7 1.492(5) . ? 
O6 C14 1.268(5) . ? 
C7 C12 1.387(6) . ? 
C7 C8 1.388(6) . ? 
O7 C27 1.268(4) . ? 
C8 C9 1.398(6) . ? 
C8 H8 0.9500 . ? 
O8 C27 1.272(4) . ? 
C9 C10 1.387(6) . ? 
C9 H9 0.9500 . ? 
O9 C40 1.276(5) . ? 
C10 C11 1.402(6) . ? 
C10 H10 0.9500 . ? 
O10 C40 1.269(5) . ? 
C11 C12 1.385(5) . ? 
C11 H11 0.9500 . ? 
C12 C13 1.501(5) . ? 
C13 O13 1.216(5) . ? 
C14 C15 1.531(5) . ? 
C15 N15 1.464(5) . ? 
C15 C16 1.539(6) . ? 
C15 C18 1.557(6) . ? 
N15 C19 1.401(6) . ? 
N15 C26 1.408(5) . ? 
C16 C17 1.542(6) . ? 
C16 H16A 0.9900 . ? 
C16 H16B 0.9900 . ? 
C17 C18 1.545(7) . ? 
C17 H17A 0.9900 . ? 
C17 H17B 0.9900 . ? 
C18 H18A 0.9900 . ? 
C18 H18B 0.9900 . ? 
C19 O19 1.201(6) . ? 
C19 C20 1.507(7) . ? 
C20 C25 1.373(8) . ? 
C20 C21 1.394(7) . ? 
C21 C22 1.396(9) . ? 
C21 H21 0.9500 . ? 
C22 C23 1.362(10) . ? 
C22 H22 0.9500 . ? 
C23 C24 1.393(9) . ? 
C23 H23 0.9500 . ? 
C24 C25 1.403(7) . ? 
C24 H24 0.9500 . ? 
C25 C26 1.486(6) . ? 
C26 O26 1.218(6) . ? 
C27 C28 1.519(5) . ? 
C28 N28 1.460(5) . ? 
C28 C31 1.558(5) . ? 
C28 C29 1.563(5) . ? 
N28 C32 1.396(5) . ? 
N28 C39 1.411(5) . ? 
C29 C30 1.539(5) . ? 
C29 H29A 0.9900 . ? 
C29 H29B 0.9900 . ? 
C30 C31 1.550(6) . ? 
C30 H30A 0.9900 . ? 
C30 H30B 0.9900 . ? 
C31 H31A 0.9900 . ? 
C31 H31B 0.9900 . ? 
C32 O32 1.213(5) . ? 
C32 C33 1.490(6) . ? 
C33 C38 1.377(6) . ? 
C33 C34 1.388(5) . ? 
C34 C35 1.394(6) . ? 
C34 H34 0.9500 . ? 
C35 C36 1.376(7) . ? 
C35 H35 0.9500 . ? 
C36 C37 1.395(6) . ? 
C36 H36 0.9500 . ? 
C37 C38 1.394(6) . ? 
C37 H37 0.9500 . ? 
C38 C39 1.485(5) . ? 
C39 O39 1.207(5) . ? 
C40 C41 1.522(6) . ? 
C41 N41 1.467(5) . ? 
C41 C44 1.560(6) . ? 
C41 C42 1.561(6) . ? 
N41 C52 1.410(6) . ? 
N41 C45 1.412(5) . ? 
C42 C43 1.527(7) . ? 
C42 H42A 0.9900 . ? 
C42 H42B 0.9900 . ? 
C43 C44 1.549(6) . ? 
C43 H43A 0.9900 . ? 
C43 H43B 0.9900 . ? 
C44 H44A 0.9900 . ? 
C44 H44B 0.9900 . ? 
C45 O45 1.208(5) . ? 
C45 C46 1.499(6) . ? 
C46 C51 1.388(6) . ? 
C46 C47 1.395(6) . ? 
C47 C48 1.396(6) . ? 
C47 H47 0.9500 . ? 
C48 C49 1.389(7) . ? 
C48 H48 0.9500 . ? 
C49 C50 1.396(6) . ? 
C49 H49 0.9500 . ? 
C50 C51 1.376(6) . ? 
C50 H50 0.9500 . ? 
C51 C52 1.490(6) . ? 
C52 O52 1.211(5) . ? 
C53 H53A 0.9800 . ? 
C53 H53B 0.9800 . ? 
C53 H53C 0.9800 . ? 
Rh3 O65 2.023(3) . ? 
Rh3 O67 2.039(3) . ? 
Rh3 O63 2.045(3) . ? 
Rh3 O69 2.055(3) . ? 
Rh3 O61 2.286(3) . ? 
Rh3 Rh4 2.3902(5) . ? 
Rh4 O68 2.039(3) . ? 
Rh4 O70 2.046(3) . ? 
Rh4 O66 2.053(3) . ? 
Rh4 O64 2.058(3) . ? 
Rh4 O62 2.343(3) . ? 
C61 O64 1.268(5) . ? 
C61 O63 1.273(4) . ? 
C61 C62 1.536(5) . ? 
O61 H61A 0.843(10) . ? 
O61 H61B 0.842(10) . ? 
C62 N62 1.461(5) . ? 
C62 C63 1.555(6) . ? 
C62 C65 1.565(6) . ? 
N62 C73 1.389(5) . ? 
N62 C66 1.414(5) . ? 
O62 H62A 0.845(10) . ? 
O62 H62B 0.844(10) . ? 
C63 C64 1.555(6) . ? 
C63 H63A 0.9900 . ? 
C63 H63B 0.9900 . ? 
C64 C65 1.536(6) . ? 
C64 H64A 0.9900 . ? 
C64 H64B 0.9900 . ? 
C65 H65A 0.9900 . ? 
C65 H65B 0.9900 . ? 
O65 C74 1.274(4) . ? 
C66 O66B 1.198(5) . ? 
C66 C67 1.497(5) . ? 
O66 C74 1.263(5) . ? 
C67 C68 1.375(6) . ? 
C67 C72 1.387(6) . ? 
O67 C87 1.263(4) . ? 
C68 C69 1.395(6) . ? 
C68 H68 0.9500 . ? 
O68 C87 1.269(5) . ? 
C69 C70 1.386(7) . ? 
C69 H69 0.9500 . ? 
O69 C100 1.267(5) . ? 
C70 C71 1.392(7) . ? 
C70 H70 0.9500 . ? 
O70 C100 1.266(5) . ? 
C71 C72 1.385(6) . ? 
C71 H71 0.9500 . ? 
C72 C73 1.486(6) . ? 
C73 O73 1.218(5) . ? 
C74 C75 1.533(5) . ? 
C75 N75 1.452(5) . ? 
C75 C78 1.547(5) . ? 
C75 C76 1.563(5) . ? 
N75 C86 1.390(5) . ? 
N75 C79 1.432(5) . ? 
C76 C77 1.549(6) . ? 
C76 H76A 0.9900 . ? 
C76 H76B 0.9900 . ? 
C77 C78 1.548(5) . ? 
C77 H77A 0.9900 . ? 
C77 H77B 0.9900 . ? 
C78 H78A 0.9900 . ? 
C78 H78B 0.9900 . ? 
C79 O79 1.216(5) . ? 
C79 C80 1.493(6) . ? 
C80 C81 1.373(6) . ? 
C80 C85 1.387(5) . ? 
C81 C82 1.401(6) . ? 
C81 H81 0.9500 . ? 
C82 C83 1.403(6) . ? 
C82 H82 0.9500 . ? 
C83 C84 1.392(6) . ? 
C83 H83 0.9500 . ? 
C84 C85 1.384(6) . ? 
C84 H84 0.9500 . ? 
C85 C86 1.497(5) . ? 
C86 O86 1.232(4) . ? 
C87 C88 1.527(5) . ? 
C88 N88 1.460(5) . ? 
C88 C91 1.553(6) . ? 
C88 C89 1.569(5) . ? 
N88 C92 1.388(5) . ? 
N88 C99 1.428(5) . ? 
C89 C90 1.536(6) . ? 
C89 H89A 0.9900 . ? 
C89 H89B 0.9900 . ? 
C90 C91 1.551(6) . ? 
C90 H90A 0.9900 . ? 
C90 H90B 0.9900 . ? 
C91 H91A 0.9900 . ? 
C91 H91B 0.9900 . ? 
C92 O92 1.215(5) . ? 
C92 C93 1.488(6) . ? 
C93 C94 1.381(6) . ? 
C93 C98 1.384(6) . ? 
C94 C95 1.401(6) . ? 
C94 H94 0.9500 . ? 
C95 C96 1.389(6) . ? 
C95 H95 0.9500 . ? 
C96 C97 1.395(6) . ? 
C96 H96 0.9500 . ? 
C97 C98 1.393(6) . ? 
C97 H97 0.9500 . ? 
C98 C99 1.495(6) . ? 
C99 O99 1.206(5) . ? 
C100 C101 1.544(6) . ? 
C101 N101 1.471(5) . ? 
C101 C102 1.544(5) . ? 
C101 C104 1.554(6) . ? 
N101 C112 1.405(5) . ? 
N101 C105 1.414(5) . ? 
C102 C103 1.543(6) . ? 
C102 H10A 0.9900 . ? 
C102 H10B 0.9900 . ? 
C103 C104 1.551(6) . ? 
C103 H10C 0.9900 . ? 
C103 H10D 0.9900 . ? 
C104 H10E 0.9900 . ? 
C104 H10F 0.9900 . ? 
C105 O105 1.206(5) . ? 
C105 C106 1.492(6) . ? 
C106 C111 1.391(6) . ? 
C106 C107 1.392(6) . ? 
C107 C108 1.391(6) . ? 
C107 H107 0.9500 . ? 
C108 C109 1.396(6) . ? 
C108 H108 0.9500 . ? 
C109 C110 1.393(6) . ? 
C109 H109 0.9500 . ? 
C110 C111 1.377(6) . ? 
C110 H110 0.9500 . ? 
C111 C112 1.495(6) . ? 
C112 O112 1.211(5) . ? 
Rh5 O123 2.008(3) . ? 
Rh5 O129 2.032(3) . ? 
Rh5 O127 2.056(3) . ? 
Rh5 O125 2.061(3) . ? 
Rh5 O121 2.367(3) . ? 
Rh5 Rh6 2.3963(5) . ? 
Rh6 O128 2.030(3) . ? 
Rh6 O126 2.039(3) . ? 
Rh6 O130 2.042(3) . ? 
Rh6 O124 2.064(3) . ? 
Rh6 O122 2.253(3) . ? 
C113 O124 1.269(5) . ? 
C113 O123 1.271(5) . ? 
C113 C114 1.528(5) . ? 
C114 N114 1.457(5) . ? 
C114 C117 1.562(5) . ? 
C114 C115 1.564(6) . ? 
N114 C125 1.401(5) . ? 
N114 C118 1.407(5) . ? 
C115 C116 1.546(6) . ? 
C115 H11A 0.9900 . ? 
C115 H11B 0.9900 . ? 
C116 C117 1.547(6) . ? 
C116 H11C 0.9900 . ? 
C116 H11D 0.9900 . ? 
C117 H11E 0.9900 . ? 
C117 H11F 0.9900 . ? 
C118 O118 1.212(5) . ? 
C118 C119 1.498(6) . ? 
C119 C120 1.378(6) . ? 
C119 C124 1.386(6) . ? 
C120 C121 1.409(7) . ? 
C120 H120 0.9500 . ? 
C121 C122 1.373(8) . ? 
C121 H121 0.9500 . ? 
O121 C165 1.426(9) . ? 
O121 H12A 0.845(19) . ? 
O121 H165 0.86(2) . ? 
C122 C123 1.382(7) . ? 
C122 H122 0.9500 . ? 
O122 H12B 0.845(10) . ? 
O122 H12C 0.844(10) . ? 
C123 C124 1.391(6) . ? 
C123 H123 0.9500 . ? 
C124 C125 1.477(6) . ? 
C125 O12E 1.211(5) . ? 
O125 C126 1.272(5) . ? 
C126 O126 1.273(5) . ? 
C126 C127 1.534(5) . ? 
C127 N127 1.456(5) . ? 
C127 C128 1.550(5) . ? 
C127 C130 1.565(6) . ? 
N127 C138 1.397(5) . ? 
N127 C131 1.407(5) . ? 
O127 C139 1.266(5) . ? 
C128 C12I 1.506(6) . ? 
C128 C129 1.550(8) . ? 
C128 H12D 0.9900 . ? 
C128 H12E 0.9900 . ? 
C128 H12K 0.9900 . ? 
C128 H12L 0.9900 . ? 
O128 C139 1.274(5) . ? 
C129 C130 1.519(8) . ? 
C129 H12F 0.9900 . ? 
C129 H12G 0.9900 . ? 
C12I C130 1.526(6) . ? 
C12I H12H 0.9900 . ? 
C12I H12I 0.9900 . ? 
O129 C152 1.273(4) . ? 
C130 H13A 0.9900 . ? 
C130 H13B 0.9900 . ? 
C130 H13C 0.9900 . ? 
C130 H13D 0.9900 . ? 
O130 C152 1.268(4) . ? 
C131 O131 1.210(5) . ? 
C131 C132 1.500(6) . ? 
C132 C133 1.376(6) . ? 
C132 C137 1.391(6) . ? 
C133 C134 1.406(6) . ? 
C133 H133 0.9500 . ? 
C134 C135 1.392(7) . ? 
C134 H134 0.9500 . ? 
C135 C136 1.380(7) . ? 
C135 H135 0.9500 . ? 
C136 C137 1.389(6) . ? 
C136 H136 0.9500 . ? 
C137 C138 1.488(6) . ? 
C138 O138 1.216(5) . ? 
C139 C140 1.533(6) . ? 
C140 N140 1.466(6) . ? 
C140 C141 1.570(7) . ? 
C140 C143 1.574(6) . ? 
N140 C144 1.384(6) . ? 
N140 C151 1.414(5) . ? 
C141 C142 1.537(7) . ? 
C141 H14A 0.9900 . ? 
C141 H14B 0.9900 . ? 
C142 C143 1.529(9) . ? 
C142 H14C 0.9900 . ? 
C142 H14D 0.9900 . ? 
C143 H14E 0.9900 . ? 
C143 H14F 0.9900 . ? 
C144 O144 1.217(5) . ? 
C144 C145 1.474(7) . ? 
C145 C150 1.380(6) . ? 
C145 C146 1.381(7) . ? 
C146 C147 1.386(9) . ? 
C146 H146 0.9500 . ? 
C147 C148 1.399(8) . ? 
C147 H147 0.9500 . ? 
C148 C149 1.399(7) . ? 
C148 H148 0.9500 . ? 
C149 C150 1.389(6) . ? 
C149 H149 0.9500 . ? 
C150 C151 1.504(6) . ? 
C151 O151 1.200(5) . ? 
C152 C153 1.527(5) . ? 
C153 N153 1.454(5) . ? 
C153 C156 1.549(5) . ? 
C153 C154 1.564(6) . ? 
N153 C164 1.400(5) . ? 
N153 C157 1.401(5) . ? 
C154 C155 1.541(6) . ? 
C154 H15A 0.9900 . ? 
C154 H15B 0.9900 . ? 
C155 C156 1.538(7) . ? 
C155 H15C 0.9900 . ? 
C155 H15D 0.9900 . ? 
C156 H15E 0.9900 . ? 
C156 H15F 0.9900 . ? 
C157 O157 1.208(6) . ? 
C157 C158 1.491(7) . ? 
C158 C163 1.385(8) . ? 
C158 C159 1.387(7) . ? 
C159 C160 1.387(10) . ? 
C159 H159 0.9500 . ? 
C160 C161 1.352(11) . ? 
C160 H160 0.9500 . ? 
C161 C162 1.426(10) . ? 
C161 H161 0.9500 . ? 
C162 C163 1.389(7) . ? 
C162 H162 0.9500 . ? 
C163 C164 1.487(7) . ? 
C164 O164 1.211(5) . ? 
C165 H16C 0.9800 . ? 
C165 H16D 0.9800 . ? 
C165 H16E 0.9800 . ? 
O171 H17C 0.841(10) . ? 
O171 H17D 0.839(10) . ? 
O172 H17E 0.90(2) . ? 
O172 H17F 0.90(2) . ? 
  
loop_ 
 _geom_angle_atom_site_label_1 
 _geom_angle_atom_site_label_2 
 _geom_angle_atom_site_label_3 
 _geom_angle 
 _geom_angle_site_symmetry_1 
 _geom_angle_site_symmetry_3 
 _geom_angle_publ_flag 
O3 Rh1 O5 88.84(11) . . ? 
O3 Rh1 O9 90.60(11) . . ? 
O5 Rh1 O9 176.14(10) . . ? 
O3 Rh1 O7 176.35(10) . . ? 
O5 Rh1 O7 90.71(11) . . ? 
O9 Rh1 O7 89.60(11) . . ? 
O3 Rh1 O1 91.55(10) . . ? 
O5 Rh1 O1 86.21(11) . . ? 
O9 Rh1 O1 97.62(11) . . ? 
O7 Rh1 O1 92.03(10) . . ? 
O3 Rh1 Rh2 87.68(7) . . ? 
O5 Rh1 Rh2 88.61(7) . . ? 
O9 Rh1 Rh2 87.56(7) . . ? 
O7 Rh1 Rh2 88.69(7) . . ? 
O1 Rh1 Rh2 174.78(8) . . ? 
O8 Rh2 O10 89.42(11) . . ? 
O8 Rh2 O6 90.56(11) . . ? 
O10 Rh2 O6 176.95(11) . . ? 
O8 Rh2 O4 176.84(10) . . ? 
O10 Rh2 O4 90.91(11) . . ? 
O6 Rh2 O4 88.95(11) . . ? 
O8 Rh2 O2 88.74(13) . . ? 
O10 Rh2 O2 89.83(11) . . ? 
O6 Rh2 O2 93.22(12) . . ? 
O4 Rh2 O2 94.40(13) . . ? 
O8 Rh2 Rh1 87.78(8) . . ? 
O10 Rh2 Rh1 89.11(7) . . ? 
O6 Rh2 Rh1 87.84(8) . . ? 
O4 Rh2 Rh1 89.08(7) . . ? 
O2 Rh2 Rh1 176.38(11) . . ? 
O4 C1 O3 127.2(4) . . ? 
O4 C1 C2 118.2(3) . . ? 
O3 C1 C2 114.6(3) . . ? 
C53 O1 Rh1 115.8(4) . . ? 
C53 O1 H1 102(3) . . ? 
Rh1 O1 H1 111(3) . . ? 
Rh1 O1 H2 100(10) . . ? 
H1 O1 H2 111(10) . . ? 
N2 C2 C1 111.2(3) . . ? 
N2 C2 C3 116.7(3) . . ? 
C1 C2 C3 112.1(3) . . ? 
N2 C2 C5 114.9(3) . . ? 
C1 C2 C5 111.6(3) . . ? 
C3 C2 C5 88.5(3) . . ? 
C13 N2 C6 111.3(3) . . ? 
C13 N2 C2 126.1(3) . . ? 
C6 N2 C2 122.5(3) . . ? 
Rh2 O2 H2A 115(3) . . ? 
Rh2 O2 H2B 125(3) . . ? 
H2A O2 H2B 115(3) . . ? 
C4 C3 C2 89.2(3) . . ? 
C4 C3 H3A 113.8 . . ? 
C2 C3 H3A 113.8 . . ? 
C4 C3 H3B 113.8 . . ? 
C2 C3 H3B 113.8 . . ? 
H3A C3 H3B 111.0 . . ? 
C1 O3 Rh1 119.0(2) . . ? 
C5 C4 C3 89.3(3) . . ? 
C5 C4 H4A 113.8 . . ? 
C3 C4 H4A 113.8 . . ? 
C5 C4 H4B 113.8 . . ? 
C3 C4 H4B 113.8 . . ? 
H4A C4 H4B 111.0 . . ? 
C1 O4 Rh2 116.8(2) . . ? 
C4 C5 C2 89.2(3) . . ? 
C4 C5 H5A 113.8 . . ? 
C2 C5 H5A 113.8 . . ? 
C4 C5 H5B 113.8 . . ? 
C2 C5 H5B 113.8 . . ? 
H5A C5 H5B 111.0 . . ? 
C14 O5 Rh1 118.3(2) . . ? 
O6B C6 N2 125.0(4) . . ? 
O6B C6 C7 128.8(4) . . ? 
N2 C6 C7 106.2(3) . . ? 
C14 O6 Rh2 118.5(2) . . ? 
C12 C7 C8 121.5(4) . . ? 
C12 C7 C6 108.1(3) . . ? 
C8 C7 C6 130.4(4) . . ? 
C27 O7 Rh1 117.3(2) . . ? 
C7 C8 C9 116.9(4) . . ? 
C7 C8 H8 121.5 . . ? 
C9 C8 H8 121.5 . . ? 
C27 O8 Rh2 119.6(2) . . ? 
C10 C9 C8 121.5(4) . . ? 
C10 C9 H9 119.3 . . ? 
C8 C9 H9 119.3 . . ? 
C40 O9 Rh1 118.6(2) . . ? 
C9 C10 C11 121.5(4) . . ? 
C9 C10 H10 119.3 . . ? 
C11 C10 H10 119.3 . . ? 
C40 O10 Rh2 118.2(2) . . ? 
C12 C11 C10 116.5(4) . . ? 
C12 C11 H11 121.7 . . ? 
C10 C11 H11 121.7 . . ? 
C11 C12 C7 122.2(4) . . ? 
C11 C12 C13 129.5(4) . . ? 
C7 C12 C13 108.3(3) . . ? 
O13 C13 N2 125.6(3) . . ? 
O13 C13 C12 128.7(4) . . ? 
N2 C13 C12 105.7(3) . . ? 
O5 C14 O6 126.8(4) . . ? 
O5 C14 C15 117.2(3) . . ? 
O6 C14 C15 116.0(3) . . ? 
N15 C15 C14 109.3(3) . . ? 
N15 C15 C16 116.7(3) . . ? 
C14 C15 C16 113.3(3) . . ? 
N15 C15 C18 115.8(3) . . ? 
C14 C15 C18 112.2(3) . . ? 
C16 C15 C18 88.5(3) . . ? 
C19 N15 C26 110.7(4) . . ? 
C19 N15 C15 124.1(4) . . ? 
C26 N15 C15 122.1(4) . . ? 
C15 C16 C17 89.3(3) . . ? 
C15 C16 H16A 113.8 . . ? 
C17 C16 H16A 113.8 . . ? 
C15 C16 H16B 113.8 . . ? 
C17 C16 H16B 113.8 . . ? 
H16A C16 H16B 111.0 . . ? 
C16 C17 C18 88.8(3) . . ? 
C16 C17 H17A 113.9 . . ? 
C18 C17 H17A 113.9 . . ? 
C16 C17 H17B 113.9 . . ? 
C18 C17 H17B 113.9 . . ? 
H17A C17 H17B 111.1 . . ? 
C17 C18 C15 88.5(3) . . ? 
C17 C18 H18A 113.9 . . ? 
C15 C18 H18A 113.9 . . ? 
C17 C18 H18B 113.9 . . ? 
C15 C18 H18B 113.9 . . ? 
H18A C18 H18B 111.1 . . ? 
O19 C19 N15 126.6(5) . . ? 
O19 C19 C20 127.5(5) . . ? 
N15 C19 C20 105.9(4) . . ? 
C25 C20 C21 121.1(6) . . ? 
C25 C20 C19 108.1(4) . . ? 
C21 C20 C19 130.8(6) . . ? 
C20 C21 C22 116.7(7) . . ? 
C20 C21 H21 121.6 . . ? 
C22 C21 H21 121.6 . . ? 
C23 C22 C21 122.4(6) . . ? 
C23 C22 H22 118.8 . . ? 
C21 C22 H22 118.8 . . ? 
C22 C23 C24 121.2(6) . . ? 
C22 C23 H23 119.4 . . ? 
C24 C23 H23 119.4 . . ? 
C23 C24 C25 116.7(7) . . ? 
C23 C24 H24 121.7 . . ? 
C25 C24 H24 121.7 . . ? 
C20 C25 C24 121.8(5) . . ? 
C20 C25 C26 108.4(4) . . ? 
C24 C25 C26 129.7(6) . . ? 
O26 C26 N15 123.6(4) . . ? 
O26 C26 C25 129.9(4) . . ? 
N15 C26 C25 106.5(4) . . ? 
O7 C27 O8 126.4(4) . . ? 
O7 C27 C28 118.9(3) . . ? 
O8 C27 C28 114.8(3) . . ? 
N28 C28 C27 110.8(3) . . ? 
N28 C28 C31 115.3(3) . . ? 
C27 C28 C31 111.0(3) . . ? 
N28 C28 C29 117.4(3) . . ? 
C27 C28 C29 113.0(3) . . ? 
C31 C28 C29 87.6(3) . . ? 
C32 N28 C39 111.5(3) . . ? 
C32 N28 C28 126.7(3) . . ? 
C39 N28 C28 121.7(3) . . ? 
C30 C29 C28 89.2(3) . . ? 
C30 C29 H29A 113.8 . . ? 
C28 C29 H29A 113.8 . . ? 
C30 C29 H29B 113.8 . . ? 
C28 C29 H29B 113.8 . . ? 
H29A C29 H29B 111.0 . . ? 
C29 C30 C31 88.7(3) . . ? 
C29 C30 H30A 113.9 . . ? 
C31 C30 H30A 113.9 . . ? 
C29 C30 H30B 113.9 . . ? 
C31 C30 H30B 113.9 . . ? 
H30A C30 H30B 111.1 . . ? 
C30 C31 C28 88.9(3) . . ? 
C30 C31 H31A 113.8 . . ? 
C28 C31 H31A 113.8 . . ? 
C30 C31 H31B 113.8 . . ? 
C28 C31 H31B 113.8 . . ? 
H31A C31 H31B 111.1 . . ? 
O32 C32 N28 126.1(4) . . ? 
O32 C32 C33 128.4(4) . . ? 
N28 C32 C33 105.5(3) . . ? 
C38 C33 C34 121.2(4) . . ? 
C38 C33 C32 108.6(3) . . ? 
C34 C33 C32 130.1(4) . . ? 
C33 C34 C35 117.5(4) . . ? 
C33 C34 H34 121.3 . . ? 
C35 C34 H34 121.3 . . ? 
C36 C35 C34 121.6(4) . . ? 
C36 C35 H35 119.2 . . ? 
C34 C35 H35 119.2 . . ? 
C35 C36 C37 120.8(4) . . ? 
C35 C36 H36 119.6 . . ? 
C37 C36 H36 119.6 . . ? 
C38 C37 C36 117.6(4) . . ? 
C38 C37 H37 121.2 . . ? 
C36 C37 H37 121.2 . . ? 
C33 C38 C37 121.4(4) . . ? 
C33 C38 C39 108.3(3) . . ? 
C37 C38 C39 130.3(4) . . ? 
O39 C39 N28 124.6(4) . . ? 
O39 C39 C38 129.9(4) . . ? 
N28 C39 C38 105.5(3) . . ? 
O10 C40 O9 126.5(4) . . ? 
O10 C40 C41 116.9(3) . . ? 
O9 C40 C41 116.6(3) . . ? 
N41 C41 C40 110.3(3) . . ? 
N41 C41 C44 116.6(3) . . ? 
C40 C41 C44 111.9(4) . . ? 
N41 C41 C42 115.7(3) . . ? 
C40 C41 C42 113.2(3) . . ? 
C44 C41 C42 87.7(3) . . ? 
C52 N41 C45 111.4(3) . . ? 
C52 N41 C41 123.6(3) . . ? 
C45 N41 C41 123.1(4) . . ? 
C43 C42 C41 90.1(3) . . ? 
C43 C42 H42A 113.6 . . ? 
C41 C42 H42A 113.6 . . ? 
C43 C42 H42B 113.6 . . ? 
C41 C42 H42B 113.6 . . ? 
H42A C42 H42B 110.9 . . ? 
C42 C43 C44 89.3(3) . . ? 
C42 C43 H43A 113.8 . . ? 
C44 C43 H43A 113.8 . . ? 
C42 C43 H43B 113.8 . . ? 
C44 C43 H43B 113.8 . . ? 
H43A C43 H43B 111.0 . . ? 
C43 C44 C41 89.3(3) . . ? 
C43 C44 H44A 113.8 . . ? 
C41 C44 H44A 113.8 . . ? 
C43 C44 H44B 113.8 . . ? 
C41 C44 H44B 113.8 . . ? 
H44A C44 H44B 111.0 . . ? 
O45 C45 N41 125.9(4) . . ? 
O45 C45 C46 128.6(4) . . ? 
N41 C45 C46 105.5(4) . . ? 
C51 C46 C47 121.2(4) . . ? 
C51 C46 C45 108.3(4) . . ? 
C47 C46 C45 130.5(4) . . ? 
C46 C47 C48 116.8(4) . . ? 
C46 C47 H47 121.6 . . ? 
C48 C47 H47 121.6 . . ? 
C49 C48 C47 121.9(4) . . ? 
C49 C48 H48 119.0 . . ? 
C47 C48 H48 119.0 . . ? 
C48 C49 C50 120.4(5) . . ? 
C48 C49 H49 119.8 . . ? 
C50 C49 H49 119.8 . . ? 
C51 C50 C49 118.0(5) . . ? 
C51 C50 H50 121.0 . . ? 
C49 C50 H50 121.0 . . ? 
C50 C51 C46 121.7(4) . . ? 
C50 C51 C52 129.8(4) . . ? 
C46 C51 C52 108.5(4) . . ? 
O52 C52 N41 124.6(4) . . ? 
O52 C52 C51 129.6(4) . . ? 
N41 C52 C51 105.8(4) . . ? 
O1 C53 H53A 109.5 . . ? 
O1 C53 H53B 109.5 . . ? 
H53A C53 H53B 109.5 . . ? 
O1 C53 H53C 109.5 . . ? 
H53A C53 H53C 109.5 . . ? 
H53B C53 H53C 109.5 . . ? 
O65 Rh3 O67 89.40(11) . . ? 
O65 Rh3 O63 88.96(11) . . ? 
O67 Rh3 O63 175.93(10) . . ? 
O65 Rh3 O69 175.72(11) . . ? 
O67 Rh3 O69 89.24(11) . . ? 
O63 Rh3 O69 92.13(11) . . ? 
O65 Rh3 O61 85.40(11) . . ? 
O67 Rh3 O61 87.76(10) . . ? 
O63 Rh3 O61 95.83(10) . . ? 
O69 Rh3 O61 98.59(11) . . ? 
O65 Rh3 Rh4 88.39(7) . . ? 
O67 Rh3 Rh4 88.15(7) . . ? 
O63 Rh3 Rh4 88.08(7) . . ? 
O69 Rh3 Rh4 87.52(8) . . ? 
O61 Rh3 Rh4 172.60(8) . . ? 
O68 Rh4 O70 88.61(11) . . ? 
O68 Rh4 O66 89.70(11) . . ? 
O70 Rh4 O66 175.88(10) . . ? 
O68 Rh4 O64 176.05(11) . . ? 
O70 Rh4 O64 92.13(11) . . ? 
O66 Rh4 O64 89.31(11) . . ? 
O68 Rh4 O62 87.17(10) . . ? 
O70 Rh4 O62 94.19(11) . . ? 
O66 Rh4 O62 89.48(11) . . ? 
O64 Rh4 O62 96.65(10) . . ? 
O68 Rh4 Rh3 87.82(7) . . ? 
O70 Rh4 Rh3 88.58(8) . . ? 
O66 Rh4 Rh3 87.60(7) . . ? 
O64 Rh4 Rh3 88.32(7) . . ? 
O62 Rh4 Rh3 174.21(7) . . ? 
O64 C61 O63 127.2(4) . . ? 
O64 C61 C62 118.2(3) . . ? 
O63 C61 C62 114.6(3) . . ? 
Rh3 O61 H61A 99(4) . . ? 
Rh3 O61 H61B 111(4) . . ? 
H61A O61 H61B 121(3) . . ? 
N62 C62 C61 111.3(3) . . ? 
N62 C62 C63 116.3(3) . . ? 
C61 C62 C63 112.0(3) . . ? 
N62 C62 C65 114.6(3) . . ? 
C61 C62 C65 113.0(3) . . ? 
C63 C62 C65 87.8(3) . . ? 
C73 N62 C66 112.2(3) . . ? 
C73 N62 C62 123.8(3) . . ? 
C66 N62 C62 124.0(3) . . ? 
Rh4 O62 H62A 102(4) . . ? 
Rh4 O62 H62B 109(4) . . ? 
H62A O62 H62B 120(3) . . ? 
C64 C63 C62 89.4(3) . . ? 
C64 C63 H63A 113.8 . . ? 
C62 C63 H63A 113.8 . . ? 
C64 C63 H63B 113.8 . . ? 
C62 C63 H63B 113.8 . . ? 
H63A C63 H63B 111.0 . . ? 
C61 O63 Rh3 117.7(2) . . ? 
C65 C64 C63 88.8(3) . . ? 
C65 C64 H64A 113.8 . . ? 
C63 C64 H64A 113.8 . . ? 
C65 C64 H64B 113.8 . . ? 
C63 C64 H64B 113.8 . . ? 
H64A C64 H64B 111.1 . . ? 
C61 O64 Rh4 117.4(2) . . ? 
C64 C65 C62 89.7(3) . . ? 
C64 C65 H65A 113.7 . . ? 
C62 C65 H65A 113.7 . . ? 
C64 C65 H65B 113.7 . . ? 
C62 C65 H65B 113.7 . . ? 
H65A C65 H65B 110.9 . . ? 
C74 O65 Rh3 118.4(2) . . ? 
O66B C66 N62 125.7(4) . . ? 
O66B C66 C67 129.3(4) . . ? 
N62 C66 C67 105.0(3) . . ? 
C74 O66 Rh4 118.2(2) . . ? 
C68 C67 C72 121.4(4) . . ? 
C68 C67 C66 130.4(4) . . ? 
C72 C67 C66 108.2(3) . . ? 
C87 O67 Rh3 117.9(2) . . ? 
C67 C68 C69 117.6(4) . . ? 
C67 C68 H68 121.2 . . ? 
C69 C68 H68 121.2 . . ? 
C87 O68 Rh4 117.9(2) . . ? 
C70 C69 C68 121.0(4) . . ? 
C70 C69 H69 119.5 . . ? 
C68 C69 H69 119.5 . . ? 
C100 O69 Rh3 118.4(2) . . ? 
C69 C70 C71 121.5(4) . . ? 
C69 C70 H70 119.3 . . ? 
C71 C70 H70 119.3 . . ? 
C100 O70 Rh4 117.4(2) . . ? 
C72 C71 C70 117.0(4) . . ? 
C72 C71 H71 121.5 . . ? 
C70 C71 H71 121.5 . . ? 
C71 C72 C67 121.7(4) . . ? 
C71 C72 C73 129.9(4) . . ? 
C67 C72 C73 108.5(3) . . ? 
O73 C73 N62 125.4(4) . . ? 
O73 C73 C72 128.7(4) . . ? 
N62 C73 C72 106.0(3) . . ? 
O66 C74 O65 126.3(4) . . ? 
O66 C74 C75 118.9(3) . . ? 
O65 C74 C75 114.7(3) . . ? 
N75 C75 C74 108.2(3) . . ? 
N75 C75 C78 118.1(3) . . ? 
C74 C75 C78 114.0(3) . . ? 
N75 C75 C76 116.4(3) . . ? 
C74 C75 C76 111.1(3) . . ? 
C78 C75 C76 87.9(3) . . ? 
C86 N75 C79 110.8(3) . . ? 
C86 N75 C75 126.5(3) . . ? 
C79 N75 C75 122.5(3) . . ? 
C77 C76 C75 87.8(3) . . ? 
C77 C76 H76A 114.0 . . ? 
C75 C76 H76A 114.0 . . ? 
C77 C76 H76B 114.0 . . ? 
C75 C76 H76B 114.0 . . ? 
H76A C76 H76B 111.2 . . ? 
C78 C77 C76 88.4(3) . . ? 
C78 C77 H77A 113.9 . . ? 
C76 C77 H77A 113.9 . . ? 
C78 C77 H77B 113.9 . . ? 
C76 C77 H77B 113.9 . . ? 
H77A C77 H77B 111.1 . . ? 
C75 C78 C77 88.4(3) . . ? 
C75 C78 H78A 113.9 . . ? 
C77 C78 H78A 113.9 . . ? 
C75 C78 H78B 113.9 . . ? 
C77 C78 H78B 113.9 . . ? 
H78A C78 H78B 111.1 . . ? 
O79 C79 N75 124.7(4) . . ? 
O79 C79 C80 129.4(4) . . ? 
N75 C79 C80 105.9(3) . . ? 
C81 C80 C85 121.8(4) . . ? 
C81 C80 C79 130.0(4) . . ? 
C85 C80 C79 108.2(4) . . ? 
C80 C81 C82 117.8(4) . . ? 
C80 C81 H81 121.1 . . ? 
C82 C81 H81 121.1 . . ? 
C81 C82 C83 120.3(4) . . ? 
C81 C82 H82 119.8 . . ? 
C83 C82 H82 119.8 . . ? 
C84 C83 C82 121.1(4) . . ? 
C84 C83 H83 119.4 . . ? 
C82 C83 H83 119.4 . . ? 
C85 C84 C83 117.6(4) . . ? 
C85 C84 H84 121.2 . . ? 
C83 C84 H84 121.2 . . ? 
C84 C85 C80 121.3(4) . . ? 
C84 C85 C86 130.5(4) . . ? 
C80 C85 C86 108.2(4) . . ? 
O86 C86 N75 124.8(4) . . ? 
O86 C86 C85 128.4(4) . . ? 
N75 C86 C85 106.8(3) . . ? 
O67 C87 O68 126.9(4) . . ? 
O67 C87 C88 117.8(3) . . ? 
O68 C87 C88 115.3(3) . . ? 
N88 C88 C87 110.0(3) . . ? 
N88 C88 C91 116.6(3) . . ? 
C87 C88 C91 113.5(3) . . ? 
N88 C88 C89 115.8(3) . . ? 
C87 C88 C89 111.3(3) . . ? 
C91 C88 C89 88.3(3) . . ? 
C92 N88 C99 111.5(3) . . ? 
C92 N88 C88 123.1(3) . . ? 
C99 N88 C88 124.7(3) . . ? 
C90 C89 C88 89.7(3) . . ? 
C90 C89 H89A 113.7 . . ? 
C88 C89 H89A 113.7 . . ? 
C90 C89 H89B 113.7 . . ? 
C88 C89 H89B 113.7 . . ? 
H89A C89 H89B 110.9 . . ? 
C89 C90 C91 89.5(3) . . ? 
C89 C90 H90A 113.7 . . ? 
C91 C90 H90A 113.7 . . ? 
C89 C90 H90B 113.7 . . ? 
C91 C90 H90B 113.7 . . ? 
H90A C90 H90B 111.0 . . ? 
C90 C91 C88 89.8(3) . . ? 
C90 C91 H91A 113.7 . . ? 
C88 C91 H91A 113.7 . . ? 
C90 C91 H91B 113.7 . . ? 
C88 C91 H91B 113.7 . . ? 
H91A C91 H91B 110.9 . . ? 
O92 C92 N88 124.4(4) . . ? 
O92 C92 C93 129.2(4) . . ? 
N88 C92 C93 106.3(3) . . ? 
C94 C93 C98 122.3(4) . . ? 
C94 C93 C92 129.7(4) . . ? 
C98 C93 C92 108.0(4) . . ? 
C93 C94 C95 116.6(4) . . ? 
C93 C94 H94 121.7 . . ? 
C95 C94 H94 121.7 . . ? 
C96 C95 C94 121.5(4) . . ? 
C96 C95 H95 119.2 . . ? 
C94 C95 H95 119.2 . . ? 
C95 C96 C97 121.2(4) . . ? 
C95 C96 H96 119.4 . . ? 
C97 C96 H96 119.4 . . ? 
C98 C97 C96 117.0(4) . . ? 
C98 C97 H97 121.5 . . ? 
C96 C97 H97 121.5 . . ? 
C93 C98 C97 121.3(4) . . ? 
C93 C98 C99 108.8(4) . . ? 
C97 C98 C99 129.9(4) . . ? 
O99 C99 N88 124.8(4) . . ? 
O99 C99 C98 130.5(4) . . ? 
N88 C99 C98 104.6(3) . . ? 
O70 C100 O69 126.9(4) . . ? 
O70 C100 C101 117.3(3) . . ? 
O69 C100 C101 115.8(3) . . ? 
N101 C101 C100 108.8(3) . . ? 
N101 C101 C102 117.7(3) . . ? 
C100 C101 C102 113.1(3) . . ? 
N101 C101 C104 117.0(3) . . ? 
C100 C101 C104 111.2(3) . . ? 
C102 C101 C104 87.9(3) . . ? 
C112 N101 C105 111.6(3) . . ? 
C112 N101 C101 122.7(3) . . ? 
C105 N101 C101 125.5(3) . . ? 
C103 C102 C101 88.0(3) . . ? 
C103 C102 H10A 114.0 . . ? 
C101 C102 H10A 114.0 . . ? 
C103 C102 H10B 114.0 . . ? 
C101 C102 H10B 114.0 . . ? 
H10A C102 H10B 111.2 . . ? 
C102 C103 C104 88.0(3) . . ? 
C102 C103 H10C 114.0 . . ? 
C104 C103 H10C 114.0 . . ? 
C102 C103 H10D 114.0 . . ? 
C104 C103 H10D 114.0 . . ? 
H10C C103 H10D 111.2 . . ? 
C103 C104 C101 87.3(3) . . ? 
C103 C104 H10E 114.1 . . ? 
C101 C104 H10E 114.1 . . ? 
C103 C104 H10F 114.1 . . ? 
C101 C104 H10F 114.1 . . ? 
H10E C104 H10F 111.3 . . ? 
O105 C105 N101 125.6(4) . . ? 
O105 C105 C106 129.0(4) . . ? 
N101 C105 C106 105.4(3) . . ? 
C111 C106 C107 121.0(4) . . ? 
C111 C106 C105 109.0(4) . . ? 
C107 C106 C105 130.0(4) . . ? 
C108 C107 C106 117.5(4) . . ? 
C108 C107 H107 121.2 . . ? 
C106 C107 H107 121.2 . . ? 
C107 C108 C109 121.3(4) . . ? 
C107 C108 H108 119.4 . . ? 
C109 C108 H108 119.4 . . ? 
C110 C109 C108 120.6(4) . . ? 
C110 C109 H109 119.7 . . ? 
C108 C109 H109 119.7 . . ? 
C111 C110 C109 118.1(4) . . ? 
C111 C110 H110 120.9 . . ? 
C109 C110 H110 120.9 . . ? 
C110 C111 C106 121.4(4) . . ? 
C110 C111 C112 130.9(4) . . ? 
C106 C111 C112 107.7(4) . . ? 
O112 C112 N101 124.9(4) . . ? 
O112 C112 C111 128.8(4) . . ? 
N101 C112 C111 106.3(3) . . ? 
O123 Rh5 O129 90.72(11) . . ? 
O123 Rh5 O127 176.29(11) . . ? 
O129 Rh5 O127 87.81(11) . . ? 
O123 Rh5 O125 87.76(11) . . ? 
O129 Rh5 O125 175.69(10) . . ? 
O127 Rh5 O125 93.45(11) . . ? 
O123 Rh5 O121 81.03(11) . . ? 
O129 Rh5 O121 89.44(11) . . ? 
O127 Rh5 O121 102.35(11) . . ? 
O125 Rh5 O121 94.30(11) . . ? 
O123 Rh5 Rh6 88.92(8) . . ? 
O129 Rh5 Rh6 87.70(7) . . ? 
O127 Rh5 Rh6 87.62(8) . . ? 
O125 Rh5 Rh6 88.24(7) . . ? 
O121 Rh5 Rh6 169.52(8) . . ? 
O128 Rh6 O126 93.00(11) . . ? 
O128 Rh6 O130 89.13(11) . . ? 
O126 Rh6 O130 176.33(11) . . ? 
O128 Rh6 O124 176.13(10) . . ? 
O126 Rh6 O124 87.54(11) . . ? 
O130 Rh6 O124 90.14(11) . . ? 
O128 Rh6 O122 87.93(11) . . ? 
O126 Rh6 O122 94.19(11) . . ? 
O130 Rh6 O122 88.86(11) . . ? 
O124 Rh6 O122 95.85(10) . . ? 
O128 Rh6 Rh5 88.78(8) . . ? 
O126 Rh6 Rh5 88.34(8) . . ? 
O130 Rh6 Rh5 88.73(7) . . ? 
O124 Rh6 Rh5 87.40(7) . . ? 
O122 Rh6 Rh5 175.96(8) . . ? 
O124 C113 O123 126.2(4) . . ? 
O124 C113 C114 119.5(3) . . ? 
O123 C113 C114 114.3(3) . . ? 
N114 C114 C113 110.6(3) . . ? 
N114 C114 C117 116.9(3) . . ? 
C113 C114 C117 112.2(3) . . ? 
N114 C114 C115 115.5(3) . . ? 
C113 C114 C115 112.0(3) . . ? 
C117 C114 C115 87.9(3) . . ? 
C125 N114 C118 111.4(3) . . ? 
C125 N114 C114 122.3(3) . . ? 
C118 N114 C114 125.9(3) . . ? 
C116 C115 C114 89.4(3) . . ? 
C116 C115 H11A 113.7 . . ? 
C114 C115 H11A 113.7 . . ? 
C116 C115 H11B 113.7 . . ? 
C114 C115 H11B 113.7 . . ? 
H11A C115 H11B 111.0 . . ? 
C115 C116 C117 89.1(3) . . ? 
C115 C116 H11C 113.8 . . ? 
C117 C116 H11C 113.8 . . ? 
C115 C116 H11D 113.8 . . ? 
C117 C116 H11D 113.8 . . ? 
H11C C116 H11D 111.0 . . ? 
C116 C117 C114 89.5(3) . . ? 
C116 C117 H11E 113.7 . . ? 
C114 C117 H11E 113.7 . . ? 
C116 C117 H11F 113.7 . . ? 
C114 C117 H11F 113.7 . . ? 
H11E C117 H11F 111.0 . . ? 
O118 C118 N114 125.5(4) . . ? 
O118 C118 C119 129.3(4) . . ? 
N114 C118 C119 105.2(3) . . ? 
C120 C119 C124 120.4(4) . . ? 
C120 C119 C118 131.4(4) . . ? 
C124 C119 C118 108.2(4) . . ? 
C119 C120 C121 116.8(5) . . ? 
C119 C120 H120 121.6 . . ? 
C121 C120 H120 121.6 . . ? 
C122 C121 C120 122.3(5) . . ? 
C122 C121 H121 118.9 . . ? 
C120 C121 H121 118.9 . . ? 
C165 O121 Rh5 114.1(4) . . ? 
C165 O121 H12A 110(3) . . ? 
Rh5 O121 H12A 107(3) . . ? 
Rh5 O121 H165 106(8) . . ? 
H12A O121 H165 102(8) . . ? 
C121 C122 C123 121.1(5) . . ? 
C121 C122 H122 119.5 . . ? 
C123 C122 H122 119.5 . . ? 
Rh6 O122 H12B 113(4) . . ? 
Rh6 O122 H12C 110(4) . . ? 
H12B O122 H12C 111(3) . . ? 
C122 C123 C124 116.7(5) . . ? 
C122 C123 H123 121.7 . . ? 
C124 C123 H123 121.7 . . ? 
C113 O123 Rh5 119.3(3) . . ? 
C119 C124 C123 122.8(4) . . ? 
C119 C124 C125 108.4(4) . . ? 
C123 C124 C125 128.7(4) . . ? 
C113 O124 Rh6 118.2(2) . . ? 
O12E C125 N114 125.2(4) . . ? 
O12E C125 C124 128.5(4) . . ? 
N114 C125 C124 106.2(4) . . ? 
C126 O125 Rh5 117.3(2) . . ? 
O125 C126 O126 126.7(4) . . ? 
O125 C126 C127 117.1(3) . . ? 
O126 C126 C127 115.9(3) . . ? 
C126 O126 Rh6 118.3(2) . . ? 
N127 C127 C126 111.5(3) . . ? 
N127 C127 C128 114.4(3) . . ? 
C126 C127 C128 115.4(3) . . ? 
N127 C127 C130 115.7(3) . . ? 
C126 C127 C130 110.3(3) . . ? 
C128 C127 C130 87.6(3) . . ? 
C138 N127 C131 111.5(3) . . ? 
C138 N127 C127 121.1(3) . . ? 
C131 N127 C127 127.4(3) . . ? 
C139 O127 Rh5 118.6(2) . . ? 
C12I C128 C127 88.9(3) . . ? 
C129 C128 C127 89.0(4) . . ? 
C129 C128 H12D 113.8 . . ? 
C127 C128 H12D 113.8 . . ? 
C129 C128 H12E 113.8 . . ? 
C127 C128 H12E 113.8 . . ? 
H12D C128 H12E 111.0 . . ? 
C12I C128 H12K 113.8 . . ? 
C127 C128 H12K 113.8 . . ? 
C12I C128 H12L 113.8 . . ? 
C127 C128 H12L 113.8 . . ? 
H12K C128 H12L 111.1 . . ? 
C139 O128 Rh6 118.4(3) . . ? 
C130 C129 C128 89.2(5) . . ? 
C130 C129 H12F 113.8 . . ? 
C128 C129 H12F 113.8 . . ? 
C130 C129 H12G 113.8 . . ? 
C128 C129 H12G 113.8 . . ? 
H12F C129 H12G 111.0 . . ? 
C128 C12I C130 90.6(4) . . ? 
C128 C12I H12H 113.5 . . ? 
C130 C12I H12H 113.5 . . ? 
C128 C12I H12I 113.5 . . ? 
C130 C12I H12I 113.5 . . ? 
H12H C12I H12I 110.8 . . ? 
C152 O129 Rh5 119.2(2) . . ? 
C129 C130 C127 89.5(4) . . ? 
C12I C130 C127 87.6(3) . . ? 
C129 C130 H13A 113.7 . . ? 
C127 C130 H13A 113.7 . . ? 
C129 C130 H13B 113.7 . . ? 
C127 C130 H13B 113.7 . . ? 
H13A C130 H13B 111.0 . . ? 
C12I C130 H13C 114.1 . . ? 
C127 C130 H13C 114.1 . . ? 
C12I C130 H13D 114.1 . . ? 
C127 C130 H13D 114.1 . . ? 
H13C C130 H13D 111.2 . . ? 
C152 O130 Rh6 117.7(2) . . ? 
O131 C131 N127 127.1(4) . . ? 
O131 C131 C132 127.4(4) . . ? 
N127 C131 C132 105.5(3) . . ? 
C133 C132 C137 121.8(4) . . ? 
C133 C132 C131 129.8(4) . . ? 
C137 C132 C131 108.4(4) . . ? 
C132 C133 C134 117.1(5) . . ? 
C132 C133 H133 121.4 . . ? 
C134 C133 H133 121.4 . . ? 
C135 C134 C133 120.4(5) . . ? 
C135 C134 H134 119.8 . . ? 
C133 C134 H134 119.8 . . ? 
C136 C135 C134 122.3(5) . . ? 
C136 C135 H135 118.9 . . ? 
C134 C135 H135 118.9 . . ? 
C135 C136 C137 116.9(5) . . ? 
C135 C136 H136 121.6 . . ? 
C137 C136 H136 121.6 . . ? 
C136 C137 C132 121.5(4) . . ? 
C136 C137 C138 130.8(4) . . ? 
C132 C137 C138 107.7(4) . . ? 
O138 C138 N127 123.8(4) . . ? 
O138 C138 C137 129.4(4) . . ? 
N127 C138 C137 106.8(4) . . ? 
O127 C139 O128 126.5(4) . . ? 
O127 C139 C140 118.8(4) . . ? 
O128 C139 C140 114.6(4) . . ? 
N140 C140 C139 109.5(4) . . ? 
N140 C140 C141 117.3(4) . . ? 
C139 C140 C141 112.6(4) . . ? 
N140 C140 C143 116.8(4) . . ? 
C139 C140 C143 112.9(4) . . ? 
C141 C140 C143 86.1(4) . . ? 
C144 N140 C151 110.6(4) . . ? 
C144 N140 C140 121.6(4) . . ? 
C151 N140 C140 126.9(4) . . ? 
C142 C141 C140 90.1(4) . . ? 
C142 C141 H14A 113.6 . . ? 
C140 C141 H14A 113.6 . . ? 
C142 C141 H14B 113.6 . . ? 
C140 C141 H14B 113.6 . . ? 
H14A C141 H14B 110.9 . . ? 
C143 C142 C141 88.9(4) . . ? 
C143 C142 H14C 113.8 . . ? 
C141 C142 H14C 113.8 . . ? 
C143 C142 H14D 113.8 . . ? 
C141 C142 H14D 113.8 . . ? 
H14C C142 H14D 111.1 . . ? 
C142 C143 C140 90.3(4) . . ? 
C142 C143 H14E 113.6 . . ? 
C140 C143 H14E 113.6 . . ? 
C142 C143 H14F 113.6 . . ? 
C140 C143 H14F 113.6 . . ? 
H14E C143 H14F 110.9 . . ? 
O144 C144 N140 122.7(5) . . ? 
O144 C144 C145 129.6(5) . . ? 
N140 C144 C145 107.7(4) . . ? 
C150 C145 C146 121.4(5) . . ? 
C150 C145 C144 107.7(4) . . ? 
C146 C145 C144 130.8(5) . . ? 
C145 C146 C147 117.9(5) . . ? 
C145 C146 H146 121.1 . . ? 
C147 C146 H146 121.1 . . ? 
C146 C147 C148 120.8(5) . . ? 
C146 C147 H147 119.6 . . ? 
C148 C147 H147 119.6 . . ? 
C149 C148 C147 121.4(5) . . ? 
C149 C148 H148 119.3 . . ? 
C147 C148 H148 119.3 . . ? 
C150 C149 C148 116.5(5) . . ? 
C150 C149 H149 121.8 . . ? 
C148 C149 H149 121.8 . . ? 
C145 C150 C149 122.1(4) . . ? 
C145 C150 C151 108.3(4) . . ? 
C149 C150 C151 129.6(4) . . ? 
O151 C151 N140 125.4(4) . . ? 
O151 C151 C150 129.3(4) . . ? 
N140 C151 C150 105.2(4) . . ? 
O130 C152 O129 126.6(4) . . ? 
O130 C152 C153 117.2(3) . . ? 
O129 C152 C153 116.1(3) . . ? 
N153 C153 C152 111.4(3) . . ? 
N153 C153 C156 116.1(3) . . ? 
C152 C153 C156 113.9(3) . . ? 
N153 C153 C154 115.8(3) . . ? 
C152 C153 C154 109.9(3) . . ? 
C156 C153 C154 87.9(3) . . ? 
C164 N153 C157 112.3(4) . . ? 
C164 N153 C153 123.6(3) . . ? 
C157 N153 C153 124.1(3) . . ? 
C155 C154 C153 89.0(3) . . ? 
C155 C154 H15A 113.8 . . ? 
C153 C154 H15A 113.8 . . ? 
C155 C154 H15B 113.8 . . ? 
C153 C154 H15B 113.8 . . ? 
H15A C154 H15B 111.0 . . ? 
C156 C155 C154 89.1(3) . . ? 
C156 C155 H15C 113.8 . . ? 
C154 C155 H15C 113.8 . . ? 
C156 C155 H15D 113.8 . . ? 
C154 C155 H15D 113.8 . . ? 
H15C C155 H15D 111.0 . . ? 
C155 C156 C153 89.7(3) . . ? 
C155 C156 H15E 113.7 . . ? 
C153 C156 H15E 113.7 . . ? 
C155 C156 H15F 113.7 . . ? 
C153 C156 H15F 113.7 . . ? 
H15E C156 H15F 110.9 . . ? 
O157 C157 N153 125.3(4) . . ? 
O157 C157 C158 129.4(5) . . ? 
N153 C157 C158 105.3(4) . . ? 
C163 C158 C159 123.0(6) . . ? 
C163 C158 C157 108.1(4) . . ? 
C159 C158 C157 128.8(6) . . ? 
C160 C159 C158 115.4(7) . . ? 
C160 C159 H159 122.3 . . ? 
C158 C159 H159 122.3 . . ? 
C161 C160 C159 122.7(7) . . ? 
C161 C160 H160 118.6 . . ? 
C159 C160 H160 118.6 . . ? 
C160 C161 C162 122.4(7) . . ? 
C160 C161 H161 118.8 . . ? 
C162 C161 H161 118.8 . . ? 
C163 C162 C161 114.9(7) . . ? 
C163 C162 H162 122.5 . . ? 
C161 C162 H162 122.5 . . ? 
C158 C163 C162 121.5(6) . . ? 
C158 C163 C164 108.8(4) . . ? 
C162 C163 C164 129.8(6) . . ? 
O164 C164 N153 125.2(4) . . ? 
O164 C164 C163 129.6(5) . . ? 
N153 C164 C163 105.1(4) . . ? 
O121 C165 H16C 109.5 . . ? 
O121 C165 H16D 109.5 . . ? 
H16C C165 H16D 109.5 . . ? 
O121 C165 H16E 109.5 . . ? 
H16C C165 H16E 109.5 . . ? 
H16D C165 H16E 109.5 . . ? 
H17C O171 H17D 106(3) . . ? 
H17E O172 H17F 108(3) . . ? 
  
loop_ 
 _geom_torsion_atom_site_label_1 
 _geom_torsion_atom_site_label_2 
 _geom_torsion_atom_site_label_3 
 _geom_torsion_atom_site_label_4 
 _geom_torsion 
 _geom_torsion_site_symmetry_1 
 _geom_torsion_site_symmetry_2 
 _geom_torsion_site_symmetry_3 
 _geom_torsion_site_symmetry_4 
 _geom_torsion_publ_flag 
O4 C1 C2 N2 -0.1(5) . . . . ? 
O3 C1 C2 N2 179.8(3) . . . . ? 
O4 C1 C2 C3 -132.8(4) . . . . ? 
O3 C1 C2 C3 47.2(4) . . . . ? 
O4 C1 C2 C5 129.6(4) . . . . ? 
O3 C1 C2 C5 -50.4(4) . . . . ? 
C1 C2 N2 C13 -93.6(4) . . . . ? 
C3 C2 N2 C13 36.8(5) . . . . ? 
C5 C2 N2 C13 138.4(4) . . . . ? 
C1 C2 N2 C6 81.8(4) . . . . ? 
C3 C2 N2 C6 -147.9(4) . . . . ? 
C5 C2 N2 C6 -46.2(5) . . . . ? 
N2 C2 C3 C4 131.7(3) . . . . ? 
C1 C2 C3 C4 -98.4(3) . . . . ? 
C5 C2 C3 C4 14.4(3) . . . . ? 
O4 C1 O3 Rh1 -5.1(5) . . . . ? 
C2 C1 O3 Rh1 175.0(2) . . . . ? 
C2 C3 C4 C5 -14.5(3) . . . . ? 
O3 C1 O4 Rh2 6.0(5) . . . . ? 
C2 C1 O4 Rh2 -174.1(2) . . . . ? 
C3 C4 C5 C2 14.5(3) . . . . ? 
N2 C2 C5 C4 -133.3(3) . . . . ? 
C1 C2 C5 C4 98.9(3) . . . . ? 
C3 C2 C5 C4 -14.4(3) . . . . ? 
C13 N2 C6 O6B 173.7(4) . . . . ? 
C2 N2 C6 O6B -2.3(6) . . . . ? 
C13 N2 C6 C7 -6.7(4) . . . . ? 
C2 N2 C6 C7 177.3(3) . . . . ? 
O6B C6 C7 C12 -175.8(4) . . . . ? 
N2 C6 C7 C12 4.6(4) . . . . ? 
O6B C6 C7 C8 5.3(8) . . . . ? 
N2 C6 C7 C8 -174.4(4) . . . . ? 
C12 C7 C8 C9 -0.4(6) . . . . ? 
C6 C7 C8 C9 178.5(4) . . . . ? 
C7 C8 C9 C10 0.5(7) . . . . ? 
C8 C9 C10 C11 0.0(7) . . . . ? 
C9 C10 C11 C12 -0.6(6) . . . . ? 
C10 C11 C12 C7 0.7(6) . . . . ? 
C10 C11 C12 C13 -177.2(4) . . . . ? 
C8 C7 C12 C11 -0.2(6) . . . . ? 
C6 C7 C12 C11 -179.3(4) . . . . ? 
C8 C7 C12 C13 178.1(4) . . . . ? 
C6 C7 C12 C13 -1.0(4) . . . . ? 
C6 N2 C13 O13 -175.6(4) . . . . ? 
C2 N2 C13 O13 0.2(6) . . . . ? 
C6 N2 C13 C12 6.1(4) . . . . ? 
C2 N2 C13 C12 -178.2(3) . . . . ? 
C11 C12 C13 O13 -3.1(7) . . . . ? 
C7 C12 C13 O13 178.7(4) . . . . ? 
C11 C12 C13 N2 175.2(4) . . . . ? 
C7 C12 C13 N2 -2.9(4) . . . . ? 
Rh1 O5 C14 O6 3.0(5) . . . . ? 
Rh1 O5 C14 C15 -176.6(2) . . . . ? 
Rh2 O6 C14 O5 -2.1(5) . . . . ? 
Rh2 O6 C14 C15 177.6(2) . . . . ? 
O5 C14 C15 N15 -10.4(5) . . . . ? 
O6 C14 C15 N15 169.9(3) . . . . ? 
O5 C14 C15 C16 -142.4(4) . . . . ? 
O6 C14 C15 C16 37.9(5) . . . . ? 
O5 C14 C15 C18 119.4(4) . . . . ? 
O6 C14 C15 C18 -60.3(5) . . . . ? 
C14 C15 N15 C19 81.6(5) . . . . ? 
C16 C15 N15 C19 -148.3(4) . . . . ? 
C18 C15 N15 C19 -46.2(5) . . . . ? 
C14 C15 N15 C26 -76.7(4) . . . . ? 
C16 C15 N15 C26 53.4(5) . . . . ? 
C18 C15 N15 C26 155.5(4) . . . . ? 
N15 C15 C16 C17 134.9(4) . . . . ? 
C14 C15 C16 C17 -96.9(4) . . . . ? 
C18 C15 C16 C17 16.7(3) . . . . ? 
C15 C16 C17 C18 -16.8(3) . . . . ? 
C16 C17 C18 C15 16.6(3) . . . . ? 
N15 C15 C18 C17 -135.7(4) . . . . ? 
C14 C15 C18 C17 97.9(4) . . . . ? 
C16 C15 C18 C17 -16.7(3) . . . . ? 
C26 N15 C19 O19 172.6(5) . . . . ? 
C15 N15 C19 O19 12.2(7) . . . . ? 
C26 N15 C19 C20 -6.2(5) . . . . ? 
C15 N15 C19 C20 -166.7(4) . . . . ? 
O19 C19 C20 C25 -175.9(5) . . . . ? 
N15 C19 C20 C25 2.9(5) . . . . ? 
O19 C19 C20 C21 2.7(9) . . . . ? 
N15 C19 C20 C21 -178.4(5) . . . . ? 
C25 C20 C21 C22 0.4(7) . . . . ? 
C19 C20 C21 C22 -178.1(5) . . . . ? 
C20 C21 C22 C23 -0.2(9) . . . . ? 
C21 C22 C23 C24 -1.4(10) . . . . ? 
C22 C23 C24 C25 2.8(8) . . . . ? 
C21 C20 C25 C24 1.2(7) . . . . ? 
C19 C20 C25 C24 180.0(4) . . . . ? 
C21 C20 C25 C26 -177.5(4) . . . . ? 
C19 C20 C25 C26 1.3(5) . . . . ? 
C23 C24 C25 C20 -2.7(7) . . . . ? 
C23 C24 C25 C26 175.6(5) . . . . ? 
C19 N15 C26 O26 -171.2(4) . . . . ? 
C15 N15 C26 O26 -10.3(6) . . . . ? 
C19 N15 C26 C25 7.1(5) . . . . ? 
C15 N15 C26 C25 167.9(3) . . . . ? 
C20 C25 C26 O26 173.0(5) . . . . ? 
C24 C25 C26 O26 -5.5(8) . . . . ? 
C20 C25 C26 N15 -5.1(5) . . . . ? 
C24 C25 C26 N15 176.4(5) . . . . ? 
Rh1 O7 C27 O8 -5.8(5) . . . . ? 
Rh1 O7 C27 C28 175.0(2) . . . . ? 
Rh2 O8 C27 O7 7.0(5) . . . . ? 
Rh2 O8 C27 C28 -173.7(2) . . . . ? 
O7 C27 C28 N28 -6.9(5) . . . . ? 
O8 C27 C28 N28 173.8(3) . . . . ? 
O7 C27 C28 C31 -136.3(4) . . . . ? 
O8 C27 C28 C31 44.4(5) . . . . ? 
O7 C27 C28 C29 127.2(4) . . . . ? 
O8 C27 C28 C29 -52.1(4) . . . . ? 
C27 C28 N28 C32 101.4(4) . . . . ? 
C31 C28 N28 C32 -131.6(4) . . . . ? 
C29 C28 N28 C32 -30.5(6) . . . . ? 
C27 C28 N28 C39 -76.1(4) . . . . ? 
C31 C28 N28 C39 51.0(5) . . . . ? 
C29 C28 N28 C39 152.0(4) . . . . ? 
N28 C28 C29 C30 -135.1(3) . . . . ? 
C27 C28 C29 C30 94.0(4) . . . . ? 
C31 C28 C29 C30 -17.8(3) . . . . ? 
C28 C29 C30 C31 17.8(3) . . . . ? 
C29 C30 C31 C28 -17.9(3) . . . . ? 
N28 C28 C31 C30 136.9(3) . . . . ? 
C27 C28 C31 C30 -96.1(3) . . . . ? 
C29 C28 C31 C30 17.6(3) . . . . ? 
C39 N28 C32 O32 174.6(4) . . . . ? 
C28 N28 C32 O32 -3.1(7) . . . . ? 
C39 N28 C32 C33 -6.8(4) . . . . ? 
C28 N28 C32 C33 175.5(3) . . . . ? 
O32 C32 C33 C38 -177.4(4) . . . . ? 
N28 C32 C33 C38 4.0(4) . . . . ? 
O32 C32 C33 C34 3.3(8) . . . . ? 
N28 C32 C33 C34 -175.3(4) . . . . ? 
C38 C33 C34 C35 -0.3(6) . . . . ? 
C32 C33 C34 C35 179.0(4) . . . . ? 
C33 C34 C35 C36 -0.3(7) . . . . ? 
C34 C35 C36 C37 0.5(7) . . . . ? 
C35 C36 C37 C38 -0.3(7) . . . . ? 
C34 C33 C38 C37 0.5(6) . . . . ? 
C32 C33 C38 C37 -178.9(4) . . . . ? 
C34 C33 C38 C39 179.5(4) . . . . ? 
C32 C33 C38 C39 0.1(4) . . . . ? 
C36 C37 C38 C33 -0.2(6) . . . . ? 
C36 C37 C38 C39 -179.0(4) . . . . ? 
C32 N28 C39 O39 -172.9(4) . . . . ? 
C28 N28 C39 O39 4.9(6) . . . . ? 
C32 N28 C39 C38 6.9(4) . . . . ? 
C28 N28 C39 C38 -175.3(3) . . . . ? 
C33 C38 C39 O39 175.6(4) . . . . ? 
C37 C38 C39 O39 -5.5(8) . . . . ? 
C33 C38 C39 N28 -4.1(4) . . . . ? 
C37 C38 C39 N28 174.8(4) . . . . ? 
Rh2 O10 C40 O9 0.0(5) . . . . ? 
Rh2 O10 C40 C41 -177.8(3) . . . . ? 
Rh1 O9 C40 O10 1.4(5) . . . . ? 
Rh1 O9 C40 C41 179.1(3) . . . . ? 
O10 C40 C41 N41 -7.0(5) . . . . ? 
O9 C40 C41 N41 175.0(3) . . . . ? 
O10 C40 C41 C44 124.5(4) . . . . ? 
O9 C40 C41 C44 -53.5(5) . . . . ? 
O10 C40 C41 C42 -138.3(4) . . . . ? 
O9 C40 C41 C42 43.7(5) . . . . ? 
C40 C41 N41 C52 -79.1(5) . . . . ? 
C44 C41 N41 C52 151.9(4) . . . . ? 
C42 C41 N41 C52 50.9(5) . . . . ? 
C40 C41 N41 C45 83.9(5) . . . . ? 
C44 C41 N41 C45 -45.1(5) . . . . ? 
C42 C41 N41 C45 -146.1(4) . . . . ? 
N41 C41 C42 C43 132.8(4) . . . . ? 
C40 C41 C42 C43 -98.6(4) . . . . ? 
C44 C41 C42 C43 14.3(3) . . . . ? 
C41 C42 C43 C44 -14.4(3) . . . . ? 
C42 C43 C44 C41 14.4(3) . . . . ? 
N41 C41 C44 C43 -131.7(4) . . . . ? 
C40 C41 C44 C43 100.0(4) . . . . ? 
C42 C41 C44 C43 -14.1(3) . . . . ? 
C52 N41 C45 O45 172.7(4) . . . . ? 
C41 N41 C45 O45 7.8(7) . . . . ? 
C52 N41 C45 C46 -7.3(4) . . . . ? 
C41 N41 C45 C46 -172.1(3) . . . . ? 
O45 C45 C46 C51 -176.1(4) . . . . ? 
N41 C45 C46 C51 3.9(4) . . . . ? 
O45 C45 C46 C47 5.2(8) . . . . ? 
N41 C45 C46 C47 -174.8(4) . . . . ? 
C51 C46 C47 C48 1.2(6) . . . . ? 
C45 C46 C47 C48 179.8(4) . . . . ? 
C46 C47 C48 C49 -0.5(7) . . . . ? 
C47 C48 C49 C50 0.0(7) . . . . ? 
C48 C49 C50 C51 0.0(7) . . . . ? 
C49 C50 C51 C46 0.7(7) . . . . ? 
C49 C50 C51 C52 179.6(4) . . . . ? 
C47 C46 C51 C50 -1.3(6) . . . . ? 
C45 C46 C51 C50 179.9(4) . . . . ? 
C47 C46 C51 C52 179.5(4) . . . . ? 
C45 C46 C51 C52 0.7(5) . . . . ? 
C45 N41 C52 O52 -174.0(4) . . . . ? 
C41 N41 C52 O52 -9.2(6) . . . . ? 
C45 N41 C52 C51 7.7(4) . . . . ? 
C41 N41 C52 C51 172.5(3) . . . . ? 
C50 C51 C52 O52 -2.3(8) . . . . ? 
C46 C51 C52 O52 176.8(4) . . . . ? 
C50 C51 C52 N41 175.9(4) . . . . ? 
C46 C51 C52 N41 -5.0(4) . . . . ? 
O64 C61 C62 N62 -2.0(5) . . . . ? 
O63 C61 C62 N62 179.0(3) . . . . ? 
O64 C61 C62 C63 130.1(4) . . . . ? 
O63 C61 C62 C63 -48.9(5) . . . . ? 
O64 C61 C62 C65 -132.6(4) . . . . ? 
O63 C61 C62 C65 48.4(5) . . . . ? 
C61 C62 N62 C73 -87.0(4) . . . . ? 
C63 C62 N62 C73 143.2(4) . . . . ? 
C65 C62 N62 C73 42.9(5) . . . . ? 
C61 C62 N62 C66 91.1(4) . . . . ? 
C63 C62 N62 C66 -38.7(5) . . . . ? 
C65 C62 N62 C66 -139.1(4) . . . . ? 
N62 C62 C63 C64 -132.0(3) . . . . ? 
C61 C62 C63 C64 98.5(4) . . . . ? 
C65 C62 C63 C64 -15.5(3) . . . . ? 
O64 C61 O63 Rh3 -11.8(5) . . . . ? 
C62 C61 O63 Rh3 167.1(2) . . . . ? 
C62 C63 C64 C65 15.8(3) . . . . ? 
O63 C61 O64 Rh4 3.1(5) . . . . ? 
C62 C61 O64 Rh4 -175.7(3) . . . . ? 
C63 C64 C65 C62 -15.7(3) . . . . ? 
N62 C62 C65 C64 133.8(4) . . . . ? 
C61 C62 C65 C64 -97.2(4) . . . . ? 
C63 C62 C65 C64 15.7(3) . . . . ? 
C73 N62 C66 O66B 175.9(4) . . . . ? 
C62 N62 C66 O66B -2.4(6) . . . . ? 
C73 N62 C66 C67 -4.3(4) . . . . ? 
C62 N62 C66 C67 177.4(3) . . . . ? 
O66B C66 C67 C68 1.6(8) . . . . ? 
N62 C66 C67 C68 -178.2(4) . . . . ? 
O66B C66 C67 C72 -179.0(4) . . . . ? 
N62 C66 C67 C72 1.2(4) . . . . ? 
C72 C67 C68 C69 -0.1(7) . . . . ? 
C66 C67 C68 C69 179.2(4) . . . . ? 
C67 C68 C69 C70 -0.6(7) . . . . ? 
C68 C69 C70 C71 0.6(8) . . . . ? 
C69 C70 C71 C72 0.1(7) . . . . ? 
C70 C71 C72 C67 -0.8(6) . . . . ? 
C70 C71 C72 C73 178.3(4) . . . . ? 
C68 C67 C72 C71 0.9(7) . . . . ? 
C66 C67 C72 C71 -178.6(4) . . . . ? 
C68 C67 C72 C73 -178.4(4) . . . . ? 
C66 C67 C72 C73 2.1(5) . . . . ? 
C66 N62 C73 O73 -173.9(4) . . . . ? 
C62 N62 C73 O73 4.4(6) . . . . ? 
C66 N62 C73 C72 5.6(4) . . . . ? 
C62 N62 C73 C72 -176.2(3) . . . . ? 
C71 C72 C73 O73 -4.4(8) . . . . ? 
C67 C72 C73 O73 174.8(4) . . . . ? 
C71 C72 C73 N62 176.1(4) . . . . ? 
C67 C72 C73 N62 -4.6(4) . . . . ? 
Rh4 O66 C74 O65 -2.6(5) . . . . ? 
Rh4 O66 C74 C75 176.4(2) . . . . ? 
Rh3 O65 C74 O66 -6.6(5) . . . . ? 
Rh3 O65 C74 C75 174.4(2) . . . . ? 
O66 C74 C75 N75 -117.6(4) . . . . ? 
O65 C74 C75 N75 61.5(4) . . . . ? 
O66 C74 C75 C78 16.0(5) . . . . ? 
O65 C74 C75 C78 -165.0(3) . . . . ? 
O66 C74 C75 C76 113.4(4) . . . . ? 
O65 C74 C75 C76 -67.5(4) . . . . ? 
C74 C75 N75 C86 -85.9(4) . . . . ? 
C78 C75 N75 C86 142.7(4) . . . . ? 
C76 C75 N75 C86 40.1(5) . . . . ? 
C74 C75 N75 C79 89.2(4) . . . . ? 
C78 C75 N75 C79 -42.2(5) . . . . ? 
C76 C75 N75 C79 -144.8(4) . . . . ? 
N75 C75 C76 C77 140.9(3) . . . . ? 
C74 C75 C76 C77 -94.6(3) . . . . ? 
C78 C75 C76 C77 20.4(3) . . . . ? 
C75 C76 C77 C78 -20.3(3) . . . . ? 
N75 C75 C78 C77 -139.3(3) . . . . ? 
C74 C75 C78 C77 91.9(4) . . . . ? 
C76 C75 C78 C77 -20.4(3) . . . . ? 
C76 C77 C78 C75 20.6(3) . . . . ? 
C86 N75 C79 O79 -177.6(4) . . . . ? 
C75 N75 C79 O79 6.6(6) . . . . ? 
C86 N75 C79 C80 0.3(4) . . . . ? 
C75 N75 C79 C80 -175.5(3) . . . . ? 
O79 C79 C80 C81 -5.1(7) . . . . ? 
N75 C79 C80 C81 177.1(4) . . . . ? 
O79 C79 C80 C85 176.8(4) . . . . ? 
N75 C79 C80 C85 -1.0(4) . . . . ? 
C85 C80 C81 C82 -3.7(6) . . . . ? 
C79 C80 C81 C82 178.4(4) . . . . ? 
C80 C81 C82 C83 0.8(7) . . . . ? 
C81 C82 C83 C84 1.6(7) . . . . ? 
C82 C83 C84 C85 -1.1(6) . . . . ? 
C83 C84 C85 C80 -1.8(6) . . . . ? 
C83 C84 C85 C86 179.9(4) . . . . ? 
C81 C80 C85 C84 4.3(6) . . . . ? 
C79 C80 C85 C84 -177.3(4) . . . . ? 
C81 C80 C85 C86 -177.0(4) . . . . ? 
C79 C80 C85 C86 1.3(4) . . . . ? 
C79 N75 C86 O86 -179.5(4) . . . . ? 
C75 N75 C86 O86 -3.9(6) . . . . ? 
C79 N75 C86 C85 0.5(4) . . . . ? 
C75 N75 C86 C85 176.1(3) . . . . ? 
C84 C85 C86 O86 -2.6(7) . . . . ? 
C80 C85 C86 O86 178.9(4) . . . . ? 
C84 C85 C86 N75 177.3(4) . . . . ? 
C80 C85 C86 N75 -1.2(4) . . . . ? 
Rh3 O67 C87 O68 -2.0(5) . . . . ? 
Rh3 O67 C87 C88 179.2(2) . . . . ? 
Rh4 O68 C87 O67 -7.5(5) . . . . ? 
Rh4 O68 C87 C88 171.3(2) . . . . ? 
O67 C87 C88 N88 6.4(5) . . . . ? 
O68 C87 C88 N88 -172.5(3) . . . . ? 
O67 C87 C88 C91 -126.3(4) . . . . ? 
O68 C87 C88 C91 54.8(4) . . . . ? 
O67 C87 C88 C89 136.0(4) . . . . ? 
O68 C87 C88 C89 -42.9(5) . . . . ? 
C87 C88 N88 C92 85.4(4) . . . . ? 
C91 C88 N88 C92 -143.5(4) . . . . ? 
C89 C88 N88 C92 -41.7(5) . . . . ? 
C87 C88 N88 C99 -83.4(4) . . . . ? 
C91 C88 N88 C99 47.7(5) . . . . ? 
C89 C88 N88 C99 149.5(4) . . . . ? 
N88 C88 C89 C90 -131.4(4) . . . . ? 
C87 C88 C89 C90 102.1(4) . . . . ? 
C91 C88 C89 C90 -12.5(3) . . . . ? 
C88 C89 C90 C91 12.5(3) . . . . ? 
C89 C90 C91 C88 -12.6(3) . . . . ? 
N88 C88 C91 C90 130.5(4) . . . . ? 
C87 C88 C91 C90 -100.1(4) . . . . ? 
C89 C88 C91 C90 12.4(3) . . . . ? 
C99 N88 C92 O92 168.6(4) . . . . ? 
C88 N88 C92 O92 -1.5(6) . . . . ? 
C99 N88 C92 C93 -9.6(4) . . . . ? 
C88 N88 C92 C93 -179.7(3) . . . . ? 
O92 C92 C93 C94 11.2(7) . . . . ? 
N88 C92 C93 C94 -170.7(4) . . . . ? 
O92 C92 C93 C98 -169.9(4) . . . . ? 
N88 C92 C93 C98 8.2(4) . . . . ? 
C98 C93 C94 C95 0.9(6) . . . . ? 
C92 C93 C94 C95 179.6(4) . . . . ? 
C93 C94 C95 C96 0.5(7) . . . . ? 
C94 C95 C96 C97 -0.1(7) . . . . ? 
C95 C96 C97 C98 -1.6(6) . . . . ? 
C94 C93 C98 C97 -2.7(6) . . . . ? 
C92 C93 C98 C97 178.4(4) . . . . ? 
C94 C93 C98 C99 175.2(4) . . . . ? 
C92 C93 C98 C99 -3.8(4) . . . . ? 
C96 C97 C98 C93 2.9(6) . . . . ? 
C96 C97 C98 C99 -174.4(4) . . . . ? 
C92 N88 C99 O99 -175.1(4) . . . . ? 
C88 N88 C99 O99 -5.1(6) . . . . ? 
C92 N88 C99 C98 7.3(4) . . . . ? 
C88 N88 C99 C98 177.2(3) . . . . ? 
C93 C98 C99 O99 -179.3(4) . . . . ? 
C97 C98 C99 O99 -1.7(8) . . . . ? 
C93 C98 C99 N88 -1.9(4) . . . . ? 
C97 C98 C99 N88 175.8(4) . . . . ? 
Rh4 O70 C100 O69 -10.1(5) . . . . ? 
Rh4 O70 C100 C101 169.4(3) . . . . ? 
Rh3 O69 C100 O70 1.4(5) . . . . ? 
Rh3 O69 C100 C101 -178.1(2) . . . . ? 
O70 C100 C101 N101 -115.9(4) . . . . ? 
O69 C100 C101 N101 63.6(4) . . . . ? 
O70 C100 C101 C102 16.8(5) . . . . ? 
O69 C100 C101 C102 -163.6(3) . . . . ? 
O70 C100 C101 C104 113.8(4) . . . . ? 
O69 C100 C101 C104 -66.6(4) . . . . ? 
C100 C101 N101 C112 77.2(4) . . . . ? 
C102 C101 N101 C112 -53.1(5) . . . . ? 
C104 C101 N101 C112 -155.9(4) . . . . ? 
C100 C101 N101 C105 -97.7(4) . . . . ? 
C102 C101 N101 C105 132.0(4) . . . . ? 
C104 C101 N101 C105 29.3(5) . . . . ? 
N101 C101 C102 C103 -141.8(4) . . . . ? 
C100 C101 C102 C103 89.9(4) . . . . ? 
C104 C101 C102 C103 -22.2(3) . . . . ? 
C101 C102 C103 C104 22.3(3) . . . . ? 
C102 C103 C104 C101 -22.1(3) . . . . ? 
N101 C101 C104 C103 142.4(4) . . . . ? 
C100 C101 C104 C103 -91.9(4) . . . . ? 
C102 C101 C104 C103 22.1(3) . . . . ? 
C112 N101 C105 O105 -178.6(4) . . . . ? 
C101 N101 C105 O105 -3.2(6) . . . . ? 
C112 N101 C105 C106 1.7(4) . . . . ? 
C101 N101 C105 C106 177.1(3) . . . . ? 
O105 C105 C106 C111 179.2(4) . . . . ? 
N101 C105 C106 C111 -1.1(4) . . . . ? 
O105 C105 C106 C107 -1.2(7) . . . . ? 
N101 C105 C106 C107 178.5(4) . . . . ? 
C111 C106 C107 C108 -0.3(6) . . . . ? 
C105 C106 C107 C108 -179.9(4) . . . . ? 
C106 C107 C108 C109 -0.8(7) . . . . ? 
C107 C108 C109 C110 1.1(7) . . . . ? 
C108 C109 C110 C111 -0.3(7) . . . . ? 
C109 C110 C111 C106 -0.8(6) . . . . ? 
C109 C110 C111 C112 -180.0(4) . . . . ? 
C107 C106 C111 C110 1.1(6) . . . . ? 
C105 C106 C111 C110 -179.2(4) . . . . ? 
C107 C106 C111 C112 -179.5(4) . . . . ? 
C105 C106 C111 C112 0.1(4) . . . . ? 
C105 N101 C112 O112 178.0(4) . . . . ? 
C101 N101 C112 O112 2.5(6) . . . . ? 
C105 N101 C112 C111 -1.6(4) . . . . ? 
C101 N101 C112 C111 -177.2(3) . . . . ? 
C110 C111 C112 O112 0.5(8) . . . . ? 
C106 C111 C112 O112 -178.7(4) . . . . ? 
C110 C111 C112 N101 -179.8(4) . . . . ? 
C106 C111 C112 N101 0.9(4) . . . . ? 
O124 C113 C114 N114 -1.7(5) . . . . ? 
O123 C113 C114 N114 178.2(3) . . . . ? 
O124 C113 C114 C117 130.9(4) . . . . ? 
O123 C113 C114 C117 -49.3(5) . . . . ? 
O124 C113 C114 C115 -132.1(4) . . . . ? 
O123 C113 C114 C115 47.8(5) . . . . ? 
C113 C114 N114 C125 -85.4(4) . . . . ? 
C117 C114 N114 C125 144.5(4) . . . . ? 
C115 C114 N114 C125 43.1(5) . . . . ? 
C113 C114 N114 C118 86.1(5) . . . . ? 
C117 C114 N114 C118 -44.0(5) . . . . ? 
C115 C114 N114 C118 -145.4(4) . . . . ? 
N114 C114 C115 C116 134.1(4) . . . . ? 
C113 C114 C115 C116 -98.1(4) . . . . ? 
C117 C114 C115 C116 15.1(3) . . . . ? 
C114 C115 C116 C117 -15.2(3) . . . . ? 
C115 C116 C117 C114 15.2(3) . . . . ? 
N114 C114 C117 C116 -132.7(4) . . . . ? 
C113 C114 C117 C116 97.9(4) . . . . ? 
C115 C114 C117 C116 -15.1(3) . . . . ? 
C125 N114 C118 O118 170.2(4) . . . . ? 
C114 N114 C118 O118 -2.1(7) . . . . ? 
C125 N114 C118 C119 -7.6(4) . . . . ? 
C114 N114 C118 C119 -180.0(4) . . . . ? 
O118 C118 C119 C120 3.8(8) . . . . ? 
N114 C118 C119 C120 -178.5(5) . . . . ? 
O118 C118 C119 C124 -174.0(4) . . . . ? 
N114 C118 C119 C124 3.7(5) . . . . ? 
C124 C119 C120 C121 -0.3(7) . . . . ? 
C118 C119 C120 C121 -177.8(5) . . . . ? 
C119 C120 C121 C122 -0.5(8) . . . . ? 
C120 C121 C122 C123 1.3(9) . . . . ? 
C121 C122 C123 C124 -1.1(7) . . . . ? 
O124 C113 O123 Rh5 0.9(5) . . . . ? 
C114 C113 O123 Rh5 -178.9(2) . . . . ? 
C120 C119 C124 C123 0.4(7) . . . . ? 
C118 C119 C124 C123 178.4(4) . . . . ? 
C120 C119 C124 C125 -176.8(4) . . . . ? 
C118 C119 C124 C125 1.3(5) . . . . ? 
C122 C123 C124 C119 0.3(7) . . . . ? 
C122 C123 C124 C125 176.9(4) . . . . ? 
O123 C113 O124 Rh6 -1.1(5) . . . . ? 
C114 C113 O124 Rh6 178.8(3) . . . . ? 
C118 N114 C125 O12E -168.5(4) . . . . ? 
C114 N114 C125 O12E 4.1(6) . . . . ? 
C118 N114 C125 C124 8.5(4) . . . . ? 
C114 N114 C125 C124 -178.9(3) . . . . ? 
C119 C124 C125 O12E 171.1(4) . . . . ? 
C123 C124 C125 O12E -5.9(8) . . . . ? 
C119 C124 C125 N114 -5.8(5) . . . . ? 
C123 C124 C125 N114 177.2(4) . . . . ? 
Rh5 O125 C126 O126 12.8(5) . . . . ? 
Rh5 O125 C126 C127 -161.1(3) . . . . ? 
O125 C126 O126 Rh6 -12.8(5) . . . . ? 
C127 C126 O126 Rh6 161.1(2) . . . . ? 
O125 C126 C127 N127 -34.1(5) . . . . ? 
O126 C126 C127 N127 151.3(3) . . . . ? 
O125 C126 C127 C128 -166.8(3) . . . . ? 
O126 C126 C127 C128 18.6(5) . . . . ? 
O125 C126 C127 C130 96.0(4) . . . . ? 
O126 C126 C127 C130 -78.6(4) . . . . ? 
C126 C127 N127 C138 -78.7(4) . . . . ? 
C128 C127 N127 C138 54.5(5) . . . . ? 
C130 C127 N127 C138 154.1(4) . . . . ? 
C126 C127 N127 C131 100.7(4) . . . . ? 
C128 C127 N127 C131 -126.1(4) . . . . ? 
C130 C127 N127 C131 -26.5(6) . . . . ? 
N127 C127 C128 C12I 134.4(4) . . . . ? 
C126 C127 C128 C12I -94.2(4) . . . . ? 
C130 C127 C128 C12I 17.2(4) . . . . ? 
N127 C127 C128 C129 101.2(6) . . . . ? 
C126 C127 C128 C129 -127.4(6) . . . . ? 
C130 C127 C128 C129 -16.0(6) . . . . ? 
C127 C128 C129 C130 16.5(6) . . . . ? 
C127 C128 C12I C130 -17.6(4) . . . . ? 
C128 C129 C130 C127 -16.3(6) . . . . ? 
C128 C12I C130 C127 17.5(4) . . . . ? 
N127 C127 C130 C129 -99.6(6) . . . . ? 
C126 C127 C130 C129 132.6(6) . . . . ? 
C128 C127 C130 C129 16.3(6) . . . . ? 
N127 C127 C130 C12I -133.0(4) . . . . ? 
C126 C127 C130 C12I 99.2(4) . . . . ? 
C128 C127 C130 C12I -17.0(4) . . . . ? 
C138 N127 C131 O131 176.2(4) . . . . ? 
C127 N127 C131 O131 -3.2(7) . . . . ? 
C138 N127 C131 C132 -3.6(4) . . . . ? 
C127 N127 C131 C132 176.9(4) . . . . ? 
O131 C131 C132 C133 4.2(8) . . . . ? 
N127 C131 C132 C133 -175.9(4) . . . . ? 
O131 C131 C132 C137 -176.3(5) . . . . ? 
N127 C131 C132 C137 3.5(5) . . . . ? 
C137 C132 C133 C134 0.6(7) . . . . ? 
C131 C132 C133 C134 180.0(4) . . . . ? 
C132 C133 C134 C135 1.2(7) . . . . ? 
C133 C134 C135 C136 -1.9(8) . . . . ? 
C134 C135 C136 C137 0.6(7) . . . . ? 
C135 C136 C137 C132 1.2(7) . . . . ? 
C135 C136 C137 C138 -177.8(4) . . . . ? 
C133 C132 C137 C136 -1.8(7) . . . . ? 
C131 C132 C137 C136 178.6(4) . . . . ? 
C133 C132 C137 C138 177.4(4) . . . . ? 
C131 C132 C137 C138 -2.1(5) . . . . ? 
C131 N127 C138 O138 -177.9(4) . . . . ? 
C127 N127 C138 O138 1.6(6) . . . . ? 
C131 N127 C138 C137 2.4(4) . . . . ? 
C127 N127 C138 C137 -178.1(3) . . . . ? 
C136 C137 C138 O138 -0.6(8) . . . . ? 
C132 C137 C138 O138 -179.7(4) . . . . ? 
C136 C137 C138 N127 179.1(4) . . . . ? 
C132 C137 C138 N127 0.0(5) . . . . ? 
Rh5 O127 C139 O128 -2.4(5) . . . . ? 
Rh5 O127 C139 C140 175.2(3) . . . . ? 
Rh6 O128 C139 O127 3.1(5) . . . . ? 
Rh6 O128 C139 C140 -174.5(3) . . . . ? 
O127 C139 C140 N140 12.3(5) . . . . ? 
O128 C139 C140 N140 -169.8(3) . . . . ? 
O127 C139 C140 C141 -120.1(4) . . . . ? 
O128 C139 C140 C141 57.8(5) . . . . ? 
O127 C139 C140 C143 144.4(5) . . . . ? 
O128 C139 C140 C143 -37.8(6) . . . . ? 
C139 C140 N140 C144 75.0(5) . . . . ? 
C141 C140 N140 C144 -155.1(4) . . . . ? 
C143 C140 N140 C144 -55.0(6) . . . . ? 
C139 C140 N140 C151 -92.8(5) . . . . ? 
C141 C140 N140 C151 37.1(6) . . . . ? 
C143 C140 N140 C151 137.2(5) . . . . ? 
N140 C140 C141 C142 134.2(4) . . . . ? 
C139 C140 C141 C142 -97.3(4) . . . . ? 
C143 C140 C141 C142 15.9(4) . . . . ? 
C140 C141 C142 C143 -16.3(4) . . . . ? 
C141 C142 C143 C140 16.3(4) . . . . ? 
N140 C140 C143 C142 -134.8(4) . . . . ? 
C139 C140 C143 C142 96.9(5) . . . . ? 
C141 C140 C143 C142 -16.0(4) . . . . ? 
C151 N140 C144 O144 171.6(5) . . . . ? 
C140 N140 C144 O144 2.0(7) . . . . ? 
C151 N140 C144 C145 -7.5(5) . . . . ? 
C140 N140 C144 C145 -177.1(4) . . . . ? 
O144 C144 C145 C150 -173.1(5) . . . . ? 
N140 C144 C145 C150 5.9(5) . . . . ? 
O144 C144 C145 C146 2.9(9) . . . . ? 
N140 C144 C145 C146 -178.1(5) . . . . ? 
C150 C145 C146 C147 -0.2(7) . . . . ? 
C144 C145 C146 C147 -175.8(5) . . . . ? 
C145 C146 C147 C148 1.5(8) . . . . ? 
C146 C147 C148 C149 -2.0(8) . . . . ? 
C147 C148 C149 C150 1.3(7) . . . . ? 
C146 C145 C150 C149 -0.5(7) . . . . ? 
C144 C145 C150 C149 176.0(4) . . . . ? 
C146 C145 C150 C151 -178.6(4) . . . . ? 
C144 C145 C150 C151 -2.1(5) . . . . ? 
C148 C149 C150 C145 0.0(7) . . . . ? 
C148 C149 C150 C151 177.6(4) . . . . ? 
C144 N140 C151 O151 -173.4(4) . . . . ? 
C140 N140 C151 O151 -4.5(7) . . . . ? 
C144 N140 C151 C150 6.1(5) . . . . ? 
C140 N140 C151 C150 175.0(4) . . . . ? 
C145 C150 C151 O151 177.2(5) . . . . ? 
C149 C150 C151 O151 -0.7(8) . . . . ? 
C145 C150 C151 N140 -2.3(5) . . . . ? 
C149 C150 C151 N140 179.8(4) . . . . ? 
Rh6 O130 C152 O129 -3.7(5) . . . . ? 
Rh6 O130 C152 C153 172.1(2) . . . . ? 
Rh5 O129 C152 O130 3.0(5) . . . . ? 
Rh5 O129 C152 C153 -172.9(2) . . . . ? 
O130 C152 C153 N153 26.5(5) . . . . ? 
O129 C152 C153 N153 -157.2(3) . . . . ? 
O130 C152 C153 C156 160.0(3) . . . . ? 
O129 C152 C153 C156 -23.7(5) . . . . ? 
O130 C152 C153 C154 -103.2(4) . . . . ? 
O129 C152 C153 C154 73.1(4) . . . . ? 
C152 C153 N153 C164 -85.1(4) . . . . ? 
C156 C153 N153 C164 142.4(4) . . . . ? 
C154 C153 N153 C164 41.4(5) . . . . ? 
C152 C153 N153 C157 94.5(4) . . . . ? 
C156 C153 N153 C157 -38.0(5) . . . . ? 
C154 C153 N153 C157 -139.0(4) . . . . ? 
N153 C153 C154 C155 133.6(4) . . . . ? 
C152 C153 C154 C155 -99.1(4) . . . . ? 
C156 C153 C154 C155 15.6(3) . . . . ? 
C153 C154 C155 C156 -15.7(3) . . . . ? 
C154 C155 C156 C153 15.8(3) . . . . ? 
N153 C153 C156 C155 -133.4(4) . . . . ? 
C152 C153 C156 C155 95.2(4) . . . . ? 
C154 C153 C156 C155 -15.6(3) . . . . ? 
C164 N153 C157 O157 173.2(4) . . . . ? 
C153 N153 C157 O157 -6.4(7) . . . . ? 
C164 N153 C157 C158 -5.9(5) . . . . ? 
C153 N153 C157 C158 174.4(4) . . . . ? 
O157 C157 C158 C163 -175.6(5) . . . . ? 
N153 C157 C158 C163 3.5(5) . . . . ? 
O157 C157 C158 C159 5.2(9) . . . . ? 
N153 C157 C158 C159 -175.7(5) . . . . ? 
C163 C158 C159 C160 -0.5(8) . . . . ? 
C157 C158 C159 C160 178.6(5) . . . . ? 
C158 C159 C160 C161 0.3(10) . . . . ? 
C159 C160 C161 C162 1.0(12) . . . . ? 
C160 C161 C162 C163 -2.0(10) . . . . ? 
C159 C158 C163 C162 -0.6(8) . . . . ? 
C157 C158 C163 C162 -179.9(5) . . . . ? 
C159 C158 C163 C164 179.2(5) . . . . ? 
C157 C158 C163 C164 0.0(5) . . . . ? 
C161 C162 C163 C158 1.8(8) . . . . ? 
C161 C162 C163 C164 -178.0(5) . . . . ? 
C157 N153 C164 O164 -175.8(4) . . . . ? 
C153 N153 C164 O164 3.9(7) . . . . ? 
C157 N153 C164 C163 5.9(5) . . . . ? 
C153 N153 C164 C163 -174.4(4) . . . . ? 
C158 C163 C164 O164 178.3(5) . . . . ? 
C162 C163 C164 O164 -1.8(9) . . . . ? 
C158 C163 C164 N153 -3.5(5) . . . . ? 
C162 C163 C164 N153 176.4(5) . . . . ? 
  
loop_ 
 _geom_hbond_atom_site_label_D 
 _geom_hbond_atom_site_label_H 
 _geom_hbond_atom_site_label_A 
 _geom_hbond_distance_DH 
 _geom_hbond_distance_HA 
 _geom_hbond_distance_DA 
 _geom_hbond_angle_DHA 
 _geom_hbond_site_symmetry_A 
 _geom_hbond_publ_flag 
O1 H1 O73  0.88(3) 1.87(3) 2.744(4) 171(4) 2_656 yes 
O2 H2A O144  0.846(10) 1.829(14) 2.660(5) 167(4) 1_455 yes 
O2 H2B O138  0.843(10) 2.03(3) 2.795(4) 150(4) 1_455 yes 
C16 H16A O86  0.99 2.66 3.478(5) 140.6 3_566 yes 
O61 H61A O12E  0.843(10) 1.858(16) 2.688(4) 168(5) . yes 
O61 H61B O157  0.842(10) 2.33(5) 2.928(5) 128(5) . yes 
O62 H62A O32  0.845(10) 2.15(2) 2.958(4) 159(4) 2_546 yes 
O62 H62B O172  0.844(10) 2.47(4) 2.975(8) 119(4) 2_546 yes 
C91 H91A O112  0.99 2.64 3.618(5) 170.3 . yes 
C117 H11E O105  0.99 2.50 3.246(5) 132.1 . yes 
O121 H12A O13  0.845(19) 2.07(2) 2.913(4) 176(4) . yes 
O122 H12B O171  0.845(10) 1.923(12) 2.764(5) 173(5) . yes 
O122 H12C O92  0.844(10) 1.930(18) 2.753(4) 165(6) 1_655 yes 
C130 H13A O131  0.99 2.22 2.937(5) 128.6 . yes 
C154 H15B O151  0.99 2.62 3.337(5) 129.7 3_666 yes 
C165 H16C O123  0.98 2.48 3.070(8) 118.6 . yes 
O171 H17C O19  0.841(10) 2.113(16) 2.950(6) 173(7) 3_666 yes 
O171 H17D O164  0.839(10) 2.13(2) 2.895(5) 152(4) . yes 
O172 H17E O26  0.90(2) 1.96(4) 2.822(7) 161(10) . yes 
O172 H17F O32  0.90(2) 2.05(4) 2.934(7) 168(12) . yes 
  
_refine_diff_density_max    1.061 
_refine_diff_density_min   -1.118 
_refine_diff_density_rms    0.101 
  
_shelx_res_file 
; 
TITL JF2887Fmi in P2(1)/c  FINAL ALL DATA MERGE-I 17OCT2019 
    JF2887FMI.res 
    created by SHELXL-2018/3 at 11:57:45 on 31-Oct-2019 
CELL 0.71073  15.2365  40.2026  25.5408  90.0000 104.2681  90.0000 
ZERR    4.00   0.0023   0.0060   0.0038   0.0000   0.0019   0.0000 
LATT 1 
SYMM -X, 1/2+Y, 1/2-Z 
SFAC C  H  N  O  Rh 
UNIT 628  548  48  222  24 
OMIT -1 3 1 
OMIT -1 0 2 
OMIT 0 4 0 
L.S. 9 
ACTA 
HTAB 
WPDB -2 
CONF 
EQIV $1 -x+1, y+1/2, -z+3/2 
EQIV $2 x-1, y, z 
EQIV $3 -x, -y+1, -z+1 
EQIV $4 -x, y-1/2, -z+3/2 
EQIV $5 -x+1, y-1/2, -z+3/2 
EQIV $6 x+1, y, z 
EQIV $7 -x+1, -y+1, -z+1 
HTAB O1 O73_$1 
HTAB O2 O144_$2 
HTAB O2 O138_$2 
HTAB C16 O86_$3 
HTAB O61 O12E 
HTAB O61 O157 
HTAB O62 O32_$4 
HTAB O62 O172_$4 
HTAB C91 O112 
HTAB C117 O105 
HTAB O121 O13 
HTAB O122 O171 
HTAB O122 O92_$6 
HTAB C130 O131 
HTAB C154 O151_$7 
HTAB C165 O123 
HTAB O171 O19_$7 
HTAB O171 O164 
HTAB O172 O26 
HTAB O172 O32 
ISOR 0.012 0.012 C159 C160 C161 C162 
BOND $H 
FMAP 2 
PLAN 20 
REM OMIT -3 50.50 
SIZE 0.076 0.33 0.393 
TEMP -183. 
REM LESS THAN ONE SIGMA EXTI    0.000012 
WGHT    0.010600   40.826801 
FVAR       0.02626 
RH1   5    0.259392    0.661526    0.684255    11.00000    0.01973    0.01473 = 
         0.01946    0.00286    0.00651    0.00071 
RH2   5    0.161510    0.621551    0.709873    11.00000    0.01878    0.01713 = 
         0.01852    0.00334    0.00563    0.00015 
C1    1    0.290604    0.593701    0.658133    11.00000    0.01533    0.01922 = 
         0.02020    0.00218    0.00279   -0.00032 
DFIX 0.87 0.03 O1 H1 O1 H2 
O1    4    0.346261    0.700295    0.651345    11.00000    0.02177    0.01981 = 
         0.03401    0.00138    0.00666   -0.00135 
REM AFIX  43 
H1    2    0.404767    0.696988    0.665008    11.00000    0.03241 
REM AFIX   0 
C2    1    0.336050    0.567109    0.630884    11.00000    0.02279    0.01417 = 
         0.02433    0.00247    0.00786   -0.00078 
N2    3    0.298440    0.534130    0.635996    11.00000    0.02060    0.01374 = 
         0.02667   -0.00007    0.00617   -0.00074 
DFIX 0.84 0.01 O2 H2A O2 H2B 
DFIX 1.45 0.02 H2A H2B 
O2    4    0.067538    0.586676    0.737081    11.00000    0.02227    0.06725 = 
         0.04203    0.03166   -0.00311   -0.01639 
REM AFIX 93 
H2A   2    0.012846    0.587664    0.719306    11.00000    0.02484 
H2B   2    0.075942    0.578518    0.768335    11.00000    0.06558 
REM AFIX   0 
C3    1    0.441309    0.570194    0.646828    11.00000    0.02375    0.01997 = 
         0.02970    0.00295    0.00819    0.00192 
AFIX  23 
H3A   2    0.465083    0.583786    0.679577    11.00000   -1.20000 
H3B   2    0.473151    0.548567    0.649344    11.00000   -1.20000 
AFIX   0 
O3    4    0.320276    0.623072    0.655357    11.00000    0.02779    0.01434 = 
         0.02971    0.00143    0.01176   -0.00245 
C4    1    0.436498    0.589060    0.593308    11.00000    0.02695    0.02703 = 
         0.03150   -0.00078    0.01349    0.00132 
AFIX  23 
H4A   2    0.442842    0.613475    0.597724    11.00000   -1.20000 
H4B   2    0.478205    0.580254    0.572443    11.00000   -1.20000 
AFIX   0 
O4    4    0.229053    0.584620    0.680605    11.00000    0.02116    0.01830 = 
         0.02947    0.00087    0.01219   -0.00384 
C5    1    0.337325    0.577267    0.572115    11.00000    0.02755    0.02344 = 
         0.02360   -0.00194    0.00804   -0.00010 
AFIX  23 
H5A   2    0.330335    0.558280    0.546737    11.00000   -1.20000 
H5B   2    0.294523    0.595383    0.557052    11.00000   -1.20000 
AFIX   0 
O5    4    0.169712    0.664972    0.610795    11.00000    0.02617    0.01679 = 
         0.02095    0.00238    0.00648    0.00091 
C6    1    0.217044    0.522959    0.601348    11.00000    0.02675    0.02255 = 
         0.02585    0.00164    0.00744   -0.00059 
O6    4    0.077487    0.626622    0.634282    11.00000    0.02225    0.02303 = 
         0.02315    0.00471    0.00345   -0.00002 
O6B   4    0.169226    0.539296    0.565618    11.00000    0.03170    0.02890 = 
         0.03552    0.00751   -0.00110   -0.00254 
C7    1    0.204381    0.488015    0.617789    11.00000    0.02533    0.02146 = 
         0.02628   -0.00028    0.00966   -0.00364 
O7    4    0.192025    0.698215    0.714369    11.00000    0.02539    0.01654 = 
         0.02433    0.00017    0.01203   -0.00099 
C8    1    0.139609    0.464523    0.594698    11.00000    0.03227    0.03231 = 
         0.03140   -0.00077    0.00620   -0.00910 
AFIX  43 
H8    2    0.092398    0.469513    0.563741    11.00000   -1.20000 
AFIX   0 
O8    4    0.098864    0.659847    0.737067    11.00000    0.02843    0.01656 = 
         0.02964   -0.00164    0.01330   -0.00262 
C9    1    0.147067    0.433191    0.619105    11.00000    0.03852    0.02764 = 
         0.03824   -0.00363    0.00924   -0.01371 
AFIX  43 
H9    2    0.104210    0.416430    0.604233    11.00000   -1.20000 
AFIX   0 
O9    4    0.344479    0.655506    0.759441    11.00000    0.02538    0.02030 = 
         0.01884    0.00348    0.00354   -0.00195 
C10   1    0.215621    0.426013    0.664547    11.00000    0.03457    0.02121 = 
         0.03624    0.00097    0.01490   -0.00441 
AFIX  43 
H10   2    0.218686    0.404446    0.680094    11.00000   -1.20000 
AFIX   0 
O10   4    0.249331    0.618272    0.783608    11.00000    0.02316    0.02465 = 
         0.02074    0.00470    0.00327   -0.00558 
C11   1    0.280511    0.449889    0.688050    11.00000    0.02292    0.02211 = 
         0.03661    0.00242    0.01099    0.00150 
AFIX  43 
H11   2    0.327224    0.445153    0.719383    11.00000   -1.20000 
AFIX   0 
C12   1    0.272926    0.480745    0.663182    11.00000    0.02254    0.01762 = 
         0.03228   -0.00157    0.01170   -0.00190 
C13   1    0.332955    0.510711    0.676736    11.00000    0.02132    0.01693 = 
         0.02840    0.00009    0.01148    0.00331 
O13   4    0.399421    0.514551    0.713985    11.00000    0.02200    0.02332 = 
         0.02836    0.00227    0.00422   -0.00012 
C14   1    0.100239    0.646590    0.601508    11.00000    0.02159    0.01922 = 
         0.02000    0.00051    0.00618    0.00461 
C15   1    0.036657    0.648232    0.544876    11.00000    0.02865    0.02187 = 
         0.02126    0.00612    0.00618   -0.00137 
N15   3    0.062751    0.676282    0.515411    11.00000    0.02630    0.02594 = 
         0.02173    0.00755    0.00256   -0.00051 
C16   1   -0.064076    0.645689    0.544945    11.00000    0.02740    0.04025 = 
         0.02682    0.01191    0.00111   -0.00324 
AFIX  23 
H16A  2   -0.104697    0.658567    0.515734    11.00000   -1.20000 
H16B  2   -0.076482    0.650684    0.580393    11.00000   -1.20000 
AFIX   0 
C17   1   -0.061311    0.608185    0.532815    11.00000    0.06189    0.03992 = 
         0.03298    0.00268    0.00534   -0.02242 
AFIX  23 
H17A  2   -0.112155    0.600487    0.503169    11.00000   -1.20000 
H17B  2   -0.054220    0.593856    0.565113    11.00000   -1.20000 
AFIX   0 
C18   1    0.027684    0.614015    0.515435    11.00000    0.05324    0.02904 = 
         0.02200   -0.00396    0.00427   -0.00605 
AFIX  23 
H18A  2    0.019479    0.615740    0.475854    11.00000   -1.20000 
H18B  2    0.076417    0.598064    0.531441    11.00000   -1.20000 
AFIX   0 
C19   1    0.133249    0.675210    0.489091    11.00000    0.03244    0.05615 = 
         0.02220    0.00384    0.00572   -0.00753 
O19   4    0.172218    0.650825    0.479686    11.00000    0.04889    0.06633 = 
         0.03727   -0.01494    0.01620   -0.00268 
C20   1    0.150885    0.710820    0.476307    11.00000    0.04583    0.06743 = 
         0.02122    0.01447   -0.00384   -0.02122 
C21   1    0.211914    0.724354    0.449497    11.00000    0.05417    0.09283 = 
         0.02843    0.01289   -0.00274   -0.03516 
AFIX  43 
H21   2    0.250554    0.710692    0.434635    11.00000   -1.20000 
AFIX   0 
C22   1    0.213443    0.758968    0.445568    11.00000    0.08738    0.09582 = 
         0.03913    0.03422   -0.01512   -0.06053 
AFIX  43 
H22   2    0.254443    0.768979    0.427653    11.00000   -1.20000 
AFIX   0 
C23   1    0.158321    0.778917    0.466473    11.00000    0.09022    0.06446 = 
         0.05457    0.03552   -0.03292   -0.04692 
AFIX  43 
H23   2    0.162786    0.802380    0.463533    11.00000   -1.20000 
AFIX   0 
C24   1    0.095495    0.765560    0.492093    11.00000    0.06317    0.04115 = 
         0.05681    0.02669   -0.02361   -0.02355 
AFIX  43 
H24   2    0.054999    0.779283    0.505340    11.00000   -1.20000 
AFIX   0 
C25   1    0.095045    0.730826    0.497344    11.00000    0.04056    0.04110 = 
         0.03231    0.01997   -0.01190   -0.01914 
C26   1    0.041402    0.709393    0.525299    11.00000    0.02525    0.02802 = 
         0.03335    0.01012   -0.00542   -0.00094 
O26   4   -0.009926    0.717072    0.553054    11.00000    0.03358    0.02782 = 
         0.05825    0.00077   -0.00038    0.00444 
C27   1    0.129230    0.689226    0.735884    11.00000    0.01984    0.02293 = 
         0.01799    0.00396    0.00550    0.00212 
C28   1    0.083011    0.715328    0.762802    11.00000    0.02254    0.01993 = 
         0.02082    0.00152    0.00594    0.00119 
N28   3    0.128622    0.747402    0.764728    11.00000    0.02312    0.01786 = 
         0.02647    0.00150    0.00722    0.00300 
C29   1   -0.022422    0.714960    0.741843    11.00000    0.02344    0.01988 = 
         0.03333    0.00286    0.00981    0.00187 
AFIX  23 
H29A  2   -0.050993    0.736962    0.743141    11.00000   -1.20000 
H29B  2   -0.044223    0.704564    0.705838    11.00000   -1.20000 
AFIX   0 
C30   1   -0.027732    0.691912    0.789055    11.00000    0.02873    0.02301 = 
         0.03150    0.00163    0.01408   -0.00125 
AFIX  23 
H30A  2   -0.033676    0.668050    0.779248    11.00000   -1.20000 
H30B  2   -0.073899    0.698672    0.808283    11.00000   -1.20000 
AFIX   0 
C31   1    0.069975    0.702519    0.817982    11.00000    0.03246    0.02280 = 
         0.02056    0.00035    0.00889    0.00130 
AFIX  23 
H31A  2    0.110059    0.683690    0.833202    11.00000   -1.20000 
H31B  2    0.072828    0.720268    0.845219    11.00000   -1.20000 
AFIX   0 
C32   1    0.100525    0.774481    0.730508    11.00000    0.02435    0.02419 = 
         0.03201    0.00433    0.01399    0.00355 
O32   4    0.035180    0.775218    0.692117    11.00000    0.02488    0.03978 = 
         0.03872    0.01553    0.00269   -0.00265 
C33   1    0.165744    0.801705    0.752065    11.00000    0.02500    0.01947 = 
         0.03136    0.00239    0.01524    0.00374 
C34   1    0.166531    0.834639    0.735875    11.00000    0.02766    0.02681 = 
         0.04886    0.00866    0.01925    0.00822 
AFIX  43 
H34   2    0.121221    0.843085    0.706399    11.00000   -1.20000 
AFIX   0 
C35   1    0.236358    0.854850    0.764522    11.00000    0.04050    0.01894 = 
         0.05258    0.00122    0.02772   -0.00325 
AFIX  43 
H35   2    0.238639    0.877472    0.754188    11.00000   -1.20000 
AFIX   0 
C36   1    0.302067    0.842844    0.807403    11.00000    0.04375    0.02786 = 
         0.04442   -0.00881    0.02563   -0.01357 
AFIX  43 
H36   2    0.348479    0.857297    0.826307    11.00000   -1.20000 
AFIX   0 
C37   1    0.301295    0.809687    0.823428    11.00000    0.03449    0.03902 = 
         0.02750   -0.00447    0.00965   -0.00828 
AFIX  43 
H37   2    0.346587    0.801203    0.852879    11.00000   -1.20000 
AFIX   0 
C38   1    0.231653    0.789469    0.794651    11.00000    0.02735    0.02341 = 
         0.02381   -0.00125    0.01166   -0.00106 
C39   1    0.211742    0.753870    0.802227    11.00000    0.02362    0.02388 = 
         0.02480    0.00029    0.00970    0.00076 
O39   4    0.254675    0.733563    0.832913    11.00000    0.03418    0.02968 = 
         0.03619    0.01336    0.00261    0.00140 
C40   1    0.320993    0.635686    0.792551    11.00000    0.02271    0.02372 = 
         0.02265   -0.00062    0.00573    0.00098 
C41   1    0.387162    0.631686    0.847552    11.00000    0.02847    0.02684 = 
         0.02490    0.00588    0.00437   -0.00775 
N41   3    0.347643    0.610575    0.882631    11.00000    0.03087    0.02377 = 
         0.02354    0.00620    0.00371   -0.00655 
C42   1    0.427997    0.665379    0.872681    11.00000    0.04394    0.03683 = 
         0.01719    0.00678    0.00708   -0.01029 
AFIX  23 
H42A  2    0.393330    0.685103    0.855884    11.00000   -1.20000 
H42B  2    0.439073    0.666190    0.912517    11.00000   -1.20000 
AFIX   0 
C43   1    0.513249    0.658880    0.852995    11.00000    0.03486    0.04994 = 
         0.03428    0.01745   -0.00665   -0.01761 
AFIX  23 
H43A  2    0.570191    0.661773    0.881314    11.00000   -1.20000 
H43B  2    0.515279    0.671351    0.819890    11.00000   -1.20000 
AFIX   0 
C44   1    0.483907    0.622115    0.842422    11.00000    0.03165    0.04016 = 
         0.02721    0.01224   -0.00068   -0.00509 
AFIX  23 
H44A  2    0.516192    0.606620    0.870815    11.00000   -1.20000 
H44B  2    0.485579    0.614056    0.806054    11.00000   -1.20000 
AFIX   0 
C45   1    0.350715    0.575489    0.881580    11.00000    0.03112    0.02964 = 
         0.02350    0.00060   -0.00049   -0.00701 
O45   4    0.392620    0.558871    0.856640    11.00000    0.03776    0.02933 = 
         0.03327    0.00256    0.00881   -0.00546 
C46   1    0.291879    0.564073    0.917276    11.00000    0.03005    0.03472 = 
         0.01575    0.00379   -0.00010   -0.01089 
C47   1    0.275307    0.532180    0.934097    11.00000    0.04136    0.03080 = 
         0.02510    0.00258    0.00049   -0.01128 
AFIX  43 
H47   2    0.302747    0.513094    0.922988    11.00000   -1.20000 
AFIX   0 
C48   1    0.216461    0.529657    0.968038    11.00000    0.04369    0.04194 = 
         0.02571    0.00832    0.00093   -0.01990 
AFIX  43 
H48   2    0.203235    0.508290    0.980017    11.00000   -1.20000 
AFIX   0 
C49   1    0.176698    0.557464    0.984801    11.00000    0.03791    0.05151 = 
         0.02395    0.00863    0.00670   -0.01494 
AFIX  43 
H49   2    0.136926    0.554872    1.007903    11.00000   -1.20000 
AFIX   0 
C50   1    0.194789    0.589207    0.967923    11.00000    0.04049    0.04584 = 
         0.02404    0.00603    0.00206   -0.00403 
AFIX  43 
H50   2    0.167886    0.608375    0.979174    11.00000   -1.20000 
AFIX   0 
C51   1    0.252791    0.591878    0.934486    11.00000    0.02829    0.03608 = 
         0.02125    0.00907   -0.00078   -0.00531 
C52   1    0.283802    0.622002    0.910167    11.00000    0.02481    0.04016 = 
         0.02057    0.00917   -0.00363   -0.00403 
O52   4    0.262916    0.650882    0.913183    11.00000    0.05156    0.03080 = 
         0.03838    0.00707    0.01547    0.00390 
PART 1 10.50 
C53   1    0.339737    0.699032    0.596935    10.50000    0.03309    0.05010 = 
         0.02599    0.00912    0.00775   -0.01347 
AFIX 137 
H53A  2    0.331429    0.675905    0.584577    10.50000   -1.50000 
H53B  2    0.395293    0.707940    0.589484    10.50000   -1.50000 
H53C  2    0.287820    0.712346    0.577810    10.50000   -1.50000 
AFIX   0 
PART 2 10.50 
H2    2    0.330982    0.695100    0.616799    10.50000    0.08076 
PART 0 
RH3   5    0.324264    0.333442    0.781978    11.00000    0.01882    0.01558 = 
         0.01970    0.00018    0.00470   -0.00127 
RH4   5    0.244671    0.292561    0.820274    11.00000    0.02192    0.01653 = 
         0.01895    0.00012    0.00521   -0.00214 
C61   1    0.364406    0.265957    0.759833    11.00000    0.01925    0.02080 = 
         0.02016   -0.00179    0.00470   -0.00073 
DFIX 0.84 0.01 O61 H61A O61 H61B 
DFIX 1.50 0.02 H61A H61B 
O61   4    0.382425    0.374705    0.738967    11.00000    0.02381    0.02162 = 
         0.03332    0.00111    0.00715   -0.00271 
REM AFIX 147 
H61A  2    0.437785    0.371774    0.753699    11.00000    0.07429 
H61B  2    0.362387    0.373420    0.705208    11.00000    0.08413 
REM AFIX   0 
C62   1    0.405826    0.239809    0.729175    11.00000    0.02037    0.01850 = 
         0.02975   -0.00237    0.00845   -0.00282 
N62   3    0.370467    0.206620    0.735163    11.00000    0.02291    0.01649 = 
         0.03013   -0.00231    0.00734   -0.00100 
DFIX 0.84 0.01 O62 H62A O62 H62B 
DFIX 1.50 0.02 H62A H62B 
O62   4    0.154984    0.256475    0.857096    11.00000    0.03044    0.02511 = 
         0.02657    0.00538    0.00825   -0.00089 
REM AFIX 147 
H62A  2    0.103227    0.259161    0.836052    11.00000    0.05453 
H62B  2    0.163457    0.260615    0.890365    11.00000    0.06330 
REM AFIX   0 
C63   1    0.402945    0.251080    0.670531    11.00000    0.04472    0.02411 = 
         0.03172   -0.00222    0.01603   -0.00627 
AFIX  23 
H63A  2    0.393547    0.232600    0.644114    11.00000   -1.20000 
H63B  2    0.359998    0.269491    0.657430    11.00000   -1.20000 
AFIX   0 
O63   4    0.393336    0.295445    0.756941    11.00000    0.02537    0.01683 = 
         0.02947   -0.00378    0.01068   -0.00437 
C64   1    0.503264    0.262486    0.689799    11.00000    0.03777    0.02830 = 
         0.05482   -0.00516    0.02692   -0.00566 
AFIX  23 
H64A  2    0.542352    0.254477    0.666687    11.00000   -1.20000 
H64B  2    0.510564    0.286727    0.696222    11.00000   -1.20000 
AFIX   0 
O64   4    0.305567    0.256498    0.784144    11.00000    0.02678    0.01848 = 
         0.02510   -0.00181    0.00929   -0.00454 
C65   1    0.511515    0.241960    0.741517    11.00000    0.02820    0.02243 = 
         0.04624   -0.00418    0.01245   -0.00162 
AFIX  23 
H65A  2    0.539343    0.254289    0.775054    11.00000   -1.20000 
H65B  2    0.541373    0.220146    0.740863    11.00000   -1.20000 
AFIX   0 
O65   4    0.227489    0.329310    0.712048    11.00000    0.02343    0.02282 = 
         0.02009    0.00089    0.00629   -0.00626 
C66   1    0.293243    0.192827    0.699272    11.00000    0.02463    0.01929 = 
         0.02721    0.00035    0.00816    0.00204 
O66   4    0.142434    0.295758    0.751018    11.00000    0.02356    0.01998 = 
         0.02226    0.00256    0.00520   -0.00288 
O66B  4    0.246025    0.206647    0.660972    11.00000    0.03117    0.03171 = 
         0.03437    0.00939    0.00305   -0.00073 
C67   1    0.285748    0.158347    0.719917    11.00000    0.03032    0.01661 = 
         0.02918   -0.00219    0.01056    0.00096 
O67   4    0.248368    0.368947    0.807180    11.00000    0.02444    0.01710 = 
         0.02800    0.00050    0.01297   -0.00274 
C68   1    0.224819    0.133409    0.700116    11.00000    0.04621    0.02755 = 
         0.03248   -0.00760    0.00596   -0.01012 
AFIX  43 
H68   2    0.177226    0.136598    0.668599    11.00000   -1.20000 
AFIX   0 
O68   4    0.187421    0.330655    0.852878    11.00000    0.03159    0.01883 = 
         0.02394   -0.00104    0.01312   -0.00293 
C69   1    0.235465    0.103254    0.728009    11.00000    0.06491    0.02365 = 
         0.04657   -0.00907    0.01829   -0.01333 
AFIX  43 
H69   2    0.194086    0.085624    0.715514    11.00000   -1.20000 
AFIX   0 
O69   4    0.416010    0.335921    0.855836    11.00000    0.02679    0.01771 = 
         0.02284    0.00098    0.00213   -0.00065 
C70   1    0.305515    0.098645    0.773673    11.00000    0.06556    0.01200 = 
         0.05814   -0.00005    0.03287    0.00470 
AFIX  43 
H70   2    0.311574    0.077793    0.791709    11.00000   -1.20000 
AFIX   0 
O70   4    0.349505    0.292703    0.888050    11.00000    0.02550    0.01915 = 
         0.02470    0.00047    0.00070   -0.00285 
C71   1    0.367190    0.123876    0.793709    11.00000    0.04298    0.02509 = 
         0.03440    0.00618    0.01499    0.01543 
AFIX  43 
H71   2    0.415294    0.120718    0.824975    11.00000   -1.20000 
AFIX   0 
C72   1    0.355235    0.153801    0.765981    11.00000    0.03039    0.01831 = 
         0.03210   -0.00160    0.01127    0.00413 
C73   1    0.407360    0.185325    0.777708    11.00000    0.01992    0.02602 = 
         0.02850   -0.00400    0.00810    0.00296 
O73   4    0.469461    0.192153    0.816329    11.00000    0.02506    0.04324 = 
         0.03076   -0.00250    0.00313   -0.00181 
C74   1    0.156303    0.312702    0.712195    11.00000    0.02469    0.01717 = 
         0.02383   -0.00260    0.00750   -0.00155 
C75   1    0.082966    0.313701    0.658962    11.00000    0.02183    0.02292 = 
         0.01642    0.00139    0.00459   -0.00214 
N75   3    0.120189    0.299299    0.616932    11.00000    0.02625    0.02142 = 
         0.02723   -0.00123    0.00598   -0.00989 
C76   1    0.041335    0.349308    0.647750    11.00000    0.02759    0.01999 = 
         0.02561    0.00451    0.00601   -0.00331 
AFIX  23 
H76A  2    0.080291    0.367215    0.667643    11.00000   -1.20000 
H76B  2    0.019727    0.354787    0.608908    11.00000   -1.20000 
AFIX   0 
C77   1   -0.034513    0.337926    0.674446    11.00000    0.02954    0.02513 = 
         0.03144    0.00396    0.00769    0.00136 
AFIX  23 
H77A  2   -0.023103    0.343682    0.713230    11.00000   -1.20000 
H77B  2   -0.096049    0.344815    0.654484    11.00000   -1.20000 
AFIX   0 
C78   1   -0.010979    0.301496    0.663828    11.00000    0.02056    0.02369 = 
         0.02750    0.00331    0.00610   -0.00485 
AFIX  23 
H78A  2   -0.008543    0.286392    0.694767    11.00000   -1.20000 
H78B  2   -0.048984    0.292044    0.629985    11.00000   -1.20000 
AFIX   0 
C79   1    0.114688    0.264472    0.604767    11.00000    0.02217    0.02386 = 
         0.02401    0.00614    0.00292   -0.00253 
O79   4    0.072699    0.244331    0.624495    11.00000    0.03301    0.02376 = 
         0.03535    0.00559    0.01222   -0.00247 
C80   1    0.166762    0.259497    0.562924    11.00000    0.02514    0.02483 = 
         0.02178    0.01117    0.00132    0.00282 
C81   1    0.185874    0.230784    0.538839    11.00000    0.03681    0.02103 = 
         0.03646    0.00900    0.00793    0.00312 
AFIX  43 
H81   2    0.166535    0.209736    0.548678    11.00000   -1.20000 
AFIX   0 
C82   1    0.234854    0.233551    0.499261    11.00000    0.03906    0.02502 = 
         0.03424    0.00185    0.01140    0.00838 
AFIX  43 
H82   2    0.248520    0.214170    0.481510    11.00000   -1.20000 
AFIX   0 
C83   1    0.263814    0.264801    0.485716    11.00000    0.03790    0.03219 = 
         0.02886    0.00685    0.01449    0.00781 
AFIX  43 
H83   2    0.295582    0.266380    0.458138    11.00000   -1.20000 
AFIX   0 
C84   1    0.246804    0.293537    0.511992    11.00000    0.02584    0.02657 = 
         0.02641    0.00622    0.00573    0.00270 
AFIX  43 
H84   2    0.267326    0.314663    0.503309    11.00000   -1.20000 
AFIX   0 
C85   1    0.198891    0.290202    0.551235    11.00000    0.02727    0.02190 = 
         0.02008    0.00018    0.00381    0.00063 
C86   1    0.170260    0.315809    0.586241    11.00000    0.02186    0.02007 = 
         0.02102    0.00618    0.00286   -0.00287 
O86   4    0.186355    0.345868    0.588635    11.00000    0.04204    0.01970 = 
         0.03251   -0.00522    0.01466   -0.00866 
C87   1    0.198183    0.359993    0.837259    11.00000    0.01967    0.02554 = 
         0.01505   -0.00277    0.00309   -0.00365 
C88   1    0.142375    0.386736    0.856643    11.00000    0.02251    0.02227 = 
         0.02219   -0.00204    0.00620   -0.00192 
N88   3    0.151395    0.418381    0.830412    11.00000    0.02218    0.02061 = 
         0.02466   -0.00281    0.00285    0.00078 
C89   1    0.042901    0.374640    0.852091    11.00000    0.02141    0.03487 = 
         0.03416   -0.00280    0.00878   -0.00250 
AFIX  23 
H89A  2   -0.003189    0.392266    0.840560    11.00000   -1.20000 
H89B  2    0.026405    0.354366    0.829837    11.00000   -1.20000 
AFIX   0 
C90   1    0.066912    0.367928    0.913188    11.00000    0.03379    0.03051 = 
         0.04006   -0.00174    0.01819   -0.00436 
AFIX  23 
H90A  2    0.075892    0.344082    0.922667    11.00000   -1.20000 
H90B  2    0.024639    0.378363    0.932179    11.00000   -1.20000 
AFIX   0 
C91   1    0.156553    0.387495    0.918963    11.00000    0.02947    0.03113 = 
         0.02596   -0.00369    0.01022    0.00020 
AFIX  23 
H91A  2    0.210927    0.375202    0.938780    11.00000   -1.20000 
H91B  2    0.155172    0.410165    0.933877    11.00000   -1.20000 
AFIX   0 
C92   1    0.097938    0.427115    0.780031    11.00000    0.01954    0.02762 = 
         0.02109   -0.00449    0.00796    0.00283 
O92   4    0.040132    0.409354    0.752411    11.00000    0.02538    0.02697 = 
         0.02597   -0.00331    0.00167    0.00165 
C93   1    0.128528    0.460772    0.767895    11.00000    0.02635    0.02841 = 
         0.02231   -0.00171    0.00981    0.00076 
C94   1    0.090480    0.482430    0.726575    11.00000    0.03162    0.03290 = 
         0.02814    0.00189    0.01073    0.00189 
AFIX  43 
H94   2    0.036900    0.476971    0.699987    11.00000   -1.20000 
AFIX   0 
C95   1    0.134951    0.512880    0.725868    11.00000    0.04513    0.03305 = 
         0.03104    0.00376    0.01711    0.00195 
AFIX  43 
H95   2    0.110691    0.528560    0.698268    11.00000   -1.20000 
AFIX   0 
C96   1    0.213688    0.520674    0.764583    11.00000    0.04367    0.03145 = 
         0.03112   -0.00336    0.01970   -0.00613 
AFIX  43 
H96   2    0.242203    0.541523    0.762885    11.00000   -1.20000 
AFIX   0 
C97   1    0.251639    0.498439    0.805908    11.00000    0.03242    0.03307 = 
         0.03069   -0.00804    0.01380   -0.00678 
AFIX  43 
H97   2    0.306269    0.503438    0.831940    11.00000   -1.20000 
AFIX   0 
C98   1    0.205862    0.468582    0.807299    11.00000    0.02374    0.03106 = 
         0.02241   -0.00144    0.00990    0.00139 
C99   1    0.224319    0.441252    0.848254    11.00000    0.02485    0.02756 = 
         0.02581   -0.00383    0.00822    0.00037 
O99   4    0.283843    0.438239    0.888972    11.00000    0.02833    0.04032 = 
         0.02774   -0.00055    0.00140   -0.00480 
C100  1    0.408036    0.315522    0.892208    11.00000    0.02228    0.02067 = 
         0.02299   -0.00311    0.00411    0.00208 
C101  1    0.477161    0.319435    0.947283    11.00000    0.02968    0.01615 = 
         0.02373    0.00210    0.00309   -0.00239 
N101  3    0.463689    0.352072    0.970112    11.00000    0.02467    0.02408 = 
         0.02208   -0.00212    0.00565   -0.00527 
C102  1    0.482089    0.288642    0.984003    11.00000    0.03789    0.02273 = 
         0.02787    0.00615   -0.00205   -0.00456 
AFIX  23 
H10A  2    0.503311    0.293571    1.023064    11.00000   -1.20000 
H10B  2    0.425922    0.275200    0.976290    11.00000   -1.20000 
AFIX   0 
C103  1    0.556393    0.274756    0.958482    11.00000    0.03129    0.02735 = 
         0.04759    0.00612    0.00151    0.00092 
AFIX  23 
H10C  2    0.533225    0.259964    0.927130    11.00000   -1.20000 
H10D  2    0.607872    0.264402    0.984785    11.00000   -1.20000 
AFIX   0 
C104  1    0.574620    0.310945    0.942895    11.00000    0.02823    0.02584 = 
         0.02831    0.00207    0.00119    0.00168 
AFIX  23 
H10E  2    0.583725    0.313262    0.906005    11.00000   -1.20000 
H10F  2    0.623003    0.322423    0.969847    11.00000   -1.20000 
AFIX   0 
C105  1    0.514423    0.381121    0.966812    11.00000    0.02685    0.02449 = 
         0.02279    0.00381    0.00121   -0.00636 
O105  4    0.578108    0.382863    0.946770    11.00000    0.03626    0.02564 = 
         0.03984    0.00283    0.01439   -0.00363 
C106  1    0.472455    0.407836    0.993143    11.00000    0.02580    0.02827 = 
         0.01921   -0.00040    0.00084   -0.00077 
C107  1    0.496396    0.441151    1.002145    11.00000    0.03086    0.02522 = 
         0.03115    0.00385    0.00472   -0.00003 
AFIX  43 
H107  2    0.546340    0.450277    0.990958    11.00000   -1.20000 
AFIX   0 
C108  1    0.444485    0.460573    1.028119    11.00000    0.04013    0.02502 = 
         0.03390    0.00020    0.00342   -0.00063 
AFIX  43 
H108  2    0.459736    0.483322    1.035213    11.00000   -1.20000 
AFIX   0 
C109  1    0.370396    0.447285    1.043967    11.00000    0.03575    0.03086 = 
         0.03624   -0.00411    0.00581    0.00776 
AFIX  43 
H109  2    0.335310    0.461158    1.061061    11.00000   -1.20000 
AFIX   0 
C110  1    0.347452    0.413879    1.034950    11.00000    0.02871    0.03745 = 
         0.03218   -0.00117    0.00748    0.00099 
AFIX  43 
H110  2    0.297294    0.404687    1.045829    11.00000   -1.20000 
AFIX   0 
C111  1    0.399504    0.394544    1.009822    11.00000    0.02307    0.02954 = 
         0.02117    0.00042    0.00074   -0.00272 
C112  1    0.392492    0.358536    0.994676    11.00000    0.02695    0.02902 = 
         0.01940   -0.00049   -0.00212   -0.00471 
O112  4    0.337554    0.338182    1.001174    11.00000    0.03299    0.03367 = 
         0.04246   -0.00392    0.01264   -0.01121 
RH5   5    0.685742    0.502280    0.732329    11.00000    0.02144    0.01569 = 
         0.02202   -0.00102    0.00397    0.00033 
RH6   5    0.776625    0.456027    0.718470    11.00000    0.01918    0.01639 = 
         0.02058   -0.00037    0.00529   -0.00060 
C113  1    0.671713    0.445573    0.797057    11.00000    0.02166    0.02339 = 
         0.01703   -0.00282    0.00250   -0.00407 
C114  1    0.632772    0.427349    0.838739    11.00000    0.02693    0.02333 = 
         0.02135    0.00030    0.00827   -0.00006 
N114  3    0.667099    0.393410    0.846227    11.00000    0.02579    0.02114 = 
         0.02405    0.00032    0.00749   -0.00590 
C115  1    0.527477    0.430948    0.826720    11.00000    0.02562    0.03639 = 
         0.03322   -0.00229    0.01172   -0.00202 
AFIX  23 
H11A  2    0.498871    0.438109    0.789320    11.00000   -1.20000 
H11B  2    0.496713    0.411089    0.836653    11.00000   -1.20000 
AFIX   0 
C116  1    0.539712    0.459376    0.868645    11.00000    0.03870    0.03772 = 
         0.03389   -0.00229    0.01803    0.00260 
AFIX  23 
H11C  2    0.502047    0.456869    0.894931    11.00000   -1.20000 
H11D  2    0.532915    0.481883    0.852415    11.00000   -1.20000 
AFIX   0 
C117  1    0.639335    0.448516    0.890833    11.00000    0.03132    0.02918 = 
         0.02335   -0.00182    0.00999   -0.00173 
AFIX  23 
H11E  2    0.649633    0.435111    0.924312    11.00000   -1.20000 
H11F  2    0.683216    0.467078    0.895020    11.00000   -1.20000 
AFIX   0 
C118  1    0.748716    0.383302    0.881819    11.00000    0.03710    0.02089 = 
         0.02398    0.00246    0.00918   -0.00222 
O118  4    0.803425    0.401613    0.910336    11.00000    0.03767    0.02523 = 
         0.02781    0.00013   -0.00008   -0.00379 
C119  1    0.752881    0.346425    0.874441    11.00000    0.04290    0.02127 = 
         0.03098    0.00298    0.01212   -0.00426 
C120  1    0.815885    0.323129    0.899213    11.00000    0.06149    0.02820 = 
         0.03886    0.00183    0.00562    0.00094 
AFIX  43 
H120  2    0.867185    0.329096    0.927142    11.00000   -1.20000 
AFIX   0 
C121  1    0.800527    0.290033    0.881106    11.00000    0.08445    0.02532 = 
         0.04863    0.00726    0.01804    0.00528 
AFIX  43 
H121  2    0.842948    0.273397    0.897153    11.00000   -1.20000 
AFIX   0 
DFIX 0.85 0.02 O121 H12A O121 H165 
O121  4    0.582078    0.540725    0.753574    11.00000    0.02878    0.02478 = 
         0.03219   -0.00223    0.00525    0.00091 
H12A  2    0.529694    0.532933    0.740750    11.00000    0.02229 
C122  1    0.726327    0.281002    0.841051    11.00000    0.07678    0.02447 = 
         0.04661   -0.00509    0.02870   -0.01386 
AFIX  43 
H122  2    0.717977    0.258320    0.830576    11.00000   -1.20000 
AFIX   0 
DFIX 0.84 0.01 O122 H12C O122 H12B 
DFIX 1.40 0.02 H12C H12B 
O122  4    0.859823    0.413520    0.699224    11.00000    0.02216    0.02231 = 
         0.02804   -0.00485    0.01021   -0.00058 
REM AFIX 147 
REM H12A  2    1.023944    0.408428    0.773212    11.00000    0.95589 
H12B  2    0.853132    0.410541    0.665720    11.00000    0.05893 
H12C  2    0.914874    0.416045    0.715201    11.00000    0.06806 
REM AFIX   0 
C123  1    0.663641    0.304377    0.815751    11.00000    0.05292    0.02787 = 
         0.04329   -0.00552    0.02432   -0.01697 
AFIX  43 
H123  2    0.612684    0.298434    0.787569    11.00000   -1.20000 
AFIX   0 
O123  4    0.642849    0.475154    0.787226    11.00000    0.03071    0.02276 = 
         0.02633   -0.00028    0.01086    0.00423 
REM H12J  2    0.736516    0.493695    0.786453    11.00000    0.57383 
C124  1    0.678874    0.337057    0.833611    11.00000    0.03808    0.02824 = 
         0.02961   -0.00367    0.01891   -0.01236 
O124  4    0.727734    0.430764    0.775694    11.00000    0.02385    0.01748 = 
         0.02258    0.00148    0.00898   -0.00003 
REM H124  2    0.707826    0.422613    0.766173    11.00000    0.48068 
C125  1    0.626449    0.367198    0.812759    11.00000    0.02672    0.02960 = 
         0.03409   -0.00656    0.01575   -0.01025 
O125  4    0.792580    0.517654    0.793995    11.00000    0.02451    0.01886 = 
         0.02516   -0.00199    0.00060    0.00287 
O12E  4    0.563493    0.369980    0.773453    11.00000    0.02250    0.05344 = 
         0.03789   -0.01737    0.00523   -0.00638 
C126  1    0.860938    0.498495    0.806922    11.00000    0.02438    0.02063 = 
         0.02409    0.00255    0.00784   -0.00374 
O126  4    0.877608    0.473543    0.780266    11.00000    0.02362    0.02119 = 
         0.02549   -0.00347    0.00228   -0.00061 
C127  1    0.925808    0.503780    0.862609    11.00000    0.02117    0.02658 = 
         0.02164   -0.00046    0.00625   -0.00110 
N127  3    0.932359    0.538757    0.877800    11.00000    0.01726    0.03172 = 
         0.02766   -0.00381    0.00957   -0.00505 
REM DFIX 0.9 0.03 O127 H127 O128 H128 
O127  4    0.731862    0.527211    0.674091    11.00000    0.02548    0.02074 = 
         0.03336    0.00632    0.00810   -0.00149 
REM H127  2    0.782664    0.523714    0.711107    11.00000    2.00000 
SADI 0.01 C128 C129 C129 C130 C128 C12I C12I C130 
C128  1    1.018191    0.485699    0.871748    11.00000    0.02254    0.04035 = 
         0.03351   -0.01450    0.00402    0.00348 
PART 1 10.34 
AFIX  23 
H12D  2    1.020747    0.469092    0.843543    10.34000   -1.20000 
H12E  2    1.070827    0.500923    0.878022    10.34000   -1.20000 
AFIX  23 
PART 2 10.66 
H12K  2    1.035108    0.479744    0.837918    10.66000   -1.20000 
H12L  2    1.068444    0.497340    0.897097    10.66000   -1.20000 
AFIX   0 
PART 0 
O128  4    0.818444    0.483309    0.662251    11.00000    0.02500    0.02316 = 
         0.02902    0.00369    0.00886    0.00112 
REM H128  2    0.880877    0.498160    0.644410    11.00000    0.78098 
SIMU 0.003 C129 C12I 
PART 1 10.34 
REM  0.9923  0.4636  0.9118  and  0.9772  0.4577  0.8967 
C129  1    1.001676    0.470354    0.924148    10.34000    0.04701    0.02244 = 
         0.04486    0.00145   -0.00494    0.00706 
AFIX  23 
H12F  2    1.013071    0.446109    0.927447    10.34000   -1.20000 
H12G  2    1.033521    0.482114    0.957480    10.34000   -1.20000 
AFIX   0 
PART 0 
PART 2 10.66 
C12I  1    0.979061    0.457225    0.896898    10.66000    0.04652    0.02160 = 
         0.04333   -0.00004   -0.00504    0.00841 
AFIX  23 
H12H  2    1.019284    0.449262    0.931177    10.66000   -1.20000 
H12I  2    0.958383    0.438460    0.871787    10.66000   -1.20000 
AFIX   0 
PART 0 
O129  4    0.584699    0.483666    0.672074    11.00000    0.02095    0.02111 = 
         0.02445   -0.00442    0.00385   -0.00048 
C130  1    0.902115    0.479385    0.904883    11.00000    0.04014    0.02746 = 
         0.02228    0.00274    0.00593    0.00297 
PART 1 10.34 
AFIX  23 
H13A  2    0.877412    0.490593    0.932671    10.34000   -1.20000 
H13B  2    0.863080    0.460561    0.888411    10.34000   -1.20000 
AFIX  23 
PART 2 10.66 
H13C  2    0.912072    0.488816    0.941687    10.66000   -1.20000 
H13D  2    0.841365    0.469132    0.893053    10.66000   -1.20000 
AFIX   0 
PART 0 
O130  4    0.669715    0.439461    0.659289    11.00000    0.02182    0.02045 = 
         0.02207   -0.00162    0.00469    0.00166 
C131  1    0.888694    0.555025    0.913107    11.00000    0.02782    0.02918 = 
         0.02598   -0.00474    0.00582   -0.00701 
O131  4    0.834859    0.543110    0.935560    11.00000    0.04345    0.03091 = 
         0.05211   -0.00977    0.03110   -0.00956 
C132  1    0.922823    0.590165    0.916851    11.00000    0.02735    0.02930 = 
         0.02531   -0.00203    0.00273   -0.00611 
C133  1    0.906097    0.616135    0.948130    11.00000    0.05079    0.03054 = 
         0.03083   -0.00462    0.01083   -0.00785 
AFIX  43 
H133  2    0.867820    0.613528    0.972115    11.00000   -1.20000 
AFIX   0 
C134  1    0.948103    0.646694    0.943056    11.00000    0.05582    0.02670 = 
         0.04276   -0.00152    0.00413   -0.00358 
AFIX  43 
H134  2    0.939284    0.665134    0.964453    11.00000   -1.20000 
AFIX   0 
C135  1    1.002520    0.650107    0.906893    11.00000    0.05746    0.03268 = 
         0.04005    0.01020   -0.00007   -0.01273 
AFIX  43 
H135  2    1.028673    0.671187    0.903400    11.00000   -1.20000 
AFIX   0 
C136  1    1.019808    0.623942    0.875940    11.00000    0.04170    0.03558 = 
         0.03888    0.01105    0.00725   -0.00746 
AFIX  43 
H136  2    1.057565    0.626500    0.851646    11.00000   -1.20000 
AFIX   0 
C137  1    0.979409    0.593689    0.881974    11.00000    0.03166    0.02898 = 
         0.02501    0.00870    0.00072   -0.00301 
C138  1    0.985826    0.560735    0.856697    11.00000    0.02158    0.03633 = 
         0.02197    0.00528    0.00188    0.00120 
O138  4    1.028200    0.552764    0.824092    11.00000    0.03866    0.04943 = 
         0.03412    0.01112    0.02192    0.00503 
C139  1    0.786015    0.512422    0.651497    11.00000    0.02020    0.02815 = 
         0.03039    0.00538    0.00177   -0.00609 
C140  1    0.814680    0.529806    0.604942    11.00000    0.02332    0.03678 = 
         0.04205    0.02167    0.01047    0.00170 
N140  3    0.787270    0.564832    0.602815    11.00000    0.02131    0.03084 = 
         0.04188    0.01686    0.00186   -0.00493 
C141  1    0.788228    0.509447    0.550869    11.00000    0.05611    0.04695 = 
         0.03821    0.02304    0.02764    0.02543 
AFIX  23 
H14A  2    0.740803    0.492515    0.550247    11.00000   -1.20000 
H14B  2    0.772476    0.523559    0.518121    11.00000   -1.20000 
AFIX   0 
C142  1    0.884481    0.494966    0.562444    11.00000    0.06526    0.07459 = 
         0.07749    0.04001    0.04608    0.03505 
AFIX  23 
H14C  2    0.889681    0.472286    0.578005    11.00000   -1.20000 
H14D  2    0.912300    0.496161    0.531317    11.00000   -1.20000 
AFIX   0 
C143  1    0.915879    0.522431    0.604291    11.00000    0.02484    0.06924 = 
         0.10232    0.06282    0.02318    0.00953 
AFIX  23 
H14E  2    0.946071    0.541235    0.590796    11.00000   -1.20000 
H14F  2    0.953228    0.514198    0.639248    11.00000   -1.20000 
AFIX   0 
C144  1    0.833350    0.587796    0.639919    11.00000    0.03047    0.06166 = 
         0.03329    0.02042   -0.00222   -0.02021 
O144  4    0.900078    0.580599    0.675301    11.00000    0.03910    0.10326 = 
         0.05268    0.03620   -0.01855   -0.03136 
C145  1    0.785936    0.619907    0.628145    11.00000    0.04577    0.04409 = 
         0.02803    0.00460    0.00796   -0.02560 
C146  1    0.805498    0.650704    0.652120    11.00000    0.08384    0.05204 = 
         0.03809   -0.00203    0.01749   -0.04955 
AFIX  43 
H146  2    0.859089    0.654229    0.679816    11.00000   -1.20000 
AFIX   0 
C147  1    0.744474    0.676303    0.634494    11.00000    0.11458    0.03173 = 
         0.05188   -0.00786    0.04431   -0.03682 
AFIX  43 
H147  2    0.756958    0.697869    0.649709    11.00000   -1.20000 
AFIX   0 
C148  1    0.664679    0.670752    0.594546    11.00000    0.09698    0.02492 = 
         0.05442    0.00921    0.04573   -0.00221 
AFIX  43 
H148  2    0.622895    0.688492    0.583915    11.00000   -1.20000 
AFIX   0 
C149  1    0.645116    0.639634    0.569926    11.00000    0.05429    0.02956 = 
         0.03364    0.00673    0.01573    0.00155 
AFIX  43 
H149  2    0.591613    0.635840    0.542286    11.00000   -1.20000 
AFIX   0 
C150  1    0.708049    0.614572    0.588024    11.00000    0.03959    0.02592 = 
         0.02769    0.00534    0.01052   -0.00775 
C151  1    0.705728    0.578608    0.571586    11.00000    0.02571    0.02796 = 
         0.02623    0.00628    0.00359   -0.00296 
O151  4    0.648429    0.563698    0.539499    11.00000    0.02649    0.03659 = 
         0.03689   -0.00773    0.00183    0.00017 
C152  1    0.598554    0.457116    0.648170    11.00000    0.02386    0.01825 = 
         0.02051   -0.00047    0.00816   -0.00197 
C153  1    0.523857    0.446954    0.599041    11.00000    0.02074    0.02266 = 
         0.02278   -0.00190    0.00737    0.00022 
N153  3    0.527388    0.411543    0.588104    11.00000    0.02332    0.02402 = 
         0.02301   -0.00527    0.00612   -0.00423 
C154  1    0.524362    0.470618    0.550504    11.00000    0.03412    0.02775 = 
         0.02481   -0.00104    0.00449   -0.00415 
AFIX  23 
H15A  2    0.580925    0.483610    0.554973    11.00000   -1.20000 
H15B  2    0.508082    0.459451    0.514871    11.00000   -1.20000 
AFIX   0 
C155  1    0.445887    0.490352    0.563788    11.00000    0.04359    0.03350 = 
         0.03829   -0.00152   -0.00364    0.01281 
AFIX  23 
H15C  2    0.465261    0.511093    0.584274    11.00000   -1.20000 
H15D  2    0.394896    0.494611    0.532034    11.00000   -1.20000 
AFIX   0 
C156  1    0.429385    0.461147    0.599095    11.00000    0.01810    0.04229 = 
         0.03482   -0.01288    0.00377    0.00367 
AFIX  23 
H15E  2    0.378561    0.446553    0.581073    11.00000   -1.20000 
H15F  2    0.423447    0.467971    0.635307    11.00000   -1.20000 
AFIX   0 
C157  1    0.476432    0.387449    0.607117    11.00000    0.02704    0.03184 = 
         0.03055    0.00214   -0.00283   -0.00881 
O157  4    0.429571    0.392536    0.638143    11.00000    0.03594    0.05871 = 
         0.04321    0.01182    0.01222   -0.01453 
C158  1    0.494513    0.355633    0.581661    11.00000    0.04875    0.02809 = 
         0.05168   -0.00431   -0.01359   -0.00577 
C159  1    0.456601    0.324522    0.584462    11.00000    0.06530    0.03671 = 
         0.08112    0.00065   -0.02182   -0.01395 
AFIX  43 
H159  2    0.413551    0.320525    0.605047    11.00000   -1.20000 
AFIX   0 
C160  1    0.485845    0.299648    0.555153    11.00000    0.10481    0.03436 = 
         0.10615   -0.01842   -0.04086   -0.00020 
AFIX  43 
H160  2    0.461619    0.277906    0.555610    11.00000   -1.20000 
AFIX   0 
C161  1    0.547415    0.305060    0.525951    11.00000    0.11632    0.04330 = 
         0.08823   -0.04054   -0.02799    0.02811 
AFIX  43 
H161  2    0.564062    0.287088    0.506249    11.00000   -1.20000 
AFIX   0 
C162  1    0.588265    0.336769    0.523656    11.00000    0.07950    0.05870 = 
         0.06211   -0.02861   -0.00871    0.02901 
AFIX  43 
H162  2    0.632917    0.340463    0.504082    11.00000   -1.20000 
AFIX   0 
C163  1    0.557845    0.361834    0.552191    11.00000    0.05907    0.02985 = 
         0.04116   -0.01813   -0.01007    0.01053 
C164  1    0.582815    0.397661    0.557495    11.00000    0.03376    0.03492 = 
         0.02460   -0.00389    0.00190    0.01044 
O164  4    0.636849    0.412905    0.539045    11.00000    0.03344    0.06116 = 
         0.02954    0.00053    0.01494    0.01186 
PART 1 10.50 
C165  1    0.596012    0.547137    0.809950    10.50000    0.03004    0.01957 = 
         0.03458   -0.00668    0.00944    0.00095 
AFIX 137 
H16C  2    0.635141    0.529854    0.830549    10.50000   -1.50000 
H16D  2    0.537570    0.547050    0.819540    10.50000   -1.50000 
H16E  2    0.624898    0.568913    0.818500    10.50000   -1.50000 
AFIX   0 
PART 2 10.50 
H165  2    0.587277    0.538857    0.787732    10.50000   -1.50000 
PART 0 
DFIX 0.84 0.01 O171 H17C O171 H17D 
DFIX 1.35 0.02 H17C H17D 
O171  4    0.829184    0.408606    0.588238    11.00000    0.03629    0.06385 = 
         0.04034   -0.00522    0.00290    0.00155 
H17C  2    0.832182    0.390855    0.571323    11.00000    0.17789 
H17D  2    0.778247    0.416888    0.574293    11.00000    0.03803 
REM NEXT OXYGEN IS PROBABLY WATER AT HALF OCCUPANCY? 
DFIX 0.90 0.02 O172 H17E O172 H17F 
DFIX 1.45 0.02 H17E H17F 
O172  4   -0.038726    0.784340    0.575579    10.50000    0.04046    0.02533 = 
         0.03749   -0.00785   -0.00011    0.01054 
H17E  2   -0.029087    0.764744    0.561133    10.50000    0.06989 
H17F  2   -0.009999    0.783788    0.610783    10.50000    0.09551 
HKLF 4 
  
  
  
  
REM  JF2887Fmi in P2(1)/c  FINAL ALL DATA MERGE-I 17OCT2019 
REM wR2 = 0.0918, GooF = S = 1.095, Restrained GooF = 1.097 for all data 
REM R1 = 0.0516 for 25490 Fo > 4sig(Fo) and 0.0818 for all 34812 data 
REM 2163 parameters refined using 58 restraints 
  
END 
  
WGHT      0.0106     40.8435 
  
REM Instructions for potential hydrogen bonds 
HTAB O1 O73_$1 
HTAB O2 O144_$2 
HTAB O2 O138_$2 
HTAB C16 O86_$3 
HTAB O61 O12E 
HTAB O61 O157 
HTAB O62 O32_$4 
HTAB O62 O172_$4 
HTAB C91 O112 
HTAB C117 O105 
HTAB O121 O13 
HTAB O122 O171 
HTAB O122 O92_$6 
HTAB C130 O131 
HTAB C130 O118 
HTAB C154 O151_$7 
HTAB C165 O123 
HTAB C165 O45 
HTAB O171 O19_$7 
HTAB O171 O164 
HTAB O172 O26 
HTAB O172 O32 
  
REM Highest difference peak  1.061,  deepest hole -1.118,  1-sigma level  0.101 
Q1    1   0.7043  0.4984  0.7712  11.00000  0.05    1.06 
Q2    1   0.8011  0.4531  0.7608  11.00000  0.05    0.99 
Q3    1   0.6866  0.4158  0.7517  11.00000  0.05    0.97 
Q4    1   0.1472  0.6239  0.6699  11.00000  0.05    0.95 
Q5    1   0.3186  0.3358  0.7430  11.00000  0.05    0.90 
Q6    1   0.3189  0.6590  0.6922  11.00000  0.05    0.86 
Q7    1   0.2286  0.6630  0.6291  11.00000  0.05    0.72 
Q8    1   0.8682  0.4951  0.6890  11.00000  0.05    0.71 
Q9    1   0.7605  0.4555  0.6754  11.00000  0.05    0.71 
Q10   1   0.0834  0.3763  0.5886  11.00000  0.05    0.71 
Q11   1   0.2761  0.6625  0.7285  11.00000  0.05    0.65 
Q12   1   0.7402  0.5029  0.7399  11.00000  0.05    0.65 
Q13   1   0.2034  0.6413  0.7412  11.00000  0.05    0.63 
Q14   1   0.5970  0.4630  0.7642  11.00000  0.05    0.62 
Q15   1   0.2760  0.2901  0.8744  11.00000  0.05    0.61 
Q16   1   0.7718  0.5435  0.6983  11.00000  0.05    0.60 
Q17   1   0.2006  0.2988  0.7679  11.00000  0.05    0.59 
Q18   1   0.1045  0.6230  0.6992  11.00000  0.05    0.59 
Q19   1   0.2683  0.3356  0.7729  11.00000  0.05    0.59 
Q20   1   0.3995  0.6733  0.9121  11.00000  0.05    0.58 
; 
_shelx_res_checksum   31755 
  
_shelx_hkl_file 
; 
   5  -2 -33    0.57    1.09 
   4  -1 -33    4.50    1.27 
   5  -1 -33    1.28    1.12 
   4   0 -33    2.12    1.16 
   5   0 -33   -0.15    1.07 
   4   1 -33    3.12    1.26 
   5   1 -33    0.36    1.18 
   5   2 -33   -0.87    1.04 
   6 -12 -32    0.88    1.36 
   3 -11 -32    3.47    1.20 
   4 -11 -32    2.85    1.11 
   5 -11 -32    6.91    1.32 
   6 -11 -32    2.33    1.10 
   7 -11 -32    7.30    1.40 
   2 -10 -32    9.10    1.33 
   3 -10 -32    5.04    1.16 
   4 -10 -32    4.44    1.12 
   5 -10 -32    8.10    1.40 
   6 -10 -32   -0.10    1.01 
   7 -10 -32    3.83    1.25 
   2  -9 -32    2.25    1.05 
   3  -9 -32    3.13    1.11 
   4  -9 -32    2.72    1.08 
   5  -9 -32    2.63    1.10 
   6  -9 -32    2.74    1.15 
   7  -9 -32   -0.17    1.06 
   8  -9 -32    0.70    1.15 
   1  -8 -32    0.43    0.97 
   2  -8 -32    3.40    1.05 
   3  -8 -32    2.49    1.06 
   4  -8 -32    0.25    1.00 
   5  -8 -32    1.68    1.11 
   6  -8 -32    3.32    1.14 
   7  -8 -32    0.42    1.00 
   8  -8 -32    1.00    1.15 
   1  -7 -32    1.27    1.00 
   2  -7 -32    4.22    1.13 
   3  -7 -32    1.81    1.06 
   4  -7 -32    1.57    1.03 
   5  -7 -32    1.67    1.10 
   6  -7 -32   -0.03    1.00 
   7  -7 -32    8.55    1.45 
   8  -7 -32   -1.24    1.12 
   1  -6 -32    1.91    1.02 
   2  -6 -32    1.76    1.00 
   3  -6 -32    0.79    1.01 
   4  -6 -32   -0.01    0.96 
   5  -6 -32    1.31    1.07 
   6  -6 -32   -0.48    0.98 
   7  -6 -32    3.11    1.22 
   8  -6 -32   -0.68    1.09 
   1  -5 -32    2.30    1.03 
   2  -5 -32    1.19    0.99 
   3  -5 -32    0.75    1.02 
   4  -5 -32    0.89    1.05 
   5  -5 -32    0.35    1.05 
   6  -5 -32    0.35    0.99 
   7  -5 -32   -0.09    1.05 
   8  -5 -32    1.54    1.27 
   9  -5 -32    0.63    1.22 
   1  -4 -32   10.15    1.45 
   2  -4 -32   12.56    1.50 
   3  -4 -32   10.80    1.46 
   4  -4 -32    6.51    1.29 
   5  -4 -32    4.87    1.26 
   6  -4 -32    0.24    1.06 
   7  -4 -32    1.27    1.11 
   8  -4 -32    5.10    1.43 
   9  -4 -32    1.23    1.27 
   0  -3 -32    2.97    1.08 
   1  -3 -32    7.03    1.36 
   2  -3 -32    4.68    1.18 
   3  -3 -32    9.58    1.43 
   4  -3 -32    5.08    1.26 
   5  -3 -32    1.60    1.06 
   6  -3 -32    1.97    1.12 
   7  -3 -32   -0.30    1.09 
   8  -3 -32    5.31    1.45 
   9  -3 -32   -0.18    1.25 
   0  -2 -32    1.24    1.00 
   1  -2 -32    1.62    1.04 
   2  -2 -32    2.31    1.05 
   3  -2 -32    7.02    1.38 
   4  -2 -32    2.53    1.16 
   5  -2 -32    3.21    1.24 
   6  -2 -32    4.18    1.29 
   7  -2 -32    1.97    1.16 
   8  -2 -32    6.09    1.45 
   9  -2 -32   -1.46    1.16 
   0  -1 -32    2.41    1.11 
   1  -1 -32   -0.01    0.95 
   2  -1 -32    7.28    1.39 
   3  -1 -32    4.66    1.23 
   4  -1 -32    1.28    1.04 
   5  -1 -32    5.10    1.27 
   6  -1 -32    0.90    1.11 
   7  -1 -32    2.44    1.21 
   8  -1 -32    6.04    1.51 
   9  -1 -32   -0.36    1.27 
   0   0 -32    4.47    1.20 
   1   0 -32    0.21    0.94 
   2   0 -32   14.08    1.57 
   3   0 -32    1.73    1.09 
   4   0 -32   11.47    1.52 
   5   0 -32    4.66    1.31 
   6   0 -32    0.14    1.11 
   7   0 -32    7.54    1.48 
   8   0 -32    0.63    1.24 
   9   0 -32    4.05    1.45 
   0   1 -32    5.96    1.27 
   1   1 -32   -0.21    0.98 
   2   1 -32   11.69    1.51 
   3   1 -32    3.01    1.21 
   4   1 -32    3.10    1.16 
   5   1 -32    6.34    1.37 
   6   1 -32    0.70    1.10 
   7   1 -32    4.33    1.29 
   8   1 -32    4.52    1.47 
   9   1 -32    0.23    1.28 
   0   2 -32    1.22    1.07 
   1   2 -32    0.37    0.98 
   2   2 -32    2.99    1.10 
   3   2 -32    5.89    1.32 
   4   2 -32   -0.19    1.01 
   5   2 -32    4.27    1.30 
   6   2 -32    1.92    1.20 
   7   2 -32    1.41    1.21 
   8   2 -32    6.76    1.56 
   9   2 -32    0.39    1.25 
   0   3 -32    2.34    1.09 
   1   3 -32    4.46    1.27 
   2   3 -32    1.42    1.05 
   3   3 -32    9.14    1.52 
   4   3 -32    1.36    1.15 
   5   3 -32    1.68    1.21 
   6   3 -32    0.73    1.13 
   7   3 -32    0.85    1.10 
   8   3 -32    6.73    1.52 
   9   3 -32    0.79    1.32 
   1   4 -32   11.63    1.55 
   2   4 -32   11.43    1.55 
   3   4 -32   12.56    1.60 
   4   4 -32    7.59    1.41 
   5   4 -32    3.38    1.24 
   6   4 -32    1.01    1.13 
   7   4 -32    0.83    1.15 
   8   4 -32    6.67    1.53 
   9   4 -32    1.68    1.31 
   1   5 -32    4.24    1.19 
   2   5 -32    5.38    1.28 
   3   5 -32    2.81    1.20 
   4   5 -32    2.90    1.15 
   5   5 -32    0.51    1.13 
   6   5 -32   -1.22    1.05 
   7   5 -32    0.95    1.19 
   8   5 -32    1.97    1.31 
   9   5 -32   -1.63    1.11 
   1   6 -32    2.59    1.07 
   2   6 -32    0.41    0.98 
   3   6 -32    1.42    1.16 
   4   6 -32    1.63    1.10 
   5   6 -32    1.12    1.11 
   6   6 -32    0.27    1.08 
   7   6 -32    2.56    1.21 
   8   6 -32    0.59    1.26 
   1   7 -32    1.85    1.08 
   2   7 -32    2.64    1.11 
   3   7 -32    2.10    1.16 
   4   7 -32   -0.04    1.00 
   5   7 -32    1.80    1.17 
   6   7 -32    0.81    1.12 
   7   7 -32    5.66    1.46 
   8   7 -32   -0.25    1.19 
   1   8 -32    2.83    1.09 
   2   8 -32    4.54    1.22 
   3   8 -32    2.78    1.18 
   4   8 -32    1.37    1.14 
   5   8 -32    0.06    1.11 
   6   8 -32    2.04    1.20 
   7   8 -32    0.96    1.19 
   8   8 -32   -0.19    1.23 
   2   9 -32    1.78    1.09 
   3   9 -32    2.95    1.19 
   4   9 -32    1.69    1.14 
   5   9 -32    0.74    1.10 
   6   9 -32    3.28    1.26 
   7   9 -32   -0.85    1.06 
   8   9 -32    0.98    1.25 
   2  10 -32    8.83    1.49 
   3  10 -32    4.43    1.37 
   4  10 -32    2.78    1.22 
   5  10 -32    7.39    1.51 
   6  10 -32    0.48    1.14 
   7  10 -32    2.26    1.23 
   3  11 -32    1.17    1.09 
   4  11 -32    3.14    1.25 
   5  11 -32    4.69    1.35 
   6  11 -32    0.60    1.19 
   7  11 -32    5.99    1.44 
   3  12 -32   12.73    1.64 
   4  12 -32    1.85    1.19 
   5  12 -32   20.28    1.92 
   6  12 -32    0.37    1.14 
   5  13 -32    5.05    1.31 
   3 -18 -31    6.70    1.04 
   4 -18 -31    0.93    0.72 
   5 -18 -31   12.91    1.18 
   6 -18 -31    0.07    0.74 
   2 -17 -31    3.52    0.87 
   3 -17 -31    1.63    0.78 
   4 -17 -31    0.64    0.73 
   5 -17 -31    2.23    0.76 
   2 -16 -31    0.95    0.74 
   3 -16 -31    2.26    0.80 
   4 -16 -31    0.59    0.70 
   5 -16 -31    0.37    0.76 
   1 -15 -31    0.29    0.70 
   2 -15 -31    1.85    0.79 
   3 -15 -31    1.47    0.74 
   4 -15 -31    3.10    0.78 
   1 -14 -31    1.40    0.77 
   2 -14 -31    0.31    0.70 
   3 -14 -31    1.39    0.75 
   4 -14 -31    1.47    0.72 
   0 -13 -31   -0.45    0.66 
   1 -13 -31   12.12    1.17 
   2 -13 -31    2.14    0.80 
   3 -13 -31    0.57    0.69 
   7 -13 -31   -0.19    1.11 
   8 -13 -31    2.09    1.20 
   9 -13 -31    0.20    1.14 
   0 -12 -31   -0.59    0.67 
   1 -12 -31    3.27    0.81 
   2 -12 -31   -0.44    0.59 
   3 -12 -31    0.40    0.76 
   4 -12 -31    1.23    1.01 
   5 -12 -31    0.65    1.00 
   6 -12 -31    2.57    1.06 
   7 -12 -31    1.90    1.09 
   8 -12 -31   -0.86    1.11 
   9 -12 -31    1.28    1.22 
   0 -11 -31    0.25    0.69 
   1 -11 -31    6.37    0.77 
   2 -11 -31    0.65    0.55 
   3 -11 -31    2.39    1.02 
   4 -11 -31    2.30    1.03 
   5 -11 -31    0.90    1.01 
   6 -11 -31    0.96    1.05 
   7 -11 -31    1.08    1.05 
   8 -11 -31   -0.17    1.11 
   9 -11 -31   -0.35    1.12 
  -1 -10 -31    1.75    0.60 
   0 -10 -31    0.15    0.54 
   1 -10 -31    3.15    0.62 
   2 -10 -31    0.76    0.93 
   3 -10 -31    0.99    1.00 
   4 -10 -31    0.00    0.94 
   5 -10 -31    0.79    1.04 
   6 -10 -31    7.03    1.37 
   7 -10 -31    0.45    1.08 
   8 -10 -31    6.73    1.46 
   9 -10 -31   -1.06    1.11 
  10 -10 -31   -0.82    1.19 
  -1  -9 -31   -0.17    0.52 
   0  -9 -31   -0.35    0.52 
   1  -9 -31    0.68    0.55 
   2  -9 -31    1.42    0.96 
   3  -9 -31    0.74    0.97 
   4  -9 -31    1.76    1.05 
   5  -9 -31    2.93    1.13 
   6  -9 -31    8.31    1.42 
   7  -9 -31    0.36    1.05 
   8  -9 -31    1.40    1.20 
   9  -9 -31    4.18    1.36 
  10  -9 -31    2.99    1.30 
  -1  -8 -31    0.57    0.55 
   0  -8 -31    0.54    0.53 
   1  -8 -31    2.22    0.98 
   2  -8 -31    0.17    0.92 
   3  -8 -31    3.35    1.07 
   4  -8 -31    1.04    0.99 
   5  -8 -31    0.74    1.02 
   6  -8 -31    3.14    1.13 
   7  -8 -31    2.45    1.18 
   8  -8 -31   -0.26    1.13 
   9  -8 -31    3.71    1.31 
  10  -8 -31    1.63    1.28 
  -1  -7 -31    2.44    0.62 
   0  -7 -31    6.39    0.79 
   1  -7 -31    4.22    1.11 
   2  -7 -31    8.58    1.34 
   3  -7 -31    4.29    1.17 
   4  -7 -31    7.13    1.30 
   5  -7 -31    1.66    1.06 
   6  -7 -31    1.52    1.05 
   7  -7 -31    3.07    1.22 
   8  -7 -31    3.61    1.29 
   9  -7 -31    2.14    1.28 
  10  -7 -31   -0.02    1.20 
  -1  -6 -31    1.32    0.59 
   0  -6 -31    7.83    1.36 
   1  -6 -31    1.45    1.01 
   2  -6 -31   23.10    1.75 
   3  -6 -31    6.52    1.31 
   4  -6 -31    8.09    1.35 
   5  -6 -31    9.77    1.46 
   6  -6 -31    0.34    0.99 
   7  -6 -31    8.41    1.50 
   8  -6 -31    0.07    1.12 
   9  -6 -31    0.41    1.16 
  10  -6 -31    0.91    1.22 
  -2  -5 -31    2.27    0.77 
  -1  -5 -31    2.26    1.04 
   0  -5 -31    3.53    1.11 
   1  -5 -31    7.90    1.32 
   2  -5 -31    8.42    1.32 
   3  -5 -31    1.36    1.07 
   4  -5 -31    4.48    1.14 
   5  -5 -31    2.57    1.09 
   6  -5 -31    1.95    1.09 
   7  -5 -31    3.46    1.23 
   8  -5 -31   -0.48    1.09 
   9  -5 -31    0.80    1.19 
  10  -5 -31    2.83    1.37 
  -2  -4 -31    1.15    0.90 
  -1  -4 -31    3.45    1.13 
   0  -4 -31    1.82    1.04 
   1  -4 -31    2.88    1.04 
   2  -4 -31    0.88    0.97 
   3  -4 -31    1.60    1.04 
   4  -4 -31    6.78    1.33 
   5  -4 -31    1.49    1.05 
   6  -4 -31    9.00    1.44 
   7  -4 -31    0.80    1.14 
   8  -4 -31    3.25    1.31 
   9  -4 -31    1.30    1.29 
  10  -4 -31    0.74    1.25 
  11  -4 -31    0.94    1.25 
  -2  -3 -31    0.55    0.98 
  -1  -3 -31    3.83    1.12 
   0  -3 -31    1.83    1.04 
   1  -3 -31   10.20    1.44 
   2  -3 -31    1.40    1.03 
   3  -3 -31   11.01    1.46 
   4  -3 -31    3.38    1.18 
   5  -3 -31    2.65    1.13 
   6  -3 -31    9.52    1.47 
   7  -3 -31   -0.25    1.06 
   8  -3 -31    4.29    1.35 
   9  -3 -31    2.31    1.33 
  10  -3 -31   -0.28    1.20 
  11  -3 -31    1.22    1.27 
  -2  -2 -31    5.01    1.19 
  -1  -2 -31    3.94    1.14 
   0  -2 -31    1.23    0.99 
   1  -2 -31    8.30    1.35 
   2  -2 -31    1.68    1.04 
   3  -2 -31    4.94    1.18 
   4  -2 -31    7.58    1.39 
   5  -2 -31    1.45    1.08 
   6  -2 -31    2.65    1.14 
   7  -2 -31    3.05    1.29 
   8  -2 -31    2.17    1.29 
   9  -2 -31    8.27    1.59 
  10  -2 -31   -0.65    1.25 
  11  -2 -31   11.40    1.73 
  -2  -1 -31    3.93    1.12 
  -1  -1 -31    1.29    1.00 
   0  -1 -31    1.35    1.02 
   1  -1 -31    5.12    1.17 
   2  -1 -31    4.10    1.16 
   3  -1 -31    6.95    1.36 
   4  -1 -31    9.41    1.46 
   5  -1 -31   -0.26    1.02 
   6  -1 -31    1.44    1.14 
   7  -1 -31    5.50    1.40 
   8  -1 -31    1.30    1.25 
   9  -1 -31    3.00    1.34 
  10  -1 -31    1.82    1.33 
  11  -1 -31    2.87    1.31 
  -2   0 -31    1.77    1.03 
  -1   0 -31   -0.22    0.92 
   0   0 -31    0.73    0.96 
   1   0 -31    1.15    0.98 
   2   0 -31    1.04    1.00 
   3   0 -31    2.37    1.13 
   4   0 -31    2.12    1.18 
   5   0 -31   -0.42    1.04 
   6   0 -31   -0.91    1.01 
   7   0 -31    2.08    1.23 
   8   0 -31   -0.58    1.13 
   9   0 -31   -0.01    1.15 
  10   0 -31   -0.40    1.24 
  11   0 -31   -0.68    1.14 
  -2   1 -31    4.24    1.18 
  -1   1 -31    0.54    1.03 
   0   1 -31    0.26    1.01 
   1   1 -31    1.87    1.08 
   2   1 -31    4.42    1.23 
   3   1 -31    6.45    1.33 
   4   1 -31    8.17    1.47 
   5   1 -31    0.47    1.05 
   6   1 -31   -0.54    1.03 
   7   1 -31    3.91    1.34 
   8   1 -31    1.03    1.24 
   9   1 -31    0.29    1.24 
  10   1 -31   -0.52    1.24 
  11   1 -31    0.31    1.20 
  -2   2 -31    5.38    1.26 
  -1   2 -31    2.03    1.05 
   0   2 -31    2.17    1.06 
   1   2 -31    5.58    1.25 
   2   2 -31    2.05    1.11 
   3   2 -31    3.87    1.20 
   4   2 -31    8.77    1.50 
   5   2 -31    0.30    1.06 
   6   2 -31    0.59    1.07 
   7   2 -31    3.63    1.34 
   8   2 -31    0.65    1.23 
   9   2 -31    8.04    1.62 
  10   2 -31   -0.92    1.22 
  11   2 -31   10.93    1.75 
  -2   3 -31    3.72    1.15 
  -1   3 -31    3.13    1.13 
   0   3 -31    1.37    1.01 
   1   3 -31   14.29    1.57 
   2   3 -31    1.00    1.04 
   3   3 -31    9.85    1.46 
   4   3 -31    1.95    1.11 
   5   3 -31    1.45    1.10 
   6   3 -31    5.81    1.33 
   7   3 -31    0.78    1.20 
   8   3 -31    3.80    1.32 
   9   3 -31    3.04    1.36 
  10   3 -31   -0.82    1.21 
  11   3 -31    4.12    1.42 
  -1   4 -31    3.88    1.18 
   0   4 -31    0.93    1.06 
   1   4 -31    5.07    1.26 
   2   4 -31    3.67    1.16 
   3   4 -31    3.77    1.22 
   4   4 -31    4.46    1.29 
   5   4 -31    1.30    1.14 
   6   4 -31    6.74    1.41 
   7   4 -31   -0.18    1.13 
   8   4 -31    3.09    1.36 
   9   4 -31    1.09    1.25 
  10   4 -31   -1.02    1.20 
  11   4 -31    0.65    1.23 
  -1   5 -31    3.81    1.20 
   0   5 -31    2.57    1.12 
   1   5 -31    5.42    1.27 
   2   5 -31    0.97    1.04 
   3   5 -31   -0.09    1.00 
   4   5 -31    1.41    1.11 
   5   5 -31    0.19    1.08 
   6   5 -31    3.64    1.24 
   7   5 -31    2.04    1.22 
   8   5 -31    0.77    1.23 
   9   5 -31   -0.76    1.17 
  10   5 -31    2.67    1.38 
  -1   6 -31    2.14    1.09 
   0   6 -31    5.64    1.30 
   1   6 -31    1.45    1.11 
   2   6 -31   23.89    1.90 
   3   6 -31    3.77    1.24 
   4   6 -31    8.38    1.48 
   5   6 -31    7.59    1.48 
   6   6 -31    1.56    1.14 
   7   6 -31   10.26    1.61 
   8   6 -31   -1.30    1.10 
   9   6 -31   -0.26    1.20 
  10   6 -31    0.62    1.27 
  -1   7 -31    3.58    1.18 
   0   7 -31    9.51    1.44 
   1   7 -31    4.80    1.18 
   2   7 -31   12.29    1.53 
   3   7 -31    4.28    1.22 
   4   7 -31    9.10    1.49 
   5   7 -31    3.41    1.20 
   6   7 -31    1.65    1.15 
   7   7 -31    4.78    1.35 
   8   7 -31    1.84    1.24 
   9   7 -31    1.72    1.29 
  10   7 -31   -0.42    1.21 
  -1   8 -31    1.98    1.11 
   0   8 -31    2.86    1.10 
   1   8 -31    2.70    1.15 
   2   8 -31    2.31    1.11 
   3   8 -31    2.29    1.11 
   4   8 -31    2.17    1.12 
   5   8 -31    0.46    1.10 
   6   8 -31    0.89    1.12 
   7   8 -31    2.87    1.29 
   8   8 -31    2.12    1.34 
   9   8 -31    1.44    1.28 
  10   8 -31    0.56    1.30 
  -1   9 -31    0.72    1.03 
   0   9 -31    1.01    1.01 
   1   9 -31    1.24    1.03 
   2   9 -31    0.57    1.05 
   3   9 -31    0.48    1.09 
   4   9 -31    1.87    1.18 
   5   9 -31    2.34    1.22 
   6   9 -31    7.75    1.56 
   7   9 -31    0.21    1.15 
   8   9 -31   -1.09    1.12 
   9   9 -31    4.51    1.42 
  10   9 -31    2.58    1.40 
  -1  10 -31    1.85    1.11 
   0  10 -31    1.21    1.04 
   1  10 -31    1.74    1.16 
   2  10 -31    0.29    1.07 
   3  10 -31    0.01    1.08 
   4  10 -31    2.13    1.17 
   5  10 -31    0.41    1.06 
   6  10 -31   10.49    1.59 
   7  10 -31   -0.03    1.11 
   8  10 -31    6.12    1.50 
   9  10 -31    0.92    1.29 
  10  10 -31    1.12    1.29 
   0  11 -31    0.19    1.03 
   1  11 -31    7.44    1.46 
   2  11 -31    1.29    1.08 
   3  11 -31    0.94    1.06 
   4  11 -31    1.50    1.10 
   5  11 -31    0.36    1.05 
   6  11 -31    2.74    1.17 
   7  11 -31   -0.09    1.09 
   8  11 -31    0.18    1.20 
   9  11 -31   -1.98    1.13 
   0  12 -31    1.35    1.11 
   1  12 -31    4.16    1.21 
   2  12 -31    0.76    1.07 
   3  12 -31    0.37    1.09 
   4  12 -31    0.67    1.04 
   5  12 -31    1.06    1.11 
   6  12 -31    1.08    1.10 
   7  12 -31    1.14    1.12 
   8  12 -31   -2.34    1.09 
   9  12 -31   -0.89    1.12 
   0  13 -31   -0.36    0.94 
   1  13 -31   12.30    1.58 
   2  13 -31    3.46    1.19 
   3  13 -31    1.33    1.12 
   4  13 -31    6.28    1.33 
   5  13 -31    1.54    1.17 
   6  13 -31    9.45    1.59 
   7  13 -31    0.39    1.16 
   8  13 -31   -0.36    1.23 
   9  13 -31    0.69    1.26 
   1  14 -31    3.21    1.09 
   2  14 -31    1.18    1.06 
   3  14 -31    3.58    1.21 
   4  14 -31    1.45    1.13 
   5  14 -31   -0.13    1.09 
   6  14 -31   12.86    1.68 
   7  14 -31   -0.12    1.08 
   8  14 -31   11.85    1.75 
   1  15 -31    2.17    1.05 
   2  15 -31    1.74    1.13 
   3  15 -31    2.03    1.20 
   4  15 -31    4.94    1.33 
   5  15 -31    2.69    1.22 
   6  15 -31    8.29    1.55 
   7  15 -31    0.19    1.09 
   8  15 -31    3.53    1.37 
   2  16 -31   -1.23    0.94 
   3  16 -31    3.37    1.25 
   4  16 -31    1.08    1.08 
   5  16 -31    0.28    1.10 
   6  16 -31    0.15    1.11 
   7  16 -31    0.07    1.10 
   3  17 -31    1.67    1.15 
   4  17 -31    1.95    1.20 
   5  17 -31    0.30    1.07 
   6  17 -31    2.65    1.20 
   4  18 -31    0.10    1.02 
   5  18 -31   11.38    1.67 
   4 -22 -30    1.51    0.74 
   5 -22 -30    1.83    0.83 
   2 -21 -30    1.93    0.81 
   3 -21 -30    0.35    0.66 
   4 -21 -30    2.25    0.86 
   5 -21 -30   -0.45    0.71 
   6 -21 -30    3.19    0.85 
   7 -21 -30    0.17    0.71 
   1 -20 -30    5.31    0.95 
   2 -20 -30    0.33    0.72 
   3 -20 -30    1.72    0.75 
   4 -20 -30    1.10    0.74 
   5 -20 -30    0.56    0.75 
   6 -20 -30    4.98    0.94 
   7 -20 -30    0.22    0.70 
   8 -20 -30    4.67    0.93 
   1 -19 -30    0.53    0.76 
   2 -19 -30    0.97    0.78 
   3 -19 -30    1.17    0.72 
   4 -19 -30    0.67    0.74 
   5 -19 -30    2.11    0.82 
   6 -19 -30    0.96    0.73 
   7 -19 -30    0.12    0.73 
   8 -19 -30    3.08    0.92 
   0 -18 -30    4.09    0.89 
   1 -18 -30    1.42    0.79 
   2 -18 -30    3.15    0.81 
   3 -18 -30    0.31    0.70 
   4 -18 -30   -0.19    0.68 
   5 -18 -30    2.32    0.78 
   6 -18 -30   -0.90    0.65 
   7 -18 -30    0.55    0.73 
   0 -17 -30    2.04    0.80 
   1 -17 -30    0.30    0.70 
   2 -17 -30    2.53    0.81 
   3 -17 -30    2.83    0.81 
   4 -17 -30    1.16    0.73 
   5 -17 -30    8.67    1.04 
   6 -17 -30   -0.32    0.66 
   7 -17 -30    5.65    1.03 
  -1 -16 -30    2.73    0.82 
   0 -16 -30    3.75    0.87 
   1 -16 -30    0.33    0.68 
   2 -16 -30    0.83    0.72 
   3 -16 -30    1.05    0.71 
   4 -16 -30    2.76    0.80 
   5 -16 -30    2.23    0.77 
   6 -16 -30   -0.41    0.71 
  -1 -15 -30    0.56    0.71 
   0 -15 -30    0.82    0.75 
   1 -15 -30    2.39    0.81 
   2 -15 -30    0.18    0.68 
   3 -15 -30    2.18    0.76 
   4 -15 -30    3.17    0.79 
   5 -15 -30    1.73    0.74 
   6 -15 -30    8.07    1.16 
  -1 -14 -30   -0.62    0.68 
   0 -14 -30    2.57    0.79 
   1 -14 -30    4.28    0.85 
   2 -14 -30   -0.51    0.65 
   3 -14 -30    6.05    0.97 
   4 -14 -30   -0.34    0.60 
   5 -14 -30    2.21    0.77 
   8 -14 -30    3.41    1.53 
   9 -14 -30    0.35    1.16 
  10 -14 -30    0.13    1.16 
  -2 -13 -30    1.38    0.74 
  -1 -13 -30   -0.28    0.67 
   0 -13 -30    2.07    0.78 
   1 -13 -30   -0.03    0.63 
   2 -13 -30    1.55    0.74 
   3 -13 -30    0.98    0.68 
   4 -13 -30   -0.23    0.55 
   5 -13 -30    4.75    0.81 
   6 -13 -30    1.24    1.04 
   7 -13 -30    6.10    1.31 
   8 -13 -30   -0.52    1.09 
   9 -13 -30    1.55    1.22 
  10 -13 -30   -0.13    1.14 
  -2 -12 -30    0.44    0.71 
  -1 -12 -30    0.85    0.70 
   0 -12 -30    3.48    0.82 
   1 -12 -30    0.70    0.59 
   2 -12 -30    7.69    0.78 
   3 -12 -30    1.10    0.56 
   4 -12 -30    2.57    0.61 
   5 -12 -30    5.86    1.27 
   6 -12 -30   -0.46    0.94 
   7 -12 -30    4.56    1.21 
   8 -12 -30    2.50    1.22 
   9 -12 -30    0.89    1.16 
  10 -12 -30    1.64    1.22 
  11 -12 -30    3.60    1.32 
  -2 -11 -30    0.30    0.68 
  -1 -11 -30    1.03    0.58 
   0 -11 -30    2.91    0.63 
   1 -11 -30   -0.11    0.53 
   2 -11 -30    7.66    0.76 
   3 -11 -30    2.05    0.58 
   4 -11 -30    3.11    1.04 
   5 -11 -30    8.53    1.37 
   6 -11 -30   -1.35    0.93 
   7 -11 -30   12.83    1.55 
   8 -11 -30   -0.30    1.11 
   9 -11 -30    8.77    1.55 
  10 -11 -30    0.08    1.14 
  11 -11 -30    1.99    1.22 
  -2 -10 -30    2.89    0.64 
  -1 -10 -30    0.05    0.52 
   0 -10 -30    2.68    0.61 
   1 -10 -30    0.95    0.55 
   2 -10 -30    5.01    0.68 
   3 -10 -30    7.49    0.77 
   4 -10 -30    2.40    1.04 
   5 -10 -30    6.57    1.31 
   6 -10 -30    1.24    1.03 
   7 -10 -30    3.39    1.22 
   8 -10 -30   -0.64    1.10 
   9 -10 -30    1.71    1.17 
  10 -10 -30   -1.42    1.09 
  11 -10 -30    2.23    1.24 
  -3  -9 -30   -0.10    0.65 
  -2  -9 -30    0.99    0.58 
  -1  -9 -30    1.83    0.57 
   0  -9 -30    0.73    0.55 
   1  -9 -30    7.22    0.76 
   2  -9 -30    0.72    0.52 
   3  -9 -30    4.65    1.11 
   4  -9 -30    4.83    1.16 
   5  -9 -30    2.19    1.06 
   6  -9 -30    1.04    1.03 
   7  -9 -30    0.34    1.08 
   8  -9 -30    0.77    1.13 
   9  -9 -30    0.41    1.14 
  10  -9 -30   -0.50    1.09 
  11  -9 -30    0.67    1.09 
  -3  -8 -30    0.76    0.56 
  -2  -8 -30    5.86    0.75 
  -1  -8 -30    3.41    0.65 
   0  -8 -30   10.46    0.84 
   1  -8 -30    2.97    0.61 
   2  -8 -30    2.64    0.64 
   3  -8 -30    0.98    0.98 
   4  -8 -30    2.07    0.99 
   5  -8 -30    0.63    0.94 
   6  -8 -30    0.68    0.98 
   7  -8 -30   -0.51    1.05 
   8  -8 -30    1.78    1.22 
   9  -8 -30    4.25    1.30 
  10  -8 -30    0.07    1.06 
  11  -8 -30    5.85    1.37 
  -3  -7 -30    1.64    0.59 
  -2  -7 -30    2.72    0.63 
  -1  -7 -30    0.92    0.56 
   0  -7 -30    3.96    0.66 
   1  -7 -30    1.81    0.56 
   2  -7 -30    1.73    0.99 
   3  -7 -30    0.76    0.99 
   4  -7 -30    0.66    1.00 
   5  -7 -30    3.59    1.14 
   6  -7 -30    1.75    1.03 
   7  -7 -30    9.10    1.54 
   8  -7 -30   -0.36    1.13 
   9  -7 -30    4.46    1.33 
  10  -7 -30    0.00    1.13 
  11  -7 -30    0.33    1.11 
  12  -7 -30   -1.42    0.99 
  -3  -6 -30    0.81    0.58 
  -2  -6 -30    0.98    0.58 
  -1  -6 -30    0.14    0.52 
   0  -6 -30    2.13    0.58 
   1  -6 -30    0.56    0.94 
   2  -6 -30    2.63    1.02 
   3  -6 -30    0.68    0.97 
   4  -6 -30   -0.06    0.92 
   5  -6 -30    1.94    1.08 
   6  -6 -30    0.66    1.08 
   7  -6 -30    3.51    1.25 
   8  -6 -30    1.53    1.17 
   9  -6 -30    0.42    1.14 
  10  -6 -30    2.11    1.19 
  11  -6 -30   -0.88    1.09 
  12  -6 -30    1.76    1.23 
  -3  -5 -30   -0.24    0.54 
  -2  -5 -30    0.77    0.56 
  -1  -5 -30    1.16    0.56 
   0  -5 -30    0.97    0.57 
   1  -5 -30    2.36    0.99 
   2  -5 -30    2.66    1.11 
   3  -5 -30    2.80    1.09 
   4  -5 -30    2.04    1.04 
   5  -5 -30    4.80    1.16 
   6  -5 -30    0.39    1.03 
   7  -5 -30    2.33    1.27 
   8  -5 -30    3.86    1.31 
   9  -5 -30   -1.47    1.07 
  10  -5 -30    2.67    1.27 
  11  -5 -30   -1.93    1.01 
  12  -5 -30    4.96    1.40 
  -3  -4 -30    4.59    0.73 
  -2  -4 -30    0.29    0.53 
  -1  -4 -30    1.54    0.58 
   0  -4 -30    9.93    1.37 
   1  -4 -30    2.91    1.05 
   2  -4 -30    8.20    1.36 
   3  -4 -30    2.77    1.06 
   4  -4 -30    0.78    1.00 
   5  -4 -30    3.38    1.15 
   6  -4 -30    4.19    1.22 
   7  -4 -30    2.48    1.26 
   8  -4 -30   11.75    1.62 
   9  -4 -30    2.72    1.28 
  10  -4 -30    2.71    1.29 
  11  -4 -30    0.92    1.19 
  12  -4 -30    6.40    1.44 
  -3  -3 -30    0.81    0.64 
  -2  -3 -30   -0.82    0.51 
  -1  -3 -30    1.75    1.07 
   0  -3 -30    2.50    1.03 
   1  -3 -30   11.77    1.43 
   2  -3 -30    2.15    1.06 
   3  -3 -30   10.79    1.41 
   4  -3 -30    4.41    1.19 
   5  -3 -30    0.68    1.01 
   6  -3 -30    3.23    1.18 
   7  -3 -30    0.04    1.14 
   8  -3 -30    5.09    1.35 
   9  -3 -30    1.21    1.26 
  10  -3 -30    0.28    1.13 
  11  -3 -30   -0.27    1.13 
  12  -3 -30    1.14    1.24 
  -3  -2 -30    3.21    0.70 
  -2  -2 -30    1.94    0.64 
  -1  -2 -30    4.30    1.17 
   0  -2 -30    7.99    1.35 
   1  -2 -30    4.23    1.16 
   2  -2 -30    4.29    1.16 
   3  -2 -30    2.96    1.12 
   4  -2 -30    1.07    1.09 
   5  -2 -30    2.61    1.14 
   6  -2 -30    8.07    1.44 
   7  -2 -30   -0.99    1.06 
   8  -2 -30    4.99    1.40 
   9  -2 -30   -0.14    1.16 
  10  -2 -30    0.06    1.13 
  11  -2 -30    0.97    1.24 
  12  -2 -30    1.80    1.27 
  -3  -1 -30    1.22    1.03 
  -2  -1 -30    0.78    0.92 
  -1  -1 -30    2.11    0.98 
   0  -1 -30    5.44    1.18 
   1  -1 -30    0.52    0.96 
   2  -1 -30    4.02    1.16 
   3  -1 -30    6.56    1.33 
   4  -1 -30    3.85    1.19 
   5  -1 -30    3.36    1.16 
   6  -1 -30    5.15    1.28 
   7  -1 -30   -0.07    1.16 
   8  -1 -30    3.89    1.31 
   9  -1 -30    0.05    1.18 
  10  -1 -30    8.00    1.59 
  11  -1 -30   -0.14    1.14 
  12  -1 -30    7.19    1.51 
  -3   0 -30    1.55    1.01 
  -2   0 -30    4.56    1.19 
  -1   0 -30    1.43    0.99 
   0   0 -30   16.98    1.60 
   1   0 -30    0.66    1.01 
   2   0 -30   12.20    1.52 
   3   0 -30    2.70    1.12 
   4   0 -30   19.58    1.74 
   5   0 -30   13.83    1.60 
   6   0 -30    3.08    1.20 
   7   0 -30   12.65    1.68 
   8   0 -30    6.44    1.47 
   9   0 -30   -0.80    1.14 
  10   0 -30   12.00    1.67 
  11   0 -30    1.21    1.20 
  12   0 -30    7.40    1.57 
  -3   1 -30    1.67    1.07 
  -2   1 -30    1.36    1.02 
  -1   1 -30    1.59    1.04 
   0   1 -30    8.59    1.37 
   1   1 -30   -0.37    0.95 
   2   1 -30    6.47    1.32 
   3   1 -30    5.21    1.30 
   4   1 -30    7.91    1.42 
   5   1 -30    8.21    1.45 
   6   1 -30    2.43    1.21 
   7   1 -30    4.45    1.32 
   8   1 -30    5.34    1.40 
   9   1 -30    0.99    1.22 
  10   1 -30    9.54    1.62 
  11   1 -30   -0.69    1.10 
  12   1 -30    9.30    1.65 
  -3   2 -30    3.82    1.15 
  -2   2 -30    2.32    1.04 
  -1   2 -30    6.09    1.25 
   0   2 -30   11.23    1.47 
   1   2 -30    1.28    1.07 
   2   2 -30    5.17    1.21 
   3   2 -30    2.24    1.10 
   4   2 -30    2.14    1.17 
   5   2 -30    2.93    1.16 
   6   2 -30    6.62    1.38 
   7   2 -30    0.68    1.16 
   8   2 -30    6.28    1.46 
   9   2 -30   -0.07    1.17 
  10   2 -30    2.72    1.30 
  11   2 -30    1.08    1.23 
  12   2 -30    2.99    1.36 
  -3   3 -30    1.29    1.05 
  -2   3 -30    0.71    0.98 
  -1   3 -30    4.04    1.17 
   0   3 -30    3.94    1.17 
   1   3 -30    9.76    1.46 
   2   3 -30    2.20    1.08 
   3   3 -30   10.30    1.48 
   4   3 -30    6.33    1.34 
   5   3 -30    1.09    1.06 
   6   3 -30    7.71    1.48 
   7   3 -30    0.13    1.16 
   8   3 -30    3.43    1.30 
   9   3 -30   -0.47    1.15 
  10   3 -30    0.00    1.19 
  11   3 -30   -0.10    1.19 
  12   3 -30   -0.41    1.16 
  -3   4 -30    6.00    1.31 
  -2   4 -30   -0.17    0.97 
  -1   4 -30    0.25    0.97 
   0   4 -30    9.07    1.40 
   1   4 -30    6.75    1.36 
   2   4 -30    7.27    1.40 
   3   4 -30    3.60    1.19 
   4   4 -30    2.32    1.14 
   5   4 -30    1.96    1.10 
   6   4 -30    4.68    1.24 
   7   4 -30    2.40    1.28 
   8   4 -30   10.97    1.65 
   9   4 -30    2.03    1.27 
  10   4 -30    0.84    1.24 
  11   4 -30    1.25    1.26 
  12   4 -30    4.35    1.40 
  -3   5 -30    2.34    1.10 
  -2   5 -30    1.36    1.05 
  -1   5 -30    2.12    1.08 
   0   5 -30    2.62    1.06 
   1   5 -30    0.68    1.03 
   2   5 -30    4.40    1.18 
   3   5 -30    4.74    1.24 
   4   5 -30   -0.19    1.03 
   5   5 -30    5.80    1.32 
   6   5 -30    2.04    1.13 
   7   5 -30    0.14    1.15 
   8   5 -30    4.56    1.40 
   9   5 -30    0.28    1.21 
  10   5 -30    2.54    1.28 
  11   5 -30   -0.77    1.18 
  12   5 -30    7.17    1.52 
  -3   6 -30    1.18    1.01 
  -2   6 -30    0.77    0.98 
  -1   6 -30    1.10    1.06 
   0   6 -30    2.75    1.12 
   1   6 -30    1.11    1.05 
   2   6 -30    2.40    1.07 
   3   6 -30    2.42    1.09 
   4   6 -30    2.05    1.11 
   5   6 -30    2.07    1.11 
   6   6 -30    0.78    1.07 
   7   6 -30    3.24    1.29 
   8   6 -30    1.04    1.27 
   9   6 -30    1.73    1.28 
  10   6 -30    4.03    1.41 
  11   6 -30    0.05    1.16 
  12   6 -30    3.01    1.37 
  -3   7 -30    1.59    1.06 
  -2   7 -30    3.28    1.09 
  -1   7 -30    1.33    1.00 
   0   7 -30    0.90    0.99 
   1   7 -30    0.46    1.00 
   2   7 -30    2.74    1.14 
   3   7 -30    0.71    1.01 
   4   7 -30   -0.07    1.01 
   5   7 -30    3.60    1.21 
   6   7 -30    1.40    1.12 
   7   7 -30   11.19    1.66 
   8   7 -30    1.22    1.26 
   9   7 -30    4.94    1.41 
  10   7 -30   -1.09    1.14 
  11   7 -30   -2.48    0.98 
  12   7 -30   -0.66    1.13 
  -3   8 -30    1.25    1.06 
  -2   8 -30    5.34    1.19 
  -1   8 -30    3.45    1.11 
   0   8 -30   13.52    1.55 
   1   8 -30    2.49    1.08 
   2   8 -30    3.73    1.21 
   3   8 -30    1.61    1.10 
   4   8 -30    0.97    1.12 
   5   8 -30    0.11    1.05 
   6   8 -30    3.01    1.19 
   7   8 -30    2.34    1.29 
   8   8 -30    1.31    1.21 
   9   8 -30    3.24    1.36 
  10   8 -30    2.05    1.25 
  11   8 -30    5.50    1.44 
  -2   9 -30    2.40    1.07 
  -1   9 -30    2.27    1.09 
   0   9 -30    3.81    1.16 
   1   9 -30    7.16    1.39 
   2   9 -30    1.04    1.07 
   3   9 -30    0.92    1.10 
   4   9 -30    3.87    1.25 
   5   9 -30   -0.02    1.08 
   6   9 -30    1.94    1.16 
   7   9 -30    0.97    1.25 
   8   9 -30   -0.27    1.14 
   9   9 -30    1.22    1.28 
  10   9 -30   -0.58    1.15 
  11   9 -30   -0.44    1.06 
  -2  10 -30    2.54    1.07 
  -1  10 -30    1.20    1.01 
   0  10 -30    3.24    1.12 
   1  10 -30    3.15    1.13 
   2  10 -30    2.90    1.20 
   3  10 -30    8.28    1.44 
   4  10 -30    3.38    1.24 
   5  10 -30    3.99    1.28 
   6  10 -30    0.19    1.06 
   7  10 -30    1.47    1.16 
   8  10 -30   -0.97    1.14 
   9  10 -30   -0.11    1.20 
  10  10 -30   -0.98    1.12 
  11  10 -30    1.33    1.24 
  -2  11 -30    0.26    1.01 
  -1  11 -30    1.25    1.03 
   0  11 -30    3.14    1.10 
   1  11 -30    0.41    1.05 
   2  11 -30    7.37    1.41 
   3  11 -30    4.50    1.22 
   4  11 -30    3.87    1.22 
   5  11 -30    9.29    1.53 
   6  11 -30   -0.38    1.03 
   7  11 -30   14.11    1.73 
   8  11 -30   -0.84    1.15 
   9  11 -30   11.56    1.69 
  10  11 -30   -0.88    1.14 
  11  11 -30    0.84    1.23 
  -2  12 -30   -0.01    0.98 
  -1  12 -30    1.47    1.04 
   0  12 -30    2.03    1.08 
   1  12 -30    0.18    0.99 
   2  12 -30   10.05    1.52 
   3  12 -30    2.53    1.17 
   4  12 -30    2.80    1.24 
   5  12 -30    9.02    1.54 
   6  12 -30   -0.72    0.99 
   7  12 -30    5.10    1.41 
   8  12 -30    1.44    1.24 
   9  12 -30    2.35    1.35 
  10  12 -30    0.38    1.21 
  11  12 -30    3.05    1.35 
  -2  13 -30    1.41    1.04 
  -1  13 -30    1.43    1.04 
   0  13 -30    3.22    1.16 
   1  13 -30    1.25    1.07 
   2  13 -30    5.16    1.25 
   3  13 -30    0.28    1.03 
   4  13 -30    0.12    1.03 
   5  13 -30    6.25    1.40 
   6  13 -30    1.03    1.13 
   7  13 -30    5.78    1.38 
   8  13 -30   -0.49    1.18 
   9  13 -30    2.30    1.33 
  10  13 -30    0.31    1.22 
  -1  14 -30    0.57    1.00 
   0  14 -30    3.95    1.15 
   1  14 -30    6.56    1.31 
   2  14 -30    1.66    1.09 
   3  14 -30    8.05    1.44 
   4  14 -30    0.56    1.10 
   5  14 -30    2.86    1.22 
   6  14 -30    0.21    1.09 
   7  14 -30    1.86    1.19 
   8  14 -30    3.31    1.34 
   9  14 -30   -0.31    1.15 
  10  14 -30   -0.24    1.22 
  -1  15 -30    0.92    1.04 
   0  15 -30    1.75    1.06 
   1  15 -30    7.04    1.42 
   2  15 -30    1.86    1.12 
   3  15 -30    5.52    1.26 
   4  15 -30    3.61    1.24 
   5  15 -30    0.66    1.09 
   6  15 -30    6.71    1.44 
   7  15 -30   -0.84    1.07 
   8  15 -30    2.73    1.38 
   9  15 -30    0.72    1.20 
  10  15 -30   -0.76    1.16 
  -1  16 -30    3.04    1.13 
   0  16 -30    5.63    1.23 
   1  16 -30    1.81    1.11 
   2  16 -30    1.51    1.11 
   3  16 -30    2.21    1.17 
   4  16 -30    2.82    1.14 
   5  16 -30    0.28    1.08 
   6  16 -30    1.11    1.15 
   7  16 -30    0.01    1.08 
   8  16 -30    0.90    1.19 
   9  16 -30    4.07    1.36 
   0  17 -30    1.48    1.02 
   1  17 -30    1.65    1.08 
   2  17 -30    1.66    1.08 
   3  17 -30    3.63    1.26 
   4  17 -30    1.51    1.07 
   5  17 -30    7.34    1.47 
   6  17 -30    0.24    1.04 
   7  17 -30    6.39    1.40 
   8  17 -30   -1.06    1.08 
   9  17 -30    5.77    1.46 
   0  18 -30    1.98    1.07 
   1  18 -30    1.08    1.02 
   2  18 -30    2.69    1.13 
   3  18 -30    0.53    1.07 
   4  18 -30    0.43    1.03 
   5  18 -30    3.76    1.26 
   6  18 -30    0.10    1.02 
   7  18 -30    0.85    1.11 
   8  18 -30    2.18    1.30 
   1  19 -30    0.20    0.91 
   2  19 -30    2.71    1.10 
   3  19 -30    3.80    1.24 
   4  19 -30    1.92    1.07 
   5  19 -30    4.10    1.22 
   6  19 -30    1.43    1.04 
   7  19 -30    0.22    1.02 
   8  19 -30    0.85    1.14 
   2  20 -30    0.80    0.99 
   3  20 -30    4.60    1.26 
   4  20 -30    0.75    1.00 
   5  20 -30    0.69    1.06 
   6  20 -30    4.10    1.31 
   7  20 -30   -0.69    1.01 
   3  21 -30    1.79    1.10 
   4  21 -30    4.16    1.26 
   5  21 -30    0.83    1.11 
   6  21 -30    4.06    1.28 
   3 -25 -29    3.48    0.87 
   4 -25 -29    0.68    0.80 
   5 -25 -29    0.16    0.73 
   2 -24 -29    1.68    0.80 
   3 -24 -29    0.51    0.74 
   4 -24 -29    3.37    0.90 
   5 -24 -29    1.87    0.85 
   6 -24 -29   -0.52    0.64 
   7 -24 -29    0.17    0.72 
   1 -23 -29   -0.11    0.76 
   2 -23 -29    0.19    0.67 
   3 -23 -29   -0.75    0.68 
   4 -23 -29    1.45    0.78 
   5 -23 -29    1.43    0.85 
   6 -23 -29    0.51    0.73 
   7 -23 -29    8.01    1.06 
   8 -23 -29   -0.43    0.69 
   0 -22 -29    0.82    0.81 
   1 -22 -29    1.80    0.79 
   2 -22 -29    0.33    0.70 
   3 -22 -29    3.05    0.89 
   4 -22 -29   -0.15    0.74 
   5 -22 -29    0.31    0.73 
   6 -22 -29    1.67    0.74 
   7 -22 -29    2.30    0.80 
   8 -22 -29    0.30    0.71 
   0 -21 -29    3.76    0.92 
   1 -21 -29    9.05    1.12 
   2 -21 -29    0.21    0.70 
   3 -21 -29    5.63    0.96 
   4 -21 -29    2.61    0.83 
   5 -21 -29    1.70    0.79 
   6 -21 -29    6.13    1.00 
   7 -21 -29    2.11    0.78 
   8 -21 -29    2.51    0.83 
   9 -21 -29    3.26    0.84 
  -1 -20 -29    1.74    0.83 
   0 -20 -29    1.73    0.78 
   1 -20 -29    2.86    0.81 
   2 -20 -29    0.40    0.68 
   3 -20 -29    1.40    0.72 
   4 -20 -29    4.71    0.93 
   5 -20 -29    0.27    0.69 
   6 -20 -29    3.83    0.89 
   7 -20 -29    0.51    0.73 
   8 -20 -29    0.37    0.69 
   9 -20 -29    2.26    0.74 
  -1 -19 -29   14.53    1.28 
   0 -19 -29    2.13    0.79 
   1 -19 -29    8.42    1.09 
   2 -19 -29   -0.19    0.63 
   3 -19 -29    6.41    0.97 
   4 -19 -29    3.56    0.82 
   5 -19 -29    0.77    0.66 
   6 -19 -29    0.39    0.70 
   7 -19 -29   -0.30    0.64 
   8 -19 -29    0.27    0.69 
   9 -19 -29    3.43    0.85 
  -2 -18 -29    0.43    0.74 
  -1 -18 -29    4.41    0.89 
   0 -18 -29    4.81    0.94 
   1 -18 -29    3.95    0.84 
   2 -18 -29    2.86    0.83 
   3 -18 -29    0.76    0.65 
   4 -18 -29    3.52    0.81 
   5 -18 -29    4.61    0.92 
   6 -18 -29    0.59    0.74 
   7 -18 -29    2.81    0.80 
   8 -18 -29   -0.20    0.67 
  -2 -17 -29    0.19    0.74 
  -1 -17 -29    3.10    0.82 
   0 -17 -29    4.02    0.89 
   1 -17 -29    1.37    0.74 
   2 -17 -29    1.79    0.75 
   3 -17 -29   -0.24    0.57 
   4 -17 -29    0.60    0.67 
   5 -17 -29    6.51    0.98 
   6 -17 -29    0.67    0.74 
   7 -17 -29   17.40    1.25 
   8 -17 -29   -0.50    0.66 
  -2 -16 -29   -0.73    0.65 
  -1 -16 -29    2.81    0.86 
   0 -16 -29    0.91    0.68 
   1 -16 -29    3.13    0.81 
   2 -16 -29    0.09    0.63 
   3 -16 -29    0.09    0.62 
   4 -16 -29    1.05    0.71 
   5 -16 -29    1.19    0.72 
   6 -16 -29    0.01    0.66 
   7 -16 -29    2.66    0.80 
  -3 -15 -29   -0.28    0.68 
  -2 -15 -29    1.51    0.76 
  -1 -15 -29    4.18    0.91 
   0 -15 -29    0.43    0.67 
   1 -15 -29    4.01    0.83 
   2 -15 -29   -0.39    0.63 
   3 -15 -29    3.22    0.78 
   4 -15 -29   -0.27    0.63 
   5 -15 -29    0.94    0.71 
   6 -15 -29   -0.85    0.64 
   7 -15 -29   -1.07    0.64 
   9 -15 -29    1.83    1.51 
  10 -15 -29   -0.58    1.11 
  11 -15 -29    3.08    1.21 
  -3 -14 -29    0.08    0.69 
  -2 -14 -29    6.04    1.03 
  -1 -14 -29    0.67    0.68 
   0 -14 -29    1.18    0.74 
   1 -14 -29    7.15    0.99 
   2 -14 -29    2.95    0.78 
   3 -14 -29    4.05    0.77 
   4 -14 -29    3.35    0.82 
   5 -14 -29    0.21    0.53 
   6 -14 -29   27.35    1.17 
   7 -14 -29   -0.90    1.04 
   8 -14 -29   29.67    2.02 
   9 -14 -29   -0.56    1.10 
  10 -14 -29    6.80    1.41 
  11 -14 -29    1.47    1.16 
  -3 -13 -29    5.52    1.00 
  -2 -13 -29    4.50    0.89 
  -1 -13 -29    5.36    0.93 
   0 -13 -29    1.27    0.71 
   1 -13 -29    7.44    0.98 
   2 -13 -29    3.08    0.62 
   3 -13 -29    0.68    0.53 
   4 -13 -29    6.21    0.71 
   5 -13 -29   -1.04    0.48 
   6 -13 -29    7.08    0.93 
   7 -13 -29   -0.80    1.02 
   8 -13 -29    7.14    1.40 
   9 -13 -29    0.85    1.12 
  10 -13 -29   14.44    1.64 
  11 -13 -29   -0.68    1.03 
  12 -13 -29    8.35    1.50 
  -3 -12 -29    0.10    0.72 
  -2 -12 -29    0.99    0.69 
  -1 -12 -29    2.44    0.63 
   0 -12 -29    0.12    0.52 
   1 -12 -29    2.74    0.58 
   2 -12 -29    2.32    0.57 
   3 -12 -29    0.00    0.48 
   4 -12 -29    1.41    0.55 
   5 -12 -29    2.15    0.58 
   6 -12 -29    0.81    0.95 
   7 -12 -29    0.85    1.06 
   8 -12 -29   -0.01    1.08 
   9 -12 -29    0.02    1.10 
  10 -12 -29    4.42    1.26 
  11 -12 -29   -0.06    1.10 
  12 -12 -29    1.60    1.14 
  -4 -11 -29   -1.73    0.60 
  -3 -11 -29    2.55    0.64 
  -2 -11 -29    0.14    0.53 
  -1 -11 -29    9.91    0.83 
   0 -11 -29   -0.14    0.51 
   1 -11 -29    2.70    0.58 
   2 -11 -29    2.96    0.58 
   3 -11 -29    1.35    0.53 
   4 -11 -29    3.01    0.59 
   5 -11 -29   -0.16    0.51 
   6 -11 -29    1.00    0.96 
   7 -11 -29   -1.17    1.00 
   8 -11 -29    2.36    1.18 
   9 -11 -29   -0.61    1.09 
  10 -11 -29    3.85    1.27 
  11 -11 -29   -0.57    1.05 
  12 -11 -29    3.31    1.28 
  -4 -10 -29    4.25    0.71 
  -3 -10 -29    1.68    0.60 
  -2 -10 -29    1.12    0.56 
  -1 -10 -29    5.53    0.68 
   0 -10 -29    0.81    0.52 
   1 -10 -29    4.73    0.65 
   2 -10 -29    1.16    0.52 
   3 -10 -29    1.40    0.56 
   4 -10 -29    4.75    0.65 
   5 -10 -29   -0.06    0.90 
   6 -10 -29    7.37    1.34 
   7 -10 -29    0.16    1.07 
   8 -10 -29    7.66    1.43 
   9 -10 -29   -0.19    1.08 
  10 -10 -29    2.22    1.19 
  11 -10 -29    0.60    1.13 
  12 -10 -29    1.44    1.13 
  -4  -9 -29    2.28    0.65 
  -3  -9 -29    0.64    0.53 
  -2  -9 -29    1.46    0.58 
  -1  -9 -29    1.75    0.57 
   0  -9 -29    1.66    0.56 
   1  -9 -29    3.57    0.60 
   2  -9 -29    2.05    0.56 
   3  -9 -29    1.05    0.52 
   4  -9 -29    2.66    0.69 
   5  -9 -29    0.78    0.95 
   6  -9 -29    3.15    1.11 
   7  -9 -29    0.89    1.09 
   8  -9 -29    1.24    1.13 
   9  -9 -29    0.93    1.13 
  10  -9 -29    0.14    1.09 
  11  -9 -29    1.29    1.12 
  12  -9 -29    0.95    1.15 
  -4  -8 -29    1.11    0.59 
  -3  -8 -29    0.97    0.56 
  -2  -8 -29    0.31    0.52 
  -1  -8 -29    4.58    0.65 
   0  -8 -29    0.86    0.56 
   1  -8 -29    7.76    0.74 
   2  -8 -29    1.84    0.56 
   3  -8 -29    6.19    0.70 
   4  -8 -29    8.77    1.31 
   5  -8 -29   -0.70    0.87 
   6  -8 -29    1.47    1.04 
   7  -8 -29    1.45    1.11 
   8  -8 -29    4.95    1.32 
   9  -8 -29    0.40    1.14 
  10  -8 -29    1.59    1.15 
  11  -8 -29   -0.08    1.09 
  12  -8 -29    0.39    1.09 
  13  -8 -29    0.47    1.10 
  -4  -7 -29    3.18    0.69 
  -3  -7 -29    0.83    0.57 
  -2  -7 -29    1.41    0.56 
  -1  -7 -29    2.77    0.58 
   0  -7 -29    1.33    0.55 
   1  -7 -29    3.44    0.59 
   2  -7 -29    2.85    0.57 
   3  -7 -29    3.35    1.04 
   4  -7 -29    3.04    1.06 
   5  -7 -29    1.26    1.01 
   6  -7 -29    0.77    1.06 
   7  -7 -29    7.94    1.47 
   8  -7 -29    3.24    1.25 
   9  -7 -29    4.79    1.35 
  10  -7 -29    0.23    1.06 
  11  -7 -29    0.87    1.13 
  12  -7 -29    0.36    1.08 
  13  -7 -29    2.81    1.25 
  -4  -6 -29    0.53    0.56 
  -3  -6 -29    0.45    0.54 
  -2  -6 -29    4.41    0.67 
  -1  -6 -29    0.74    0.54 
   0  -6 -29    9.70    0.79 
   1  -6 -29    0.46    0.50 
   2  -6 -29   25.27    1.13 
   3  -6 -29    1.71    0.98 
   4  -6 -29    8.70    1.34 
   5  -6 -29    4.23    1.16 
   6  -6 -29    3.48    1.20 
   7  -6 -29    4.55    1.29 
   8  -6 -29    2.03    1.16 
   9  -6 -29    2.16    1.22 
  10  -6 -29    3.61    1.24 
  11  -6 -29    0.71    1.16 
  12  -6 -29    2.78    1.24 
  13  -6 -29    4.92    1.36 
  -4  -5 -29    1.88    0.61 
  -3  -5 -29    5.70    0.75 
  -2  -5 -29    8.36    0.77 
  -1  -5 -29   10.58    0.83 
   0  -5 -29    9.42    0.78 
   1  -5 -29    3.68    0.62 
   3  -5 -29    1.89    1.04 
   4  -5 -29   12.96    1.48 
   5  -5 -29    0.90    1.04 
   6  -5 -29    1.24    1.06 
   7  -5 -29   -0.03    1.09 
   8  -5 -29    1.16    1.17 
   9  -5 -29   -0.88    1.05 
  10  -5 -29    5.35    1.36 
  11  -5 -29    3.16    1.29 
  12  -5 -29    4.51    1.32 
  13  -5 -29    3.39    1.24 
  -4  -4 -29    0.39    0.58 
  -3  -4 -29    1.78    0.59 
  -2  -4 -29    1.73    0.58 
  -1  -4 -29    3.36    0.63 
   0  -4 -29    3.65    0.62 
   1  -4 -29    2.29    1.00 
   2  -4 -29    1.37    0.98 
   3  -4 -29    3.90    1.11 
   4  -4 -29   13.81    1.50 
   5  -4 -29    0.26    0.94 
   6  -4 -29    7.04    1.36 
   7  -4 -29    0.02    1.10 
   8  -4 -29    1.07    1.17 
   9  -4 -29   -0.61    1.06 
  10  -4 -29    1.88    1.21 
  11  -4 -29    1.68    1.20 
  12  -4 -29    1.75    1.20 
  13  -4 -29    0.01    1.14 
  -4  -3 -29    0.41    0.59 
  -3  -3 -29    3.30    0.65 
  -2  -3 -29    0.46    0.51 
  -1  -3 -29   11.62    0.86 
   0  -3 -29    1.67    0.54 
   1  -3 -29   22.61    1.67 
   2  -3 -29    1.32    1.01 
   3  -3 -29    9.96    1.38 
   4  -3 -29    6.95    1.34 
   5  -3 -29    3.76    1.15 
   6  -3 -29   11.04    1.52 
   7  -3 -29    8.04    1.48 
   8  -3 -29    0.35    1.11 
   9  -3 -29   13.85    1.64 
  10  -3 -29    0.82    1.17 
  11  -3 -29   12.99    1.71 
  12  -3 -29   -0.32    1.13 
  13  -3 -29    7.52    1.52 
  -4  -2 -29    1.30    1.01 
  -3  -2 -29    0.89    0.61 
  -2  -2 -29    2.68    0.62 
  -1  -2 -29    4.06    0.65 
   0  -2 -29    0.06    0.92 
   1  -2 -29    6.71    1.27 
   2  -2 -29    1.27    1.00 
   3  -2 -29    7.47    1.31 
   4  -2 -29    3.38    1.18 
   5  -2 -29    6.74    1.36 
   6  -2 -29    2.65    1.16 
   7  -2 -29    2.52    1.17 
   8  -2 -29    2.06    1.20 
   9  -2 -29    9.77    1.55 
  10  -2 -29    0.68    1.10 
  11  -2 -29   15.90    1.75 
  12  -2 -29   -0.04    1.13 
  13  -2 -29    3.57    1.29 
  -4  -1 -29   10.32    1.43 
  -3  -1 -29    0.30    0.56 
  -2  -1 -29    3.87    0.66 
  -1  -1 -29    2.48    0.67 
   0  -1 -29    0.07    0.90 
   1  -1 -29    8.62    1.32 
   2  -1 -29    0.82    1.03 
   3  -1 -29    1.16    1.00 
   4  -1 -29    0.57    1.00 
   5  -1 -29    3.93    1.14 
   6  -1 -29    3.07    1.18 
   7  -1 -29   10.99    1.57 
   8  -1 -29    1.94    1.22 
   9  -1 -29    4.01    1.32 
  10  -1 -29    0.54    1.12 
  11  -1 -29    2.64    1.24 
  12  -1 -29   -0.28    1.13 
  13  -1 -29    8.81    1.61 
  -4   0 -29    3.15    1.12 
  -3   0 -29    0.35    0.95 
  -2   0 -29   -0.13    0.53 
  -1   0 -29    0.98    0.91 
   0   0 -29    1.62    0.99 
   1   0 -29    3.10    1.07 
   2   0 -29    0.83    0.99 
   3   0 -29    0.52    0.97 
   4   0 -29    0.48    0.98 
   5   0 -29    1.03    1.01 
   6   0 -29    0.74    1.05 
   7   0 -29    2.67    1.23 
   8   0 -29    0.52    1.16 
   9   0 -29   -0.83    1.13 
  10   0 -29    0.45    1.10 
  11   0 -29    0.75    1.15 
  12   0 -29   -0.06    1.09 
  13   0 -29    1.53    1.24 
  -4   1 -29    8.27    1.39 
  -3   1 -29   -0.27    0.95 
  -2   1 -29    1.64    1.02 
  -1   1 -29    4.37    1.14 
   0   1 -29   -0.15    0.89 
   1   1 -29    6.22    1.25 
   2   1 -29    1.46    1.04 
   3   1 -29    0.81    0.97 
   4   1 -29    0.90    1.03 
   5   1 -29    2.73    1.10 
   6   1 -29    2.33    1.16 
   7   1 -29   10.66    1.55 
   8   1 -29    2.34    1.28 
   9   1 -29    0.23    1.08 
  10   1 -29   -0.49    1.11 
  11   1 -29   -0.50    1.08 
  12   1 -29   -0.95    1.09 
  13   1 -29    7.17    1.54 
  -4   2 -29    5.54    1.21 
  -3   2 -29    0.39    0.98 
  -2   2 -29    4.15    1.18 
  -1   2 -29    0.93    0.95 
   0   2 -29    0.82    0.95 
   1   2 -29    3.59    1.07 
   2   2 -29    1.02    1.05 
   3   2 -29    6.18    1.24 
   4   2 -29    2.77    1.11 
   5   2 -29    6.99    1.38 
   6   2 -29    0.98    1.10 
   7   2 -29    3.66    1.29 
   8   2 -29    1.38    1.18 
   9   2 -29    7.46    1.48 
  10   2 -29    0.15    1.10 
  11   2 -29   10.11    1.60 
  12   2 -29   -0.60    1.07 
  13   2 -29    2.18    1.22 
  -4   3 -29    0.74    0.99 
  -3   3 -29    3.95    1.11 
  -2   3 -29    0.99    0.97 
  -1   3 -29   12.49    1.48 
   0   3 -29    1.00    0.94 
   1   3 -29   20.42    1.68 
   2   3 -29    0.35    1.01 
   3   3 -29    9.10    1.40 
   4   3 -29    4.75    1.23 
   5   3 -29    7.27    1.40 
   6   3 -29    9.03    1.52 
   7   3 -29    7.74    1.49 
   8   3 -29    0.64    1.16 
   9   3 -29   13.84    1.71 
  10   3 -29    1.29    1.19 
  11   3 -29   14.79    1.73 
  12   3 -29   -0.80    1.06 
  13   3 -29    5.98    1.44 
  -4   4 -29    0.74    0.98 
  -3   4 -29    2.27    1.08 
  -2   4 -29    0.70    0.98 
  -1   4 -29    5.83    1.22 
   0   4 -29    2.72    1.08 
   1   4 -29    6.74    1.30 
   2   4 -29    1.83    1.08 
   3   4 -29    7.83    1.36 
   4   4 -29   11.06    1.55 
   5   4 -29    1.30    1.04 
   6   4 -29    9.61    1.51 
   7   4 -29    2.12    1.18 
   8   4 -29    1.00    1.18 
   9   4 -29    3.87    1.28 
  10   4 -29   -1.37    1.01 
  11   4 -29    5.22    1.39 
  12   4 -29    0.38    1.10 
  13   4 -29    2.27    1.23 
  -4   5 -29    2.63    1.06 
  -3   5 -29    4.92    1.19 
  -2   5 -29    7.58    1.36 
  -1   5 -29   13.64    1.53 
   0   5 -29    8.79    1.35 
   1   5 -29    3.53    1.09 
   2   5 -29    1.51    1.06 
   3   5 -29    2.92    1.10 
   4   5 -29   12.56    1.56 
   5   5 -29    0.07    1.00 
   6   5 -29    2.95    1.18 
   7   5 -29    0.69    1.16 
   8   5 -29    2.49    1.27 
   9   5 -29   -0.53    1.12 
  10   5 -29    3.67    1.33 
  11   5 -29    4.40    1.35 
  12   5 -29    2.16    1.22 
  13   5 -29    2.31    1.26 
  -4   6 -29    1.46    1.02 
  -3   6 -29    2.68    1.09 
  -2   6 -29    6.98    1.33 
  -1   6 -29    5.36    1.19 
   0   6 -29   12.45    1.46 
   1   6 -29    1.49    1.00 
   2   6 -29   26.67    1.91 
   3   6 -29    2.25    1.11 
   4   6 -29    9.89    1.48 
   5   6 -29    3.09    1.16 
   6   6 -29    1.65    1.19 
   7   6 -29    1.57    1.18 
   8   6 -29    2.52    1.29 
   9   6 -29   -1.57    1.09 
  10   6 -29    3.72    1.35 
  11   6 -29    0.45    1.18 
  12   6 -29    4.11    1.33 
  13   6 -29    3.70    1.30 
  -4   7 -29    2.75    1.07 
  -3   7 -29    1.04    0.94 
  -2   7 -29    1.76    1.05 
  -1   7 -29    1.43    1.01 
   0   7 -29    5.37    1.16 
   1   7 -29    1.80    1.03 
   3   7 -29    0.69    1.02 
   4   7 -29    3.90    1.21 
   5   7 -29    0.90    1.02 
   6   7 -29    1.89    1.14 
   7   7 -29   10.18    1.58 
   8   7 -29    3.54    1.27 
   9   7 -29    3.95    1.38 
  10   7 -29    1.01    1.17 
  11   7 -29    1.13    1.14 
  12   7 -29    1.51    1.18 
  13   7 -29    3.12    1.34 
  -4   8 -29    2.41    1.08 
  -3   8 -29    1.04    1.01 
  -2   8 -29    1.68    0.99 
  -1   8 -29    3.56    1.13 
   0   8 -29    0.85    0.95 
   1   8 -29    7.13    1.34 
   2   8 -29    3.09    1.14 
   3   8 -29    4.86    1.22 
   4   8 -29    7.54    1.48 
   5   8 -29    0.57    1.03 
   6   8 -29    2.58    1.15 
   7   8 -29    2.50    1.23 
   8   8 -29    3.77    1.36 
   9   8 -29    0.37    1.16 
  10   8 -29    2.31    1.26 
  11   8 -29    0.08    1.07 
  12   8 -29   -0.64    1.08 
  13   8 -29    2.09    1.24 
  -4   9 -29    1.57    1.05 
  -3   9 -29    1.32    1.03 
  -2   9 -29    0.78    0.98 
  -1   9 -29    3.52    1.12 
   0   9 -29    3.80    1.11 
   1   9 -29    4.41    1.17 
   2   9 -29    1.68    1.08 
   3   9 -29    3.81    1.13 
   4   9 -29    5.42    1.24 
   5   9 -29    0.57    1.02 
   6   9 -29    1.68    1.15 
   7   9 -29   -0.19    1.08 
   8   9 -29    0.19    1.18 
   9   9 -29    0.89    1.21 
  10   9 -29    0.92    1.13 
  11   9 -29    1.30    1.14 
  12   9 -29    0.41    1.10 
  -4  10 -29    5.82    1.30 
  -3  10 -29    0.73    0.98 
  -2  10 -29    3.80    1.15 
  -1  10 -29    4.10    1.16 
   0  10 -29    0.42    0.92 
   1  10 -29    5.60    1.20 
   2  10 -29    1.51    1.04 
   3  10 -29    1.30    1.00 
   4  10 -29    6.41    1.31 
   5  10 -29    0.45    1.00 
   6  10 -29    8.17    1.50 
   7  10 -29   -0.80    1.05 
   8  10 -29    7.97    1.55 
   9  10 -29   -0.28    1.12 
  10  10 -29    1.35    1.17 
  11  10 -29    1.31    1.17 
  12  10 -29    1.29    1.13 
  -4  11 -29    0.70    1.04 
  -3  11 -29    3.69    1.16 
  -2  11 -29    1.05    0.93 
  -1  11 -29   12.76    1.50 
   0  11 -29    0.72    0.95 
   1  11 -29    4.76    1.18 
   2  11 -29    2.97    1.15 
   3  11 -29    1.41    1.04 
   4  11 -29    3.87    1.24 
   5  11 -29    0.72    1.04 
   6  11 -29    1.19    1.07 
   7  11 -29   -1.30    1.06 
   8  11 -29    4.20    1.35 
   9  11 -29    0.83    1.16 
  10  11 -29    4.53    1.40 
  11  11 -29   -0.53    1.14 
  12  11 -29    3.15    1.30 
  -3  12 -29    0.67    0.97 
  -2  12 -29    1.16    1.02 
  -1  12 -29    4.23    1.19 
   0  12 -29    0.78    0.97 
   1  12 -29    1.45    1.01 
   2  12 -29    1.91    1.08 
   3  12 -29   -0.10    1.00 
   4  12 -29    0.58    1.04 
   5  12 -29    2.04    1.14 
   6  12 -29   -0.10    1.01 
   7  12 -29   -1.02    1.12 
   8  12 -29   -0.12    1.10 
   9  12 -29    1.29    1.22 
  10  12 -29    1.68    1.16 
  11  12 -29   -0.61    1.08 
  12  12 -29    2.52    1.28 
  -3  13 -29    5.57    1.27 
  -2  13 -29    3.19    1.14 
  -1  13 -29    6.47    1.30 
   0  13 -29    1.61    1.03 
   1  13 -29    8.65    1.39 
   2  13 -29    3.21    1.16 
   3  13 -29   -0.39    0.98 
   4  13 -29    7.60    1.43 
   5  13 -29    0.61    1.03 
   6  13 -29    2.69    1.22 
   7  13 -29   -0.10    1.13 
   8  13 -29    0.28    1.13 
   9  13 -29    2.55    1.25 
  10  13 -29   14.41    1.76 
  11  13 -29    0.09    1.07 
  12  13 -29    6.89    1.51 
  -3  14 -29    2.13    1.07 
  -2  14 -29    7.42    1.38 
  -1  14 -29    2.95    1.10 
   0  14 -29    0.78    0.98 
   1  14 -29    8.87    1.43 
   2  14 -29    2.66    1.16 
   3  14 -29    3.76    1.19 
   4  14 -29    5.06    1.26 
   5  14 -29    0.02    1.06 
   6  14 -29   26.37    2.02 
   7  14 -29   -1.35    1.06 
   8  14 -29   27.48    2.16 
   9  14 -29   -2.00    1.08 
  10  14 -29   10.80    1.68 
  11  14 -29    0.77    1.14 
  -3  15 -29   -0.11    0.96 
  -2  15 -29    3.34    1.13 
  -1  15 -29    2.44    1.05 
   0  15 -29    2.10    1.07 
   1  15 -29    3.34    1.17 
   2  15 -29    0.47    1.06 
   3  15 -29    2.55    1.16 
   4  15 -29   -0.16    1.02 
   5  15 -29    0.01    1.07 
   7  15 -29    0.19    1.16 
   8  15 -29    9.48    1.61 
   9  15 -29    0.97    1.13 
  10  15 -29    1.77    1.20 
  11  15 -29    4.46    1.36 
  -2  16 -29    1.22    1.02 
  -1  16 -29    3.80    1.18 
   0  16 -29    1.89    1.03 
   1  16 -29    4.50    1.19 
   2  16 -29   -0.13    1.00 
   3  16 -29   -0.26    0.99 
   4  16 -29   -0.42    1.07 
   5  16 -29    0.64    1.13 
   6  16 -29   -0.24    1.00 
   7  16 -29    1.20    1.11 
   8  16 -29    0.85    1.16 
   9  16 -29    1.92    1.19 
  10  16 -29   -0.60    1.14 
  11  16 -29    3.57    1.26 
  -2  17 -29    0.02    0.94 
  -1  17 -29    3.09    1.13 
   0  17 -29    4.06    1.17 
   1  17 -29    1.74    1.06 
   2  17 -29    3.17    1.20 
   3  17 -29   -0.59    0.97 
   4  17 -29   -0.85    0.94 
   5  17 -29    5.13    1.33 
   6  17 -29   -0.02    1.04 
   7  17 -29   14.79    1.77 
   8  17 -29   -0.09    1.12 
   9  17 -29   12.78    1.71 
  10  17 -29   -0.01    1.12 
  -2  18 -29    1.02    1.02 
  -1  18 -29    2.66    1.07 
   0  18 -29    7.94    1.39 
   1  18 -29    3.83    1.14 
   2  18 -29    3.81    1.19 
   3  18 -29    0.25    1.01 
   4  18 -29    1.80    1.12 
   5  18 -29    4.96    1.35 
   6  18 -29    0.50    1.09 
   8  18 -29    0.37    1.19 
   9  18 -29    2.71    1.26 
  10  18 -29    1.81    1.28 
  -1  19 -29   17.71    1.66 
   0  19 -29    4.14    1.18 
   1  19 -29   10.74    1.52 
   2  19 -29    0.49    1.02 
   3  19 -29    7.21    1.36 
   4  19 -29    3.37    1.11 
   5  19 -29    2.20    1.12 
   6  19 -29    0.71    1.05 
   7  19 -29    0.61    1.03 
   8  19 -29   -0.65    1.16 
   9  19 -29    2.87    1.32 
  10  19 -29    1.41    1.23 
   0  20 -29   -0.11    0.91 
   1  20 -29    2.82    1.09 
   2  20 -29    1.57    1.03 
   3  20 -29    1.45    1.03 
   4  20 -29    5.48    1.27 
   5  20 -29    0.45    1.00 
   6  20 -29    3.85    1.24 
   7  20 -29    0.20    1.07 
   8  20 -29    1.90    1.30 
   9  20 -29    1.41    0.68 
   0  21 -29    5.85    1.30 
   1  21 -29   10.45    1.48 
   2  21 -29    0.34    0.97 
   3  21 -29    7.19    1.43 
   4  21 -29    4.00    1.24 
   5  21 -29    1.71    1.17 
   6  21 -29    8.41    1.52 
   7  21 -29    2.50    1.19 
   8  21 -29    1.95    1.23 
   9  21 -29    1.99    0.67 
   0  22 -29    2.75    1.15 
   1  22 -29    2.06    1.00 
   2  22 -29    2.04    1.12 
   3  22 -29    4.43    1.26 
   4  22 -29    0.97    1.02 
   5  22 -29    1.37    1.13 
   6  22 -29    0.25    1.05 
   7  22 -29    1.23    1.13 
   8  22 -29   -0.61    1.09 
   1  23 -29    0.81    0.99 
   2  23 -29    0.23    0.97 
   3  23 -29    1.62    1.14 
   4  23 -29    2.14    1.17 
   5  23 -29    2.10    1.18 
   6  23 -29    0.43    1.08 
   7  23 -29    7.23    1.52 
   2  24 -29    4.10    1.23 
   3  24 -29    0.52    1.04 
   4  24 -29    2.70    1.14 
   5  24 -29    0.28    1.06 
   6  24 -29   -0.05    1.10 
   2 -27 -28   -0.60    0.70 
   3 -27 -28   12.66    1.26 
   4 -27 -28    1.71    0.91 
   5 -27 -28    1.83    0.82 
   6 -27 -28    2.17    0.83 
   1 -26 -28    1.55    0.77 
   2 -26 -28    0.47    0.75 
   3 -26 -28   11.29    1.25 
   4 -26 -28    2.80    0.90 
   5 -26 -28    1.78    0.77 
   6 -26 -28   -0.24    0.71 
   7 -26 -28   -0.36    0.69 
   0 -25 -28    1.37    0.81 
   1 -25 -28   -1.23    0.62 
   2 -25 -28    0.65    0.77 
   3 -25 -28    0.46    0.74 
   4 -25 -28    2.18    0.78 
   5 -25 -28    1.54    0.77 
   6 -25 -28   -0.41    0.71 
   7 -25 -28    0.53    0.72 
   8 -25 -28    0.41    0.71 
  -1 -24 -28    1.85    0.83 
   0 -24 -28    7.48    1.11 
   1 -24 -28   -0.92    0.67 
   2 -24 -28    8.45    1.13 
   3 -24 -28    1.76    0.85 
   4 -24 -28    4.27    0.91 
   5 -24 -28    3.44    0.89 
   6 -24 -28    0.86    0.75 
   7 -24 -28    6.22    1.00 
   8 -24 -28    2.47    0.80 
   9 -24 -28    0.64    0.72 
  -1 -23 -28    2.44    0.85 
   0 -23 -28    0.90    0.78 
   1 -23 -28   -0.60    0.70 
   2 -23 -28   13.24    1.25 
   3 -23 -28    1.91    0.83 
   4 -23 -28    9.67    1.13 
   5 -23 -28    0.12    0.70 
   6 -23 -28    2.86    0.81 
   7 -23 -28    0.14    0.63 
   8 -23 -28    0.49    0.72 
   9 -23 -28    0.84    0.70 
  -2 -22 -28    2.77    0.85 
  -1 -22 -28    2.34    0.87 
   0 -22 -28    7.60    1.08 
   1 -22 -28   -0.15    0.70 
   2 -22 -28    3.31    0.86 
   3 -22 -28    0.07    0.73 
   4 -22 -28    1.72    0.80 
   5 -22 -28    0.06    0.71 
   6 -22 -28   -0.31    0.65 
   7 -22 -28   -0.03    0.67 
   8 -22 -28   -0.67    0.64 
   9 -22 -28    0.56    0.70 
  10 -22 -28    2.27    0.77 
  -2 -21 -28    3.94    0.93 
  -1 -21 -28    0.67    0.75 
   0 -21 -28    4.62    0.95 
   1 -21 -28    2.35    0.82 
   2 -21 -28   -1.25    0.64 
   3 -21 -28    2.15    0.78 
   4 -21 -28   -0.37    0.64 
   5 -21 -28    1.43    0.76 
   6 -21 -28    0.35    0.70 
   7 -21 -28    0.71    0.68 
   8 -21 -28    0.44    0.67 
   9 -21 -28    0.84    0.69 
  10 -21 -28   -0.29    0.69 
  -3 -20 -28    0.89    0.74 
  -2 -20 -28    0.77    0.74 
  -1 -20 -28    0.83    0.75 
   0 -20 -28    1.91    0.77 
   1 -20 -28    0.88    0.70 
   2 -20 -28    0.41    0.67 
   3 -20 -28    0.54    0.71 
   4 -20 -28    2.83    0.81 
   5 -20 -28   -0.26    0.69 
   6 -20 -28    9.18    1.06 
   7 -20 -28    0.65    0.69 
   8 -20 -28    8.19    0.99 
   9 -20 -28    1.50    0.74 
  10 -20 -28    1.13    0.73 
  -3 -19 -28    1.03    0.80 
  -2 -19 -28    0.22    0.73 
  -1 -19 -28   -0.40    0.68 
   0 -19 -28    0.52    0.72 
   1 -19 -28    0.81    0.68 
   2 -19 -28    1.92    0.72 
   3 -19 -28   -0.26    0.62 
   4 -19 -28    6.16    1.01 
   5 -19 -28    0.03    0.68 
   6 -19 -28    0.88    0.68 
   7 -19 -28    0.59    0.70 
   8 -19 -28    6.12    0.95 
   9 -19 -28   -0.13    0.68 
  10 -19 -28    3.82    0.82 
  -3 -18 -28   -0.41    0.71 
  -2 -18 -28   -0.32    0.71 
  -1 -18 -28    0.87    0.71 
   0 -18 -28    0.13    0.66 
   1 -18 -28    0.16    0.63 
   2 -18 -28    0.38    0.60 
   3 -18 -28    0.73    0.67 
   4 -18 -28    1.50    0.72 
   5 -18 -28    7.59    1.00 
   6 -18 -28   -0.67    0.60 
   7 -18 -28    4.15    0.86 
   8 -18 -28    4.17    0.85 
   9 -18 -28    0.94    0.74 
  10 -18 -28    6.42    1.25 
  -4 -17 -28   -0.08    0.71 
  -3 -17 -28   -0.39    0.73 
  -2 -17 -28   -0.25    0.70 
  -1 -17 -28    0.72    0.71 
   0 -17 -28    0.39    0.66 
   1 -17 -28   -0.12    0.61 
   2 -17 -28    3.20    0.77 
   3 -17 -28    1.79    0.72 
   4 -17 -28    0.90    0.72 
   5 -17 -28    9.40    1.04 
   6 -17 -28    0.15    0.67 
   7 -17 -28   11.33    1.11 
   8 -17 -28    0.46    0.67 
   9 -17 -28    7.78    1.00 
  -4 -16 -28    2.76    0.86 
  -3 -16 -28    5.47    0.96 
  -2 -16 -28    9.50    1.11 
  -1 -16 -28    5.78    0.96 
   0 -16 -28    4.40    0.83 
   1 -16 -28    0.41    0.66 
   2 -16 -28    1.49    0.69 
   3 -16 -28    6.24    0.96 
   4 -16 -28    1.17    0.74 
   5 -16 -28    2.32    0.73 
   6 -16 -28    0.68    0.67 
   7 -16 -28    1.72    0.72 
   8 -16 -28    3.85    0.82 
   9 -16 -28   14.21    1.58 
  10 -16 -28    4.42    1.65 
  11 -16 -28   10.33    1.68 
  12 -16 -28    1.83    1.19 
  -4 -15 -28    1.13    0.75 
  -3 -15 -28    0.99    0.71 
  -2 -15 -28   13.39    1.18 
  -1 -15 -28    2.06    0.76 
   0 -15 -28    5.89    0.94 
   1 -15 -28    5.05    0.89 
   2 -15 -28    0.63    0.64 
   3 -15 -28    5.38    0.86 
   4 -15 -28    0.33    0.61 
   5 -15 -28    1.90    0.73 
   6 -15 -28    0.32    0.58 
   7 -15 -28    1.00    0.59 
   8 -15 -28    0.83    0.58 
   9 -15 -28    4.10    1.25 
  10 -15 -28    2.36    1.11 
  11 -15 -28    4.20    1.19 
  12 -15 -28   -0.20    1.05 
  -4 -14 -28    2.40    0.83 
  -3 -14 -28    0.43    0.70 
  -2 -14 -28    2.64    0.78 
  -1 -14 -28    1.43    0.71 
   0 -14 -28    3.12    0.77 
   1 -14 -28    3.96    0.82 
   2 -14 -28    4.39    0.80 
   3 -14 -28    1.37    0.53 
   4 -14 -28    1.16    0.54 
   5 -14 -28    0.52    0.54 
   6 -14 -28    8.13    0.78 
   7 -14 -28    1.34    0.61 
   8 -14 -28    4.45    0.85 
   9 -14 -28    1.50    1.09 
  10 -14 -28    2.22    1.11 
  11 -14 -28    3.22    1.20 
  12 -14 -28   -0.11    1.06 
  -4 -13 -28    1.03    0.73 
  -3 -13 -28    1.59    0.75 
  -2 -13 -28    4.49    0.90 
  -1 -13 -28    0.80    0.68 
   0 -13 -28    5.73    0.70 
   1 -13 -28    0.32    0.48 
   2 -13 -28    2.32    0.55 
   3 -13 -28    0.57    0.47 
   4 -13 -28    1.51    0.53 
   5 -13 -28    3.74    0.64 
   6 -13 -28    1.11    0.56 
   7 -13 -28    9.74    0.82 
   8 -13 -28    1.16    1.04 
   9 -13 -28    3.66    1.21 
  10 -13 -28    0.42    1.02 
  11 -13 -28    1.30    1.12 
  12 -13 -28    0.17    1.02 
  13 -13 -28    0.80    1.16 
  -5 -12 -28    3.92    0.93 
  -4 -12 -28    0.45    0.69 
  -3 -12 -28    7.54    0.85 
  -2 -12 -28    0.90    0.54 
  -1 -12 -28    6.37    0.72 
   0 -12 -28    6.99    0.72 
   1 -12 -28    2.51    0.55 
   2 -12 -28   12.29    0.81 
   3 -12 -28    0.66    0.49 
   4 -12 -28    5.92    0.69 
   5 -12 -28    0.58    0.53 
   6 -12 -28    0.03    0.51 
   7 -12 -28    3.72    1.18 
   8 -12 -28    0.59    1.07 
   9 -12 -28    5.64    1.27 
  10 -12 -28   -0.77    0.95 
  11 -12 -28    0.49    1.09 
  12 -12 -28    0.04    1.05 
  13 -12 -28    5.53    1.33 
  -5 -11 -28    6.98    0.89 
  -4 -11 -28    0.17    0.54 
  -3 -11 -28    1.42    0.58 
  -2 -11 -28   -0.08    0.50 
  -1 -11 -28    1.94    0.56 
   0 -11 -28    5.57    0.69 
   1 -11 -28    2.94    0.58 
   2 -11 -28    5.78    0.67 
   3 -11 -28    0.57    0.51 
   4 -11 -28    2.64    0.56 
   5 -11 -28   10.89    0.81 
   6 -11 -28    0.67    0.55 
   7 -11 -28   10.99    1.48 
   8 -11 -28    0.42    1.05 
   9 -11 -28   14.49    1.59 
  10 -11 -28   -0.85    0.95 
  11 -11 -28    1.81    1.11 
  12 -11 -28   -0.12    1.07 
  13 -11 -28    1.27    1.13 
  -5 -10 -28    4.41    0.72 
  -4 -10 -28   -0.16    0.55 
  -3 -10 -28    4.13    0.67 
  -2 -10 -28    0.80    0.55 
  -1 -10 -28    0.54    0.50 
   0 -10 -28    6.36    0.71 
   1 -10 -28    3.83    0.61 
   2 -10 -28    2.27    0.56 
   3 -10 -28    3.02    0.57 
   4 -10 -28    1.15    0.51 
   5 -10 -28    2.35    0.55 
   6 -10 -28    0.57    1.03 
   7 -10 -28    5.26    1.26 
   8 -10 -28   -0.04    1.05 
   9 -10 -28   14.13    1.58 
  10 -10 -28    0.43    1.06 
  11 -10 -28    4.07    1.26 
  12 -10 -28    0.94    1.08 
  13 -10 -28   -0.17    1.03 
  -5  -9 -28    0.47    0.59 
  -4  -9 -28   -0.26    0.53 
  -3  -9 -28    0.60    0.53 
  -2  -9 -28    0.53    0.52 
  -1  -9 -28    5.95    0.71 
   0  -9 -28    1.39    0.54 
   1  -9 -28    6.77    0.70 
   2  -9 -28    0.47    0.49 
   3  -9 -28    2.34    0.56 
   4  -9 -28    0.06    0.46 
   5  -9 -28    1.03    0.53 
   6  -9 -28    1.92    1.13 
   7  -9 -28    3.55    1.18 
   8  -9 -28    1.13    1.08 
   9  -9 -28    6.33    1.32 
  10  -9 -28    0.38    1.09 
  11  -9 -28    2.46    1.14 
  12  -9 -28    0.39    1.08 
  13  -9 -28    2.20    1.15 
  -5  -8 -28    0.09    0.57 
  -4  -8 -28    6.42    0.79 
  -3  -8 -28    1.62    0.56 
  -2  -8 -28   15.26    0.92 
  -1  -8 -28    2.13    0.57 
   0  -8 -28   12.68    0.83 
   1  -8 -28    3.28    0.59 
   2  -8 -28    0.51    0.49 
   3  -8 -28    7.22    0.69 
   4  -8 -28    4.08    0.59 
   5  -8 -28    0.83    0.92 
   6  -8 -28    2.60    1.07 
   7  -8 -28    3.67    1.16 
   8  -8 -28    1.42    1.11 
   9  -8 -28    9.94    1.50 
  10  -8 -28    3.12    1.19 
  11  -8 -28   12.87    1.56 
  12  -8 -28   -0.78    1.04 
  13  -8 -28    1.35    1.08 
  -5  -7 -28    0.72    0.60 
  -4  -7 -28    2.46    0.63 
  -3  -7 -28    0.27    0.53 
  -2  -7 -28    3.94    0.81 
  -1  -7 -28   -0.16    0.49 
   0  -7 -28    5.36    0.66 
   1  -7 -28    1.03    0.51 
   2  -7 -28    0.67    0.50 
   3  -7 -28    2.69    0.55 
   4  -7 -28    1.36    0.54 
   5  -7 -28    1.46    1.00 
   6  -7 -28    0.37    1.05 
   7  -7 -28    4.16    1.22 
   8  -7 -28   -0.34    1.06 
   9  -7 -28    7.06    1.40 
  10  -7 -28    3.38    1.19 
  11  -7 -28    5.45    1.28 
  12  -7 -28    1.69    1.20 
  13  -7 -28    1.25    1.14 
  -5  -6 -28    0.10    0.56 
  -4  -6 -28    0.69    0.56 
  -3  -6 -28    1.44    0.58 
  -2  -6 -28   -0.32    0.47 
  -1  -6 -28    0.32    0.50 
   0  -6 -28    0.68    0.51 
   1  -6 -28    0.01    0.47 
   2  -6 -28    0.75    0.48 
   3  -6 -28    0.78    0.50 
   4  -6 -28    0.67    0.94 
   5  -6 -28    2.63    1.06 
   6  -6 -28    2.12    1.13 
   7  -6 -28    3.41    1.19 
   8  -6 -28    1.79    1.13 
   9  -6 -28    3.39    1.24 
  10  -6 -28    5.73    1.35 
  11  -6 -28   -0.11    1.03 
  12  -6 -28    4.00    1.27 
  13  -6 -28    0.29    1.08 
  14  -6 -28    0.98    1.16 
  -5  -5 -28   -0.18    0.56 
  -4  -5 -28    0.60    0.54 
  -3  -5 -28    2.37    0.61 
  -2  -5 -28    0.04    0.48 
  -1  -5 -28    0.00    0.49 
   0  -5 -28    4.33    0.62 
   1  -5 -28    0.42    0.48 
   2  -5 -28   12.35    0.80 
   3  -5 -28    7.62    1.30 
   4  -5 -28    5.80    1.20 
   5  -5 -28   -0.04    0.87 
   6  -5 -28    0.70    1.05 
   7  -5 -28    3.44    1.17 
   8  -5 -28    2.99    1.24 
   9  -5 -28    0.19    1.07 
  10  -5 -28    7.27    1.44 
  11  -5 -28   -0.40    1.03 
  12  -5 -28    4.53    1.30 
  13  -5 -28   -0.12    1.08 
  14  -5 -28    0.77    1.20 
  -5  -4 -28   12.25    0.98 
  -4  -4 -28    0.57    0.56 
  -3  -4 -28    4.20    0.68 
  -2  -4 -28   -0.28    0.49 
  -1  -4 -28    0.25    0.48 
   0  -4 -28    3.47    0.59 
   1  -4 -28   -0.44    0.45 
   2  -4 -28    5.94    0.81 
   3  -4 -28    3.94    1.05 
   4  -4 -28    1.33    0.96 
   5  -4 -28    0.56    0.99 
   6  -4 -28    9.95    1.48 
   7  -4 -28    0.11    1.06 
   8  -4 -28    4.94    1.30 
   9  -4 -28   -0.22    1.04 
  10  -4 -28    2.21    1.15 
  11  -4 -28    0.16    1.07 
  12  -4 -28    1.55    1.17 
  13  -4 -28   -0.31    1.05 
  14  -4 -28    2.72    1.26 
  -6  -3 -28    0.90    0.96 
  -5  -3 -28    3.30    1.08 
  -4  -3 -28    0.81    0.57 
  -3  -3 -28    1.82    0.57 
  -2  -3 -28    4.76    0.67 
  -1  -3 -28    3.13    0.57 
   0  -3 -28    4.30    0.62 
   1  -3 -28    9.93    0.74 
   2  -3 -28    3.20    1.05 
   3  -3 -28    9.45    1.35 
   4  -3 -28    2.69    1.06 
   5  -3 -28    1.55    1.00 
   6  -3 -28    5.50    1.30 
   7  -3 -28    5.71    1.33 
   8  -3 -28    1.88    1.14 
   9  -3 -28    1.05    1.12 
  10  -3 -28    0.68    1.10 
  11  -3 -28    0.47    1.06 
  12  -3 -28    0.42    1.11 
  13  -3 -28    3.83    1.32 
  14  -3 -28    4.01    1.34 
  -6  -2 -28   -0.26    0.93 
  -5  -2 -28    8.38    1.38 
  -4  -2 -28    0.54    0.56 
  -3  -2 -28    4.82    0.68 
  -2  -2 -28    5.93    0.73 
  -1  -2 -28    3.28    0.61 
   0  -2 -28    3.55    0.59 
   1  -2 -28    4.28    1.07 
   2  -2 -28    4.67    1.14 
   3  -2 -28    3.18    1.10 
   4  -2 -28    1.09    1.01 
   5  -2 -28    1.14    1.02 
   6  -2 -28    4.38    1.28 
   7  -2 -28    3.48    1.23 
   8  -2 -28    2.98    1.23 
   9  -2 -28    1.20    1.13 
  10  -2 -28    0.27    1.08 
  11  -2 -28    1.50    1.18 
  12  -2 -28    2.00    1.18 
  13  -2 -28    0.89    1.13 
  14  -2 -28    4.76    1.36 
  -6  -1 -28   -0.08    0.95 
  -5  -1 -28    2.85    1.11 
  -4  -1 -28    0.99    0.96 
  -3  -1 -28    2.56    0.63 
  -2  -1 -28    0.44    0.52 
  -1  -1 -28    6.83    0.74 
   0  -1 -28    2.66    0.58 
   1  -1 -28    1.17    0.98 
   2  -1 -28   10.37    1.35 
   3  -1 -28    3.26    1.10 
   4  -1 -28    8.78    1.36 
   5  -1 -28    1.03    1.00 
   6  -1 -28    4.12    1.25 
   7  -1 -28    1.78    1.12 
   8  -1 -28    2.42    1.19 
   9  -1 -28    1.12    1.06 
  10  -1 -28    4.41    1.28 
  11  -1 -28    1.62    1.17 
  12  -1 -28    0.67    1.08 
  13  -1 -28   -0.77    1.03 
  14  -1 -28    4.33    1.39 
  -6   0 -28   -0.86    0.96 
  -5   0 -28    0.07    0.91 
  -4   0 -28    1.05    0.96 
  -3   0 -28   -0.33    0.54 
  -2   0 -28    5.15    0.69 
  -1   0 -28    2.13    0.59 
   0   0 -28    8.92    1.29 
   1   0 -28    3.65    1.08 
   2   0 -28   12.19    1.39 
   3   0 -28    3.22    1.10 
   4   0 -28   10.36    1.44 
   5   0 -28   17.95    1.65 
   6   0 -28    1.27    1.13 
   7   0 -28    7.33    1.49 
   8   0 -28   15.03    1.66 
   9   0 -28    4.53    1.27 
  10   0 -28   21.50    1.85 
  11   0 -28    0.83    1.07 
  12   0 -28   29.28    2.11 
  13   0 -28   -0.26    1.05 
  14   0 -28   12.55    1.71 
  -6   1 -28    1.34    1.08 
  -5   1 -28    2.20    1.08 
  -4   1 -28    0.89    0.98 
  -3   1 -28    2.22    1.05 
  -2   1 -28    0.43    0.54 
  -1   1 -28    6.49    0.79 
   0   1 -28    4.64    1.10 
   1   1 -28    1.63    0.98 
   2   1 -28   11.05    1.37 
   3   1 -28    2.79    1.12 
   4   1 -28    8.60    1.40 
   5   1 -28    5.59    1.25 
   6   1 -28    2.34    1.15 
   7   1 -28    2.59    1.17 
   8   1 -28    5.57    1.32 
   9   1 -28    3.03    1.21 
  10   1 -28    9.93    1.51 
  11   1 -28   -0.03    1.04 
  12   1 -28    8.14    1.47 
  13   1 -28    0.09    1.10 
  14   1 -28    3.57    1.31 
  -6   2 -28    1.05    1.05 
  -5   2 -28   10.31    1.45 
  -4   2 -28    0.82    0.97 
  -3   2 -28    4.84    1.21 
  -2   2 -28    3.58    1.10 
  -1   2 -28    4.34    1.10 
   0   2 -28    4.33    1.11 
   1   2 -28    1.12    0.96 
   2   2 -28    8.89    1.32 
   3   2 -28    1.71    1.05 
   4   2 -28    4.96    1.14 
   5   2 -28    3.48    1.13 
   6   2 -28    5.20    1.27 
   7   2 -28    1.19    1.13 
   8   2 -28    3.02    1.23 
   9   2 -28    0.53    1.07 
  10   2 -28    1.19    1.07 
  11   2 -28    1.72    1.17 
  12   2 -28    2.13    1.16 
  13   2 -28    0.12    1.11 
  14   2 -28    3.50    1.33 
  -6   3 -28    0.06    1.00 
  -5   3 -28    2.67    1.12 
  -4   3 -28    1.21    0.97 
  -3   3 -28    3.11    1.07 
  -2   3 -28    6.54    1.26 
  -1   3 -28    3.06    1.06 
   0   3 -28    3.77    1.07 
   1   3 -28   11.01    1.38 
   2   3 -28    3.57    1.04 
   3   3 -28    9.66    1.36 
   4   3 -28    3.20    1.04 
   5   3 -28    1.03    0.98 
   6   3 -28    3.20    1.23 
   7   3 -28    5.51    1.34 
   8   3 -28    1.18    1.15 
   9   3 -28    0.61    1.06 
  10   3 -28   -0.47    1.06 
  11   3 -28    1.34    1.09 
  12   3 -28    0.07    1.09 
  13   3 -28    2.91    1.25 
  14   3 -28    4.43    1.36 
  -5   4 -28   12.98    1.51 
  -4   4 -28   -0.03    0.96 
  -3   4 -28    5.01    1.16 
  -2   4 -28    0.02    0.90 
  -1   4 -28    2.46    1.02 
   0   4 -28    4.04    1.07 
   1   4 -28    2.72    1.00 
   2   4 -28    3.56    1.08 
   3   4 -28    4.67    1.19 
   4   4 -28    0.65    1.04 
   5   4 -28    0.97    1.06 
   6   4 -28   10.83    1.54 
   7   4 -28    1.35    1.15 
   8   4 -28    3.60    1.27 
   9   4 -28   -0.39    1.09 
  10   4 -28    1.03    1.12 
  11   4 -28   -0.05    1.06 
  12   4 -28    1.63    1.17 
  13   4 -28   -1.04    1.01 
  14   4 -28    3.96    1.34 
  -5   5 -28    3.30    1.13 
  -4   5 -28    0.10    0.91 
  -3   5 -28    2.09    1.00 
  -2   5 -28    0.43    0.94 
  -1   5 -28    0.71    0.92 
   0   5 -28    5.08    1.13 
   1   5 -28   -0.11    0.96 
   2   5 -28   14.16    1.49 
   3   5 -28    7.32    1.35 
   4   5 -28    4.31    1.19 
   5   5 -28    0.05    1.00 
   6   5 -28    2.81    1.17 
   7   5 -28    1.07    1.08 
   8   5 -28    5.49    1.34 
   9   5 -28    1.37    1.09 
  10   5 -28    7.57    1.45 
  11   5 -28   -0.17    1.04 
  12   5 -28    0.66    1.12 
  13   5 -28    0.98    1.17 
  14   5 -28    0.64    1.15 
  -5   6 -28    1.25    1.04 
  -4   6 -28    0.33    0.98 
  -3   6 -28    1.10    0.97 
  -2   6 -28   -0.93    0.88 
  -1   6 -28    1.23    0.98 
   0   6 -28    0.76    0.91 
   1   6 -28    0.61    0.99 
   2   6 -28    3.90    1.08 
   3   6 -28    2.95    1.10 
   4   6 -28    1.50    1.03 
   5   6 -28    2.25    1.06 
   6   6 -28    2.86    1.20 
   7   6 -28    1.96    1.20 
   8   6 -28    3.88    1.24 
   9   6 -28    2.41    1.17 
  10   6 -28    7.53    1.44 
  11   6 -28    0.58    1.11 
  12   6 -28    2.92    1.23 
  13   6 -28    0.91    1.12 
  14   6 -28   -0.28    1.17 
  -5   7 -28    1.33    1.00 
  -4   7 -28    0.97    0.98 
  -3   7 -28    0.41    0.94 
  -2   7 -28    0.74    0.95 
  -1   7 -28    0.14    0.92 
   0   7 -28    2.43    0.99 
   1   7 -28    0.41    0.95 
   2   7 -28    2.15    1.03 
   3   7 -28    1.97    1.02 
   4   7 -28    0.32    0.99 
   5   7 -28    2.37    1.06 
   6   7 -28   -0.45    1.01 
   7   7 -28    3.42    1.24 
   8   7 -28    0.77    1.14 
   9   7 -28    2.98    1.23 
  10   7 -28    4.52    1.28 
  11   7 -28    1.38    1.16 
  12   7 -28    1.65    1.19 
  13   7 -28    0.55    1.19 
  -5   8 -28    0.28    0.94 
  -4   8 -28    8.20    1.38 
  -3   8 -28    1.47    0.98 
  -2   8 -28   15.21    1.55 
  -1   8 -28    0.72    0.96 
   0   8 -28   11.77    1.42 
   1   8 -28    2.51    1.02 
   2   8 -28    0.65    0.98 
   3   8 -28    5.62    1.22 
   4   8 -28    4.40    1.19 
   5   8 -28    0.51    0.97 
   6   8 -28    1.53    1.11 
   7   8 -28    1.78    1.15 
   8   8 -28    4.13    1.29 
   9   8 -28    9.36    1.55 
  10   8 -28    1.92    1.19 
  11   8 -28   10.82    1.61 
  12   8 -28    0.50    1.06 
  13   8 -28    1.20    1.13 
  -5   9 -28    1.07    0.97 
  -4   9 -28    2.06    1.08 
  -3   9 -28    0.73    0.96 
  -2   9 -28    6.53    1.28 
  -1   9 -28    7.78    1.35 
   0   9 -28    3.40    1.05 
   1   9 -28    5.34    1.15 
   2   9 -28    0.61    0.95 
   3   9 -28    4.96    1.18 
   4   9 -28    1.18    1.03 
   5   9 -28    0.26    0.99 
   6   9 -28    1.23    1.17 
   7   9 -28    3.75    1.24 
   8   9 -28   -0.51    1.07 
   9   9 -28    6.30    1.39 
  10   9 -28    1.88    1.22 
  11   9 -28    2.82    1.26 
  12   9 -28   -1.61    1.01 
  13   9 -28    1.85    1.11 
  -5  10 -28    2.65    1.08 
  -4  10 -28    0.50    1.01 
  -3  10 -28    3.43    1.12 
  -2  10 -28    1.14    0.99 
  -1  10 -28    2.71    1.06 
   0  10 -28    4.55    1.11 
   1  10 -28    4.24    1.13 
   2  10 -28    1.71    1.04 
   3  10 -28    3.64    1.12 
   4  10 -28    1.03    0.99 
   5  10 -28    0.50    0.99 
   6  10 -28   -0.01    1.03 
   7  10 -28    2.05    1.16 
   8  10 -28   -0.89    1.07 
   9  10 -28   12.44    1.65 
  10  10 -28    0.36    1.16 
  11  10 -28    4.46    1.33 
  12  10 -28    1.63    1.18 
  13  10 -28   -0.47    1.06 
  -5  11 -28    8.09    1.45 
  -4  11 -28    0.51    0.96 
  -3  11 -28    0.99    0.96 
  -2  11 -28   -0.32    0.88 
  -1  11 -28    0.76    0.90 
   0  11 -28    6.41    1.27 
   1  11 -28    5.30    1.17 
   2  11 -28    2.88    1.11 
   3  11 -28    1.06    1.00 
   4  11 -28    1.60    1.08 
   5  11 -28   12.61    1.54 
   6  11 -28   -0.48    1.00 
   7  11 -28   11.89    1.61 
   8  11 -28   -1.40    1.04 
   9  11 -28   17.11    1.78 
  10  11 -28   -0.34    1.08 
  11  11 -28    1.57    1.20 
  12  11 -28   -0.32    1.02 
  13  11 -28    1.05    1.11 
  -5  12 -28    7.23    1.40 
  -4  12 -28    0.80    0.99 
  -3  12 -28    7.38    1.34 
  -2  12 -28    0.81    0.98 
  -1  12 -28    6.96    1.32 
   0  12 -28    4.11    1.15 
   1  12 -28    2.50    1.07 
   2  12 -28   14.07    1.53 
   3  12 -28    1.07    1.02 
   4  12 -28    7.08    1.38 
   5  12 -28    3.11    1.13 
   6  12 -28   -0.08    1.06 
   7  12 -28    4.40    1.30 
   8  12 -28    2.11    1.21 
   9  12 -28    8.91    1.58 
  10  12 -28   -1.12    1.05 
  11  12 -28   -0.04    1.06 
  12  12 -28   -0.11    1.09 
  13  12 -28    4.87    1.36 
  -4  13 -28    0.41    0.98 
  -3  13 -28    4.22    1.14 
  -2  13 -28    4.99    1.20 
  -1  13 -28    2.46    1.06 
   0  13 -28    8.42    1.31 
   1  13 -28    1.43    0.99 
   2  13 -28    3.49    1.11 
   3  13 -28    1.52    1.04 
   4  13 -28    1.48    1.03 
   5  13 -28    3.81    1.19 
   6  13 -28   -0.21    1.03 
   7  13 -28    9.52    1.60 
   8  13 -28    0.73    1.15 
   9  13 -28    2.28    1.21 
  10  13 -28   -0.59    1.07 
  11  13 -28   -0.81    1.05 
  12  13 -28    0.15    1.09 
  13  13 -28   -0.07    1.04 
  -4  14 -28    2.98    1.10 
  -3  14 -28    0.30    0.95 
  -2  14 -28    2.97    1.10 
  -1  14 -28    1.69    0.98 
   0  14 -28    4.43    1.13 
   1  14 -28    2.08    1.04 
   2  14 -28    3.56    1.15 
   3  14 -28    0.77    0.98 
   4  14 -28    2.38    1.14 
   5  14 -28    1.78    1.08 
   6  14 -28    6.79    1.41 
   7  14 -28    3.12    1.26 
   8  14 -28    4.10    1.30 
   9  14 -28    1.47    1.20 
  10  14 -28    0.18    1.09 
  11  14 -28    2.69    1.20 
  12  14 -28   -0.05    1.10 
  -4  15 -28    2.21    1.09 
  -3  15 -28    0.33    0.95 
  -2  15 -28   14.01    1.55 
  -1  15 -28    1.19    1.04 
   0  15 -28    3.49    1.09 
   1  15 -28    4.43    1.17 
   2  15 -28    0.01    1.05 
   3  15 -28    3.61    1.15 
   4  15 -28    0.63    1.06 
   5  15 -28    2.05    1.11 
   6  15 -28    1.26    1.13 
   7  15 -28    0.09    1.10 
   8  15 -28    0.77    1.12 
   9  15 -28    0.13    1.10 
  10  15 -28    2.51    1.21 
  11  15 -28    2.10    1.17 
  12  15 -28    0.14    1.09 
  -4  16 -28    2.66    1.16 
  -3  16 -28    5.38    1.24 
  -2  16 -28   12.80    1.49 
  -1  16 -28    4.60    1.23 
   0  16 -28    6.68    1.32 
   1  16 -28    1.34    0.99 
   2  16 -28    1.03    1.06 
   3  16 -28    6.73    1.33 
   4  16 -28    0.96    1.06 
   5  16 -28    2.17    1.05 
   6  16 -28    0.99    1.08 
   7  16 -28    1.40    1.22 
   8  16 -28    3.19    1.29 
   9  16 -28   12.70    1.72 
  10  16 -28    2.08    1.24 
  11  16 -28    8.86    1.53 
  12  16 -28    0.44    1.12 
  -3  17 -28    2.25    1.09 
  -2  17 -28    1.92    1.02 
  -1  17 -28    1.37    1.01 
   0  17 -28    0.69    0.93 
   1  17 -28    0.53    0.93 
   2  17 -28    3.93    1.18 
   3  17 -28    2.06    1.09 
   4  17 -28    0.03    0.96 
   5  17 -28    7.00    1.42 
   6  17 -28   -1.17    0.97 
   7  17 -28   11.05    1.66 
   8  17 -28    0.09    1.14 
   9  17 -28   12.72    1.69 
  10  17 -28    2.46    1.26 
  11  17 -28    1.87    1.15 
  12  17 -28    2.71    1.22 
  -3  18 -28    1.14    1.00 
  -2  18 -28    0.74    0.95 
  -1  18 -28    0.32    0.91 
   0  18 -28    0.43    0.93 
   1  18 -28    0.80    0.99 
   2  18 -28    2.36    1.05 
   3  18 -28    1.16    1.03 
   4  18 -28    0.17    1.01 
   5  18 -28    9.87    1.54 
   6  18 -28   -0.75    0.91 
   7  18 -28    6.87    1.47 
   8  18 -28    0.41    1.13 
   9  18 -28    2.15    1.26 
  10  18 -28    5.33    1.40 
  11  18 -28   -0.89    1.04 
  -3  19 -28    2.00    1.07 
  -2  19 -28   -0.53    0.89 
  -1  19 -28    1.11    0.99 
   0  19 -28   -0.21    0.95 
   1  19 -28    0.27    0.99 
   2  19 -28    1.82    1.10 
   3  19 -28    1.09    1.01 
   4  19 -28    9.00    1.49 
   5  19 -28    1.59    1.06 
   6  19 -28    0.26    1.02 
   7  19 -28    0.86    1.15 
   8  19 -28    3.52    1.31 
   9  19 -28   -0.64    1.08 
  10  19 -28    4.40    1.38 
  11  19 -28    0.99    1.15 
  -2  20 -28    0.75    0.98 
  -1  20 -28    1.54    0.97 
   0  20 -28    0.64    1.00 
   1  20 -28    1.59    1.02 
   2  20 -28    2.85    1.23 
   3  20 -28   -0.60    0.95 
   4  20 -28    4.73    1.28 
   5  20 -28   -0.62    0.96 
   6  20 -28   11.44    1.59 
   7  20 -28   -1.03    0.95 
   8  20 -28   10.80    0.94 
   9  20 -28    0.89    1.19 
  10  20 -28    0.97    1.19 
  11  20 -28    0.80    1.18 
  -2  21 -28    3.26    1.13 
  -1  21 -28    2.24    1.06 
   0  21 -28    4.15    1.14 
   1  21 -28    2.71    1.08 
   2  21 -28   -0.16    0.97 
   3  21 -28    1.47    1.08 
   4  21 -28    0.58    1.02 
   5  21 -28    1.17    1.05 
   6  21 -28    1.30    1.07 
   7  21 -28    1.21    1.17 
   8  21 -28    1.32    0.60 
   9  21 -28    1.54    0.68 
  10  21 -28   -1.01    1.14 
  -2  22 -28    4.23    1.18 
  -1  22 -28    2.37    1.00 
   0  22 -28   10.62    1.45 
   1  22 -28    1.39    1.01 
   2  22 -28    2.93    1.15 
   3  22 -28    0.53    0.99 
   4  22 -28    0.74    0.99 
   5  22 -28   -0.24    0.96 
   6  22 -28    0.22    1.00 
   7  22 -28   -1.28    0.99 
   8  22 -28   -0.46    0.61 
   9  22 -28   -0.46    0.59 
  10  22 -28    1.54    0.65 
  -1  23 -28    2.19    1.08 
   0  23 -28    3.15    1.08 
   1  23 -28    0.32    1.01 
   2  23 -28   14.12    1.58 
   3  23 -28    1.28    1.06 
   4  23 -28    9.67    1.44 
   5  23 -28    0.34    1.04 
   6  23 -28    1.90    1.15 
   7  23 -28   -0.27    1.01 
   8  23 -28    0.18    0.61 
   9  23 -28   -0.15    0.59 
  10  23 -28    4.15    1.01 
   0  24 -28   10.34    1.47 
   1  24 -28    1.11    0.99 
   2  24 -28   12.93    1.63 
   3  24 -28    4.61    1.23 
   4  24 -28    7.73    1.43 
   5  24 -28    5.51    1.36 
   6  24 -28    2.68    1.21 
   7  24 -28    6.02    1.41 
   8  24 -28    3.50    0.75 
   9  24 -28    0.08    0.65 
   0  25 -28    2.47    1.12 
   1  25 -28    0.09    0.95 
   2  25 -28    2.45    1.06 
   3  25 -28    2.65    1.20 
   4  25 -28    1.71    1.10 
   5  25 -28    2.12    1.13 
   6  25 -28    0.11    1.01 
   7  25 -28    0.97    1.06 
   8  25 -28    0.24    0.64 
   1  26 -28    1.79    1.03 
   2  26 -28    0.24    0.96 
   3  26 -28   11.00    1.53 
   4  26 -28    3.18    1.16 
   5  26 -28    2.09    1.15 
   6  26 -28    0.97    1.00 
   7  26 -28    0.96    1.07 
   2  27 -28    1.29    1.05 
   3  27 -28   16.37    1.73 
   4  27 -28    4.41    1.19 
   5  27 -28    3.10    1.17 
   6  27 -28    2.71    1.27 
   3 -30 -27    1.19    0.85 
   4 -30 -27    8.21    1.13 
   5 -30 -27    1.60    0.80 
   1 -29 -27   -0.02    0.78 
   2 -29 -27   17.15    1.40 
   3 -29 -27   -0.16    0.78 
   4 -29 -27   15.34    1.33 
   5 -29 -27   -0.09    0.73 
   6 -29 -27    2.42    0.86 
   7 -29 -27    0.33    0.73 
   0 -28 -27    0.92    0.79 
   1 -28 -27    0.00    0.76 
   2 -28 -27    2.94    0.90 
   3 -28 -27   -0.19    0.73 
   4 -28 -27    3.24    0.88 
   5 -28 -27   -0.64    0.69 
   6 -28 -27    1.43    0.74 
   7 -28 -27    0.12    0.68 
   8 -28 -27    0.27    0.71 
  -1 -27 -27    2.90    0.88 
   0 -27 -27    1.31    0.82 
   1 -27 -27    0.27    0.74 
   2 -27 -27    1.42    0.82 
   3 -27 -27    0.93    0.79 
   4 -27 -27    0.35    0.75 
   5 -27 -27    0.57    0.71 
   6 -27 -27    3.36    0.83 
   7 -27 -27    0.96    0.76 
   8 -27 -27    0.88    0.73 
   9 -27 -27    5.18    0.93 
  -1 -26 -27    6.23    1.06 
   0 -26 -27    3.82    0.90 
   1 -26 -27   15.19    1.32 
   2 -26 -27   -0.03    0.75 
   3 -26 -27   19.40    1.43 
   4 -26 -27   -1.10    0.70 
   5 -26 -27    3.27    0.87 
   6 -26 -27    1.33    0.71 
   7 -26 -27    1.03    0.73 
   8 -26 -27    1.88    0.77 
   9 -26 -27    1.73    0.75 
  -2 -25 -27    0.90    0.80 
  -1 -25 -27    5.00    0.96 
   0 -25 -27   -0.30    0.70 
   1 -25 -27   12.86    1.28 
   2 -25 -27    0.14    0.79 
   3 -25 -27    1.79    0.75 
   4 -25 -27    2.55    0.80 
   5 -25 -27    3.61    0.88 
   6 -25 -27    0.94    0.74 
   7 -25 -27    1.43    0.73 
   8 -25 -27    0.18    0.69 
   9 -25 -27   -0.46    0.63 
  10 -25 -27    0.13    0.66 
  -2 -24 -27    0.41    0.76 
  -1 -24 -27    0.22    0.73 
   0 -24 -27    0.18    0.70 
   1 -24 -27    2.27    0.84 
   2 -24 -27    3.46    0.84 
   3 -24 -27    0.95    0.69 
   4 -24 -27    1.19    0.75 
   5 -24 -27    1.95    0.78 
   6 -24 -27   -0.23    0.64 
   7 -24 -27   -0.31    0.63 
   8 -24 -27    0.06    0.65 
   9 -24 -27    0.25    0.65 
  10 -24 -27    0.12    0.65 
  -3 -23 -27   -0.27    0.73 
  -2 -23 -27   -0.62    0.67 
  -1 -23 -27   -0.05    0.69 
   0 -23 -27    0.35    0.72 
   1 -23 -27   -1.28    0.61 
   2 -23 -27    1.99    0.79 
   3 -23 -27    0.65    0.71 
   4 -23 -27    0.04    0.68 
   5 -23 -27    6.22    0.97 
   6 -23 -27   -0.14    0.69 
   7 -23 -27    5.75    0.91 
   8 -23 -27    0.64    0.70 
   9 -23 -27    0.86    0.70 
  10 -23 -27    0.57    0.65 
  11 -23 -27   -0.64    0.63 
  -3 -22 -27    1.78    0.86 
  -2 -22 -27    1.69    0.82 
  -1 -22 -27    0.49    0.73 
   0 -22 -27    0.13    0.69 
   1 -22 -27    3.41    0.85 
   2 -22 -27    2.60    0.79 
   3 -22 -27    4.21    0.88 
   4 -22 -27    1.40    0.76 
   5 -22 -27    0.99    0.69 
   6 -22 -27    3.24    0.82 
   7 -22 -27    7.28    0.96 
   8 -22 -27    2.35    0.75 
   9 -22 -27    6.41    0.94 
  10 -22 -27    1.31    0.69 
  11 -22 -27   -0.53    0.63 
  -4 -21 -27    1.42    0.84 
  -3 -21 -27    0.43    0.77 
  -2 -21 -27    4.21    0.90 
  -1 -21 -27    0.64    0.76 
   0 -21 -27    8.66    1.09 
   1 -21 -27    4.28    0.87 
   2 -21 -27    0.44    0.68 
   3 -21 -27    3.22    0.84 
   4 -21 -27    2.50    0.81 
   5 -21 -27    0.50    0.68 
   6 -21 -27    4.20    0.85 
   7 -21 -27    7.35    0.95 
   8 -21 -27   -0.13    0.68 
   9 -21 -27   12.47    1.09 
  10 -21 -27    1.01    0.69 
  11 -21 -27   16.96    1.27 
  12 -21 -27    0.48    0.69 
  -4 -20 -27    3.33    0.92 
  -3 -20 -27   -0.32    0.68 
  -2 -20 -27    2.37    0.84 
  -1 -20 -27   -0.21    0.72 
   0 -20 -27    1.79    0.77 
   1 -20 -27   13.17    1.17 
   2 -20 -27    0.31    0.67 
   3 -20 -27    4.11    0.82 
   4 -20 -27    1.66    0.68 
   5 -20 -27    3.30    0.81 
   6 -20 -27    3.87    0.79 
   7 -20 -27    0.92    0.68 
   8 -20 -27    0.23    0.68 
   9 -20 -27    1.66    0.69 
  10 -20 -27   -0.23    0.65 
  11 -20 -27    3.11    0.74 
  -4 -19 -27    6.55    1.03 
  -3 -19 -27    2.83    0.84 
  -2 -19 -27    5.48    0.95 
  -1 -19 -27    6.52    1.03 
   0 -19 -27    0.10    0.63 
   1 -19 -27    4.87    0.85 
   2 -19 -27    2.02    0.74 
   3 -19 -27    1.53    0.70 
   4 -19 -27    3.00    0.78 
   5 -19 -27    0.51    0.68 
   6 -19 -27    1.43    0.69 
   7 -19 -27    1.17    0.69 
   8 -19 -27    2.39    0.78 
   9 -19 -27    0.58    0.65 
  10 -19 -27    4.42    0.82 
  11 -19 -27    2.20    0.75 
  -4 -18 -27    0.12    0.67 
  -3 -18 -27    6.19    1.01 
  -2 -18 -27    0.78    0.73 
  -1 -18 -27   10.86    1.15 
   0 -18 -27    5.98    0.96 
   1 -18 -27    3.19    0.81 
   2 -18 -27    3.74    0.84 
   3 -18 -27    2.44    0.77 
   4 -18 -27    3.21    0.79 
   5 -18 -27    0.26    0.65 
   6 -18 -27    3.03    0.78 
   7 -18 -27   -0.14    0.64 
   8 -18 -27    4.97    0.85 
   9 -18 -27    2.15    0.75 
  10 -18 -27    7.97    0.97 
  11 -18 -27    0.75    0.79 
  -5 -17 -27    7.83    1.09 
  -4 -17 -27    2.52    0.79 
  -3 -17 -27    1.49    0.79 
  -2 -17 -27    0.54    0.73 
  -1 -17 -27    3.33    0.82 
   0 -17 -27    1.05    0.71 
   1 -17 -27    2.07    0.72 
   2 -17 -27    0.54    0.61 
   3 -17 -27    2.75    0.76 
   4 -17 -27    0.73    0.67 
   5 -17 -27   12.80    1.09 
   6 -17 -27    0.36    0.65 
   7 -17 -27    7.73    0.95 
   8 -17 -27    0.83    0.66 
   9 -17 -27    9.10    0.99 
  10 -17 -27    2.54    0.72 
  12 -17 -27   -1.03    1.32 
  13 -17 -27    0.36    1.19 
  -5 -16 -27    1.46    0.80 
  -4 -16 -27    0.58    0.70 
  -3 -16 -27    0.19    0.69 
  -2 -16 -27   -0.50    0.62 
  -1 -16 -27    3.85    0.81 
   0 -16 -27   -0.10    0.62 
   1 -16 -27    9.24    1.02 
   2 -16 -27   -0.68    0.57 
   3 -16 -27    2.65    0.70 
   4 -16 -27   -0.69    0.58 
   5 -16 -27    1.31    0.68 
   6 -16 -27   -0.26    0.61 
   7 -16 -27    5.06    0.73 
   8 -16 -27    0.69    0.55 
   9 -16 -27    8.40    0.79 
  10 -16 -27    0.33    0.60 
  11 -16 -27    0.13    0.99 
  12 -16 -27   -0.41    0.99 
  13 -16 -27    0.08    1.07 
  -5 -15 -27    0.06    0.68 
  -4 -15 -27    3.73    0.87 
  -3 -15 -27    0.37    0.72 
  -2 -15 -27    2.02    0.77 
  -1 -15 -27    1.24    0.70 
   0 -15 -27    1.44    0.69 
   1 -15 -27    4.06    0.77 
   2 -15 -27    2.68    0.71 
   3 -15 -27    4.00    0.78 
   4 -15 -27    2.84    0.63 
   5 -15 -27    0.36    0.52 
   6 -15 -27    8.18    0.78 
   7 -15 -27    0.44    0.52 
   8 -15 -27    7.06    0.76 
   9 -15 -27    1.39    0.56 
  10 -15 -27    1.00    1.02 
  11 -15 -27   -0.70    0.99 
  12 -15 -27   -1.17    0.97 
  13 -15 -27   -0.53    1.03 
  -5 -14 -27    1.06    0.73 
  -4 -14 -27    0.93    0.73 
  -3 -14 -27   -0.80    0.62 
  -2 -14 -27    0.74    0.68 
  -1 -14 -27    8.17    0.99 
   0 -14 -27    1.23    0.68 
   1 -14 -27    1.91    0.53 
   2 -14 -27    3.29    0.58 
   3 -14 -27    2.64    0.56 
   4 -14 -27   16.00    0.89 
   5 -14 -27    0.29    0.50 
   6 -14 -27   15.57    0.89 
   7 -14 -27    0.40    0.53 
   8 -14 -27   12.69    0.86 
   9 -14 -27    2.37    0.67 
  10 -14 -27    1.38    1.01 
  11 -14 -27    2.94    1.13 
  12 -14 -27   -0.79    0.94 
  13 -14 -27    4.69    1.29 
  -6 -13 -27    0.03    0.70 
  -5 -13 -27   -0.18    0.65 
  -4 -13 -27    1.46    0.76 
  -3 -13 -27    0.15    0.64 
  -2 -13 -27    4.66    0.69 
  -1 -13 -27    7.90    0.74 
   0 -13 -27    0.72    0.50 
   1 -13 -27    1.03    0.50 
   2 -13 -27    2.85    0.57 
   3 -13 -27    0.10    0.45 
   4 -13 -27    5.07    0.63 
   5 -13 -27   -0.28    0.46 
   6 -13 -27    1.93    0.55 
   7 -13 -27   -0.57    0.51 
   8 -13 -27   22.77    1.03 
   9 -13 -27    1.44    1.07 
  10 -13 -27   27.15    1.89 
  11 -13 -27    0.18    0.96 
  12 -13 -27    4.50    1.24 
  13 -13 -27    1.41    1.10 
  -6 -12 -27   -0.04    0.72 
  -5 -12 -27   -0.33    0.65 
  -4 -12 -27    1.43    0.57 
  -3 -12 -27    1.56    0.58 
  -2 -12 -27    0.76    0.54 
  -1 -12 -27    5.00    0.66 
   0 -12 -27   -0.17    0.47 
   1 -12 -27    1.19    0.50 
   2 -12 -27    1.29    0.50 
   3 -12 -27   -0.11    0.43 
   4 -12 -27    0.38    0.47 
   5 -12 -27    1.20    0.51 
   6 -12 -27    0.03    0.50 
   7 -12 -27   -0.04    0.49 
   8 -12 -27    3.01    0.63 
   9 -12 -27    0.89    1.02 
  11 -12 -27   -0.33    0.93 
  12 -12 -27    0.52    1.00 
  13 -12 -27    0.62    1.10 
  14 -12 -27   -0.52    1.04 
  -6 -11 -27   -0.69    0.53 
  -5 -11 -27    0.65    0.56 
  -4 -11 -27    0.33    0.54 
  -3 -11 -27    3.47    0.63 
  -2 -11 -27    0.99    0.55 
  -1 -11 -27    2.06    0.56 
   0 -11 -27    0.79    0.51 
   1 -11 -27    2.50    0.53 
   2 -11 -27    7.57    0.70 
   3 -11 -27    1.10    0.49 
   4 -11 -27    0.73    0.49 
   5 -11 -27    1.15    0.52 
   6 -11 -27   -0.22    0.50 
   7 -11 -27   -0.14    0.50 
   8 -11 -27    6.59    1.33 
   9 -11 -27    2.03    1.05 
  10 -11 -27    8.95    1.44 
  11 -11 -27    0.13    0.97 
  12 -11 -27    1.31    1.08 
  13 -11 -27    0.02    1.05 
  14 -11 -27   -1.15    0.97 
  -6 -10 -27    0.04    0.57 
  -5 -10 -27    0.20    0.55 
  -4 -10 -27    1.44    0.55 
  -3 -10 -27    1.03    0.53 
  -2 -10 -27    0.62    0.51 
  -1 -10 -27    4.67    0.65 
   0 -10 -27    1.80    0.53 
   1 -10 -27    2.96    0.57 
   2 -10 -27    1.36    0.51 
   3 -10 -27    0.86    0.48 
   4 -10 -27    1.59    0.53 
   5 -10 -27    1.85    0.53 
   6 -10 -27    4.58    0.63 
   7 -10 -27   -1.10    0.99 
   8 -10 -27    5.13    1.25 
   9 -10 -27    0.94    1.00 
  10 -10 -27    3.24    1.12 
  11 -10 -27    2.89    1.12 
  12 -10 -27    1.01    1.01 
  13 -10 -27    0.83    1.10 
  14 -10 -27   -1.06    0.97 
  -6  -9 -27    2.32    0.63 
  -5  -9 -27    0.57    0.55 
  -4  -9 -27   10.06    0.83 
  -3  -9 -27   -0.33    0.51 
  -2  -9 -27   11.88    0.83 
  -1  -9 -27    6.70    0.72 
   0  -9 -27    8.20    0.72 
   1  -9 -27   16.02    0.87 
   2  -9 -27    1.42    0.51 
   3  -9 -27    9.12    0.73 
   4  -9 -27    1.38    0.49 
   5  -9 -27    6.96    0.69 
   6  -9 -27    5.85    0.65 
   7  -9 -27    1.33    1.08 
   8  -9 -27    8.27    1.38 
   9  -9 -27   -0.12    0.97 
  10  -9 -27    5.89    1.27 
  11  -9 -27    0.10    1.00 
  12  -9 -27    0.16    1.02 
  13  -9 -27    1.32    1.13 
  14  -9 -27    1.59    1.12 
  -6  -8 -27    1.67    0.61 
  -5  -8 -27   -0.20    0.54 
  -4  -8 -27    3.21    0.64 
  -3  -8 -27    0.93    0.53 
  -2  -8 -27    2.82    0.59 
  -1  -8 -27    8.01    0.74 
   0  -8 -27    2.11    0.54 
   1  -8 -27   13.50    0.81 
   2  -8 -27    3.14    0.54 
   3  -8 -27    4.72    0.59 
   4  -8 -27    1.77    0.52 
   5  -8 -27    1.43    0.50 
   6  -8 -27    8.60    1.34 
   7  -8 -27    4.14    1.23 
   8  -8 -27    5.58    1.27 
   9  -8 -27    3.26    1.11 
  10  -8 -27    1.69    1.09 
  11  -8 -27    0.58    1.03 
  12  -8 -27    2.38    1.10 
  13  -8 -27    3.34    1.21 
  14  -8 -27    1.65    1.12 
  -6  -7 -27   11.33    0.91 
  -5  -7 -27    2.02    0.61 
  -4  -7 -27    7.66    0.80 
  -3  -7 -27   -0.36    0.47 
  -2  -7 -27    2.42    0.57 
  -1  -7 -27    6.04    0.68 
   0  -7 -27    0.28    0.45 
   1  -7 -27    3.46    0.55 
   2  -7 -27    0.76    0.48 
   3  -7 -27    0.92    0.49 
   4  -7 -27    4.73    0.59 
   5  -7 -27    6.45    0.71 
   6  -7 -27    3.12    1.14 
   7  -7 -27   11.22    1.48 
   8  -7 -27    3.42    1.20 
   9  -7 -27    5.28    1.19 
  10  -7 -27    4.93    1.22 
  11  -7 -27   -0.71    0.95 
  12  -7 -27    9.37    1.48 
  13  -7 -27    1.44    1.14 
  14  -7 -27    1.71    1.18 
  -6  -6 -27    2.23    0.66 
  -5  -6 -27    3.37    0.66 
  -4  -6 -27    3.13    0.62 
  -3  -6 -27    6.85    0.74 
  -2  -6 -27    2.60    0.59 
  -1  -6 -27    6.18    0.70 
   0  -6 -27    6.15    0.67 
   1  -6 -27    3.43    0.56 
   2  -6 -27   16.95    0.87 
   3  -6 -27   -0.23    0.44 
   4  -6 -27    3.49    0.54 
   5  -6 -27    0.94    0.95 
   6  -6 -27    4.47    1.18 
   7  -6 -27    2.02    1.15 
   8  -6 -27    6.63    1.27 
   9  -6 -27    1.49    1.05 
  10  -6 -27   13.22    1.54 
  11  -6 -27   -0.34    1.00 
  12  -6 -27   13.93    1.60 
  13  -6 -27    4.92    1.30 
  14  -6 -27    4.61    1.36 
  -6  -5 -27    0.38    0.57 
  -5  -5 -27    1.47    0.61 
  -4  -5 -27    3.26    0.65 
  -3  -5 -27   10.96    0.83 
  -2  -5 -27    3.09    0.58 
  -1  -5 -27    3.26    0.57 
   0  -5 -27    1.07    0.49 
   1  -5 -27    3.48    0.56 
   2  -5 -27   14.93    0.81 
   3  -5 -27    0.09    0.45 
   4  -5 -27    8.50    1.28 
   5  -5 -27   -0.09    0.94 
   6  -5 -27    0.62    1.04 
   7  -5 -27   -0.43    0.96 
   8  -5 -27    5.10    1.21 
   9  -5 -27    1.81    1.05 
  10  -5 -27    7.03    1.33 
  11  -5 -27    0.29    1.02 
  12  -5 -27    4.54    1.27 
  13  -5 -27    1.18    1.13 
  14  -5 -27    1.19    1.11 
  -6  -4 -27    1.01    0.99 
  -5  -4 -27    0.02    0.55 
  -4  -4 -27    2.01    0.59 
  -3  -4 -27    1.91    0.56 
  -2  -4 -27    8.24    0.76 
  -1  -4 -27    2.39    0.55 
   0  -4 -27    3.94    0.59 
   1  -4 -27    9.15    0.72 
   2  -4 -27    1.88    0.50 
   3  -4 -27    3.96    0.56 
   4  -4 -27    5.32    1.15 
   5  -4 -27    0.31    0.92 
   6  -4 -27    4.71    1.18 
   7  -4 -27   -0.26    1.01 
   8  -4 -27    3.10    1.14 
   9  -4 -27   -0.13    1.00 
  10  -4 -27    1.27    1.04 
  11  -4 -27    5.40    1.30 
  12  -4 -27    0.91    1.04 
  13  -4 -27    4.97    1.37 
  14  -4 -27    0.33    1.06 
  -7  -3 -27   -0.33    0.92 
  -6  -3 -27   -0.19    0.94 
  -5  -3 -27   -0.02    0.56 
  -4  -3 -27    0.38    0.56 
  -3  -3 -27    0.16    0.50 
  -2  -3 -27    5.82    0.67 
  -1  -3 -27    3.77    0.58 
   0  -3 -27    3.23    0.55 
   1  -3 -27   10.90    0.77 
   2  -3 -27    0.73    0.48 
   3  -3 -27    5.34    1.17 
   4  -3 -27   11.55    1.39 
   5  -3 -27    5.12    1.15 
   6  -3 -27    7.27    1.30 
   7  -3 -27   11.72    1.51 
   8  -3 -27    5.44    1.28 
   9  -3 -27   12.52    1.54 
  10  -3 -27    0.34    0.98 
  11  -3 -27   21.62    1.78 
  12  -3 -27   -0.53    0.99 
  13  -3 -27   10.92    1.58 
  14  -3 -27    0.02    1.10 
  -7  -2 -27    2.77    1.13 
  -6  -2 -27    0.53    0.98 
  -5  -2 -27    0.50    0.92 
  -4  -2 -27    2.27    0.61 
  -3  -2 -27    0.26    0.50 
  -2  -2 -27    4.10    0.62 
  -1  -2 -27    3.82    0.60 
   0  -2 -27    0.97    0.49 
   1  -2 -27   19.06    0.92 
   2  -2 -27    6.20    0.67 
   3  -2 -27   35.64    2.01 
   4  -2 -27    3.25    1.10 
   5  -2 -27    6.65    1.27 
   6  -2 -27    4.12    1.15 
   7  -2 -27    4.81    1.20 
   8  -2 -27    3.66    1.17 
   9  -2 -27    7.68    1.36 
  10  -2 -27    0.95    1.05 
  11  -2 -27    6.10    1.29 
  12  -2 -27    0.12    1.01 
  13  -2 -27    3.84    1.25 
  14  -2 -27    1.04    1.14 
  15  -2 -27    2.71    1.25 
  -7  -1 -27    0.49    0.95 
  -6  -1 -27    8.48    1.39 
  -5  -1 -27    1.78    0.99 
  -4  -1 -27    7.14    0.77 
  -3  -1 -27    0.32    0.50 
  -2  -1 -27    3.58    0.61 
  -1  -1 -27    7.28    0.72 
   0  -1 -27    0.80    0.48 
   1  -1 -27    7.72    0.68 
   2  -1 -27    2.07    0.97 
   4  -1 -27   -0.04    0.91 
   5  -1 -27   10.59    1.41 
   6  -1 -27    0.89    1.05 
   7  -1 -27    9.63    1.49 
   8  -1 -27   -0.03    0.96 
   9  -1 -27    4.49    1.22 
  10  -1 -27    0.36    1.03 
  11  -1 -27    1.52    1.06 
  12  -1 -27    2.04    1.09 
  13  -1 -27    4.35    1.29 
  14  -1 -27   -0.69    1.04 
  15  -1 -27    2.97    1.29 
  -7   0 -27   -0.34    0.92 
  -6   0 -27    2.44    1.10 
  -5   0 -27   -0.17    0.85 
  -4   0 -27    2.05    0.98 
  -3   0 -27   -0.04    0.53 
  -2   0 -27    0.66    0.51 
  -1   0 -27    1.36    0.53 
   0   0 -27    0.04    0.43 
   1   0 -27    1.06    0.97 
   2   0 -27    0.20    0.90 
   3   0 -27    0.25    0.93 
   4   0 -27   -0.25    0.88 
   5   0 -27    2.84    1.09 
   6   0 -27   -0.93    0.95 
   7   0 -27    1.71    1.07 
   8   0 -27   -1.64    0.91 
   9   0 -27    1.34    1.03 
  10   0 -27    0.44    1.01 
  11   0 -27    0.51    1.03 
  12   0 -27   -0.27    1.02 
  13   0 -27    1.99    1.19 
  14   0 -27   -1.27    1.04 
  15   0 -27    0.50    1.13 
  -7   1 -27    1.27    1.05 
  -6   1 -27    8.64    1.40 
  -5   1 -27   -0.29    0.93 
  -4   1 -27    7.90    1.33 
  -3   1 -27    0.11    0.51 
  -2   1 -27    3.02    0.60 
  -1   1 -27    7.02    0.71 
   0   1 -27    0.52    0.48 
   1   1 -27    3.01    1.06 
   2   1 -27    0.51    0.92 
   3   1 -27    1.06    0.94 
   4   1 -27   -0.71    0.87 
   5   1 -27    9.87    1.41 
   6   1 -27    0.43    1.02 
   7   1 -27    9.61    1.47 
   8   1 -27   -0.63    0.98 
   9   1 -27    4.80    1.23 
  10   1 -27   -1.26    0.90 
  11   1 -27    0.46    1.00 
  12   1 -27   -0.81    0.98 
  13   1 -27    3.23    1.20 
  14   1 -27   -0.29    1.07 
  15   1 -27    2.95    1.33 
  -7   2 -27    2.76    1.14 
  -6   2 -27    4.64    1.19 
  -5   2 -27   -0.70    0.92 
  -4   2 -27    3.39    1.07 
  -3   2 -27    0.48    0.90 
  -2   2 -27    3.44    0.64 
  -1   2 -27    4.64    0.65 
   0   2 -27    0.55    0.93 
   1   2 -27   18.66    1.57 
   2   2 -27    7.78    1.27 
   3   2 -27   35.90    2.04 
   4   2 -27    0.37    0.93 
   5   2 -27    8.39    1.38 
   6   2 -27    1.81    1.09 
   7   2 -27    3.56    1.19 
   8   2 -27    2.24    1.12 
   9   2 -27    4.17    1.18 
  10   2 -27    1.31    1.08 
  11   2 -27    1.94    1.10 
  12   2 -27    0.27    1.06 
  13   2 -27    4.31    1.32 
  14   2 -27    0.31    1.16 
  15   2 -27    3.66    1.30 
  -7   3 -27    0.39    1.02 
  -6   3 -27   -0.01    0.96 
  -5   3 -27    1.24    1.02 
  -4   3 -27    0.20    0.88 
  -3   3 -27    0.03    0.88 
  -2   3 -27    4.42    1.10 
  -1   3 -27    4.02    0.68 
   0   3 -27    2.09    1.03 
   1   3 -27   15.63    1.47 
   2   3 -27    2.79    1.05 
   4   3 -27   10.61    1.40 
   5   3 -27    7.58    1.35 
   6   3 -27    7.00    1.36 
   7   3 -27   13.61    1.59 
   8   3 -27    5.07    1.28 
   9   3 -27   14.19    1.61 
  10   3 -27   -1.55    0.91 
  11   3 -27   19.19    1.77 
  12   3 -27   -0.54    1.06 
  13   3 -27    9.00    1.52 
  14   3 -27   -1.01    1.08 
  -6   4 -27    2.24    1.01 
  -5   4 -27    0.28    0.91 
  -4   4 -27    0.57    0.97 
  -3   4 -27    1.01    0.93 
  -2   4 -27    9.25    1.32 
  -1   4 -27    2.79    1.02 
   0   4 -27    3.90    1.10 
   1   4 -27   10.20    1.34 
   2   4 -27    1.69    0.97 
   3   4 -27    7.02    1.30 
   4   4 -27    7.26    1.30 
   5   4 -27    1.71    1.05 
   6   4 -27    6.88    1.39 
   7   4 -27    3.91    1.24 
   8   4 -27    3.00    1.21 
   9   4 -27    4.26    1.16 
  10   4 -27    1.05    1.07 
  11   4 -27   10.72    1.52 
  12   4 -27    0.05    1.07 
  13   4 -27    7.77    1.48 
  14   4 -27   -0.90    1.07 
  -6   5 -27    1.03    0.97 
  -5   5 -27    1.82    1.06 
  -4   5 -27    2.46    1.03 
  -3   5 -27   10.32    1.39 
  -2   5 -27    5.14    1.15 
  -1   5 -27    2.06    0.97 
   0   5 -27    0.73    0.88 
   1   5 -27    4.52    1.11 
   2   5 -27   11.37    1.41 
   3   5 -27    1.50    0.98 
   4   5 -27   10.36    1.39 
   5   5 -27   -1.26    0.89 
   6   5 -27    1.68    1.09 
   7   5 -27   -0.20    1.01 
   8   5 -27    3.07    1.21 
   9   5 -27    0.29    1.03 
  10   5 -27    3.41    1.17 
  11   5 -27    1.73    1.09 
  12   5 -27    2.30    1.18 
  13   5 -27    2.12    1.19 
  14   5 -27    0.65    1.19 
  -6   6 -27    1.39    1.05 
  -5   6 -27    3.06    1.07 
  -4   6 -27    1.54    0.99 
  -3   6 -27    9.42    1.34 
  -2   6 -27    3.31    1.10 
  -1   6 -27    6.81    1.24 
   0   6 -27    5.47    1.15 
   1   6 -27    2.41    1.06 
   2   6 -27   21.59    1.63 
   3   6 -27    0.32    0.93 
   4   6 -27    3.95    1.11 
   5   6 -27    0.31    1.00 
   6   6 -27    4.49    1.26 
   7   6 -27   -0.50    0.99 
   8   6 -27    6.75    1.37 
   9   6 -27    0.30    1.02 
  10   6 -27   12.24    1.60 
  11   6 -27    0.14    0.97 
  12   6 -27   11.11    1.61 
  13   6 -27    2.91    1.27 
  14   6 -27    2.21    1.24 
  -6   7 -27   10.13    1.45 
  -5   7 -27    2.74    1.09 
  -4   7 -27    9.16    1.37 
  -3   7 -27    0.75    0.96 
  -2   7 -27    4.05    1.10 
  -1   7 -27    7.25    1.26 
   0   7 -27    2.03    0.95 
   1   7 -27    0.51    0.92 
   2   7 -27    4.91    1.16 
   3   7 -27    0.53    0.96 
   4   7 -27    4.86    1.15 
   5   7 -27    6.28    1.30 
   6   7 -27    1.66    1.12 
   7   7 -27    9.55    1.49 
   8   7 -27    5.49    1.37 
   9   7 -27    3.19    1.22 
  10   7 -27    9.17    1.46 
  11   7 -27    1.01    1.05 
  12   7 -27   10.61    1.57 
  13   7 -27    2.83    1.22 
  14   7 -27    2.80    1.24 
  -6   8 -27    3.57    1.16 
  -5   8 -27    0.30    0.91 
  -4   8 -27    3.27    1.09 
  -3   8 -27    0.73    0.93 
  -2   8 -27    0.94    0.97 
  -1   8 -27    8.95    1.32 
   0   8 -27   -0.16    0.85 
   1   8 -27   10.78    1.41 
   2   8 -27    2.67    1.07 
   3   8 -27    2.95    1.08 
   4   8 -27    2.01    1.03 
   5   8 -27    1.53    1.04 
   6   8 -27    7.41    1.43 
   7   8 -27    5.54    1.32 
   8   8 -27    4.84    1.25 
   9   8 -27    4.01    1.23 
  10   8 -27    1.81    1.14 
  11   8 -27   -1.72    0.94 
  12   8 -27    3.11    1.20 
  13   8 -27    0.74    1.13 
  14   8 -27    0.98    1.14 
  -6   9 -27    2.48    1.14 
  -5   9 -27    1.33    0.98 
  -4   9 -27   12.12    1.49 
  -3   9 -27    1.18    0.95 
  -2   9 -27   13.35    1.47 
  -1   9 -27   10.29    1.37 
   0   9 -27    8.28    1.31 
   1   9 -27   19.10    1.60 
   2   9 -27    2.46    1.03 
   3   9 -27    9.43    1.36 
   4   9 -27    1.94    1.04 
   5   9 -27    7.50    1.39 
   6   9 -27    7.17    1.40 
   7   9 -27    2.97    1.24 
   8   9 -27    8.68    1.50 
   9   9 -27    2.17    1.19 
  10   9 -27    6.48    1.35 
  11   9 -27   -0.50    1.00 
  12   9 -27   -0.11    1.05 
  13   9 -27    0.90    1.13 
  14   9 -27    2.67    1.21 
  -6  10 -27    1.86    1.08 
  -5  10 -27    0.47    0.99 
  -4  10 -27    2.73    1.07 
  -3  10 -27    0.75    0.94 
  -2  10 -27    4.64    1.14 
  -1  10 -27    5.00    1.12 
   0  10 -27    3.36    1.07 
   1  10 -27    7.03    1.30 
   2  10 -27    0.52    0.94 
   3  10 -27    2.87    1.08 
   4  10 -27    1.36    1.04 
   5  10 -27    1.23    1.03 
   6  10 -27    5.10    1.28 
   7  10 -27    0.55    1.11 
   8  10 -27    6.03    1.32 
   9  10 -27    1.54    1.11 
  10  10 -27    2.43    1.18 
  11  10 -27    3.62    1.26 
  12  10 -27   -1.31    0.95 
  13  10 -27    1.61    1.15 
  14  10 -27   -0.40    1.00 
  -6  11 -27    0.09    0.97 
  -5  11 -27    0.24    0.95 
  -4  11 -27    1.45    1.02 
  -3  11 -27    4.29    1.07 
  -2  11 -27    0.74    0.92 
  -1  11 -27    3.70    1.07 
   0  11 -27    1.24    0.96 
   1  11 -27    4.40    1.15 
   2  11 -27    6.43    1.30 
   3  11 -27    1.76    1.04 
   4  11 -27    2.68    1.05 
   5  11 -27    1.13    1.01 
   6  11 -27    0.16    1.04 
   7  11 -27    1.60    1.13 
   8  11 -27    6.90    1.40 
   9  11 -27    0.87    1.09 
  10  11 -27   10.35    1.53 
  11  11 -27    0.33    1.05 
  12  11 -27    1.09    1.09 
  13  11 -27    0.08    1.04 
  14  11 -27   -0.11    1.03 
  -6  12 -27   -0.28    0.95 
  -5  12 -27    1.36    1.06 
  -4  12 -27    0.39    1.01 
  -3  12 -27    3.77    1.08 
  -2  12 -27   -0.35    0.93 
  -1  12 -27    3.75    1.11 
   0  12 -27    0.66    0.90 
   1  12 -27    0.69    1.00 
   2  12 -27    1.81    1.02 
   3  12 -27    0.48    0.96 
   4  12 -27    0.30    0.96 
   5  12 -27    0.98    0.99 
   6  12 -27    0.47    1.02 
   7  12 -27    0.84    1.09 
   8  12 -27    2.34    1.19 
   9  12 -27    1.91    1.15 
  10  12 -27    2.15    1.13 
  11  12 -27    1.62    1.16 
  12  12 -27    0.43    1.03 
  13  12 -27    1.39    1.16 
  14  12 -27   -0.74    1.00 
  -6  13 -27    1.06    1.05 
  -5  13 -27    1.36    1.06 
  -4  13 -27    3.41    1.11 
  -3  13 -27    2.11    1.06 
  -2  13 -27    4.88    1.15 
  -1  13 -27   10.19    1.39 
   0  13 -27    0.49    0.93 
   1  13 -27    0.07    0.92 
   2  13 -27    3.53    1.06 
   3  13 -27    0.37    0.93 
   4  13 -27    3.32    1.11 
   5  13 -27   -0.07    0.91 
   6  13 -27   -1.45    0.99 
   7  13 -27   -1.52    1.02 
   8  13 -27   17.87    1.79 
   9  13 -27    2.96    1.21 
  10  13 -27   28.34    2.07 
  11  13 -27    0.14    1.06 
  12  13 -27    5.98    1.32 
  13  13 -27    0.66    1.03 
  -5  14 -27    1.15    1.00 
  -4  14 -27    0.48    0.98 
  -3  14 -27    0.03    0.93 
  -2  14 -27    0.71    0.97 
  -1  14 -27    9.72    1.38 
   0  14 -27    0.99    0.97 
   1  14 -27    2.73    1.06 
   2  14 -27    3.58    1.09 
   3  14 -27    3.99    1.19 
   4  14 -27   15.32    1.62 
   5  14 -27   -0.63    0.95 
   6  14 -27   11.26    1.59 
   7  14 -27   -0.67    1.02 
   8  14 -27   17.56    1.74 
   9  14 -27    2.53    1.22 
  10  14 -27    5.83    1.37 
  11  14 -27    2.83    1.20 
  12  14 -27    0.93    1.00 
  13  14 -27    3.77    1.23 
  -5  15 -27    0.50    0.96 
  -4  15 -27    5.16    1.23 
  -3  15 -27    1.73    1.05 
  -2  15 -27    3.00    1.07 
  -1  15 -27    1.97    1.03 
   0  15 -27    2.26    1.02 
   1  15 -27    3.72    1.11 
   2  15 -27    2.55    1.07 
   3  15 -27    3.46    1.16 
   4  15 -27    8.02    1.40 
   5  15 -27    0.01    0.93 
   6  15 -27   11.69    1.51 
   7  15 -27   -1.04    0.98 
   8  15 -27   11.34    1.55 
   9  15 -27    2.45    1.20 
  10  15 -27    1.46    1.13 
  11  15 -27    1.15    1.05 
  12  15 -27   -0.76    0.95 
  13  15 -27    0.18    1.06 
  -5  16 -27    0.51    0.95 
  -4  16 -27    2.49    1.08 
  -3  16 -27   -0.46    0.89 
  -2  16 -27    1.10    0.98 
  -1  16 -27    5.58    1.21 
   0  16 -27    1.46    0.93 
   1  16 -27    9.50    1.38 
   2  16 -27    0.47    0.94 
   3  16 -27    3.71    1.10 
   4  16 -27    0.02    0.92 
   5  16 -27   -1.33    0.89 
   6  16 -27    0.50    1.07 
   7  16 -27    5.33    1.33 
   8  16 -27    1.28    1.12 
   9  16 -27    5.57    1.45 
  10  16 -27    1.48    1.12 
  11  16 -27    1.37    1.07 
  12  16 -27    0.65    1.10 
  13  16 -27    1.08    1.11 
  -5  17 -27    8.46    1.44 
  -4  17 -27    2.21    1.06 
  -3  17 -27    0.77    0.98 
  -2  17 -27    0.86    0.94 
  -1  17 -27    2.44    1.00 
   0  17 -27    2.13    0.97 
   1  17 -27    4.87    1.17 
   2  17 -27    1.33    0.96 
   3  17 -27    2.65    1.06 
   4  17 -27    0.41    0.96 
   5  17 -27   11.77    1.49 
   6  17 -27    0.77    1.06 
   7  17 -27    8.77    1.52 
   8  17 -27    0.50    1.09 
   9  17 -27    7.87    1.53 
  10  17 -27    0.16    1.10 
  11  17 -27    0.70    1.07 
  12  17 -27    0.33    1.07 
  13  17 -27   -0.61    1.10 
  -4  18 -27    0.36    0.96 
  -3  18 -27    8.06    1.34 
  -2  18 -27    1.22    0.96 
  -1  18 -27   12.19    1.46 
   0  18 -27    4.01    1.08 
   1  18 -27    3.15    1.04 
   2  18 -27    4.26    1.17 
   3  18 -27    2.29    1.06 
   4  18 -27    2.47    1.09 
   5  18 -27    3.19    1.10 
   6  18 -27    3.99    1.26 
   7  18 -27    0.57    1.11 
   8  18 -27    3.45    1.28 
   9  18 -27    5.14    1.40 
  10  18 -27    5.93    1.38 
  11  18 -27    0.51    1.07 
  12  18 -27    4.58    1.32 
  -4  19 -27    6.55    1.33 
  -3  19 -27    5.10    1.20 
  -2  19 -27    7.89    1.38 
  -1  19 -27    9.51    1.40 
   0  19 -27    1.99    0.99 
   1  19 -27    3.90    1.12 
   2  19 -27    4.02    1.13 
   3  19 -27    0.49    1.01 
   4  19 -27    4.26    1.23 
   5  19 -27    1.65    1.09 
   6  19 -27    1.08    1.04 
   7  19 -27    1.07    0.58 
   8  19 -27    3.40    1.25 
   9  19 -27    2.49    1.22 
  10  19 -27    6.74    1.47 
  11  19 -27    0.71    1.17 
  12  19 -27    0.50    1.14 
  -4  20 -27    4.46    1.16 
  -3  20 -27    0.95    0.94 
  -2  20 -27    3.86    1.16 
  -1  20 -27    0.92    0.93 
   0  20 -27    2.96    1.04 
   1  20 -27   15.14    1.57 
   2  20 -27    1.48    0.99 
   3  20 -27    2.57    1.08 
   4  20 -27    1.38    1.04 
   5  20 -27    3.61    1.15 
   6  20 -27    3.20    1.19 
   7  20 -27    0.21    0.55 
   8  20 -27    1.61    0.61 
   9  20 -27    0.05    1.09 
  10  20 -27    0.89    1.15 
  11  20 -27    1.85    1.17 
  12  20 -27   -0.69    1.06 
  -3  21 -27    1.00    0.97 
  -2  21 -27    5.63    1.21 
  -1  21 -27    0.67    1.00 
   0  21 -27    8.82    1.39 
   1  21 -27    8.35    1.36 
   2  21 -27   -0.17    1.00 
   3  21 -27    1.61    1.02 
   4  21 -27    4.07    1.18 
   5  21 -27    2.04    1.13 
   6  21 -27    4.73    1.23 
   7  21 -27    5.56    0.78 
   8  21 -27    0.50    0.59 
   9  21 -27   10.68    1.66 
  10  21 -27   -1.25    1.05 
  11  21 -27   16.76    1.85 
  -3  22 -27    2.65    1.10 
  -2  22 -27    1.89    1.05 
  -1  22 -27    1.63    1.03 
   0  22 -27    2.61    1.09 
   1  22 -27    4.05    1.13 
   2  22 -27    3.36    1.13 
   3  22 -27    5.79    1.29 
   4  22 -27    0.88    1.02 
   5  22 -27    1.04    1.04 
   6  22 -27    2.04    1.10 
   7  22 -27    5.99    0.78 
   8  22 -27    1.73    0.66 
   9  22 -27    7.15    0.86 
  10  22 -27    1.41    1.20 
  11  22 -27    2.59    1.29 
  -3  23 -27    1.19    1.04 
  -2  23 -27    0.89    0.99 
  -1  23 -27    1.50    1.04 
   0  23 -27    0.29    0.94 
   1  23 -27    0.60    0.94 
   2  23 -27    1.81    1.05 
   3  23 -27    1.78    1.01 
   4  23 -27    1.48    1.03 
   5  23 -27    3.38    1.23 
   6  23 -27   -0.40    0.99 
   7  23 -27    6.73    0.85 
   8  23 -27    0.69    0.61 
   9  23 -27    2.05    0.70 
  10  23 -27    0.69    0.63 
  11  23 -27    0.33    1.19 
  -2  24 -27    0.97    0.99 
  -1  24 -27    0.65    0.96 
   0  24 -27    0.22    0.98 
   1  24 -27    2.19    1.10 
   2  24 -27    3.53    1.19 
   3  24 -27    1.07    1.02 
   4  24 -27    1.47    1.07 
   5  24 -27    1.67    1.08 
   6  24 -27    0.14    1.02 
   7  24 -27    1.48    0.66 
   8  24 -27   -0.68    0.55 
   9  24 -27    0.54    0.65 
  10  24 -27    0.58    0.68 
  -2  25 -27    0.20    0.94 
  -1  25 -27    5.80    1.30 
   0  25 -27    0.93    1.03 
   1  25 -27   11.07    1.54 
   2  25 -27    1.61    1.03 
   3  25 -27    2.99    1.18 
   4  25 -27    1.04    1.05 
   5  25 -27    3.79    1.21 
   6  25 -27    2.15    1.11 
   7  25 -27    2.45    0.68 
   8  25 -27    0.11    0.61 
   9  25 -27   -0.24    0.64 
  10  25 -27   -0.20    0.62 
  -1  26 -27    8.66    1.46 
   0  26 -27    4.31    1.21 
   1  26 -27   18.11    1.71 
   2  26 -27    0.81    1.03 
   3  26 -27   22.84    1.87 
   4  26 -27   -0.07    1.00 
   5  26 -27    3.09    1.19 
   6  26 -27    1.64    1.06 
   7  26 -27    1.14    0.63 
   8  26 -27    0.53    0.64 
   9  26 -27    1.46    0.72 
   0  27 -27    1.06    1.01 
   1  27 -27    3.56    1.11 
   2  27 -27    1.51    1.05 
   3  27 -27    3.62    1.19 
   4  27 -27    1.24    1.03 
   5  27 -27    1.54    1.10 
   6  27 -27    4.78    1.28 
   7  27 -27    2.14    0.65 
   8  27 -27    0.69    0.63 
   9  27 -27    3.50    1.02 
   0  28 -27    2.45    1.16 
   1  28 -27    0.13    1.03 
   2  28 -27    2.56    1.13 
   3  28 -27    0.88    1.07 
   4  28 -27    4.27    1.23 
   5  28 -27    1.57    1.12 
   6  28 -27    1.73    1.16 
   7  28 -27   -0.45    0.58 
   8  28 -27    0.53    0.81 
   2  29 -27   13.05    1.66 
   3  29 -27    0.89    1.07 
   4  29 -27   14.89    1.69 
   5  29 -27    0.58    1.08 
   6  29 -27    2.82    1.27 
   7  29 -27   -0.10    0.73 
   4  30 -27   11.76    1.56 
   2 -32 -26   -0.42    0.72 
   3 -32 -26   13.08    1.28 
   4 -32 -26   -0.69    0.75 
   5 -32 -26    8.84    1.15 
   1 -31 -26    1.05    0.83 
   2 -31 -26    0.20    0.73 
   3 -31 -26    4.21    0.97 
   4 -31 -26   -0.21    0.74 
   5 -31 -26    3.11    0.88 
   6 -31 -26    0.04    0.74 
   7 -31 -26    1.87    0.79 
   0 -30 -26    3.78    0.97 
   1 -30 -26    0.24    0.78 
   2 -30 -26    2.13    0.89 
   3 -30 -26   -0.48    0.74 
   4 -30 -26    1.49    0.78 
   5 -30 -26    0.62    0.74 
   6 -30 -26    1.24    0.76 
   7 -30 -26    5.35    0.95 
   8 -30 -26    0.36    0.70 
  -1 -29 -26    0.91    0.76 
   0 -29 -26    9.24    1.18 
   1 -29 -26   -0.49    0.66 
   2 -29 -26   10.44    1.19 
   3 -29 -26   -0.11    0.76 
   4 -29 -26   10.18    1.14 
   5 -29 -26    0.74    0.68 
   6 -29 -26    0.83    0.72 
   7 -29 -26    0.28    0.70 
   8 -29 -26    0.45    0.70 
   9 -29 -26    0.32    0.70 
  -2 -28 -26    0.91    0.80 
  -1 -28 -26    0.79    0.72 
   0 -28 -26    2.26    0.76 
   1 -28 -26    2.04    0.80 
   2 -28 -26    0.78    0.77 
   3 -28 -26    0.07    0.75 
   4 -28 -26    7.37    1.07 
   5 -28 -26    0.81    0.74 
   6 -28 -26    8.30    1.05 
   7 -28 -26    2.00    0.84 
   8 -28 -26    1.34    0.73 
   9 -28 -26    2.32    0.78 
  -2 -27 -26    3.84    0.93 
  -1 -27 -26    2.55    0.81 
   0 -27 -26    2.75    0.82 
   1 -27 -26    6.59    1.05 
   2 -27 -26    0.58    0.79 
   3 -27 -26    8.18    1.12 
   4 -27 -26    1.58    0.79 
   5 -27 -26    0.40    0.68 
   6 -27 -26    0.31    0.63 
   7 -27 -26    0.54    0.67 
   8 -27 -26   -0.07    0.66 
   9 -27 -26    0.32    0.67 
  10 -27 -26    0.90    0.72 
  -3 -26 -26   -0.53    0.73 
  -2 -26 -26    3.73    0.93 
  -1 -26 -26    0.43    0.73 
   0 -26 -26    1.97    0.76 
   1 -26 -26    7.26    1.06 
   2 -26 -26   -0.51    0.72 
   3 -26 -26   12.22    1.22 
   4 -26 -26    2.13    0.78 
   5 -26 -26    4.05    0.89 
   6 -26 -26    2.77    0.77 
   7 -26 -26    0.38    0.67 
   8 -26 -26   -1.08    0.62 
   9 -26 -26    0.07    0.63 
  10 -26 -26   -0.17    0.69 
  -3 -25 -26    1.48    0.77 
  -2 -25 -26    0.99    0.73 
  -1 -25 -26    0.44    0.73 
   0 -25 -26    2.16    0.78 
   1 -25 -26   -0.12    0.68 
   2 -25 -26    3.15    0.91 
   3 -25 -26    1.54    0.76 
   4 -25 -26    0.32    0.71 
   5 -25 -26    0.46    0.66 
   6 -25 -26   -0.46    0.60 
   7 -25 -26   -0.86    0.60 
   8 -25 -26    0.54    0.67 
   9 -25 -26    0.21    0.65 
  10 -25 -26    3.58    0.85 
  11 -25 -26    1.29    0.75 
  -4 -24 -26   -0.50    0.72 
  -3 -24 -26    9.45    1.15 
  -2 -24 -26    0.23    0.71 
  -1 -24 -26   11.31    1.17 
   0 -24 -26    1.72    0.74 
   1 -24 -26    2.63    0.82 
   2 -24 -26    1.97    0.79 
   3 -24 -26   -0.18    0.68 
   4 -24 -26   -0.33    0.68 
   5 -24 -26    1.14    0.69 
   6 -24 -26    3.44    0.80 
   7 -24 -26   -0.47    0.62 
   8 -24 -26    6.02    0.96 
   9 -24 -26    0.14    0.64 
  10 -24 -26   15.17    1.20 
  11 -24 -26    0.16    0.64 
  -4 -23 -26    1.21    0.83 
  -3 -23 -26    8.16    1.08 
  -2 -23 -26   -0.41    0.65 
  -1 -23 -26    5.38    0.94 
   0 -23 -26   13.37    1.22 
   1 -23 -26    1.68    0.77 
   2 -23 -26   23.42    1.48 
   3 -23 -26   -0.42    0.67 
   4 -23 -26   17.30    1.25 
   5 -23 -26    0.57    0.69 
   6 -23 -26    3.55    0.78 
   7 -23 -26    1.76    0.75 
   8 -23 -26    0.13    0.65 
   9 -23 -26    0.08    0.66 
  10 -23 -26    1.61    0.65 
  11 -23 -26    0.21    0.64 
  12 -23 -26    2.56    0.76 
  -4 -22 -26   -0.09    0.70 
  -3 -22 -26    3.26    0.87 
  -2 -22 -26    1.37    0.79 
  -1 -22 -26   -0.72    0.66 
   0 -22 -26    6.55    1.00 
   1 -22 -26   -0.51    0.66 
   2 -22 -26    3.70    0.81 
   3 -22 -26   -0.89    0.64 
   4 -22 -26    2.11    0.73 
   5 -22 -26    1.01    0.72 
   6 -22 -26    2.64    0.72 
   7 -22 -26    1.07    0.68 
   8 -22 -26    0.17    0.66 
   9 -22 -26    0.10    0.62 
  10 -22 -26   -0.35    0.62 
  11 -22 -26    0.31    0.66 
  12 -22 -26    4.15    0.84 
  -5 -21 -26    0.33    0.74 
  -4 -21 -26    2.74    0.82 
  -3 -21 -26    1.03    0.73 
  -2 -21 -26   13.36    1.23 
  -1 -21 -26    0.15    0.70 
   0 -21 -26    5.27    0.92 
   1 -21 -26   -0.54    0.60 
   2 -21 -26    4.60    0.92 
   3 -21 -26    3.91    0.83 
   4 -21 -26    3.25    0.79 
   5 -21 -26    1.48    0.69 
   6 -21 -26    3.09    0.75 
   7 -21 -26    2.32    0.73 
   8 -21 -26    3.07    0.78 
   9 -21 -26    0.22    0.65 
  10 -21 -26    4.17    0.86 
  11 -21 -26    0.77    0.67 
  12 -21 -26    0.27    0.67 
  -5 -20 -26    9.22    1.14 
  -4 -20 -26    0.05    0.69 
  -3 -20 -26    1.75    0.76 
  -2 -20 -26    3.96    0.89 
  -1 -20 -26    1.36    0.72 
   0 -20 -26    3.07    0.78 
   1 -20 -26    0.42    0.64 
   2 -20 -26    0.17    0.63 
   3 -20 -26    0.42    0.67 
   4 -20 -26    9.43    1.03 
   5 -20 -26   -0.03    0.63 
   6 -20 -26   12.29    1.08 
   7 -20 -26    0.70    0.64 
   8 -20 -26    4.84    0.85 
   9 -20 -26    0.31    0.63 
  10 -20 -26   -0.05    0.58 
  11 -20 -26   -0.12    0.61 
  12 -20 -26    0.49    0.63 
  13 -20 -26    0.82    0.78 
  -5 -19 -26    2.52    0.83 
  -4 -19 -26   -0.18    0.68 
  -3 -19 -26    1.45    0.78 
  -2 -19 -26    1.89    0.75 
  -1 -19 -26    0.03    0.66 
   0 -19 -26    2.74    0.75 
   1 -19 -26   -0.49    0.57 
   2 -19 -26    8.48    1.00 
   3 -19 -26   -1.15    0.58 
   4 -19 -26    4.68    0.85 
   5 -19 -26    2.96    0.79 
   6 -19 -26    2.11    0.71 
   7 -19 -26    1.07    0.67 
   8 -19 -26   14.62    1.13 
   9 -19 -26   -0.26    0.60 
  10 -19 -26    2.41    0.73 
  11 -19 -26   -0.60    0.57 
  12 -19 -26   -1.21    0.60 
  -6 -18 -26   -0.27    0.70 
  -5 -18 -26   -0.94    0.66 
  -4 -18 -26    0.64    0.74 
  -3 -18 -26    0.04    0.69 
  -2 -18 -26    0.43    0.68 
  -1 -18 -26   -0.53    0.60 
   0 -18 -26    1.12    0.66 
   1 -18 -26   -0.17    0.60 
   2 -18 -26    2.16    0.69 
   3 -18 -26    4.37    0.82 
   4 -18 -26   -0.02    0.62 
   5 -18 -26   15.11    1.15 
   6 -18 -26    0.94    0.64 
   7 -18 -26    7.28    0.93 
   8 -18 -26    4.84    0.81 
   9 -18 -26    2.41    0.72 
  10 -18 -26    8.74    0.99 
  11 -18 -26    0.45    0.66 
  12 -18 -26    1.35    0.74 
  -6 -17 -26    0.76    0.74 
  -5 -17 -26    0.07    0.67 
  -4 -17 -26    0.70    0.77 
  -3 -17 -26    1.73    0.76 
  -2 -17 -26   -0.68    0.63 
  -1 -17 -26    1.40    0.68 
   0 -17 -26    0.40    0.63 
   1 -17 -26    0.61    0.64 
   2 -17 -26    1.20    0.69 
   3 -17 -26    4.30    0.82 
   4 -17 -26   -0.14    0.65 
   5 -17 -26    9.43    0.97 
   6 -17 -26    0.36    0.59 
   7 -17 -26    3.05    0.74 
   8 -17 -26    1.33    0.67 
   9 -17 -26    6.28    0.74 
  10 -17 -26    5.34    0.69 
  11 -17 -26    0.17    0.51 
  12 -17 -26    5.73    1.25 
  13 -17 -26   -0.25    0.98 
  -6 -16 -26   -0.51    0.67 
  -5 -16 -26    1.77    0.77 
  -4 -16 -26    1.74    0.73 
  -3 -16 -26    2.30    0.73 
  -2 -16 -26    3.89    0.82 
  -1 -16 -26    2.50    0.76 
   0 -16 -26   -0.24    0.61 
   1 -16 -26    3.90    0.76 
   2 -16 -26    0.25    0.60 
   3 -16 -26   11.60    1.06 
   4 -16 -26    0.84    0.65 
   5 -16 -26    2.36    0.57 
   6 -16 -26    0.82    0.53 
   7 -16 -26    3.99    0.64 
   8 -16 -26    1.68    0.56 
   9 -16 -26   18.66    0.95 
  10 -16 -26    1.63    0.55 
  11 -16 -26    7.96    0.79 
  12 -16 -26    0.35    1.01 
  13 -16 -26    0.92    1.01 
  14 -16 -26    1.15    1.09 
  -6 -15 -26    1.98    0.79 
  -5 -15 -26   -0.74    0.64 
  -4 -15 -26   10.52    1.10 
  -3 -15 -26    0.86    0.70 
  -2 -15 -26   29.54    1.56 
  -1 -15 -26    2.22    0.71 
   0 -15 -26    7.80    0.95 
   1 -15 -26    2.38    0.67 
   2 -15 -26    1.08    0.48 
   3 -15 -26    6.88    0.68 
   4 -15 -26    1.52    0.53 
   5 -15 -26    3.18    0.58 
   6 -15 -26    1.08    0.53 
   7 -15 -26    0.99    0.55 
   8 -15 -26    8.80    0.78 
   9 -15 -26    9.59    0.77 
  10 -15 -26    8.44    0.75 
  11 -15 -26    4.52    1.13 
  12 -15 -26   -0.82    0.96 
  13 -15 -26    0.76    1.05 
  14 -15 -26    0.14    1.05 
  -6 -14 -26    3.03    0.86 
  -5 -14 -26    0.61    0.73 
  -4 -14 -26    0.79    0.68 
  -3 -14 -26    4.25    0.84 
  -2 -14 -26    8.95    1.01 
  -1 -14 -26    0.81    0.52 
   0 -14 -26   10.84    0.76 
   1 -14 -26    5.76    0.66 
   2 -14 -26    0.97    0.46 
   3 -14 -26    2.13    0.53 
   4 -14 -26    3.41    0.58 
   5 -14 -26    0.85    0.51 
   6 -14 -26    0.64    0.53 
   7 -14 -26    1.00    0.54 
   8 -14 -26    5.19    0.67 
   9 -14 -26    9.67    0.78 
  10 -14 -26    2.06    0.60 
  11 -14 -26    2.45    1.10 
  12 -14 -26   -0.02    1.01 
  13 -14 -26    0.92    1.08 
  14 -14 -26   -0.88    1.02 
  -7 -13 -26    0.42    0.73 
  -6 -13 -26    2.59    0.80 
  -5 -13 -26    2.67    0.77 
  -4 -13 -26    1.38    0.59 
  -3 -13 -26    2.28    0.60 
  -2 -13 -26    2.86    0.57 
  -1 -13 -26    1.88    0.53 
   0 -13 -26    5.75    0.66 
   1 -13 -26    3.44    0.56 
   2 -13 -26    0.55    0.48 
   3 -13 -26    0.48    0.48 
   4 -13 -26    2.80    0.55 
   5 -13 -26    2.09    0.54 
   6 -13 -26    1.62    0.52 
   7 -13 -26    4.60    0.65 
   8 -13 -26    0.79    0.50 
   9 -13 -26    1.61    0.54 
  10 -13 -26   -0.03    0.94 
  11 -13 -26    3.90    1.15 
  12 -13 -26    1.05    1.03 
  13 -13 -26    0.35    1.03 
  14 -13 -26   -0.37    1.03 
  -7 -12 -26    1.98    0.83 
  -6 -12 -26    1.96    0.63 
  -5 -12 -26    8.66    0.80 
  -4 -12 -26    1.82    0.57 
  -3 -12 -26   18.55    0.96 
  -2 -12 -26    2.40    0.58 
  -1 -12 -26   19.92    0.94 
   0 -12 -26   13.84    0.84 
   1 -12 -26    8.85    0.72 
   2 -12 -26   17.06    0.87 
   3 -12 -26    4.07    0.60 
   4 -12 -26    6.95    0.70 
   5 -12 -26   13.26    0.83 
   6 -12 -26   -0.66    0.45 
   7 -12 -26   30.60    1.17 
   8 -12 -26   -0.28    0.49 
   9 -12 -26   23.42    1.10 
  10 -12 -26    0.45    0.94 
  11 -12 -26    4.34    1.19 
  12 -12 -26    3.34    1.15 
  13 -12 -26    3.98    1.20 
  14 -12 -26   -0.76    1.02 
  -7 -11 -26    0.02    0.56 
  -6 -11 -26    1.82    0.60 
  -5 -11 -26    2.08    0.58 
  -4 -11 -26    0.34    0.52 
  -3 -11 -26    5.47    0.68 
  -2 -11 -26    4.70    0.65 
  -1 -11 -26   12.49    0.80 
   0 -11 -26    6.29    0.63 
   1 -11 -26    3.51    0.57 
   3 -11 -26    1.36    0.50 
   4 -11 -26    1.11    0.51 
   5 -11 -26   13.95    0.81 
   6 -11 -26   -0.78    0.46 
   7 -11 -26   15.02    0.84 
   8 -11 -26   -0.62    0.46 
   9 -11 -26    7.25    1.33 
  10 -11 -26   -0.32    0.92 
  11 -11 -26    0.93    0.99 
  12 -11 -26    0.42    1.01 
  13 -11 -26    0.41    1.02 
  14 -11 -26    0.06    1.05 
  -7 -10 -26    3.22    0.68 
  -6 -10 -26    4.45    0.72 
  -5 -10 -26    8.44    0.80 
  -4 -10 -26    0.68    0.52 
  -3 -10 -26    8.08    0.75 
  -2 -10 -26    3.25    0.60 
  -1 -10 -26    4.20    0.61 
   0 -10 -26    0.30    0.47 
   1 -10 -26    0.12    0.46 
   2 -10 -26    0.17    0.46 
   3 -10 -26    0.60    0.45 
   4 -10 -26   -0.35    0.43 
   5 -10 -26    2.33    0.52 
   6 -10 -26    0.73    0.50 
   7 -10 -26   12.00    0.80 
   8 -10 -26   -0.56    0.54 
   9 -10 -26   17.45    1.61 
  10 -10 -26    2.59    1.07 
  11 -10 -26   13.65    1.53 
  12 -10 -26    3.24    1.17 
  13 -10 -26    4.99    1.25 
  14 -10 -26    1.59    1.10 
  15 -10 -26    2.14    1.15 
  -7  -9 -26    0.87    0.60 
  -6  -9 -26    2.70    0.65 
  -5  -9 -26    3.60    0.62 
  -4  -9 -26    0.99    0.54 
  -3  -9 -26    1.77    0.54 
  -2  -9 -26    6.23    0.69 
  -1  -9 -26    2.75    0.57 
   0  -9 -26    2.11    0.52 
   1  -9 -26    6.15    0.65 
   2  -9 -26    0.50    0.44 
   3  -9 -26    0.54    0.44 
   4  -9 -26    0.21    0.43 
   5  -9 -26   -0.27    0.45 
   6  -9 -26    0.44    0.48 
   7  -9 -26    2.25    0.51 
   8  -9 -26   -0.15    0.94 
   9  -9 -26    9.74    1.40 
  10  -9 -26   -0.57    0.91 
  11  -9 -26    9.58    1.41 
  12  -9 -26    1.23    1.05 
  13  -9 -26    3.95    1.19 
  14  -9 -26    1.09    1.11 
  15  -9 -26    1.07    1.09 
  -7  -8 -26    0.89    0.58 
  -6  -8 -26    1.49    0.59 
  -5  -8 -26    0.45    0.54 
  -4  -8 -26    5.61    0.69 
  -3  -8 -26    0.21    0.50 
  -2  -8 -26    3.38    0.58 
  -1  -8 -26    3.74    0.59 
   0  -8 -26    2.06    0.52 
   1  -8 -26   15.43    0.82 
   2  -8 -26    0.14    0.44 
   3  -8 -26    4.80    0.61 
   4  -8 -26    3.16    0.55 
   5  -8 -26    4.73    0.60 
   6  -8 -26   -0.47    0.46 
   7  -8 -26   -0.32    0.97 
   8  -8 -26    3.34    1.10 
   9  -8 -26   12.97    1.48 
  10  -8 -26    0.38    0.96 
  11  -8 -26   13.73    1.53 
  12  -8 -26    0.44    1.00 
  13  -8 -26    1.30    1.11 
  14  -8 -26    3.34    1.20 
  15  -8 -26    1.04    1.10 
  -7  -7 -26    0.49    0.58 
  -6  -7 -26    1.14    0.59 
  -5  -7 -26    0.20    0.53 
  -4  -7 -26    1.34    0.55 
  -3  -7 -26    2.55    0.57 
  -2  -7 -26    6.55    0.68 
  -1  -7 -26    2.44    0.54 
   0  -7 -26    5.63    0.64 
   1  -7 -26    4.15    0.57 
   2  -7 -26    1.09    0.46 
   3  -7 -26    1.39    0.48 
   4  -7 -26    1.45    0.47 
   5  -7 -26    2.87    0.52 
   6  -7 -26   -0.37    0.44 
   7  -7 -26    4.28    1.15 
   8  -7 -26    3.31    1.12 
   9  -7 -26    3.49    1.10 
  10  -7 -26    4.45    1.12 
  11  -7 -26    4.68    1.19 
  12  -7 -26    3.76    1.17 
  13  -7 -26   -0.51    1.01 
  14  -7 -26    2.27    1.16 
  15  -7 -26    1.26    1.13 
  -7  -6 -26    0.75    1.00 
  -6  -6 -26    0.02    0.57 
  -5  -6 -26    0.94    0.56 
  -4  -6 -26    0.56    0.49 
  -3  -6 -26    2.56    0.57 
  -2  -6 -26    0.54    0.49 
  -1  -6 -26    1.02    0.48 
   0  -6 -26    1.59    0.50 
   1  -6 -26    0.74    0.47 
   2  -6 -26    3.73    0.56 
   3  -6 -26    0.17    0.43 
   4  -6 -26    0.32    0.43 
   5  -6 -26    4.87    0.60 
   6  -6 -26    0.61    0.94 
   7  -6 -26   10.98    1.44 
   8  -6 -26    4.89    1.16 
   9  -6 -26    1.54    1.01 
  10  -6 -26    6.65    1.29 
  11  -6 -26   -1.47    0.90 
  12  -6 -26    2.22    1.13 
  13  -6 -26    1.06    1.09 
  14  -6 -26    1.84    1.18 
  15  -6 -26    0.11    1.05 
  -7  -5 -26   -0.09    0.95 
  -6  -5 -26    0.27    0.55 
  -5  -5 -26    0.23    0.56 
  -4  -5 -26    0.34    0.51 
  -3  -5 -26    6.98    0.71 
  -2  -5 -26   -0.20    0.44 
  -1  -5 -26    4.51    0.61 
   0  -5 -26    5.44    0.64 
   1  -5 -26    1.41    0.47 
   2  -5 -26   14.43    0.79 
   3  -5 -26    0.31    0.42 
   4  -5 -26    5.11    0.60 
   5  -5 -26    4.02    0.62 
   6  -5 -26   -0.18    0.95 
   7  -5 -26    2.91    1.11 
   8  -5 -26    3.58    1.14 
   9  -5 -26    2.96    1.07 
  10  -5 -26    1.78    1.01 
  11  -5 -26   -0.49    0.93 
  12  -5 -26    0.58    1.07 
  13  -5 -26    0.15    0.98 
  14  -5 -26    3.04    1.21 
  15  -5 -26   -1.29    0.97 
  -7  -4 -26    8.30    1.38 
  -6  -4 -26    3.06    1.05 
  -5  -4 -26    8.35    0.80 
  -4  -4 -26    1.16    0.55 
  -3  -4 -26    4.21    0.63 
  -2  -4 -26    0.11    0.46 
  -1  -4 -26    1.82    0.52 
   0  -4 -26    2.83    0.53 
   1  -4 -26    2.78    0.53 
   2  -4 -26    3.56    0.54 
   3  -4 -26    7.85    0.66 
   4  -4 -26    6.21    0.61 
   5  -4 -26    5.48    1.21 
   6  -4 -26    7.79    1.33 
   7  -4 -26   -0.33    0.98 
   8  -4 -26    9.15    1.38 
   9  -4 -26    3.10    1.10 
  10  -4 -26    0.48    0.96 
  11  -4 -26    1.95    1.05 
  12  -4 -26   -0.48    0.99 
  13  -4 -26    1.44    1.11 
  14  -4 -26    2.14    1.16 
  15  -4 -26    0.07    1.10 
  -7  -3 -26    4.84    1.20 
  -6  -3 -26    1.29    1.01 
  -5  -3 -26    1.99    0.63 
  -4  -3 -26    7.74    0.76 
  -3  -3 -26    0.37    0.52 
  -2  -3 -26   13.17    0.82 
  -1  -3 -26    3.12    0.58 
   0  -3 -26    3.86    0.55 
   1  -3 -26    7.54    0.66 
   2  -3 -26    0.08    0.42 
   3  -3 -26    3.70    0.53 
   4  -3 -26    1.44    0.91 
   5  -3 -26    5.31    1.17 
   6  -3 -26    3.64    1.14 
   7  -3 -26    1.00    1.02 
   8  -3 -26    2.43    1.07 
   9  -3 -26    5.48    1.20 
  10  -3 -26   -0.06    0.94 
  11  -3 -26    5.03    1.22 
  12  -3 -26    0.97    1.07 
  13  -3 -26    5.07    1.30 
  14  -3 -26    0.64    1.10 
  15  -3 -26   -0.60    1.07 
  -7  -2 -26    4.40    1.21 
  -6  -2 -26    1.09    0.94 
  -5  -2 -26    4.52    0.70 
  -4  -2 -26    4.37    0.67 
  -3  -2 -26    3.22    0.62 
  -2  -2 -26   12.42    0.83 
  -1  -2 -26    0.32    0.46 
   0  -2 -26    2.36    0.51 
   1  -2 -26    2.22    0.51 
   2  -2 -26    1.61    0.48 
   3  -2 -26    2.14    0.48 
   4  -2 -26    0.13    0.92 
   5  -2 -26    1.06    1.03 
   6  -2 -26   11.44    1.44 
   7  -2 -26    1.49    1.03 
   8  -2 -26    2.03    1.07 
   9  -2 -26    0.74    1.00 
  10  -2 -26   -0.38    0.93 
  11  -2 -26    1.71    1.06 
  12  -2 -26    1.77    1.12 
  13  -2 -26    1.84    1.07 
  14  -2 -26    1.13    1.12 
  15  -2 -26    3.40    1.22 
  -8  -1 -26    2.32    1.10 
  -7  -1 -26    1.96    1.04 
  -6  -1 -26   -0.23    0.92 
  -5  -1 -26    4.89    1.11 
  -4  -1 -26    0.25    0.51 
  -3  -1 -26    4.91    0.66 
  -2  -1 -26    5.37    0.82 
  -1  -1 -26    0.42    0.47 
   0  -1 -26   23.43    0.99 
   1  -1 -26    0.68    0.44 
   2  -1 -26   22.65    0.94 
   3  -1 -26    0.64    0.89 
   4  -1 -26   11.63    1.37 
   5  -1 -26    0.20    0.98 
   6  -1 -26    8.96    1.39 
   7  -1 -26    1.72    1.08 
   8  -1 -26    0.96    1.01 
   9  -1 -26    3.58    1.12 
  10  -1 -26    0.49    0.95 
  11  -1 -26   -0.24    0.96 
  12  -1 -26   11.17    1.53 
  13  -1 -26   -0.27    0.95 
  14  -1 -26    9.65    1.52 
  15  -1 -26    0.84    1.09 
  -8   0 -26    3.54    1.11 
  -7   0 -26    0.11    0.94 
  -6   0 -26    2.90    1.07 
  -5   0 -26    6.58    1.28 
  -4   0 -26   -0.57    0.48 
  -3   0 -26   18.57    1.00 
  -2   0 -26    0.82    0.49 
  -1   0 -26   14.50    0.83 
   0   0 -26    9.23    0.72 
   1   0 -26    0.68    0.44 
   2   0 -26    7.06    0.72 
   3   0 -26    5.45    1.13 
   4   0 -26    5.28    1.16 
   5   0 -26    6.97    1.35 
   6   0 -26    6.54    1.32 
   7   0 -26    3.82    1.16 
   8   0 -26    0.70    1.00 
   9   0 -26    1.89    1.07 
  10   0 -26   19.14    1.69 
  11   0 -26   -0.62    0.98 
  12   0 -26   34.28    2.15 
  13   0 -26    0.15    1.06 
  14   0 -26    8.36    1.46 
  15   0 -26    0.40    1.13 
  -8   1 -26    3.04    1.15 
  -7   1 -26    1.08    1.05 
  -6   1 -26    1.04    1.03 
  -5   1 -26    3.94    1.12 
  -4   1 -26    0.02    0.91 
  -3   1 -26    7.81    0.94 
  -2   1 -26    3.56    0.61 
  -1   1 -26    3.04    0.55 
   0   1 -26   24.27    0.99 
   1   1 -26    0.73    0.44 
   2   1 -26   22.97    1.61 
   3   1 -26    0.63    0.92 
   4   1 -26   13.88    1.44 
   5   1 -26    1.57    1.08 
   6   1 -26    5.70    1.24 
   7   1 -26    2.02    1.09 
   8   1 -26    0.41    0.96 
   9   1 -26    2.66    1.14 
  10   1 -26    5.16    1.21 
  11   1 -26   -0.54    0.97 
  12   1 -26   15.59    1.64 
  13   1 -26   -0.04    1.03 
  14   1 -26    8.73    1.52 
  15   1 -26   -0.50    1.07 
  -7   2 -26    3.33    1.13 
  -6   2 -26    0.93    0.98 
  -5   2 -26    5.41    1.20 
  -4   2 -26    2.13    0.99 
  -3   2 -26    5.88    1.19 
  -2   2 -26   10.12    0.79 
  -1   2 -26   -0.06    0.46 
   0   2 -26    5.71    0.77 
   1   2 -26    1.65    0.95 
   3   2 -26    1.08    1.00 
   4   2 -26    3.22    1.04 
   5   2 -26   -0.60    0.97 
   6   2 -26   11.22    1.45 
   7   2 -26    2.69    1.07 
   8   2 -26    0.64    0.99 
   9   2 -26    0.98    0.95 
  10   2 -26   -0.22    0.95 
  11   2 -26   -0.10    1.00 
  12   2 -26    3.51    1.20 
  13   2 -26    0.32    1.03 
  14   2 -26    4.08    1.24 
  15   2 -26    2.71    1.24 
  -7   3 -26    3.54    1.13 
  -6   3 -26    0.53    0.98 
  -5   3 -26    3.01    1.09 
  -4   3 -26    7.49    1.29 
  -3   3 -26    1.87    0.93 
  -2   3 -26   14.08    0.85 
  -1   3 -26    2.82    0.57 
   0   3 -26    3.66    0.59 
   1   3 -26    7.22    1.23 
   2   3 -26    1.13    0.92 
   3   3 -26    2.39    1.05 
   4   3 -26    2.37    1.02 
   5   3 -26    5.43    1.25 
   6   3 -26    7.18    1.35 
   7   3 -26    1.07    1.03 
   8   3 -26    1.86    1.05 
   9   3 -26    3.85    1.15 
  10   3 -26   -0.07    0.97 
  11   3 -26    3.40    1.17 
  12   3 -26    0.61    1.05 
  13   3 -26    5.89    1.37 
  14   3 -26    0.97    1.13 
  15   3 -26    0.42    1.14 
  -7   4 -26    9.65    1.40 
  -6   4 -26    2.72    1.06 
  -5   4 -26    9.06    1.35 
  -4   4 -26    4.10    1.08 
  -3   4 -26    3.67    1.06 
  -2   4 -26    4.40    1.06 
  -1   4 -26    0.97    0.49 
   0   4 -26    2.23    0.93 
   1   4 -26    4.93    1.12 
   2   4 -26    0.46    0.87 
   3   4 -26    9.25    1.32 
   4   4 -26    6.06    1.22 
   5   4 -26    6.41    1.30 
   6   4 -26    8.86    1.38 
   7   4 -26    0.93    1.04 
   8   4 -26    9.15    1.41 
   9   4 -26    3.47    1.15 
  10   4 -26    0.82    0.99 
  11   4 -26    4.61    1.14 
  12   4 -26    0.44    0.98 
  13   4 -26    1.50    1.15 
  14   4 -26    1.64    1.16 
  15   4 -26   -0.66    1.07 
  -7   5 -26    3.10    1.12 
  -6   5 -26    1.09    0.97 
  -5   5 -26    2.87    1.03 
  -4   5 -26    1.24    0.96 
  -3   5 -26    7.12    1.23 
  -2   5 -26   -0.02    0.84 
  -1   5 -26    4.55    1.11 
   0   5 -26    4.51    1.09 
   1   5 -26    0.91    0.93 
   2   5 -26   14.23    1.40 
   3   5 -26    1.82    0.96 
   4   5 -26    8.15    1.30 
   5   5 -26    3.31    1.14 
   6   5 -26    2.99    1.14 
   7   5 -26    0.43    1.03 
   8   5 -26    5.97    1.24 
   9   5 -26    2.81    1.11 
  10   5 -26    1.55    1.01 
  11   5 -26    0.63    1.01 
  12   5 -26   -0.11    0.96 
  13   5 -26   -0.81    1.06 
  14   5 -26    3.43    1.27 
  15   5 -26   -0.63    1.05 
  -7   6 -26    0.94    1.00 
  -6   6 -26   -0.02    0.95 
  -5   6 -26    1.42    1.02 
  -4   6 -26    0.48    0.91 
  -3   6 -26    4.24    1.08 
  -2   6 -26   -0.12    0.82 
  -1   6 -26    1.66    0.94 
   0   6 -26    2.56    0.95 
   1   6 -26    0.60    0.94 
   2   6 -26    8.00    1.22 
   3   6 -26    0.56    0.93 
   4   6 -26    0.98    0.92 
   5   6 -26    5.79    1.23 
   6   6 -26   -0.31    0.96 
   7   6 -26   12.74    1.50 
   8   6 -26    4.27    1.19 
   9   6 -26    2.11    1.08 
  10   6 -26    3.78    1.17 
  11   6 -26    0.49    1.02 
  12   6 -26    1.07    1.04 
  13   6 -26    1.37    1.14 
  14   6 -26    1.03    1.12 
  15   6 -26   -1.80    0.93 
  -7   7 -26    2.93    1.08 
  -6   7 -26    0.95    0.99 
  -5   7 -26    0.47    0.90 
  -4   7 -26    0.94    0.93 
  -3   7 -26    1.97    0.94 
  -2   7 -26    6.76    1.23 
  -1   7 -26    1.44    0.93 
   0   7 -26    4.70    1.08 
   1   7 -26    0.14    0.89 
   2   7 -26    3.28    1.02 
   3   7 -26   -0.19    0.91 
   4   7 -26    0.82    0.93 
   5   7 -26    4.08    1.15 
   6   7 -26   -0.80    0.99 
   7   7 -26    6.65    1.31 
   8   7 -26    2.89    1.15 
   9   7 -26   -0.01    0.97 
  10   7 -26    5.49    1.28 
  11   7 -26    1.63    1.07 
  12   7 -26    5.38    1.26 
  13   7 -26   -0.26    1.03 
  14   7 -26    2.54    1.17 
  15   7 -26   -0.29    1.09 
  -7   8 -26    2.26    1.07 
  -6   8 -26   -0.17    0.97 
  -5   8 -26    0.07    0.93 
  -4   8 -26    4.60    1.16 
  -3   8 -26    0.56    0.85 
  -2   8 -26    3.70    1.03 
  -1   8 -26    3.18    1.01 
   0   8 -26    4.83    1.06 
   1   8 -26   13.70    1.44 
   2   8 -26    0.99    0.90 
   3   8 -26    4.99    1.16 
   4   8 -26    2.68    1.05 
   5   8 -26    4.58    1.16 
   6   8 -26   -0.05    1.00 
   7   8 -26    0.93    1.06 
   8   8 -26    4.57    1.22 
   9   8 -26   10.98    1.51 
  10   8 -26    0.43    0.99 
  11   8 -26   12.88    1.57 
  12   8 -26    0.61    1.07 
  13   8 -26    0.40    1.07 
  14   8 -26    3.12    1.22 
  15   8 -26    0.67    1.09 
  -7   9 -26    1.00    0.99 
  -6   9 -26    0.65    0.94 
  -5   9 -26    1.86    1.06 
  -4   9 -26    3.51    1.10 
  -3   9 -26   -0.07    0.85 
  -2   9 -26    6.90    1.27 
  -1   9 -26    3.04    1.03 
   0   9 -26    2.62    1.00 
   1   9 -26   10.83    1.33 
   2   9 -26    0.64    0.89 
   3   9 -26    2.27    1.04 
   4   9 -26    1.80    0.94 
   5   9 -26    1.56    1.00 
   6   9 -26   -0.09    0.97 
   7   9 -26    1.01    1.07 
   8   9 -26    1.31    1.03 
   9   9 -26    9.02    1.43 
  10   9 -26   -0.14    0.99 
  11   9 -26    8.36    1.43 
  12   9 -26   -0.83    0.92 
  13   9 -26    3.20    1.22 
  14   9 -26    0.35    1.08 
  15   9 -26    0.91    1.14 
  -7  10 -26    3.92    1.18 
  -6  10 -26    4.19    1.16 
  -5  10 -26   11.92    1.44 
  -4  10 -26    1.76    0.98 
  -3  10 -26    9.63    1.34 
  -2  10 -26    3.79    1.06 
  -1  10 -26    3.99    1.08 
   0  10 -26    0.74    0.90 
   1  10 -26    0.58    0.92 
   2  10 -26    1.50    0.94 
   3  10 -26    1.32    0.98 
   4  10 -26   -0.08    0.91 
   5  10 -26   -0.38    0.96 
   6  10 -26    0.02    0.97 
   7  10 -26   11.29    1.53 
   8  10 -26   -0.47    1.01 
   9  10 -26   20.54    1.74 
  10  10 -26    1.64    1.05 
  11  10 -26   13.76    1.61 
  12  10 -26    2.45    1.17 
  13  10 -26    4.12    1.24 
  14  10 -26    2.34    1.23 
  15  10 -26    1.61    1.14 
  -7  11 -26    1.16    1.07 
  -6  11 -26    1.92    1.06 
  -5  11 -26    3.45    1.09 
  -4  11 -26   -0.01    0.89 
  -3  11 -26    6.24    1.23 
  -2  11 -26    5.03    1.15 
  -1  11 -26    9.80    1.33 
   0  11 -26    3.97    1.10 
   1  11 -26    2.22    0.99 
   2  11 -26    1.75    0.99 
   3  11 -26    0.32    0.96 
   4  11 -26    0.18    0.94 
   5  11 -26   12.09    1.50 
   6  11 -26    0.24    0.99 
   7  11 -26   12.49    1.57 
   8  11 -26    0.25    1.08 
   9  11 -26    7.62    1.41 
  10  11 -26    1.57    1.09 
  11  11 -26    3.23    1.22 
  12  11 -26    0.94    1.03 
  13  11 -26    0.89    1.06 
  14  11 -26    0.84    1.07 
  -7  12 -26    2.54    1.06 
  -6  12 -26    2.92    1.06 
  -5  12 -26    8.52    1.36 
  -4  12 -26    1.03    0.97 
  -3  12 -26   17.37    1.57 
  -2  12 -26    3.81    1.09 
  -1  12 -26   21.29    1.65 
   0  12 -26   14.92    1.46 
   1  12 -26    9.13    1.30 
   2  12 -26   16.52    1.53 
   3  12 -26    4.02    1.11 
   4  12 -26    6.41    1.30 
   5  12 -26   14.76    1.55 
   6  12 -26   -0.87    0.99 
   7  12 -26   30.03    2.05 
   8  12 -26   -0.12    1.03 
   9  12 -26   21.77    1.85 
  10  12 -26   -0.31    1.01 
  11  12 -26    2.72    1.15 
  12  12 -26    2.89    1.19 
  13  12 -26    3.22    1.17 
  14  12 -26   -0.19    1.04 
  -7  13 -26    1.78    1.04 
  -6  13 -26    2.24    1.02 
  -5  13 -26    4.33    1.12 
  -4  13 -26    1.20    0.99 
  -2  13 -26    1.86    0.96 
  -1  13 -26    7.85    1.25 
   0  13 -26    7.11    1.26 
   1  13 -26    3.58    1.09 
   2  13 -26    4.37    1.10 
   3  13 -26    0.35    0.97 
   4  13 -26    3.95    1.13 
   5  13 -26    4.41    1.20 
   6  13 -26    0.05    1.07 
   8  13 -26   -0.19    1.00 
  10  13 -26    0.11    0.98 
  11  13 -26    1.40    1.08 
  12  13 -26    0.08    0.90 
  13  13 -26    0.36    0.96 
  14  13 -26    0.38    1.05 
  -6  14 -26    3.65    1.13 
  -5  14 -26    1.16    1.00 
  -4  14 -26    0.96    0.96 
  -3  14 -26    3.18    1.08 
  -2  14 -26    3.76    1.08 
  -1  14 -26    0.77    0.87 
   0  14 -26    9.55    1.36 
   1  14 -26    5.53    1.21 
   2  14 -26    0.41    0.94 
   3  14 -26    0.12    0.93 
   4  14 -26    0.84    1.00 
   5  14 -26    0.80    1.07 
   6  14 -26    0.41    1.04 
   7  14 -26    1.97    1.10 
   8  14 -26    4.55    1.27 
   9  14 -26    9.18    1.43 
  10  14 -26    1.51    1.04 
  11  14 -26    0.83    1.06 
  12  14 -26    0.48    1.04 
  13  14 -26    1.32    1.10 
  14  14 -26   -0.59    0.98 
  -6  15 -26    3.26    1.12 
  -5  15 -26    0.78    0.97 
  -4  15 -26    8.32    1.36 
  -3  15 -26    0.98    0.93 
  -2  15 -26   29.01    1.96 
  -1  15 -26    2.80    1.04 
   0  15 -26   10.78    1.40 
   1  15 -26    3.71    1.07 
   2  15 -26    0.68    0.96 
   3  15 -26    5.93    1.22 
   4  15 -26    2.82    1.07 
   5  15 -26    2.63    1.04 
   6  15 -26    1.85    1.08 
   7  15 -26    1.15    1.09 
   8  15 -26    8.97    1.49 
   9  15 -26    7.24    1.42 
  10  15 -26    7.20    1.39 
  11  15 -26    4.85    1.25 
  12  15 -26    1.98    1.05 
  13  15 -26   -0.06    0.98 
  14  15 -26   -0.18    1.01 
  -6  16 -26    0.55    0.99 
  -5  16 -26    2.17    1.06 
  -4  16 -26    4.12    1.14 
  -3  16 -26    0.32    0.92 
  -1  16 -26    2.64    1.00 
   0  16 -26    1.75    0.93 
   1  16 -26    5.12    1.21 
   2  16 -26    0.94    0.99 
   3  16 -26   12.11    1.42 
   4  16 -26    0.13    0.93 
   5  16 -26    1.57    1.01 
   6  16 -26    1.33    1.10 
   7  16 -26    2.47    1.13 
   8  16 -26    3.21    1.22 
   9  16 -26   18.89    1.73 
  10  16 -26    1.95    1.07 
  11  16 -26    7.36    1.45 
  12  16 -26   -0.35    0.96 
  13  16 -26    0.80    1.06 
  14  16 -26    1.08    1.09 
  -6  17 -26    0.89    1.06 
  -5  17 -26    1.00    1.02 
  -4  17 -26    2.10    1.02 
  -3  17 -26    3.17    1.03 
  -2  17 -26    0.48    0.89 
  -1  17 -26    1.83    0.95 
   0  17 -26    0.69    0.93 
   1  17 -26    2.13    0.99 
   2  17 -26    1.43    0.96 
   3  17 -26    5.30    1.22 
   4  17 -26   -0.56    0.89 
   5  17 -26    8.39    1.34 
   6  17 -26    1.39    1.09 
   7  17 -26    2.23    1.11 
   8  17 -26    0.72    1.10 
   9  17 -26    8.14    1.46 
  10  17 -26    3.95    1.21 
  11  17 -26    1.73    1.09 
  12  17 -26    5.76    1.32 
  13  17 -26    0.33    0.99 
  -6  18 -26    0.82    1.02 
  -5  18 -26    1.08    1.02 
  -4  18 -26    1.56    0.98 
  -3  18 -26    0.86    0.92 
  -2  18 -26    0.06    0.91 
  -1  18 -26    0.59    0.90 
   0  18 -26    1.04    0.93 
   1  18 -26   -0.40    0.88 
   2  18 -26    1.71    1.01 
   3  18 -26    5.43    1.20 
   4  18 -26   -0.21    0.91 
   5  18 -26   15.37    1.57 
   6  18 -26    1.38    0.57 
   7  18 -26    7.13    1.44 
   8  18 -26    4.49    1.31 
   9  18 -26    2.57    1.13 
  10  18 -26    9.77    1.54 
  11  18 -26    0.14    1.05 
  12  18 -26    3.90    1.23 
  13  18 -26    0.24    1.02 
  -5  19 -26    2.63    1.04 
  -4  19 -26    0.61    0.98 
  -3  19 -26    0.76    0.96 
  -2  19 -26    0.72    0.90 
  -1  19 -26    1.63    0.99 
   0  19 -26    3.06    1.00 
   1  19 -26   -0.40    0.89 
   2  19 -26    9.22    1.38 
   3  19 -26    0.90    0.97 
   4  19 -26    1.82    1.04 
   5  19 -26    4.02    1.12 
   6  19 -26    1.62    0.56 
   7  19 -26    3.08    0.63 
   8  19 -26   14.77    1.68 
   9  19 -26    0.36    1.10 
  10  19 -26    4.61    1.26 
  11  19 -26   -2.05    0.85 
  12  19 -26   -0.02    1.00 
  13  19 -26    0.17    1.02 
  -5  20 -26    8.55    1.40 
  -4  20 -26    0.80    0.95 
  -3  20 -26    3.08    1.07 
  -2  20 -26    6.32    1.28 
  -1  20 -26    0.72    0.98 
   0  20 -26    4.27    1.09 
   1  20 -26   -0.03    0.89 
   2  20 -26    2.35    1.03 
   3  20 -26    0.41    0.94 
   4  20 -26    9.86    1.44 
   5  20 -26    0.77    0.99 
   6  20 -26   10.48    0.87 
   7  20 -26    0.32    0.55 
   8  20 -26    9.92    1.56 
   9  20 -26   -0.46    1.05 
  10  20 -26    0.29    1.00 
  11  20 -26   -0.27    0.99 
  12  20 -26   -0.14    1.09 
  13  20 -26    0.85    1.10 
  -5  21 -26    3.40    1.14 
  -4  21 -26    4.06    1.19 
  -3  21 -26    1.53    1.00 
  -2  21 -26   14.03    1.50 
  -1  21 -26    0.49    0.98 
   0  21 -26    6.79    1.31 
   1  21 -26    1.07    0.93 
   2  21 -26    6.71    1.30 
   3  21 -26    4.63    1.13 
   4  21 -26    3.62    1.16 
   5  21 -26    1.45    1.04 
   6  21 -26    4.63    0.70 
   7  21 -26    1.64    0.60 
   8  21 -26    2.56    0.64 
   9  21 -26   -0.38    1.07 
  10  21 -26    4.16    1.27 
  11  21 -26    0.01    1.06 
  12  21 -26   -0.82    1.01 
  -4  22 -26    0.94    0.97 
  -3  22 -26    3.59    1.16 
  -2  22 -26    2.93    1.05 
  -1  22 -26    0.40    0.91 
   0  22 -26    7.20    1.29 
   1  22 -26    1.17    0.96 
   2  22 -26    2.78    1.12 
   3  22 -26   -0.58    0.90 
   4  22 -26    2.86    1.13 
   5  22 -26    1.82    1.08 
   6  22 -26    1.54    0.61 
   7  22 -26   -0.10    0.55 
   8  22 -26    0.97    0.60 
   9  22 -26    0.66    0.58 
  10  22 -26    1.08    1.19 
  11  22 -26   -0.31    1.02 
  12  22 -26    4.87    1.39 
  -4  23 -26    3.34    1.11 
  -3  23 -26    7.64    1.38 
  -2  23 -26    0.79    0.95 
  -1  23 -26    4.40    1.18 
   0  23 -26   17.47    1.58 
   1  23 -26    2.07    1.03 
   2  23 -26   22.64    1.81 
   3  23 -26   -0.12    0.93 
   4  23 -26   17.26    1.66 
   5  23 -26    1.15    1.00 
   6  23 -26    3.32    0.65 
   7  23 -26    1.70    0.63 
   8  23 -26    0.32    0.59 
   9  23 -26    0.54    0.62 
  10  23 -26    0.11    0.60 
  11  23 -26   -0.72    1.00 
  12  23 -26    1.65    1.17 
  -4  24 -26    0.46    0.96 
  -3  24 -26    9.37    1.44 
  -2  24 -26    0.88    0.96 
  -1  24 -26   14.05    1.53 
   0  24 -26    4.28    1.13 
   1  24 -26    2.39    1.02 
   3  24 -26    1.67    1.04 
   4  24 -26    1.60    1.02 
   5  24 -26   -1.04    0.94 
   6  24 -26    2.52    0.63 
   7  24 -26    0.45    0.61 
   8  24 -26    6.41    0.83 
   9  24 -26   -0.95    0.55 
  10  24 -26   17.19    1.15 
  11  24 -26   -0.22    0.58 
  -3  25 -26    2.75    1.13 
  -2  25 -26    2.09    1.09 
  -1  25 -26    1.84    1.01 
   0  25 -26    2.85    1.13 
   1  25 -26    0.21    0.99 
   2  25 -26    5.78    1.28 
   3  25 -26    0.34    0.96 
   4  25 -26    1.05    1.01 
   5  25 -26    0.86    1.01 
   6  25 -26   -0.33    0.56 
   7  25 -26    0.51    0.58 
   8  25 -26    0.87    0.68 
   9  25 -26    0.27    0.60 
  10  25 -26    4.86    0.77 
  11  25 -26    1.49    0.66 
  -3  26 -26    0.15    0.95 
  -2  26 -26    4.34    1.17 
  -1  26 -26    0.05    0.98 
   0  26 -26    1.47    1.01 
   1  26 -26    7.67    1.39 
   2  26 -26    0.56    0.99 
   3  26 -26   14.16    1.56 
   4  26 -26    3.97    1.22 
   5  26 -26    3.34    1.20 
   6  26 -26    0.67    0.61 
   7  26 -26    0.94    0.63 
   8  26 -26    0.46    0.61 
   9  26 -26   -0.47    0.63 
  10  26 -26    0.46    0.67 
  -2  27 -26    2.88    1.12 
  -1  27 -26    2.77    1.16 
   0  27 -26    2.62    1.10 
   1  27 -26    7.10    1.41 
   2  27 -26    2.02    1.12 
   3  27 -26    8.28    1.45 
   4  27 -26    2.44    1.10 
   5  27 -26    0.21    0.96 
   6  27 -26    0.41    0.57 
   7  27 -26    0.05    0.57 
   8  27 -26   -0.02    0.60 
   9  27 -26    1.31    0.71 
  10  27 -26   -0.18    0.65 
  -2  28 -26    1.33    1.08 
  -1  28 -26    0.01    0.98 
   0  28 -26    2.89    1.07 
   1  28 -26    1.26    1.00 
   2  28 -26    0.98    1.00 
   3  28 -26    3.06    1.17 
   4  28 -26    3.84    1.15 
   5  28 -26    0.94    0.97 
   6  28 -26    8.74    0.88 
   7  28 -26    0.38    0.61 
   8  28 -26    1.67    0.68 
   9  28 -26    2.05    0.72 
  -1  29 -26    0.91    1.02 
   0  29 -26    9.51    1.47 
   1  29 -26    1.53    1.03 
   2  29 -26   11.19    1.53 
   3  29 -26    1.12    1.04 
   4  29 -26   10.80    1.53 
   5  29 -26    1.03    1.04 
   6  29 -26    1.13    0.65 
   7  29 -26    0.16    0.60 
   8  29 -26   -0.76    0.61 
   9  29 -26    1.22    0.78 
   0  30 -26    4.65    1.27 
   1  30 -26   -0.54    0.94 
   2  30 -26    2.71    1.14 
   3  30 -26    0.71    1.05 
   4  30 -26    4.32    1.25 
   5  30 -26    2.34    1.13 
   6  30 -26    0.24    0.62 
   7  30 -26    7.39    0.86 
   8  30 -26    1.03    0.69 
   1  31 -26    1.18    1.07 
   2  31 -26    0.48    1.03 
   3  31 -26    7.73    1.45 
   4  31 -26    0.94    1.04 
   5  31 -26    4.51    1.31 
   6  31 -26    1.89    0.68 
   7  31 -26    2.15    0.85 
   3  32 -26   14.27    1.66 
   4  32 -26    2.31    1.15 
   5  32 -26   10.80    1.56 
   3 -34 -25   -0.44    0.70 
   4 -34 -25    2.33    0.85 
   5 -34 -25    0.74    0.76 
   1 -33 -25    3.06    0.89 
   2 -33 -25    0.08    0.77 
   3 -33 -25    0.84    0.79 
   4 -33 -25    0.79    0.75 
   5 -33 -25    0.81    0.78 
   6 -33 -25    7.50    1.11 
   7 -33 -25   -0.34    0.67 
   0 -32 -25    4.82    0.97 
   1 -32 -25    1.95    0.83 
   2 -32 -25    0.11    0.75 
   3 -32 -25    1.04    0.76 
   4 -32 -25    0.12    0.69 
   5 -32 -25   -0.53    0.68 
   6 -32 -25    0.59    0.75 
   7 -32 -25   -0.24    0.69 
   8 -32 -25    0.32    0.70 
  -1 -31 -25    2.45    0.84 
   0 -31 -25   -0.76    0.69 
   1 -31 -25   -0.48    0.73 
   2 -31 -25    0.14    0.76 
   3 -31 -25    2.84    0.85 
   4 -31 -25    0.52    0.72 
   5 -31 -25    2.74    0.80 
   6 -31 -25    0.68    0.74 
   7 -31 -25    0.33    0.73 
   8 -31 -25    5.19    0.96 
   9 -31 -25   -0.06    0.66 
  -2 -30 -25    0.06    0.74 
  -1 -30 -25    5.21    0.95 
   0 -30 -25    1.38    0.82 
   1 -30 -25    2.31    0.87 
   2 -30 -25    2.34    0.87 
   3 -30 -25    0.42    0.71 
   4 -30 -25   -0.18    0.67 
   5 -30 -25   -0.68    0.67 
   6 -30 -25   -0.62    0.67 
   7 -30 -25    0.63    0.68 
   8 -30 -25    0.64    0.67 
   9 -30 -25   -0.77    0.60 
  -3 -29 -25    0.52    0.75 
  -2 -29 -25    0.12    0.70 
  -1 -29 -25    1.30    0.78 
   0 -29 -25    5.24    0.98 
   1 -29 -25   -1.46    0.71 
   2 -29 -25   15.12    1.30 
   3 -29 -25   -0.21    0.71 
   4 -29 -25   21.57    1.46 
   5 -29 -25   -0.86    0.66 
   6 -29 -25    1.19    0.76 
   7 -29 -25    0.58    0.69 
   8 -29 -25    1.58    0.80 
   9 -29 -25   -0.01    0.67 
  10 -29 -25    1.62    0.77 
  -3 -28 -25    0.00    0.76 
  -2 -28 -25    0.42    0.74 
  -1 -28 -25    0.14    0.72 
   0 -28 -25    0.68    0.75 
   1 -28 -25    1.65    0.84 
   2 -28 -25    4.53    0.92 
   3 -28 -25    0.26    0.68 
   4 -28 -25    2.41    0.77 
   5 -28 -25    0.33    0.71 
   6 -28 -25    3.66    0.84 
   7 -28 -25   -0.65    0.60 
   8 -28 -25    0.70    0.67 
   9 -28 -25    2.28    0.75 
  10 -28 -25    0.45    0.69 
  -4 -27 -25    0.55    0.79 
  -3 -27 -25    0.14    0.70 
  -2 -27 -25    2.63    0.86 
  -1 -27 -25   -0.37    0.67 
   0 -27 -25    3.12    0.86 
   1 -27 -25    3.63    0.91 
   2 -27 -25    1.41    0.79 
   3 -27 -25    5.64    0.96 
   4 -27 -25    1.37    0.75 
   5 -27 -25    0.76    0.67 
   6 -27 -25    0.83    0.72 
   7 -27 -25    1.01    0.69 
   8 -27 -25   -0.17    0.64 
   9 -27 -25    3.64    0.80 
  10 -27 -25   -0.53    0.63 
  11 -27 -25    0.79    0.69 
  -4 -26 -25    2.36    0.86 
  -3 -26 -25   -0.13    0.72 
  -2 -26 -25    1.80    0.80 
  -1 -26 -25    5.48    0.97 
   0 -26 -25   -0.44    0.65 
   1 -26 -25   14.74    1.27 
   2 -26 -25   -0.05    0.68 
   3 -26 -25   35.59    1.79 
   4 -26 -25    5.68    0.96 
   5 -26 -25    9.24    1.04 
   6 -26 -25   -0.34    0.65 
   7 -26 -25   -0.27    0.63 
   8 -26 -25    1.91    0.73 
   9 -26 -25    0.03    0.64 
  10 -26 -25    3.83    0.81 
  11 -26 -25    0.22    0.69 
  -4 -25 -25    1.03    0.74 
  -3 -25 -25   -0.46    0.69 
  -2 -25 -25   -0.42    0.66 
  -1 -25 -25    3.03    0.83 
   0 -25 -25   -0.60    0.67 
   1 -25 -25    3.24    0.82 
   2 -25 -25   -0.02    0.73 
   4 -25 -25    5.29    0.91 
   5 -25 -25   14.63    1.19 
   6 -25 -25   -0.46    0.63 
   7 -25 -25    6.06    0.92 
   8 -25 -25    0.75    0.64 
   9 -25 -25    0.17    0.61 
  10 -25 -25    4.14    0.83 
  11 -25 -25    0.58    0.69 
  12 -25 -25    2.89    0.78 
  -5 -24 -25   -0.68    0.70 
  -4 -24 -25   -0.38    0.68 
  -3 -24 -25   -0.74    0.67 
  -2 -24 -25   -0.97    0.62 
  -1 -24 -25   -0.10    0.67 
   0 -24 -25    0.01    0.67 
   1 -24 -25    1.03    0.70 
   2 -24 -25    0.44    0.72 
   3 -24 -25    3.96    0.85 
   4 -24 -25    0.29    0.67 
   5 -24 -25    1.45    0.72 
   6 -24 -25    2.10    0.73 
   7 -24 -25    0.55    0.66 
   8 -24 -25    0.20    0.66 
   9 -24 -25   -0.16    0.61 
  10 -24 -25   -0.02    0.64 
  11 -24 -25    1.05    0.68 
  12 -24 -25    1.53    0.72 
  -5 -23 -25    0.66    0.74 
  -4 -23 -25    2.00    0.82 
  -3 -23 -25   -0.70    0.66 
  -2 -23 -25    0.49    0.72 
  -1 -23 -25    7.34    1.02 
   0 -23 -25   -0.19    0.60 
   1 -23 -25    0.64    0.71 
   2 -23 -25   -0.50    0.64 
   3 -23 -25    6.63    0.99 
   4 -23 -25    0.73    0.67 
   5 -23 -25    5.20    0.88 
   6 -23 -25   -0.61    0.60 
   7 -23 -25    4.61    0.82 
   8 -23 -25    0.07    0.61 
   9 -23 -25    2.81    0.74 
  10 -23 -25    0.97    0.66 
  11 -23 -25    0.52    0.66 
  12 -23 -25    0.57    0.68 
  13 -23 -25    1.14    0.75 
  -5 -22 -25    0.55    0.71 
  -4 -22 -25    1.47    0.74 
  -3 -22 -25   -0.57    0.65 
  -2 -22 -25   -0.12    0.65 
  -1 -22 -25    2.23    0.75 
   0 -22 -25    0.32    0.64 
   1 -22 -25    6.17    0.97 
   2 -22 -25    0.24    0.70 
   3 -22 -25    3.23    0.83 
   4 -22 -25    1.90    0.75 
   5 -22 -25    2.27    0.72 
   6 -22 -25    2.00    0.70 
   7 -22 -25    5.84    0.88 
   8 -22 -25    1.11    0.66 
   9 -22 -25    1.52    0.68 
  10 -22 -25    0.44    0.63 
  11 -22 -25    0.75    0.66 
  12 -22 -25   -0.31    0.61 
  13 -22 -25    3.94    0.85 
  -6 -21 -25   -0.10    0.66 
  -5 -21 -25    0.48    0.72 
  -4 -21 -25    3.44    0.86 
  -3 -21 -25    0.81    0.68 
  -2 -21 -25   13.60    1.19 
  -1 -21 -25    1.08    0.67 
   0 -21 -25    4.09    0.80 
   1 -21 -25    2.95    0.76 
   2 -21 -25    0.40    0.69 
   3 -21 -25    1.16    0.69 
   4 -21 -25    3.76    0.78 
   5 -21 -25    1.08    0.66 
   6 -21 -25   -0.21    0.60 
   7 -21 -25    0.77    0.63 
   8 -21 -25    1.74    0.69 
   9 -21 -25    9.44    1.00 
  10 -21 -25    0.71    0.62 
  11 -21 -25   10.80    1.05 
  12 -21 -25   -0.91    0.55 
  13 -21 -25    0.83    0.67 
  -6 -20 -25    3.27    0.87 
  -5 -20 -25   -0.26    0.68 
  -4 -20 -25    7.14    1.03 
  -3 -20 -25    0.77    0.70 
  -2 -20 -25    6.35    0.95 
  -1 -20 -25   11.45    1.10 
   0 -20 -25    0.80    0.68 
   1 -20 -25   13.17    1.15 
   2 -20 -25   -0.35    0.62 
   3 -20 -25    7.85    0.98 
   4 -20 -25    1.62    0.67 
   5 -20 -25    2.04    0.67 
   6 -20 -25    0.89    0.61 
   7 -20 -25   -0.28    0.61 
   8 -20 -25   -0.39    0.61 
   9 -20 -25    2.70    0.71 
  10 -20 -25   -0.18    0.60 
  11 -20 -25    3.72    0.74 
  12 -20 -25   -0.03    0.62 
  13 -20 -25    8.88    1.01 
  -6 -19 -25    0.07    0.66 
  -5 -19 -25    0.67    0.69 
  -4 -19 -25    0.81    0.72 
  -3 -19 -25    1.49    0.74 
  -2 -19 -25    2.18    0.74 
  -1 -19 -25    0.94    0.65 
   0 -19 -25    1.22    0.68 
   1 -19 -25    1.79    0.68 
   2 -19 -25    3.63    0.83 
   3 -19 -25    1.53    0.70 
   4 -19 -25    3.94    0.79 
   5 -19 -25    2.44    0.68 
   6 -19 -25   -0.14    0.57 
   7 -19 -25    1.11    0.69 
   8 -19 -25    4.72    0.82 
   9 -19 -25    0.96    0.62 
  10 -19 -25    5.06    0.81 
  11 -19 -25    0.43    0.63 
  12 -19 -25    0.17    0.61 
  13 -19 -25    4.02    0.79 
  -7 -18 -25    2.55    0.85 
  -6 -18 -25    0.06    0.68 
  -5 -18 -25    7.41    1.01 
  -4 -18 -25    0.11    0.68 
  -3 -18 -25   28.16    1.62 
  -2 -18 -25    2.01    0.74 
  -1 -18 -25   17.78    1.24 
   0 -18 -25   12.28    1.06 
   1 -18 -25    4.16    0.81 
   2 -18 -25    8.91    1.00 
   3 -18 -25    2.95    0.75 
   4 -18 -25    7.04    0.91 
   5 -18 -25    3.72    0.75 
   6 -18 -25   -0.87    0.54 
   7 -18 -25    3.37    0.76 
   8 -18 -25    6.07    0.88 
   9 -18 -25   11.02    1.01 
  10 -18 -25    9.34    0.82 
  11 -18 -25    8.55    0.78 
  12 -18 -25    3.51    0.63 
  13 -18 -25    1.32    0.60 
  14 -18 -25    1.07    1.07 
  -7 -17 -25    4.02    0.92 
  -6 -17 -25    4.03    0.91 
  -5 -17 -25    1.30    0.74 
  -4 -17 -25    5.94    0.93 
  -2 -17 -25   -0.61    0.61 
  -1 -17 -25    8.19    0.98 
   0 -17 -25    3.07    0.73 
   1 -17 -25    3.74    0.74 
   2 -17 -25    1.30    0.61 
   3 -17 -25    1.11    0.66 
   4 -17 -25    1.82    0.64 
   5 -17 -25    0.88    0.62 
   6 -17 -25    1.82    0.59 
   7 -17 -25    8.85    0.76 
   8 -17 -25    8.93    0.75 
   9 -17 -25    1.27    0.52 
  10 -17 -25    6.30    0.70 
  11 -17 -25    2.29    0.56 
  12 -17 -25    3.37    0.61 
  13 -17 -25    1.95    1.08 
  14 -17 -25    1.66    1.10 
  -7 -16 -25   -0.14    0.70 
  -6 -16 -25    0.08    0.63 
  -5 -16 -25   -0.82    0.64 
  -4 -16 -25    2.87    0.83 
  -3 -16 -25    0.42    0.63 
  -2 -16 -25    1.52    0.70 
  -1 -16 -25    3.05    0.75 
   0 -16 -25    1.40    0.64 
   1 -16 -25    1.87    0.65 
   2 -16 -25   -0.08    0.59 
   3 -16 -25    2.15    0.53 
   4 -16 -25    0.06    0.47 
   5 -16 -25    0.09    0.47 
   6 -16 -25    1.67    0.53 
   7 -16 -25    5.86    0.70 
   8 -16 -25    1.86    0.55 
   9 -16 -25    3.61    0.61 
  10 -16 -25    2.96    0.58 
  11 -16 -25    0.53    0.51 
  12 -16 -25    2.11    0.57 
  13 -16 -25   -0.51    0.92 
  14 -16 -25    0.03    1.04 
  -7 -15 -25   -0.41    0.70 
  -6 -15 -25    2.29    0.77 
  -5 -15 -25    3.69    0.81 
  -4 -15 -25    5.84    0.94 
  -3 -15 -25    0.40    0.64 
  -2 -15 -25    5.86    0.90 
  -1 -15 -25    5.39    0.86 
   0 -15 -25    8.52    0.72 
   1 -15 -25   18.34    0.88 
   2 -15 -25    1.79    0.51 
   3 -15 -25    5.78    0.65 
   4 -15 -25    6.05    0.67 
   5 -15 -25   -0.07    0.47 
   6 -15 -25   20.23    0.95 
   7 -15 -25    0.97    0.53 
   8 -15 -25   11.65    0.79 
   9 -15 -25   -0.06    0.49 
  10 -15 -25    8.85    0.75 
  11 -15 -25    0.05    0.47 
  12 -15 -25    0.49    0.93 
  13 -15 -25   -0.67    0.99 
  14 -15 -25   -0.46    0.95 
  -7 -14 -25    0.51    0.75 
  -6 -14 -25   -0.52    0.59 
  -5 -14 -25    0.94    0.71 
  -4 -14 -25    2.55    0.76 
  -3 -14 -25    0.53    0.52 
  -2 -14 -25   24.82    1.07 
  -1 -14 -25    2.69    0.55 
   0 -14 -25   19.77    0.93 
   1 -14 -25    3.47    0.55 
   2 -14 -25    0.14    0.45 
   3 -14 -25    0.64    0.48 
   4 -14 -25    3.07    0.57 
   5 -14 -25   -0.44    0.44 
   6 -14 -25   15.72    0.85 
   7 -14 -25   -0.51    0.47 
   8 -14 -25    4.91    0.62 
   9 -14 -25    0.42    0.47 
  10 -14 -25    6.10    0.70 
  11 -14 -25    2.99    0.61 
  12 -14 -25    1.28    1.00 
  13 -14 -25    1.67    1.10 
  14 -14 -25   -0.33    1.00 
  15 -14 -25   -1.36    0.91 
  -7 -13 -25    1.55    0.83 
  -6 -13 -25    0.90    0.71 
  -5 -13 -25    0.16    0.52 
  -4 -13 -25    4.06    0.63 
  -3 -13 -25    0.43    0.50 
  -2 -13 -25   10.23    1.00 
  -1 -13 -25    1.33    0.50 
   0 -13 -25    3.97    0.57 
   1 -13 -25   -0.07    0.43 
   2 -13 -25    7.04    0.67 
   3 -13 -25    0.06    0.45 
   4 -13 -25    6.06    0.65 
   5 -13 -25   -0.18    0.46 
   6 -13 -25    4.65    0.60 
   7 -13 -25   -0.42    0.46 
   8 -13 -25   20.87    0.96 
   9 -13 -25    0.45    0.51 
  10 -13 -25   34.44    1.23 
  11 -13 -25    0.60    0.96 
  12 -13 -25    6.67    1.27 
  13 -13 -25   -0.10    0.97 
  14 -13 -25    0.27    0.99 
  15 -13 -25    0.03    1.05 
  -8 -12 -25   -0.06    0.74 
  -7 -12 -25    0.85    0.58 
  -6 -12 -25    1.83    0.63 
  -5 -12 -25    0.88    0.53 
  -4 -12 -25    0.96    0.51 
  -3 -12 -25    0.32    0.49 
  -2 -12 -25    0.47    0.49 
  -1 -12 -25   -0.27    0.46 
   0 -12 -25    1.34    0.49 
   1 -12 -25    1.91    0.51 
   2 -12 -25    1.59    0.47 
   3 -12 -25    0.23    0.44 
   4 -12 -25    1.77    0.51 
   5 -12 -25   -0.19    0.47 
   6 -12 -25    1.34    0.49 
   7 -12 -25    0.43    0.47 
   8 -12 -25    4.96    0.64 
   9 -12 -25    0.83    0.50 
  11 -12 -25    0.83    0.98 
  12 -12 -25    2.18    1.05 
  13 -12 -25   -0.70    0.97 
  14 -12 -25    0.14    0.97 
  15 -12 -25   -0.96    0.99 
  -8 -11 -25   -0.26    0.58 
  -7 -11 -25    3.60    0.67 
  -6 -11 -25    0.90    0.57 
  -5 -11 -25    0.48    0.51 
  -4 -11 -25    1.20    0.53 
  -3 -11 -25   -0.50    0.45 
  -2 -11 -25   -0.38    0.45 
  -1 -11 -25   -0.30    0.45 
   0 -11 -25    9.08    0.70 
   1 -11 -25    0.79    0.44 
   2 -11 -25   13.62    0.77 
   3 -11 -25    1.62    0.49 
   4 -11 -25    5.23    0.63 
   5 -11 -25   -0.21    0.45 
   6 -11 -25    0.66    0.48 
   7 -11 -25   -0.40    0.44 
   8 -11 -25    7.87    0.71 
   9 -11 -25    0.96    0.51 
  10 -11 -25   10.16    1.40 
  11 -11 -25   -0.57    0.95 
  12 -11 -25    2.43    1.09 
  13 -11 -25    0.34    0.95 
  14 -11 -25    0.97    1.06 
  15 -11 -25    0.17    1.01 
  -8 -10 -25    0.16    0.59 
  -7 -10 -25    2.23    0.65 
  -6 -10 -25    0.52    0.55 
  -5 -10 -25    1.09    0.54 
  -4 -10 -25    1.78    0.55 
  -3 -10 -25    1.03    0.51 
  -2 -10 -25    4.97    0.66 
  -1 -10 -25    3.86    0.59 
   0 -10 -25   14.27    0.80 
   1 -10 -25   -0.23    0.42 
   2 -10 -25    2.49    0.50 
   3 -10 -25    2.82    0.53 
   4 -10 -25    2.05    0.52 
   5 -10 -25    0.30    0.48 
   6 -10 -25    6.37    0.67 
   7 -10 -25    0.24    0.48 
   8 -10 -25    2.41    0.54 
   9 -10 -25    0.52    0.54 
  10 -10 -25    5.77    1.19 
  11 -10 -25    1.55    1.00 
  12 -10 -25   -0.03    0.97 
  13 -10 -25    0.81    0.98 
  14 -10 -25    0.78    1.03 
  15 -10 -25    1.33    1.09 
  -8  -9 -25   -0.24    0.55 
  -7  -9 -25    1.89    0.64 
  -6  -9 -25    2.86    0.62 
  -5  -9 -25    0.17    0.49 
  -4  -9 -25    5.55    0.68 
  -3  -9 -25   -0.11    0.48 
  -2  -9 -25   13.78    0.82 
  -1  -9 -25    8.01    0.69 
   0  -9 -25    4.72    0.60 
   1  -9 -25    9.44    0.72 
   2  -9 -25    6.83    0.64 
   3  -9 -25    6.16    0.62 
   4  -9 -25   14.99    0.81 
   5  -9 -25    0.52    0.48 
   6  -9 -25   32.07    1.15 
   7  -9 -25   -0.52    0.43 
   8  -9 -25   17.55    0.88 
   9  -9 -25    1.23    0.98 
  10  -9 -25    2.17    1.06 
  11  -9 -25    2.23    1.04 
  12  -9 -25    0.54    0.99 
  13  -9 -25    3.68    1.18 
  14  -9 -25    1.03    1.08 
  15  -9 -25    1.33    1.11 
  -8  -8 -25    0.00    0.96 
  -7  -8 -25    1.88    0.65 
  -6  -8 -25    0.73    0.57 
  -5  -8 -25    0.55    0.53 
  -4  -8 -25    2.59    0.56 
  -3  -8 -25    1.45    0.52 
  -2  -8 -25    9.82    0.73 
  -1  -8 -25    8.96    0.70 
   0  -8 -25    2.32    0.50 
   1  -8 -25   10.36    0.72 
   2  -8 -25    1.38    0.46 
   3  -8 -25    2.07    0.48 
   4  -8 -25    3.43    0.53 
   5  -8 -25   -0.80    0.43 
   7  -8 -25    0.86    0.48 
   8  -8 -25    6.66    1.28 
   9  -8 -25   -0.08    0.90 
  10  -8 -25    1.32    0.98 
  11  -8 -25    0.76    0.94 
  12  -8 -25    6.76    1.34 
  13  -8 -25    0.97    1.00 
  14  -8 -25    0.41    1.06 
  15  -8 -25    1.36    1.12 
  -8  -7 -25    4.92    1.25 
  -7  -7 -25    5.12    0.78 
  -6  -7 -25    7.93    0.82 
  -5  -7 -25    2.64    0.61 
  -4  -7 -25    7.66    0.74 
  -3  -7 -25    1.20    0.51 
  -2  -7 -25    4.03    0.58 
  -1  -7 -25    7.84    0.68 
   0  -7 -25    0.00    0.44 
   1  -7 -25    2.00    0.49 
   2  -7 -25   -0.04    0.42 
   3  -7 -25    0.51    0.43 
   4  -7 -25   -0.05    0.42 
   5  -7 -25    8.92    0.69 
   6  -7 -25    2.87    0.55 
   7  -7 -25    2.55    0.53 
   8  -7 -25   11.53    1.40 
   9  -7 -25    0.58    0.93 
  10  -7 -25   11.69    1.44 
  11  -7 -25    1.31    0.99 
  12  -7 -25   14.48    1.55 
  13  -7 -25    1.48    1.05 
  14  -7 -25    7.95    1.44 
  15  -7 -25   -0.03    1.03 
  -8  -6 -25    3.86    1.17 
  -7  -6 -25    1.26    0.61 
  -6  -6 -25    7.96    0.79 
  -5  -6 -25    5.88    0.71 
  -4  -6 -25    2.70    0.59 
  -3  -6 -25   24.88    1.07 
  -2  -6 -25    0.36    0.47 
  -1  -6 -25    8.14    0.69 
   0  -6 -25    6.30    0.64 
   1  -6 -25    2.65    0.51 
   2  -6 -25    3.68    0.54 
   3  -6 -25    1.80    0.48 
   4  -6 -25    1.53    0.47 
   5  -6 -25    5.14    0.60 
   6  -6 -25    0.84    0.47 
   7  -6 -25    3.64    1.11 
   8  -6 -25    6.01    1.22 
   9  -6 -25    3.05    1.06 
  10  -6 -25   20.45    1.63 
  11  -6 -25   -0.42    0.89 
  12  -6 -25   15.55    1.54 
  13  -6 -25    5.77    1.31 
  14  -6 -25    5.96    1.33 
  15  -6 -25    3.41    1.19 
  16  -6 -25    1.48    1.09 
  -8  -5 -25    1.23    0.98 
  -7  -5 -25    1.52    1.00 
  -6  -5 -25    1.38    0.59 
  -5  -5 -25    1.98    0.59 
  -4  -5 -25    0.38    0.50 
  -3  -5 -25    7.46    0.89 
  -2  -5 -25    2.76    0.53 
  -1  -5 -25    1.08    0.46 
   0  -5 -25    3.14    0.53 
   1  -5 -25    0.66    0.46 
   2  -5 -25    8.66    0.65 
   3  -5 -25    0.14    0.40 
   4  -5 -25    5.10    0.59 
   5  -5 -25    1.48    0.46 
   6  -5 -25    0.29    0.43 
   7  -5 -25    0.62    0.94 
   8  -5 -25    3.67    1.06 
   9  -5 -25    2.13    0.95 
  10  -5 -25    5.74    1.21 
  11  -5 -25    0.20    0.93 
  12  -5 -25    1.18    0.98 
  13  -5 -25    2.63    1.12 
  14  -5 -25    4.73    1.23 
  15  -5 -25    5.17    1.30 
  16  -5 -25    2.61    1.21 
  -8  -4 -25    3.89    1.15 
  -7  -4 -25    1.28    0.99 
  -6  -4 -25    3.38    0.65 
  -5  -4 -25    0.05    0.51 
  -4  -4 -25    3.44    0.60 
  -3  -4 -25    0.42    0.47 
  -2  -4 -25    3.91    0.58 
  -1  -4 -25    5.80    0.64 
   0  -4 -25    1.50    0.48 
   1  -4 -25    5.86    0.61 
   2  -4 -25    3.40    0.52 
   3  -4 -25    0.71    0.42 
   4  -4 -25    8.47    0.65 
   5  -4 -25    2.97    0.50 
   6  -4 -25    3.05    1.01 
   7  -4 -25    0.24    0.90 
   8  -4 -25    1.44    0.95 
   9  -4 -25    2.85    1.02 
  10  -4 -25    0.06    0.93 
  11  -4 -25    8.39    1.35 
  12  -4 -25   -1.07    0.92 
  13  -4 -25   10.39    1.49 
  14  -4 -25    2.19    1.11 
  15  -4 -25   10.83    1.57 
  16  -4 -25    1.97    1.17 
  -8  -3 -25   -0.19    0.92 
  -7  -3 -25    3.10    1.12 
  -6  -3 -25    0.61    0.96 
  -5  -3 -25    0.99    0.55 
  -4  -3 -25    7.26    0.75 
  -3  -3 -25    0.76    0.48 
  -2  -3 -25    7.19    0.69 
  -1  -3 -25    0.75    0.46 
   0  -3 -25    2.46    0.50 
   1  -3 -25    1.37    0.46 
   2  -3 -25    1.50    0.45 
   3  -3 -25    0.07    0.40 
   4  -3 -25    9.43    0.66 
   5  -3 -25    0.97    0.96 
   6  -3 -25    3.30    1.05 
   7  -3 -25    2.80    1.02 
   8  -3 -25    3.21    1.07 
   9  -3 -25   10.21    1.39 
  10  -3 -25   -0.48    0.90 
  11  -3 -25   18.10    1.61 
  12  -3 -25   -0.57    0.91 
  13  -3 -25    2.89    1.20 
  14  -3 -25    0.83    1.05 
  15  -3 -25    5.19    1.29 
  16  -3 -25    1.55    1.10 
  -8  -2 -25    1.48    1.04 
  -7  -2 -25    3.85    1.08 
  -6  -2 -25    0.29    0.88 
  -5  -2 -25    0.98    0.55 
  -4  -2 -25    7.69    0.74 
  -3  -2 -25    2.86    0.58 
  -2  -2 -25    5.90    0.64 
  -1  -2 -25    4.31    0.58 
   0  -2 -25    0.89    0.44 
   1  -2 -25   25.14    0.98 
   2  -2 -25   -0.02    0.41 
   3  -2 -25   10.07    0.68 
   4  -2 -25    2.04    0.45 
   5  -2 -25    4.38    1.09 
   6  -2 -25    0.63    0.94 
   7  -2 -25    2.65    1.03 
   8  -2 -25    3.07    1.07 
   9  -2 -25    3.69    1.10 
  10  -2 -25    1.39    1.01 
  11  -2 -25    5.54    1.24 
  12  -2 -25   -0.08    0.94 
  13  -2 -25    4.52    1.22 
  14  -2 -25    0.02    0.97 
  15  -2 -25    6.57    1.44 
  16  -2 -25    0.79    1.10 
  -8  -1 -25    4.45    1.22 
  -7  -1 -25    3.12    1.03 
  -6  -1 -25    6.88    1.27 
  -5  -1 -25    0.47    0.88 
  -4  -1 -25    7.99    0.78 
  -3  -1 -25    4.07    0.60 
  -2  -1 -25    3.13    0.56 
  -1  -1 -25    1.22    0.47 
   0  -1 -25    3.17    0.51 
   1  -1 -25    5.78    0.70 
   2  -1 -25    0.09    0.40 
   3  -1 -25    6.77    0.59 
   4  -1 -25   -0.26    0.85 
   5  -1 -25   28.66    1.83 
   6  -1 -25    4.32    1.12 
   7  -1 -25   25.08    1.78 
   8  -1 -25    2.23    1.02 
   9  -1 -25    2.52    1.01 
  10  -1 -25    1.20    1.00 
  11  -1 -25    0.06    0.91 
  12  -1 -25    0.38    0.93 
  13  -1 -25    1.68    1.07 
  14  -1 -25   -1.34    0.95 
  15  -1 -25   -0.04    0.99 
  16  -1 -25    0.94    1.14 
  -8   0 -25    1.35    1.07 
  -7   0 -25   -0.04    0.91 
  -6   0 -25    2.46    1.05 
  -5   0 -25    0.26    0.86 
  -4   0 -25    0.40    0.55 
  -3   0 -25    0.67    0.50 
  -2   0 -25    0.21    0.47 
  -1   0 -25   -0.17    0.41 
   0   0 -25    0.30    0.42 
   1   0 -25    0.58    0.42 
   2   0 -25   -0.36    0.39 
   3   0 -25    1.26    0.46 
   4   0 -25   -0.95    0.82 
   6   0 -25    0.60    0.96 
   7   0 -25    9.16    1.33 
   8   0 -25    0.20    0.91 
   9   0 -25   -0.14    0.89 
  10   0 -25    0.38    0.95 
  11   0 -25   -0.46    0.91 
  12   0 -25    1.30    1.00 
  13   0 -25   -0.11    0.99 
  14   0 -25   -0.97    0.98 
  15   0 -25   -0.44    1.03 
  16   0 -25   -0.54    1.00 
  -8   1 -25    3.99    1.20 
  -7   1 -25    2.53    1.07 
  -6   1 -25    5.49    1.19 
  -5   1 -25    1.13    0.89 
  -4   1 -25    7.25    1.25 
  -3   1 -25    2.72    0.56 
  -2   1 -25    2.37    0.53 
  -1   1 -25    0.07    0.45 
   0   1 -25    2.55    0.50 
   1   1 -25    0.87    0.45 
   2   1 -25    0.01    0.40 
   3   1 -25    5.93    1.12 
   4   1 -25    0.10    0.90 
   5   1 -25   27.91    1.83 
   6   1 -25    1.57    1.05 
   7   1 -25   25.64    1.79 
   8   1 -25    0.61    0.94 
   9   1 -25    2.51    1.04 
  10   1 -25    1.60    0.97 
  11   1 -25   -0.36    0.91 
  12   1 -25    1.06    1.01 
  13   1 -25    1.61    1.09 
  14   1 -25    0.48    1.04 
  15   1 -25    0.48    1.10 
  16   1 -25    0.65    1.10 
  -8   2 -25    0.83    1.06 
  -7   2 -25    2.77    1.09 
  -6   2 -25    2.06    1.03 
  -5   2 -25    0.91    0.92 
  -4   2 -25    8.44    1.26 
  -3   2 -25    3.48    0.59 
  -2   2 -25    3.20    0.56 
  -1   2 -25    4.93    0.60 
   0   2 -25    0.96    0.45 
   1   2 -25   25.68    0.98 
   2   2 -25   -0.19    0.84 
   3   2 -25   10.07    1.28 
   4   2 -25    0.08    0.86 
   6   2 -25    0.94    1.02 
   8   2 -25    3.79    1.11 
   9   2 -25    1.14    0.99 
  10   2 -25    0.74    1.00 
  11   2 -25    1.04    0.95 
  12   2 -25    1.26    0.98 
  13   2 -25    4.92    1.24 
  14   2 -25   -0.18    1.04 
  15   2 -25    5.45    1.36 
  16   2 -25    1.07    1.16 
  -8   3 -25    1.38    1.04 
  -7   3 -25    3.43    1.09 
  -6   3 -25    0.55    0.96 
  -5   3 -25    0.60    0.91 
  -4   3 -25    8.75    1.27 
  -3   3 -25    1.27    0.91 
  -2   3 -25    8.15    0.72 
  -1   3 -25    1.77    0.49 
   0   3 -25    1.44    0.47 
   2   3 -25    1.24    0.90 
   3   3 -25    2.33    0.91 
   4   3 -25    7.36    1.27 
   5   3 -25    2.33    1.03 
   6   3 -25    1.32    1.00 
   7   3 -25    0.88    0.95 
   8   3 -25    4.10    1.08 
   9   3 -25   13.12    1.46 
  10   3 -25    1.13    1.01 
  11   3 -25   14.52    1.54 
  12   3 -25    0.59    0.95 
  13   3 -25    2.84    1.15 
  14   3 -25    0.60    1.10 
  15   3 -25    2.37    1.17 
  16   3 -25    0.88    1.13 
  -8   4 -25    3.28    1.13 
  -7   4 -25    0.79    0.94 
  -6   4 -25    2.48    1.07 
  -5   4 -25    0.08    0.88 
  -4   4 -25    5.76    1.17 
  -3   4 -25    0.98    0.87 
  -2   4 -25    7.66    1.20 
  -1   4 -25    5.05    0.60 
   0   4 -25    2.06    0.50 
   1   4 -25    6.97    1.18 
   2   4 -25    1.70    0.92 
   3   4 -25    0.65    0.86 
   4   4 -25    9.42    1.33 
   5   4 -25    4.83    1.17 
   6   4 -25    4.12    1.11 
   7   4 -25    0.71    0.99 
   8   4 -25    0.56    0.96 
   9   4 -25    5.56    1.18 
  10   4 -25   -0.55    0.91 
  11   4 -25   10.49    1.41 
  12   4 -25   -1.22    0.91 
  13   4 -25   11.65    1.51 
  14   4 -25    0.00    1.06 
  15   4 -25   10.36    1.55 
  16   4 -25   -0.42    1.11 
  -8   5 -25    1.60    1.08 
  -7   5 -25    0.02    0.93 
  -6   5 -25    2.88    1.07 
  -5   5 -25   -0.10    0.85 
  -4   5 -25    0.90    0.93 
  -3   5 -25    3.29    0.97 
  -2   5 -25    3.56    1.06 
  -1   5 -25    1.95    0.93 
   0   5 -25    2.20    0.51 
   1   5 -25    1.11    0.87 
   2   5 -25    8.10    1.25 
   3   5 -25   -0.13    0.89 
   4   5 -25    8.00    1.31 
   5   5 -25    1.91    1.06 
   6   5 -25    1.05    1.03 
   7   5 -25   -0.24    0.96 
   8   5 -25    1.82    1.02 
   9   5 -25    1.10    0.96 
  10   5 -25    1.22    1.00 
  11   5 -25    3.35    1.09 
  12   5 -25   -0.62    0.94 
  13   5 -25    5.31    1.23 
  14   5 -25    2.87    1.21 
  15   5 -25    7.86    1.47 
  16   5 -25    3.20    1.25 
  -8   6 -25    3.08    1.11 
  -7   6 -25    0.07    0.93 
  -6   6 -25    5.55    1.19 
  -5   6 -25    4.57    1.09 
  -4   6 -25    3.70    1.03 
  -3   6 -25   26.15    1.74 
  -2   6 -25    1.47    0.87 
  -1   6 -25    6.61    1.17 
   0   6 -25    8.90    1.22 
   1   6 -25    2.90    0.97 
   2   6 -25    5.44    1.13 
   3   6 -25    0.41    0.88 
   4   6 -25    3.59    1.05 
   5   6 -25    1.69    1.04 
   6   6 -25   -0.57    0.93 
   7   6 -25    3.69    1.14 
   8   6 -25    4.60    1.11 
   9   6 -25    2.54    1.06 
  10   6 -25   17.44    1.63 
  11   6 -25   -0.70    0.88 
  12   6 -25   10.85    1.51 
  13   6 -25    5.09    1.30 
  14   6 -25    3.38    1.25 
  15   6 -25    5.62    1.35 
  16   6 -25   -0.09    1.12 
  -8   7 -25    6.84    1.34 
  -7   7 -25    7.46    1.33 
  -6   7 -25    9.64    1.40 
  -5   7 -25    2.68    1.01 
  -4   7 -25    6.49    1.22 
  -2   7 -25    2.27    0.96 
  -1   7 -25    8.21    1.20 
   0   7 -25    1.59    0.89 
   1   7 -25    1.42    0.92 
   2   7 -25    1.22    0.93 
   3   7 -25    2.02    0.98 
   4   7 -25    1.02    0.93 
   5   7 -25   10.28    1.39 
   6   7 -25    3.03    1.08 
   7   7 -25    4.04    1.12 
   8   7 -25   12.22    1.46 
   9   7 -25    1.02    0.95 
  10   7 -25   14.32    1.55 
  11   7 -25    0.28    0.96 
  12   7 -25   15.63    1.61 
  13   7 -25    3.98    1.22 
  14   7 -25    8.77    1.48 
  15   7 -25    0.72    1.12 
  -8   8 -25    1.81    1.08 
  -7   8 -25    2.52    1.06 
  -6   8 -25    3.32    1.07 
  -5   8 -25    2.01    1.01 
  -4   8 -25    3.37    1.01 
  -3   8 -25    1.40    0.90 
  -2   8 -25    9.27    1.27 
  -1   8 -25    8.89    1.25 
   0   8 -25    1.22    0.90 
   1   8 -25    9.22    1.25 
   2   8 -25   -0.78    0.81 
   3   8 -25    0.76    0.92 
   4   8 -25   -0.56    0.89 
   5   8 -25    1.68    1.02 
   6   8 -25    1.41    1.01 
   7   8 -25    1.44    1.05 
   8   8 -25    4.60    1.14 
   9   8 -25    0.57    0.99 
  10   8 -25    3.70    1.10 
  11   8 -25    0.33    0.98 
  12   8 -25    9.54    1.44 
  13   8 -25    0.83    1.05 
  14   8 -25    1.09    1.16 
  15   8 -25    0.22    1.07 
  -8   9 -25    1.50    1.10 
  -7   9 -25    2.06    1.06 
  -6   9 -25    3.01    1.11 
  -5   9 -25    1.38    0.95 
  -4   9 -25    6.19    1.20 
  -3   9 -25   -0.26    0.83 
  -2   9 -25   15.57    1.46 
  -1   9 -25   10.86    1.28 
   0   9 -25    2.16    0.91 
   1   9 -25   13.97    1.38 
   2   9 -25    7.16    1.24 
   3   9 -25    6.82    1.21 
   4   9 -25   15.57    1.48 
   5   9 -25   -1.29    0.93 
   6   9 -25   30.14    1.97 
   7   9 -25   -0.26    1.00 
   8   9 -25   18.19    1.66 
   9   9 -25   -0.44    0.94 
  10   9 -25    4.94    1.21 
  11   9 -25    2.64    1.13 
  12   9 -25    1.89    1.11 
  13   9 -25    3.75    1.21 
  14   9 -25    0.71    1.08 
  15   9 -25    3.45    1.25 
  -8  10 -25   -0.58    1.00 
  -7  10 -25    2.25    1.07 
  -6  10 -25    0.68    0.96 
  -5  10 -25    1.62    0.93 
  -4  10 -25    3.32    1.08 
  -3  10 -25    2.31    0.97 
  -2  10 -25    9.00    1.28 
  -1  10 -25    5.62    1.09 
   0  10 -25   13.65    1.39 
   1  10 -25    2.04    0.91 
   2  10 -25    0.54    0.87 
   3  10 -25    3.43    1.08 
   4  10 -25    3.97    1.07 
   5  10 -25   -0.29    0.98 
   7  10 -25   -0.29    0.96 
   8  10 -25    5.55    1.23 
   9  10 -25    0.09    0.98 
  10  10 -25    3.98    1.12 
  11  10 -25    1.41    1.07 
  12  10 -25    0.16    0.98 
  13  10 -25   -0.49    0.96 
  14  10 -25    0.49    1.08 
  15  10 -25    0.69    1.07 
  -8  11 -25    0.12    0.98 
  -7  11 -25    5.32    1.23 
  -6  11 -25    1.35    0.99 
  -5  11 -25    0.11    0.90 
  -4  11 -25    2.24    1.01 
  -3  11 -25   -0.12    0.84 
  -2  11 -25    1.45    0.94 
  -1  11 -25    1.66    0.90 
   0  11 -25   12.44    1.35 
   1  11 -25    1.83    0.95 
   2  11 -25   12.71    1.37 
   3  11 -25    0.89    0.98 
   4  11 -25    4.78    1.11 
   5  11 -25   -0.54    0.96 
   6  11 -25    1.97    1.07 
   7  11 -25    0.22    1.04 
   8  11 -25    8.17    1.39 
   9  11 -25    1.18    1.00 
  10  11 -25   12.14    1.53 
  11  11 -25    0.80    0.99 
  12  11 -25    4.35    1.18 
  13  11 -25   -0.05    1.00 
  14  11 -25    1.18    1.02 
  15  11 -25   -1.09    0.92 
  -8  12 -25    0.38    0.98 
  -7  12 -25    1.32    1.03 
  -6  12 -25    2.13    1.03 
  -5  12 -25    0.73    0.90 
  -4  12 -25    0.12    0.92 
  -3  12 -25   -1.17    0.80 
  -2  12 -25    0.21    0.89 
  -1  12 -25    0.44    0.86 
   0  12 -25    2.92    0.96 
   1  12 -25    3.16    1.06 
   2  12 -25    2.35    0.99 
   3  12 -25    2.11    1.00 
   4  12 -25    1.04    0.91 
   5  12 -25    0.46    0.98 
   6  12 -25   -0.22    0.98 
   7  12 -25    1.39    1.06 
   8  12 -25    3.13    1.09 
   9  12 -25    1.70    1.07 
  10  12 -25    3.82    1.09 
  11  12 -25    0.74    0.92 
  12  12 -25   -0.98    0.89 
  13  12 -25   -0.05    0.98 
  14  12 -25    1.06    0.96 
  15  12 -25   -0.87    0.96 
  -7  13 -25    4.39    1.20 
  -6  13 -25    1.46    0.94 
  -5  13 -25   -0.56    0.87 
  -4  13 -25    3.95    1.08 
  -3  13 -25    1.53    0.95 
  -2  13 -25    5.56    1.13 
  -1  13 -25    2.39    0.96 
   0  13 -25    1.58    0.96 
   1  13 -25    1.34    0.97 
   2  13 -25    8.45    1.25 
   3  13 -25    0.15    0.89 
   4  13 -25    4.30    1.12 
   5  13 -25    0.29    0.99 
   6  13 -25    1.65    1.03 
   7  13 -25   -1.04    0.90 
   8  13 -25   19.33    1.71 
   9  13 -25    1.08    0.99 
  10  13 -25   32.12    2.07 
  11  13 -25    0.17    0.91 
  12  13 -25    4.76    1.24 
  13  13 -25    1.46    1.10 
  14  13 -25   -0.26    0.96 
  15  13 -25   -0.18    1.04 
  -7  14 -25    3.02    1.10 
  -6  14 -25    0.42    0.92 
  -5  14 -25    1.41    0.97 
  -4  14 -25    3.19    1.07 
  -3  14 -25    0.49    0.85 
  -2  14 -25   26.64    1.79 
  -1  14 -25    2.36    1.00 
   0  14 -25   18.51    1.57 
   1  14 -25   -0.11    0.87 
   2  14 -25    2.31    0.94 
   3  14 -25    0.14    0.90 
   4  14 -25    3.05    1.03 
   5  14 -25   -0.18    0.89 
   6  14 -25   10.84    1.48 
   7  14 -25    0.15    0.96 
   8  14 -25    8.40    1.37 
   9  14 -25    0.50    0.97 
  11  14 -25    4.23    1.15 
  12  14 -25    1.06    1.04 
  13  14 -25    0.75    0.94 
  14  14 -25    0.53    1.02 
  15  14 -25    0.09    1.01 
  -7  15 -25    2.37    1.06 
  -6  15 -25    3.02    1.11 
  -5  15 -25    4.22    1.13 
  -4  15 -25    4.84    1.20 
  -3  15 -25    0.52    0.88 
  -1  15 -25    4.22    1.07 
   0  15 -25   12.06    1.36 
   1  15 -25   17.69    1.53 
   2  15 -25    1.68    0.97 
   3  15 -25    5.05    1.19 
   4  15 -25    6.35    1.24 
   5  15 -25   -0.57    0.90 
   6  15 -25   20.08    1.71 
   7  15 -25   -1.39    0.91 
   8  15 -25   11.61    1.54 
   9  15 -25    0.12    0.97 
  10  15 -25    7.22    1.38 
  11  15 -25    1.70    1.01 
  12  15 -25    0.09    0.96 
  13  15 -25    0.33    0.96 
  14  15 -25   -1.43    0.87 
  -7  16 -25    1.61    1.03 
  -6  16 -25    0.31    0.93 
  -5  16 -25    0.42    0.90 
  -4  16 -25    3.94    1.09 
  -3  16 -25   -0.02    0.85 
  -2  16 -25    3.00    0.96 
  -1  16 -25    1.73    0.96 
   0  16 -25    5.99    1.19 
   2  16 -25    0.32    0.89 
   3  16 -25    1.84    0.99 
   4  16 -25    1.83    0.98 
   5  16 -25    0.87    0.48 
   6  16 -25    4.53    1.15 
   7  16 -25    3.87    1.18 
   8  16 -25    2.28    1.10 
   9  16 -25    2.49    1.11 
  10  16 -25    3.17    1.19 
  11  16 -25    0.79    0.96 
  12  16 -25    0.37    0.98 
  13  16 -25    0.68    0.98 
  14  16 -25    0.54    1.07 
  -7  17 -25    2.49    1.17 
  -6  17 -25    4.18    1.15 
  -5  17 -25    0.81    0.94 
  -4  17 -25    5.38    1.15 
  -3  17 -25    3.17    1.00 
  -2  17 -25    0.77    0.88 
  -1  17 -25    7.81    1.24 
   0  17 -25    1.24    0.91 
   1  17 -25    5.27    1.17 
   2  17 -25   -0.32    0.87 
   3  17 -25    1.87    0.97 
   4  17 -25    2.62    1.02 
   5  17 -25    1.41    0.55 
   6  17 -25    2.15    1.10 
   7  17 -25   11.00    1.47 
   8  17 -25    7.38    1.41 
   9  17 -25    0.99    1.00 
  10  17 -25    4.94    1.20 
  11  17 -25    1.12    1.06 
  12  17 -25    4.53    1.21 
  13  17 -25    4.33    1.26 
  14  17 -25    0.02    0.98 
  -6  18 -25    0.69    0.98 
  -5  18 -25    6.58    1.29 
  -4  18 -25    2.66    1.00 
  -3  18 -25   32.50    1.93 
  -2  18 -25    1.15    0.92 
  -1  18 -25   18.92    1.58 
   0  18 -25   11.10    1.38 
   1  18 -25    5.39    1.16 
   2  18 -25    8.11    1.29 
   3  18 -25    2.13    1.04 
   4  18 -25    5.75    1.22 
   5  18 -25    3.36    0.62 
   6  18 -25    0.96    0.54 
   7  18 -25    4.37    1.20 
   8  18 -25    5.60    1.29 
   9  18 -25   10.49    1.49 
  10  18 -25    7.50    1.40 
  11  18 -25    7.66    1.42 
  12  18 -25    4.20    1.18 
  13  18 -25    2.05    1.12 
  14  18 -25    0.92    1.08 
  -6  19 -25    0.41    0.96 
  -5  19 -25    0.59    0.94 
  -4  19 -25    0.57    0.94 
  -2  19 -25    0.73    0.88 
  -1  19 -25    2.58    0.96 
   0  19 -25    1.52    0.93 
   1  19 -25    0.94    0.89 
   2  19 -25    6.26    1.25 
   3  19 -25    1.32    1.00 
   4  19 -25    5.57    1.18 
   5  19 -25    3.89    0.63 
   6  19 -25    0.52    0.53 
   7  19 -25    1.43    1.04 
   8  19 -25    5.13    1.27 
   9  19 -25    2.48    1.12 
  10  19 -25    3.93    1.18 
  11  19 -25    1.81    1.10 
  12  19 -25   -0.42    0.91 
  13  19 -25    0.07    1.07 
  14  19 -25    1.12    1.08 
  -6  20 -25    4.01    1.19 
  -5  20 -25   -0.58    0.85 
  -4  20 -25    7.39    1.34 
  -3  20 -25    2.08    1.01 
  -2  20 -25    4.26    1.15 
  -1  20 -25   12.10    1.43 
   0  20 -25    0.59    0.83 
   1  20 -25   15.02    1.51 
   2  20 -25    0.70    0.92 
   3  20 -25    5.47    1.21 
   4  20 -25    1.60    1.00 
   5  20 -25    3.49    0.61 
   6  20 -25    0.30    0.54 
   7  20 -25    0.51    0.52 
   8  20 -25    0.63    1.05 
   9  20 -25    0.86    1.06 
  10  20 -25   -0.31    0.97 
  11  20 -25    2.37    1.15 
  12  20 -25   -1.30    0.95 
  13  20 -25    8.05    1.47 
  -6  21 -25    1.64    1.04 
  -5  21 -25    0.54    0.95 
  -4  21 -25    5.11    1.20 
  -3  21 -25    0.76    0.94 
  -2  21 -25   14.04    1.51 
  -1  21 -25    1.91    0.99 
   0  21 -25    5.20    1.12 
   1  21 -25    6.40    1.26 
   2  21 -25    0.53    0.96 
   3  21 -25    1.57    0.99 
   4  21 -25    3.62    1.14 
   5  21 -25    0.50    0.52 
   6  21 -25   -0.84    0.49 
   7  21 -25    0.76    0.59 
   8  21 -25    0.85    0.58 
   9  21 -25   10.28    1.53 
  10  21 -25    0.64    1.01 
  11  21 -25   10.51    1.54 
  12  21 -25    0.08    1.00 
  13  21 -25    0.92    1.07 
  -5  22 -25   -0.31    0.87 
  -4  22 -25    2.87    1.07 
  -3  22 -25   -0.23    0.86 
  -2  22 -25    3.15    1.04 
  -1  22 -25    2.64    1.03 
   0  22 -25    1.23    0.92 
   1  22 -25    7.97    1.34 
   2  22 -25    0.59    0.97 
   3  22 -25    4.49    1.14 
   4  22 -25    1.56    0.98 
   5  22 -25    4.10    0.64 
   6  22 -25    2.34    0.61 
   7  22 -25    4.22    0.73 
   8  22 -25    1.10    0.57 
   9  22 -25    2.18    1.15 
  10  22 -25   -0.63    1.01 
  11  22 -25   -0.49    1.00 
  12  22 -25    0.36    1.11 
  13  22 -25    5.54    1.32 
  -5  23 -25   -0.70    0.91 
  -4  23 -25    2.46    1.09 
  -3  23 -25    0.51    0.93 
  -2  23 -25    0.54    0.89 
  -1  23 -25    7.78    1.34 
   0  23 -25   -0.18    0.90 
   1  23 -25    2.35    0.98 
   2  23 -25    1.24    0.98 
   3  23 -25    6.79    1.29 
   4  23 -25    1.24    1.01 
   5  23 -25    5.84    0.71 
   6  23 -25    0.51    0.55 
   7  23 -25    4.79    0.72 
   8  23 -25    0.28    0.59 
   9  23 -25    2.31    0.70 
  10  23 -25   -0.10    1.01 
  11  23 -25   -0.19    1.02 
  12  23 -25   -0.16    1.08 
  -5  24 -25    0.53    1.03 
  -4  24 -25    0.71    1.01 
  -3  24 -25    1.22    1.00 
  -2  24 -25    1.17    1.01 
  -1  24 -25    0.49    0.94 
   0  24 -25    0.74    0.94 
   1  24 -25    1.62    1.00 
   2  24 -25    0.83    1.03 
   3  24 -25    4.22    1.13 
   4  24 -25    0.22    0.96 
   5  24 -25    1.10    0.56 
   6  24 -25    2.80    0.62 
   7  24 -25    0.49    0.60 
   8  24 -25   -0.38    0.51 
   9  24 -25    0.05    0.57 
  10  24 -25    0.96    0.62 
  11  24 -25    1.98    0.68 
  12  24 -25    1.06    1.12 
  -4  25 -25    1.03    1.04 
  -3  25 -25    1.05    0.99 
  -2  25 -25    0.56    0.96 
  -1  25 -25    2.09    1.02 
   0  25 -25    0.42    0.90 
   1  25 -25    1.61    1.00 
   2  25 -25    1.93    1.02 
   3  25 -25    4.99    1.18 
   4  25 -25    5.29    1.23 
   5  25 -25   13.62    0.92 
   6  25 -25    1.28    0.58 
   7  25 -25    6.92    0.80 
   8  25 -25    0.95    0.63 
   9  25 -25    0.01    0.59 
  10  25 -25    2.84    0.70 
  11  25 -25    0.78    0.63 
  12  25 -25    1.59    0.68 
  -4  26 -25    1.68    1.04 
  -3  26 -25   -0.45    0.94 
  -2  26 -25    3.00    1.08 
  -1  26 -25    9.44    1.42 
   0  26 -25    0.03    0.92 
   1  26 -25   16.55    1.65 
   2  26 -25    0.93    1.01 
   3  26 -25   38.19    2.25 
   4  26 -25    6.43    1.33 
   5  26 -25   10.10    0.86 
   6  26 -25    0.96    0.59 
   7  26 -25    1.82    0.62 
   8  26 -25    0.26    0.57 
   9  26 -25    0.23    0.66 
  10  26 -25    2.29    0.73 
  11  26 -25   -0.07    0.61 
  -3  27 -25    1.26    1.03 
  -2  27 -25    4.17    1.15 
  -1  27 -25    1.78    1.04 
   0  27 -25    2.01    1.07 
   1  27 -25    7.26    1.39 
   2  27 -25    1.61    1.10 
   4  27 -25    3.99    1.18 
   5  27 -25    1.28    0.59 
   6  27 -25    0.07    0.55 
   7  27 -25   -0.04    0.57 
   8  27 -25    0.27    0.59 
   9  27 -25    4.50    0.77 
  10  27 -25    0.05    0.69 
  11  27 -25    1.05    0.68 
  -3  28 -25   -1.28    0.89 
  -2  28 -25   -0.29    0.93 
  -1  28 -25    0.36    0.98 
   0  28 -25    1.08    0.99 
   1  28 -25    1.82    1.07 
   2  28 -25    4.24    1.21 
   3  28 -25    1.53    1.01 
   4  28 -25    2.17    1.05 
   5  28 -25    1.49    0.63 
   6  28 -25    2.41    0.67 
   7  28 -25   -0.28    0.57 
   8  28 -25   -0.24    0.65 
   9  28 -25    1.72    0.69 
  10  28 -25    1.20    0.65 
  -2  29 -25   -1.02    0.83 
  -1  29 -25    1.53    1.02 
   0  29 -25    7.25    1.37 
   1  29 -25    0.03    0.91 
   2  29 -25   18.54    1.72 
   3  29 -25    1.10    1.00 
   4  29 -25   24.14    1.86 
   5  29 -25    0.16    0.55 
   6  29 -25    1.68    0.63 
   7  29 -25    1.52    0.62 
   8  29 -25    1.66    0.69 
   9  29 -25   -0.09    0.64 
  10  29 -25    1.62    0.68 
  -2  30 -25    0.24    1.00 
  -1  30 -25    5.42    1.29 
   0  30 -25    1.80    1.02 
   1  30 -25    0.49    0.98 
   2  30 -25    3.24    1.13 
   3  30 -25    0.32    0.98 
   4  30 -25    2.43    1.02 
   5  30 -25   -0.12    0.57 
   6  30 -25   -0.24    0.55 
   7  30 -25    0.76    0.59 
   8  30 -25    0.22    0.62 
   9  30 -25   -1.02    0.65 
  -1  31 -25    0.78    1.04 
   0  31 -25    1.73    1.04 
   1  31 -25    0.75    1.01 
   2  31 -25    0.90    0.93 
   3  31 -25    3.35    1.12 
   4  31 -25    3.30    1.17 
   5  31 -25    3.99    0.73 
   6  31 -25    0.86    0.63 
   7  31 -25    0.53    0.60 
   8  31 -25    6.93    0.87 
   9  31 -25    0.31    0.85 
   0  32 -25    6.51    1.34 
   1  32 -25    2.68    1.11 
   2  32 -25   -0.35    0.93 
   3  32 -25    1.51    1.08 
   4  32 -25    0.63    0.98 
   5  32 -25    0.73    0.63 
   6  32 -25    1.53    0.66 
   7  32 -25    0.13    0.59 
   8  32 -25    0.75    0.67 
   1  33 -25    4.46    1.26 
   2  33 -25    0.89    0.98 
   3  33 -25    2.40    1.12 
   4  33 -25    0.25    0.98 
   5  33 -25    0.30    0.63 
   6  33 -25   10.19    0.95 
   7  33 -25    0.26    0.74 
   3  34 -25   -0.57    0.94 
   4  34 -25    0.04    1.05 
   5  34 -25   -0.77    0.76 
   4 -36 -24    0.35    0.74 
   1 -35 -24    7.67    1.12 
   2 -35 -24    1.20    0.76 
   3 -35 -24    0.25    0.73 
   4 -35 -24    2.25    0.81 
   5 -35 -24    1.70    0.79 
   6 -35 -24    1.15    0.81 
   0 -34 -24    1.07    0.80 
   1 -34 -24    2.47    0.81 
   2 -34 -24    0.86    0.79 
   3 -34 -24    0.42    0.75 
   4 -34 -24    0.60    0.74 
   5 -34 -24    1.54    0.78 
   6 -34 -24    0.48    0.72 
   7 -34 -24    8.81    1.11 
  -1 -33 -24   -0.29    0.70 
   0 -33 -24    0.09    0.72 
   1 -33 -24    0.56    0.73 
   2 -33 -24    0.82    0.79 
   3 -33 -24    0.12    0.72 
   4 -33 -24    0.12    0.71 
   5 -33 -24    0.49    0.68 
   6 -33 -24    0.34    0.71 
   7 -33 -24    3.11    0.85 
   8 -33 -24    1.38    0.77 
  -2 -32 -24   -0.60    0.67 
  -1 -32 -24    8.34    1.11 
   0 -32 -24   -0.03    0.75 
   1 -32 -24   19.04    1.41 
   2 -32 -24    1.75    0.79 
   3 -32 -24   12.49    1.21 
   4 -32 -24    0.23    0.70 
   5 -32 -24    1.49    0.74 
   6 -32 -24    2.30    0.78 
   7 -32 -24   -0.58    0.67 
   8 -32 -24    1.19    0.72 
   9 -32 -24    0.99    0.71 
  -3 -31 -24    1.57    0.85 
  -2 -31 -24    0.73    0.72 
  -1 -31 -24    1.29    0.79 
   0 -31 -24    0.23    0.76 
   1 -31 -24    1.67    0.75 
   2 -31 -24    1.86    0.80 
   3 -31 -24    2.82    0.85 
   4 -31 -24    0.73    0.72 
   5 -31 -24    4.63    0.90 
   6 -31 -24    1.99    0.75 
   7 -31 -24    1.73    0.75 
   8 -31 -24    0.64    0.70 
   9 -31 -24    0.84    0.71 
  10 -31 -24    1.07    0.74 
  -3 -30 -24    0.20    0.71 
  -2 -30 -24    4.06    0.92 
  -1 -30 -24   -0.02    0.73 
   0 -30 -24    8.41    1.10 
   1 -30 -24    0.41    0.72 
   2 -30 -24    5.51    0.97 
   3 -30 -24    2.81    0.82 
   4 -30 -24    1.37    0.71 
   5 -30 -24    3.79    0.87 
   6 -30 -24   -0.12    0.64 
   7 -30 -24    6.17    0.98 
   8 -30 -24    0.88    0.69 
   9 -30 -24    2.99    0.79 
  10 -30 -24    0.32    0.69 
  -4 -29 -24   -1.05    0.73 
  -3 -29 -24    1.98    0.82 
  -2 -29 -24    1.65    0.79 
  -1 -29 -24    0.32    0.67 
   0 -29 -24   10.86    1.14 
   1 -29 -24    0.80    0.75 
   2 -29 -24   20.51    1.39 
   3 -29 -24    1.05    0.77 
   4 -29 -24    2.37    0.80 
   5 -29 -24    1.92    0.74 
   6 -29 -24   -0.18    0.63 
   7 -29 -24    2.95    0.77 
   8 -29 -24    0.85    0.66 
   9 -29 -24   11.46    1.12 
  10 -29 -24   -0.52    0.63 
  11 -29 -24    4.20    0.87 
  -4 -28 -24    0.31    0.72 
  -3 -28 -24    0.75    0.76 
  -2 -28 -24    1.11    0.78 
  -1 -28 -24    0.82    0.68 
   0 -28 -24    6.79    1.03 
   1 -28 -24    1.08    0.76 
   2 -28 -24    2.44    0.79 
   3 -28 -24    2.12    0.79 
   4 -28 -24    9.03    1.07 
   5 -28 -24    0.80    0.72 
   6 -28 -24   13.87    1.16 
   7 -28 -24    1.78    0.73 
   8 -28 -24    3.26    0.80 
   9 -28 -24    5.57    0.91 
  10 -28 -24    0.25    0.67 
  11 -28 -24    4.74    0.87 
  -5 -27 -24    0.32    0.76 
  -4 -27 -24    4.57    0.92 
  -3 -27 -24    1.41    0.80 
  -2 -27 -24    5.85    0.96 
  -1 -27 -24   -0.74    0.62 
   0 -27 -24    1.23    0.72 
   1 -27 -24    1.42    0.73 
   2 -27 -24    1.11    0.75 
   3 -27 -24    2.21    0.77 
   4 -27 -24    1.27    0.67 
   5 -27 -24    4.95    0.86 
   6 -27 -24    6.55    0.93 
   7 -27 -24   -0.20    0.61 
   8 -27 -24    4.06    0.86 
   9 -27 -24    0.82    0.66 
  10 -27 -24    0.59    0.65 
  11 -27 -24    2.27    0.77 
  12 -27 -24    3.30    0.82 
  -5 -26 -24    3.11    0.84 
  -4 -26 -24    1.44    0.78 
  -3 -26 -24    0.42    0.73 
  -2 -26 -24    2.26    0.75 
  -1 -26 -24   -0.15    0.60 
   0 -26 -24    0.55    0.69 
   1 -26 -24    5.97    0.94 
   2 -26 -24    4.66    0.93 
   3 -26 -24    8.39    1.05 
   4 -26 -24    2.36    0.76 
   5 -26 -24    3.14    0.78 
   6 -26 -24    3.15    0.78 
   7 -26 -24    0.75    0.71 
   8 -26 -24    4.02    0.81 
   9 -26 -24    0.46    0.63 
  10 -26 -24    1.43    0.71 
  11 -26 -24    0.29    0.61 
  12 -26 -24    0.95    0.73 
  -5 -25 -24    2.08    0.80 
  -4 -25 -24    0.10    0.72 
  -3 -25 -24    0.43    0.70 
  -2 -25 -24    0.67    0.69 
  -1 -25 -24    0.69    0.69 
   0 -25 -24    1.93    0.81 
   1 -25 -24    2.19    0.77 
   2 -25 -24    1.01    0.76 
   3 -25 -24    3.06    0.77 
   4 -25 -24    0.78    0.67 
   5 -25 -24    0.61    0.66 
   6 -25 -24    1.87    0.71 
   7 -25 -24    0.95    0.66 
   8 -25 -24    1.02    0.66 
   9 -25 -24    3.89    0.81 
  10 -25 -24    1.93    0.71 
  11 -25 -24    0.48    0.63 
  12 -25 -24    4.53    0.88 
  13 -25 -24    0.80    0.74 
  -6 -24 -24    3.32    0.89 
  -5 -24 -24    2.71    0.84 
  -4 -24 -24    3.32    0.87 
  -3 -24 -24    9.77    1.12 
  -2 -24 -24    0.53    0.66 
  -1 -24 -24   14.60    1.18 
   0 -24 -24    1.97    0.72 
   1 -24 -24    3.09    0.78 
   2 -24 -24    6.34    0.99 
   3 -24 -24   -1.01    0.60 
   4 -24 -24    4.02    0.79 
   5 -24 -24    0.76    0.65 
   6 -24 -24   -0.13    0.64 
   7 -24 -24    0.21    0.62 
   8 -24 -24    6.85    0.92 
   9 -24 -24    1.47    0.68 
  10 -24 -24    6.97    0.94 
  11 -24 -24    1.24    0.69 
  12 -24 -24    1.79    0.68 
  13 -24 -24   -0.71    0.59 
  -6 -23 -24    0.16    0.69 
  -5 -23 -24    8.28    1.06 
  -4 -23 -24    1.81    0.75 
  -3 -23 -24    7.27    0.99 
  -2 -23 -24    0.58    0.67 
  -1 -23 -24    1.48    0.70 
   0 -23 -24   15.79    1.21 
   1 -23 -24   -0.43    0.63 
   2 -23 -24   22.96    1.40 
   3 -23 -24   -0.56    0.65 
   4 -23 -24   13.54    1.13 
   5 -23 -24    1.06    0.64 
   6 -23 -24    3.45    0.79 
   7 -23 -24    0.67    0.64 
   8 -23 -24    2.17    0.70 
   9 -23 -24   -0.63    0.59 
  10 -23 -24    0.90    0.64 
  11 -23 -24    2.13    0.71 
  12 -23 -24    5.29    0.90 
  13 -23 -24    0.03    0.63 
  -6 -22 -24    0.88    0.71 
  -5 -22 -24    1.75    0.77 
  -4 -22 -24   -0.43    0.66 
  -3 -22 -24    2.69    0.79 
  -2 -22 -24    0.85    0.68 
  -1 -22 -24    0.74    0.66 
   0 -22 -24    1.24    0.67 
   1 -22 -24   -0.47    0.65 
   2 -22 -24    3.28    0.77 
   3 -22 -24    0.52    0.71 
   4 -22 -24   18.37    1.25 
   5 -22 -24    0.33    0.60 
   6 -22 -24   20.72    1.26 
   7 -22 -24    0.08    0.59 
   8 -22 -24    6.58    0.89 
   9 -22 -24   -0.01    0.58 
  10 -22 -24    1.31    0.65 
  11 -22 -24   -0.06    0.60 
  12 -22 -24    0.24    0.64 
  13 -22 -24    0.15    0.63 
  14 -22 -24    1.24    0.75 
  -7 -21 -24    0.58    0.77 
  -6 -21 -24    0.89    0.74 
  -5 -21 -24    1.23    0.75 
  -4 -21 -24    4.29    0.87 
  -3 -21 -24    0.69    0.68 
  -2 -21 -24    8.77    1.03 
  -1 -21 -24   -0.33    0.60 
   0 -21 -24    0.64    0.66 
   1 -21 -24    0.50    0.67 
   2 -21 -24    3.45    0.81 
   3 -21 -24   -0.37    0.59 
   4 -21 -24    6.79    0.90 
   5 -21 -24    0.46    0.63 
   6 -21 -24    7.70    0.93 
   7 -21 -24    0.75    0.60 
   8 -21 -24    7.04    0.90 
   9 -21 -24    5.93    0.88 
  10 -21 -24    4.37    0.79 
  11 -21 -24    1.51    0.66 
  12 -21 -24   -0.09    0.65 
  13 -21 -24    0.75    0.65 
  14 -21 -24    1.84    0.74 
  -7 -20 -24    4.86    0.97 
  -6 -20 -24    0.37    0.66 
  -5 -20 -24    2.82    0.80 
  -4 -20 -24    0.72    0.68 
  -3 -20 -24    0.95    0.71 
  -2 -20 -24   15.05    1.20 
  -1 -20 -24    0.92    0.66 
   0 -20 -24   12.79    1.10 
   1 -20 -24   -0.87    0.52 
   2 -20 -24   -0.20    0.59 
   3 -20 -24    0.42    0.64 
   4 -20 -24    5.85    0.91 
   5 -20 -24    0.92    0.63 
   6 -20 -24   12.90    1.06 
   7 -20 -24    0.36    0.59 
   8 -20 -24    1.19    0.63 
   9 -20 -24    2.29    0.70 
  10 -20 -24    1.43    0.67 
  11 -20 -24    1.62    0.67 
  12 -20 -24    0.83    0.62 
  13 -20 -24    1.47    0.67 
  14 -20 -24    0.46    0.66 
  -7 -19 -24    1.01    0.70 
  -6 -19 -24   -0.12    0.68 
  -5 -19 -24    1.14    0.74 
  -4 -19 -24    0.30    0.64 
  -3 -19 -24    3.25    0.75 
  -2 -19 -24    1.25    0.68 
  -1 -19 -24    1.26    0.66 
   0 -19 -24    4.26    0.79 
   1 -19 -24    0.97    0.64 
   2 -19 -24    3.87    0.76 
   3 -19 -24    0.10    0.61 
   4 -19 -24    0.10    0.57 
   5 -19 -24    1.74    0.65 
   6 -19 -24    4.00    0.72 
   7 -19 -24    7.74    0.88 
   8 -19 -24    5.77    0.85 
   9 -19 -24    7.76    0.91 
  10 -19 -24    1.00    0.63 
  11 -19 -24    1.34    0.58 
  12 -19 -24    3.15    0.63 
  13 -19 -24    0.19    0.52 
  14 -19 -24    0.85    0.55 
  -7 -18 -24   -0.33    0.65 
  -6 -18 -24    1.05    0.69 
  -5 -18 -24    0.55    0.71 
  -4 -18 -24    2.05    0.72 
  -3 -18 -24    2.77    0.78 
  -2 -18 -24   -0.14    0.60 
  -1 -18 -24    0.93    0.64 
   0 -18 -24    5.81    0.87 
   1 -18 -24    0.85    0.62 
   2 -18 -24    1.52    0.63 
   3 -18 -24    1.22    0.66 
   4 -18 -24    0.18    0.62 
   5 -18 -24    8.44    0.92 
   6 -18 -24    0.28    0.60 
   7 -18 -24    5.84    0.76 
   8 -18 -24    2.28    0.56 
   9 -18 -24    1.37    0.52 
  10 -18 -24    9.49    0.76 
  11 -18 -24   -0.01    0.48 
  12 -18 -24    0.24    0.51 
  13 -18 -24    0.51    0.52 
  14 -18 -24    1.19    0.57 
  -8 -17 -24    3.41    0.93 
  -7 -17 -24    1.19    0.76 
  -6 -17 -24    0.83    0.69 
  -5 -17 -24    3.17    0.81 
  -4 -17 -24    1.61    0.70 
  -3 -17 -24   14.60    1.14 
  -2 -17 -24   -0.82    0.56 
  -1 -17 -24    9.45    0.98 
   0 -17 -24    4.60    0.77 
   1 -17 -24    0.58    0.59 
   2 -17 -24   -0.70    0.57 
   3 -17 -24    3.84    0.73 
   4 -17 -24   -0.22    0.48 
   5 -17 -24    8.16    0.70 
   6 -17 -24   -0.37    0.45 
   7 -17 -24    3.20    0.56 
   8 -17 -24    0.15    0.50 
   9 -17 -24    0.68    0.49 
  10 -17 -24    6.32    0.69 
  11 -17 -24    0.34    0.51 
  12 -17 -24    5.33    0.70 
  13 -17 -24    4.02    0.66 
  14 -17 -24    2.51    1.13 
  15 -17 -24    0.67    1.07 
  -8 -16 -24    3.38    0.88 
  -7 -16 -24    1.24    0.76 
  -6 -16 -24   -1.29    0.62 
  -5 -16 -24    2.18    0.72 
  -4 -16 -24   -0.27    0.61 
  -3 -16 -24    7.01    0.92 
  -2 -16 -24    2.14    0.70 
  -1 -16 -24    1.40    0.65 
   0 -16 -24    1.60    0.62 
   1 -16 -24    7.09    0.68 
   2 -16 -24    4.41    0.58 
   3 -16 -24    6.61    0.66 
   4 -16 -24    0.82    0.45 
   5 -16 -24    1.65    0.51 
   6 -16 -24    0.53    0.49 
   7 -16 -24    5.02    0.63 
   8 -16 -24    1.78    0.55 
   9 -16 -24    9.63    0.75 
  10 -16 -24    0.08    0.49 
  11 -16 -24    0.57    0.48 
  12 -16 -24    0.42    0.53 
  13 -16 -24    2.58    0.60 
  14 -16 -24    1.01    0.99 
  15 -16 -24    1.06    1.06 
  -8 -15 -24    0.97    0.72 
  -7 -15 -24    1.51    0.75 
  -6 -15 -24    1.54    0.72 
  -5 -15 -24    1.16    0.70 
  -4 -15 -24    5.78    0.89 
  -3 -15 -24    0.95    0.68 
  -2 -15 -24   28.72    1.14 
  -1 -15 -24    0.17    0.46 
   0 -15 -24    8.25    0.68 
   1 -15 -24    4.12    0.56 
   2 -15 -24    0.56    0.45 
   3 -15 -24    3.80    0.73 
   4 -15 -24    1.43    0.48 
   5 -15 -24   -0.14    0.45 
   6 -15 -24    9.68    0.74 
   7 -15 -24    0.67    0.49 
   8 -15 -24   22.52    0.99 
   9 -15 -24   10.86    0.76 
  10 -15 -24    4.39    0.62 
  11 -15 -24    6.37    0.70 
  12 -15 -24    0.97    0.50 
  13 -15 -24    2.74    1.09 
  14 -15 -24    0.53    1.00 
  15 -15 -24   -0.23    0.96 
  -8 -14 -24    2.58    0.88 
  -7 -14 -24    3.51    0.86 
  -6 -14 -24    0.01    0.63 
  -5 -14 -24    4.90    0.71 
  -4 -14 -24    3.23    0.60 
  -3 -14 -24    0.22    0.49 
  -2 -14 -24   12.38    0.78 
  -1 -14 -24    3.66    0.56 
   0 -14 -24    3.28    0.55 
   1 -14 -24    4.22    0.56 
   2 -14 -24    1.32    0.46 
   3 -14 -24    7.26    0.65 
   4 -14 -24    3.29    0.55 
   5 -14 -24   -0.03    0.44 
   6 -14 -24    1.84    0.49 
   7 -14 -24    6.52    0.68 
   9 -14 -24    5.28    0.66 
  10 -14 -24    2.77    0.55 
  11 -14 -24    2.80    0.55 
  12 -14 -24    3.34    0.61 
  13 -14 -24    1.51    1.00 
  14 -14 -24    0.86    1.03 
  15 -14 -24    1.99    1.16 
  -8 -13 -24    2.70    0.85 
  -7 -13 -24    0.47    0.58 
  -6 -13 -24    3.71    0.64 
  -5 -13 -24    3.64    0.63 
  -4 -13 -24   -0.05    0.47 
  -3 -13 -24   15.53    0.87 
  -2 -13 -24    5.08    0.63 
  -1 -13 -24    5.81    0.65 
   0 -13 -24    6.61    0.64 
   1 -13 -24    1.91    0.50 
   2 -13 -24    0.17    0.44 
   3 -13 -24    3.14    0.54 
   4 -13 -24    0.99    0.47 
   5 -13 -24    2.78    0.54 
   6 -13 -24    3.59    0.57 
   7 -13 -24    3.66    0.56 
   8 -13 -24    0.31    0.49 
   9 -13 -24   18.33    0.90 
  10 -13 -24    1.42    0.52 
  11 -13 -24    5.31    0.65 
  12 -13 -24    0.91    0.93 
  13 -13 -24   -0.39    0.90 
  14 -13 -24   -0.06    0.92 
  15 -13 -24    2.32    1.11 
  -8 -12 -24    1.81    0.67 
  -7 -12 -24    0.96    0.59 
  -6 -12 -24    5.97    0.73 
  -5 -12 -24    8.40    0.76 
  -4 -12 -24    0.65    0.49 
  -3 -12 -24   26.08    1.08 
  -2 -12 -24    8.46    0.70 
  -1 -12 -24   13.18    0.80 
   0 -12 -24    8.79    0.69 
   1 -12 -24    3.40    0.53 
   2 -12 -24    8.52    0.68 
   3 -12 -24   13.72    0.78 
   4 -12 -24    2.26    0.52 
   5 -12 -24   38.44    1.24 
   6 -12 -24   -0.10    0.45 
   7 -12 -24   44.89    1.37 
   8 -12 -24    0.89    0.48 
   9 -12 -24   19.85    0.91 
  10 -12 -24    1.60    0.51 
  11 -12 -24    1.08    0.49 
  12 -12 -24    8.23    1.33 
  13 -12 -24    3.21    1.12 
  14 -12 -24    1.74    1.04 
  15 -12 -24    0.23    1.01 
  -9 -11 -24    0.60    0.61 
  -8 -11 -24    2.98    0.68 
  -7 -11 -24    0.43    0.55 
  -6 -11 -24    4.12    0.67 
  -5 -11 -24    5.42    0.70 
  -4 -11 -24    0.03    0.45 
  -3 -11 -24   18.49    0.92 
  -2 -11 -24    2.82    0.54 
  -1 -11 -24   18.96    0.87 
   0 -11 -24    0.93    0.44 
   1 -11 -24    5.57    0.61 
   2 -11 -24    2.09    0.49 
   3 -11 -24    2.58    0.51 
   4 -11 -24    5.55    0.61 
   6 -11 -24   -0.18    0.45 
   8 -11 -24    0.88    0.47 
   9 -11 -24    9.42    0.72 
  10 -11 -24    4.05    0.59 
  11 -11 -24   21.53    1.67 
  12 -11 -24    1.55    1.00 
  13 -11 -24    3.43    1.10 
  14 -11 -24   -0.13    0.96 
  15 -11 -24   -0.82    0.92 
  16 -11 -24    0.29    1.10 
  -9 -10 -24   -0.06    0.99 
  -8 -10 -24    4.80    0.74 
  -7 -10 -24    1.31    0.55 
  -6 -10 -24    2.98    0.63 
  -5 -10 -24   12.70    0.84 
  -4 -10 -24   -0.17    0.47 
  -3 -10 -24   10.81    0.78 
  -2 -10 -24    0.40    0.46 
  -1 -10 -24    4.50    0.58 
   0 -10 -24    0.33    0.43 
   1 -10 -24    5.56    0.60 
   2 -10 -24    0.64    0.42 
   3 -10 -24    3.36    0.52 
   4 -10 -24    1.03    0.45 
   5 -10 -24    1.36    0.48 
   6 -10 -24    1.52    0.50 
   7 -10 -24   17.01    0.85 
   8 -10 -24    1.68    0.51 
   9 -10 -24   36.35    1.23 
  10 -10 -24    4.61    0.62 
  11 -10 -24   15.08    1.49 
  12 -10 -24    2.36    1.03 
  13 -10 -24    2.25    1.05 
  14 -10 -24    3.47    1.14 
  15 -10 -24   -0.45    0.96 
  16 -10 -24    0.10    1.01 
  -9  -9 -24    3.07    1.17 
  -8  -9 -24    1.01    0.60 
  -7  -9 -24    5.00    0.70 
  -6  -9 -24    0.94    0.55 
  -5  -9 -24    5.99    0.70 
  -4  -9 -24    3.10    0.59 
  -3  -9 -24    6.36    0.67 
  -2  -9 -24    5.63    0.64 
  -1  -9 -24    0.25    0.43 
   0  -9 -24    2.46    0.50 
   1  -9 -24    0.73    0.45 
   2  -9 -24   -0.31    0.38 
   3  -9 -24    0.19    0.41 
   4  -9 -24    5.17    0.59 
   5  -9 -24    0.44    0.44 
   6  -9 -24    4.39    0.59 
   7  -9 -24    3.82    0.54 
   8  -9 -24    8.16    0.68 
  10  -9 -24    0.01    0.90 
  11  -9 -24    6.56    1.25 
  12  -9 -24    0.25    0.90 
  13  -9 -24    1.25    1.02 
  14  -9 -24    1.80    1.04 
  15  -9 -24   -0.46    1.01 
  16  -9 -24    1.01    1.12 
  -9  -8 -24    3.00    1.13 
  -8  -8 -24    3.52    0.68 
  -7  -8 -24    0.94    0.58 
  -6  -8 -24    1.42    0.56 
  -5  -8 -24    4.36    0.65 
  -4  -8 -24    0.90    0.49 
  -3  -8 -24    5.35    0.63 
  -2  -8 -24    1.06    0.47 
  -1  -8 -24    4.61    0.60 
   0  -8 -24    1.03    0.44 
   1  -8 -24   14.49    0.77 
   2  -8 -24    0.34    0.40 
   3  -8 -24    3.90    0.54 
   4  -8 -24    3.10    0.53 
   5  -8 -24    5.39    0.61 
   6  -8 -24    0.81    0.46 
   7  -8 -24    0.57    0.45 
   8  -8 -24    3.42    0.53 
   9  -8 -24   10.52    0.83 
  10  -8 -24   -0.29    0.91 
  11  -8 -24    2.49    1.02 
  12  -8 -24   -0.87    0.88 
  13  -8 -24    1.14    1.00 
  14  -8 -24    3.28    1.12 
  15  -8 -24   -0.82    0.94 
  16  -8 -24    3.16    1.23 
  -9  -7 -24    2.25    1.10 
  -8  -7 -24    6.40    1.25 
  -7  -7 -24   -0.08    0.54 
  -6  -7 -24    0.67    0.53 
  -5  -7 -24    2.39    0.57 
  -4  -7 -24    0.45    0.47 
  -3  -7 -24   14.74    0.83 
  -2  -7 -24    4.78    0.60 
  -1  -7 -24   16.83    0.83 
   0  -7 -24    0.14    0.44 
   2  -7 -24    2.29    0.47 
   3  -7 -24    6.10    0.58 
   4  -7 -24    0.95    0.45 
   5  -7 -24   17.62    0.84 
   6  -7 -24    1.78    0.48 
   7  -7 -24    0.56    0.44 
   8  -7 -24    1.18    0.46 
   9  -7 -24    4.45    1.10 
  10  -7 -24    6.04    1.19 
  11  -7 -24    3.00    1.01 
  12  -7 -24    4.74    1.16 
  13  -7 -24    0.65    0.96 
  14  -7 -24    3.77    1.15 
  15  -7 -24    2.58    1.16 
  16  -7 -24    6.11    1.39 
  -9  -6 -24    0.83    0.99 
  -8  -6 -24    0.82    0.96 
  -7  -6 -24    0.09    0.56 
  -6  -6 -24   -0.24    0.51 
  -5  -6 -24    0.52    0.53 
  -4  -6 -24   -0.22    0.46 
  -3  -6 -24    4.29    0.60 
  -2  -6 -24    1.51    0.48 
  -1  -6 -24    3.92    0.55 
   0  -6 -24   12.88    0.75 
   1  -6 -24    0.86    0.41 
   2  -6 -24    8.28    0.63 
   3  -6 -24    5.01    0.56 
   4  -6 -24    0.41    0.42 
   5  -6 -24   14.58    0.76 
   6  -6 -24    0.23    0.42 
   7  -6 -24    1.69    0.45 
   8  -6 -24    1.37    0.92 
   9  -6 -24    2.43    0.99 
  10  -6 -24    2.83    1.00 
  11  -6 -24   -0.55    0.91 
  12  -6 -24    2.31    1.05 
  13  -6 -24    0.25    0.97 
  14  -6 -24    3.23    1.17 
  15  -6 -24    0.95    1.05 
  16  -6 -24    2.84    1.21 
  -9  -5 -24    1.19    1.02 
  -8  -5 -24    0.94    0.95 
  -7  -5 -24    0.19    0.90 
  -6  -5 -24    0.79    0.55 
  -5  -5 -24    0.85    0.53 
  -4  -5 -24    0.14    0.47 
  -3  -5 -24    8.90    0.72 
  -2  -5 -24    0.92    0.47 
  -1  -5 -24    3.80    0.53 
   0  -5 -24    7.54    0.64 
   1  -5 -24    0.52    0.42 
   2  -5 -24    7.73    0.62 
   3  -5 -24    1.15    0.42 
   4  -5 -24    1.08    0.44 
   5  -5 -24    5.34    0.58 
   6  -5 -24    0.82    0.43 
   7  -5 -24   11.72    0.72 
   8  -5 -24    1.78    0.95 
   9  -5 -24    3.10    1.07 
  10  -5 -24    0.17    0.91 
  11  -5 -24    9.00    1.32 
  12  -5 -24    3.29    1.07 
  13  -5 -24    2.34    1.08 
  14  -5 -24    0.77    0.99 
  15  -5 -24    1.27    1.07 
  16  -5 -24   -0.37    1.04 
  -9  -4 -24    2.11    1.11 
  -8  -4 -24    3.58    1.07 
  -7  -4 -24    5.05    1.15 
  -6  -4 -24    3.13    0.65 
  -5  -4 -24    9.66    0.79 
  -4  -4 -24   -0.43    0.47 
  -3  -4 -24    2.05    0.51 
  -2  -4 -24    7.35    0.69 
  -1  -4 -24    1.23    0.46 
   0  -4 -24   12.24    0.71 
   1  -4 -24    2.40    0.49 
   2  -4 -24    1.42    0.45 
   3  -4 -24    4.40    0.53 
   4  -4 -24   21.39    0.89 
   5  -4 -24    3.86    0.53 
   6  -4 -24   35.04    1.16 
   7  -4 -24    4.61    1.08 
   8  -4 -24    1.86    0.93 
   9  -4 -24    2.43    1.01 
  10  -4 -24    0.91    0.97 
  11  -4 -24   12.02    1.39 
  12  -4 -24    4.05    1.11 
  13  -4 -24    4.59    1.18 
  14  -4 -24   -0.28    0.97 
  15  -4 -24    0.02    1.00 
  16  -4 -24    4.12    1.26 
  -9  -3 -24    0.31    0.99 
  -8  -3 -24    0.18    0.94 
  -7  -3 -24    6.84    1.30 
  -6  -3 -24    1.50    0.59 
  -5  -3 -24    4.56    0.65 
  -4  -3 -24    6.02    0.68 
  -3  -3 -24    0.32    0.45 
  -2  -3 -24    8.69    0.69 
  -1  -3 -24   -0.28    0.41 
   0  -3 -24    5.17    0.57 
   1  -3 -24    0.55    0.42 
   2  -3 -24    0.63    0.40 
   3  -3 -24    0.15    0.41 
   4  -3 -24   12.57    0.70 
   5  -3 -24    3.98    0.51 
   7  -3 -24    1.70    0.91 
   8  -3 -24    4.74    1.08 
   9  -3 -24    1.76    0.96 
  10  -3 -24   -0.30    0.90 
  11  -3 -24    6.10    1.17 
  12  -3 -24    0.03    0.95 
  13  -3 -24    2.57    1.10 
  14  -3 -24   -0.64    0.97 
  15  -3 -24   -1.46    0.94 
  16  -3 -24    0.31    1.04 
  -9  -2 -24    0.59    1.05 
  -8  -2 -24    4.23    1.14 
  -7  -2 -24    2.44    1.03 
  -6  -2 -24    1.18    0.95 
  -5  -2 -24    1.73    0.56 
  -4  -2 -24    7.58    0.73 
  -3  -2 -24   -0.20    0.45 
  -2  -2 -24    5.33    0.61 
  -1  -2 -24    4.06    0.54 
   0  -2 -24    0.33    0.43 
   1  -2 -24    3.43    0.51 
   2  -2 -24    0.22    0.39 
   3  -2 -24    1.98    0.45 
   4  -2 -24   11.47    0.68 
   5  -2 -24    0.47    0.41 
   6  -2 -24   16.08    1.45 
   7  -2 -24    0.35    0.88 
   8  -2 -24    7.10    1.23 
   9  -2 -24    1.81    0.97 
  10  -2 -24    0.52    0.89 
  11  -2 -24   -0.04    0.89 
  12  -2 -24   -0.54    0.87 
  13  -2 -24   -0.57    0.95 
  14  -2 -24   -0.40    0.96 
  15  -2 -24    4.97    1.23 
  16  -2 -24    1.33    1.12 
  -9  -1 -24   -0.45    0.97 
  -8  -1 -24    0.74    0.95 
  -7  -1 -24    0.71    0.92 
  -6  -1 -24    0.46    0.92 
  -5  -1 -24    4.53    0.67 
  -4  -1 -24    1.27    0.53 
  -3  -1 -24    0.45    0.48 
  -2  -1 -24    4.06    0.57 
  -1  -1 -24    2.59    0.51 
   0  -1 -24   10.24    0.68 
   1  -1 -24    1.52    0.44 
   2  -1 -24    6.38    0.58 
   3  -1 -24    1.07    0.43 
   4  -1 -24   10.99    0.66 
   5  -1 -24   -0.08    0.90 
   6  -1 -24    5.49    1.13 
   7  -1 -24    2.03    0.94 
   8  -1 -24    1.92    0.97 
   9  -1 -24    0.93    0.92 
  10  -1 -24    3.59    1.04 
  11  -1 -24    0.47    0.90 
  12  -1 -24   14.43    1.50 
  13  -1 -24   -1.07    0.90 
  14  -1 -24    9.97    1.44 
  15  -1 -24    0.37    1.05 
  16  -1 -24   12.34    1.62 
  -9   0 -24    1.42    1.07 
  -8   0 -24    9.06    1.38 
  -7   0 -24    2.40    1.04 
  -6   0 -24    8.72    1.28 
  -5   0 -24   10.93    1.35 
  -4   0 -24    2.70    0.59 
  -3   0 -24   11.59    0.76 
  -2   0 -24    2.13    0.50 
  -1   0 -24   12.74    0.73 
   0   0 -24    4.96    0.57 
   1   0 -24    0.25    0.39 
   2   0 -24    4.00    0.51 
   3   0 -24    0.69    0.41 
   4   0 -24    8.21    0.63 
   5   0 -24    0.71    0.92 
   6   0 -24   10.00    1.33 
   7   0 -24    1.06    0.90 
   8   0 -24    0.80    0.89 
   9   0 -24    4.72    1.09 
  10   0 -24   12.78    1.39 
  11   0 -24    0.34    0.92 
  12   0 -24   12.53    1.44 
  13   0 -24    0.09    0.97 
  14   0 -24    1.99    1.09 
  15   0 -24   -1.17    0.93 
  16   0 -24    7.32    1.48 
  -9   1 -24    0.43    1.00 
  -8   1 -24    3.04    1.09 
  -7   1 -24    0.15    0.90 
  -6   1 -24    3.01    0.99 
  -5   1 -24    8.61    1.28 
  -4   1 -24    1.20    0.53 
  -3   1 -24    3.39    0.58 
  -2   1 -24    4.32    0.57 
  -1   1 -24    3.87    0.54 
   0   1 -24   11.59    0.69 
   1   1 -24    0.79    0.40 
   2   1 -24    6.39    0.58 
   3   1 -24    0.72    0.41 
   4   1 -24    9.95    1.29 
   5   1 -24    1.16    0.95 
   6   1 -24    4.06    1.06 
   7   1 -24    2.55    1.01 
   8   1 -24    0.12    0.85 
   9   1 -24    1.46    0.91 
  10   1 -24    6.42    1.23 
  11   1 -24    0.01    0.89 
  12   1 -24   15.44    1.53 
  13   1 -24   -0.24    0.95 
  14   1 -24   10.38    1.45 
  15   1 -24    0.07    1.03 
  16   1 -24   11.13    1.61 
  -9   2 -24    0.20    0.98 
  -8   2 -24    2.59    1.10 
  -7   2 -24    2.23    1.02 
  -6   2 -24    0.68    0.90 
  -5   2 -24    3.05    0.99 
  -4   2 -24    5.91    1.17 
  -3   2 -24    0.30    0.46 
  -2   2 -24    4.87    0.61 
  -1   2 -24    4.69    0.58 
   0   2 -24    2.57    0.50 
   1   2 -24    3.15    0.48 
   2   2 -24    0.68    0.40 
   3   2 -24    1.45    0.88 
   4   2 -24   15.62    1.42 
   5   2 -24   -0.02    0.90 
   6   2 -24   16.24    1.47 
   7   2 -24    2.21    0.98 
   8   2 -24    6.91    1.24 
   9   2 -24    3.15    0.99 
  10   2 -24    1.10    0.93 
  11   2 -24   -0.01    0.92 
  12   2 -24    2.67    1.08 
  13   2 -24   -0.25    0.94 
  14   2 -24    2.18    1.06 
  15   2 -24    4.41    1.25 
  16   2 -24    2.41    1.22 
  -9   3 -24    1.05    0.99 
  -8   3 -24    0.92    0.97 
  -7   3 -24    5.64    1.21 
  -6   3 -24    1.44    0.97 
  -5   3 -24    3.61    1.02 
  -4   3 -24    6.66    1.20 
  -3   3 -24    0.51    0.81 
  -2   3 -24    8.22    0.70 
  -1   3 -24    1.41    0.45 
   0   3 -24    2.78    0.50 
   1   3 -24    0.52    0.40 
   2   3 -24    0.12    0.36 
   3   3 -24    0.11    0.81 
   4   3 -24   12.05    1.35 
   5   3 -24    3.92    1.10 
   6   3 -24   10.02    1.35 
   7   3 -24    1.13    0.93 
   8   3 -24    4.06    1.07 
   9   3 -24    1.75    0.97 
  10   3 -24    0.67    0.92 
  11   3 -24    2.00    1.04 
  12   3 -24   -0.66    0.85 
  13   3 -24    0.87    1.02 
  14   3 -24   -0.82    0.94 
  15   3 -24    0.38    1.05 
  16   3 -24    0.39    1.07 
  -9   4 -24    3.67    1.14 
  -8   4 -24    2.02    1.08 
  -7   4 -24    7.97    1.31 
  -6   4 -24    4.25    1.12 
  -5   4 -24    8.71    1.29 
  -4   4 -24    2.62    0.95 
  -3   4 -24    0.72    0.84 
  -2   4 -24   10.62    0.73 
  -1   4 -24   -0.45    0.41 
   0   4 -24   11.27    0.71 
   1   4 -24    2.82    0.47 
   2   4 -24    0.52    0.85 
   3   4 -24    3.69    1.06 
   4   4 -24   24.01    1.66 
   5   4 -24    5.62    1.18 
   6   4 -24   33.99    1.97 
   7   4 -24    2.12    0.99 
   8   4 -24    3.06    0.99 
   9   4 -24    3.45    1.07 
  10   4 -24    0.65    0.94 
  11   4 -24    7.92    1.37 
  12   4 -24    3.53    1.11 
  13   4 -24    2.73    1.13 
  14   4 -24    0.85    1.03 
  15   4 -24   -0.98    0.98 
  16   4 -24    2.55    1.21 
  -9   5 -24    0.97    1.00 
  -8   5 -24    0.83    0.97 
  -7   5 -24    2.35    1.03 
  -6   5 -24    1.56    0.98 
  -5   5 -24    3.51    1.05 
  -4   5 -24   -0.25    0.84 
  -3   5 -24   10.05    1.28 
  -2   5 -24    3.35    0.95 
  -1   5 -24    3.59    0.54 
   0   5 -24    7.64    0.63 
   1   5 -24    0.75    0.42 
   2   5 -24    6.84    1.18 
   3   5 -24    1.06    0.88 
   5   5 -24    2.93    1.05 
   7   5 -24   10.97    1.36 
   8   5 -24    2.39    0.99 
   9   5 -24    2.93    0.99 
  10   5 -24    1.24    0.96 
  11   5 -24    9.20    1.38 
  12   5 -24    3.75    1.12 
  13   5 -24    3.17    1.16 
  14   5 -24    0.65    1.04 
  15   5 -24    1.32    1.11 
  16   5 -24    1.23    1.10 
  -9   6 -24    1.11    0.94 
  -8   6 -24    0.07    0.93 
  -7   6 -24   -0.69    0.85 
  -6   6 -24    1.12    0.96 
  -5   6 -24    0.64    0.87 
  -4   6 -24    0.32    0.89 
  -3   6 -24    3.53    0.99 
  -2   6 -24    2.21    0.94 
  -1   6 -24    1.84    0.83 
   0   6 -24   15.67    0.79 
   1   6 -24    0.87    0.83 
   2   6 -24    8.74    1.22 
   3   6 -24    5.13    1.09 
   4   6 -24    0.64    0.92 
   5   6 -24   12.51    1.40 
   6   6 -24    1.01    0.95 
   7   6 -24    3.67    1.05 
   8   6 -24    1.18    0.93 
   9   6 -24    1.74    0.95 
  10   6 -24    1.23    0.96 
  11   6 -24    2.52    1.03 
  12   6 -24    1.30    1.01 
  13   6 -24   -0.06    0.93 
  14   6 -24    1.94    1.12 
  15   6 -24   -0.14    1.06 
  16   6 -24    2.19    1.12 
  -9   7 -24    1.80    1.02 
  -8   7 -24    4.87    1.19 
  -7   7 -24   -0.27    0.91 
  -6   7 -24   -0.17    0.86 
  -5   7 -24    2.76    0.99 
  -4   7 -24   -0.13    0.89 
  -3   7 -24   14.40    1.39 
  -2   7 -24    3.32    1.01 
  -1   7 -24   15.66    1.38 
   0   7 -24    5.19    1.03 
   1   7 -24    1.27    0.86 
   2   7 -24    3.85    1.03 
   3   7 -24    6.45    1.18 
   4   7 -24    0.49    0.88 
   5   7 -24   20.28    1.57 
   6   7 -24    2.28    1.03 
   7   7 -24    0.88    0.91 
   8   7 -24    0.44    0.93 
   9   7 -24    4.09    1.10 
  10   7 -24    6.81    1.30 
  11   7 -24    1.86    1.01 
  12   7 -24    5.30    1.20 
  13   7 -24   -0.09    0.91 
  14   7 -24    5.39    1.30 
  15   7 -24    3.02    1.23 
  16   7 -24    3.11    1.22 
  -9   8 -24    4.40    1.17 
  -8   8 -24    5.93    1.27 
  -7   8 -24    0.53    0.92 
  -6   8 -24    0.49    0.89 
  -5   8 -24    5.92    1.18 
  -4   8 -24   -0.76    0.83 
  -3   8 -24    9.93    1.25 
  -2   8 -24    2.49    0.94 
  -1   8 -24    9.06    1.19 
   0   8 -24    1.78    0.90 
   1   8 -24   15.48    1.38 
   2   8 -24    0.09    0.82 
   4   8 -24    2.98    0.98 
   6   8 -24    1.79    1.00 
   7   8 -24    0.13    0.88 
   8   8 -24    2.35    1.02 
   9   8 -24    7.83    1.34 
  10   8 -24    2.23    1.01 
  11   8 -24    1.87    1.01 
  12   8 -24    1.51    1.05 
  13   8 -24    1.49    1.07 
  14   8 -24    5.06    1.27 
  15   8 -24    0.90    1.07 
  16   8 -24    2.99    1.22 
  -9   9 -24    2.07    1.06 
  -8   9 -24    1.99    1.06 
  -7   9 -24    5.75    1.29 
  -6   9 -24    0.79    0.96 
  -5   9 -24    4.54    1.10 
  -4   9 -24    2.72    1.04 
  -3   9 -24    6.97    1.18 
  -2   9 -24    7.51    1.20 
  -1   9 -24    1.79    0.88 
   0   9 -24    3.53    1.02 
   1   9 -24    3.23    1.00 
   2   9 -24   -0.37    0.86 
   3   9 -24    2.54    0.98 
   4   9 -24    7.06    1.23 
   5   9 -24    1.30    0.98 
   6   9 -24    4.24    1.11 
   7   9 -24    0.66    0.93 
   8   9 -24    8.12    1.32 
   9   9 -24   10.63    1.41 
  10   9 -24   -0.39    0.89 
  11   9 -24    3.41    1.11 
  12   9 -24    0.24    0.97 
  13   9 -24   -0.39    0.97 
  14   9 -24    0.04    1.02 
  15   9 -24   -0.24    0.98 
  16   9 -24   -0.64    1.06 
  -9  10 -24    2.07    1.06 
  -8  10 -24    4.78    1.17 
  -7  10 -24    2.10    1.02 
  -6  10 -24    2.15    0.97 
  -5  10 -24   12.16    1.40 
  -4  10 -24    0.60    0.89 
  -3  10 -24    9.36    1.27 
  -2  10 -24    1.75    0.92 
  -1  10 -24    2.21    0.86 
   0  10 -24    0.42    0.81 
   1  10 -24    4.82    1.03 
   2  10 -24   -0.03    0.84 
   3  10 -24    2.94    0.99 
   4  10 -24    1.24    0.94 
   5  10 -24    0.50    0.93 
   6  10 -24    3.10    1.10 
   7  10 -24   17.77    1.60 
   8  10 -24    3.00    1.06 
   9  10 -24   38.72    2.16 
  10  10 -24    2.37    1.04 
  11  10 -24   11.59    1.46 
  12  10 -24    1.99    1.03 
  13  10 -24    2.66    1.08 
  14  10 -24    2.11    1.11 
  15  10 -24   -0.21    0.96 
  16  10 -24    0.70    1.03 
  -9  11 -24    0.45    0.98 
  -8  11 -24    3.39    1.15 
  -7  11 -24    0.54    0.93 
  -6  11 -24    4.69    1.18 
  -5  11 -24    9.06    1.30 
  -4  11 -24    0.83    0.92 
  -3  11 -24   18.25    1.51 
  -2  11 -24    1.15    0.91 
  -1  11 -24   17.39    1.44 
   0  11 -24    0.72    0.85 
   1  11 -24    7.42    1.17 
   2  11 -24    1.43    0.92 
   3  11 -24    0.84    0.90 
   4  11 -24    3.55    1.06 
   5  11 -24    4.38    1.18 
   6  11 -24    1.27    1.04 
   7  11 -24    4.21    1.10 
   8  11 -24    1.75    0.99 
  10  11 -24    3.08    1.10 
  11  11 -24   23.17    1.76 
  12  11 -24    0.67    0.95 
  13  11 -24    1.79    1.01 
  14  11 -24    0.63    0.98 
  15  11 -24   -0.41    0.95 
  16  11 -24    0.36    1.02 
  -8  12 -24    4.45    1.20 
  -7  12 -24    0.94    0.96 
  -6  12 -24    7.47    1.29 
  -5  12 -24    8.08    1.29 
  -4  12 -24    0.61    0.93 
  -3  12 -24   27.82    1.77 
  -2  12 -24    7.16    1.19 
  -1  12 -24   17.23    1.43 
   0  12 -24    9.62    1.26 
   1  12 -24    4.21    1.00 
   2  12 -24    9.37    1.28 
   3  12 -24   11.33    1.36 
   4  12 -24    1.98    0.99 
   5  12 -24   37.06    2.10 
   6  12 -24   -0.39    0.94 
   7  12 -24   42.03    2.30 
   8  12 -24    0.73    0.97 
   9  12 -24   16.46    1.57 
  10  12 -24    1.47    0.94 
  11  12 -24    4.49    1.13 
  12  12 -24    9.07    1.37 
  13  12 -24    3.35    1.12 
  14  12 -24    1.80    1.08 
  15  12 -24   -0.06    0.98 
  -8  13 -24    4.64    1.20 
  -7  13 -24    0.92    1.01 
  -6  13 -24    3.56    1.07 
  -5  13 -24    4.88    1.11 
  -4  13 -24   -0.11    0.85 
  -3  13 -24   19.64    1.57 
  -2  13 -24    4.93    1.09 
  -1  13 -24    9.95    1.27 
   0  13 -24    7.59    1.19 
   1  13 -24    3.19    0.98 
   2  13 -24    0.50    0.88 
   3  13 -24    4.24    1.08 
   4  13 -24    1.66    1.02 
   6  13 -24    4.80    1.17 
   8  13 -24    0.07    0.92 
   9  13 -24   20.18    1.66 
  10  13 -24    0.23    0.92 
  11  13 -24    4.32    1.15 
  12  13 -24    3.71    1.12 
  13  13 -24    0.28    0.90 
  14  13 -24    0.38    0.93 
  15  13 -24    3.69    1.23 
  -8  14 -24    5.29    1.22 
  -7  14 -24    4.77    1.19 
  -6  14 -24    1.11    0.93 
  -5  14 -24    4.70    1.15 
  -4  14 -24    2.27    1.01 
  -3  14 -24    4.00    1.02 
  -2  14 -24    8.49    1.29 
  -1  14 -24    3.54    1.01 
   0  14 -24    3.31    0.96 
   1  14 -24    3.52    1.03 
   2  14 -24   -0.11    0.85 
   3  14 -24    6.94    1.24 
   4  14 -24    3.59    1.07 
   5  14 -24   -0.61    0.88 
   6  14 -24    0.67    0.94 
   7  14 -24    7.14    1.31 
   8  14 -24    0.34    0.92 
   9  14 -24    7.55    1.32 
  10  14 -24    1.77    0.97 
  11  14 -24    1.73    1.00 
  12  14 -24    4.20    1.12 
  13  14 -24    1.12    1.01 
  14  14 -24    0.68    1.04 
  15  14 -24    2.83    1.13 
  -8  15 -24    2.10    1.05 
  -7  15 -24    2.88    1.10 
  -6  15 -24    1.61    1.02 
  -5  15 -24    2.85    1.07 
  -4  15 -24    6.95    1.25 
  -3  15 -24    0.60    0.92 
  -2  15 -24   29.95    1.82 
  -1  15 -24    0.46    0.82 
   0  15 -24    4.98    1.08 
   1  15 -24    4.21    1.03 
   2  15 -24   -0.05    0.84 
   3  15 -24    4.82    1.09 
   4  15 -24    1.53    0.48 
   5  15 -24    0.11    0.95 
   6  15 -24    9.94    1.38 
   7  15 -24    0.93    1.02 
   8  15 -24   21.41    1.73 
   9  15 -24    8.10    1.35 
  10  15 -24    3.67    1.12 
  11  15 -24    6.47    1.32 
  12  15 -24    0.49    0.91 
  13  15 -24    3.18    1.11 
  14  15 -24   -0.19    0.91 
  15  15 -24   -0.39    1.00 
  -8  16 -24    3.49    1.15 
  -7  16 -24    1.46    1.00 
  -6  16 -24    0.73    0.95 
  -5  16 -24    0.99    0.95 
  -4  16 -24    0.87    0.86 
  -3  16 -24    3.76    1.07 
  -1  16 -24    1.09    0.87 
   0  16 -24    2.97    0.98 
   1  16 -24    7.46    1.22 
   2  16 -24    4.54    1.04 
   3  16 -24    7.43    1.25 
   4  16 -24    1.36    0.47 
   5  16 -24    0.36    0.97 
   6  16 -24    1.55    1.00 
   7  16 -24    5.82    1.25 
   8  16 -24    4.26    1.15 
   9  16 -24   11.84    1.44 
  10  16 -24    0.44    0.96 
  11  16 -24    0.70    0.92 
  12  16 -24   -0.88    0.87 
  13  16 -24    1.63    1.02 
  14  16 -24    0.40    1.00 
  15  16 -24    0.23    0.98 
  -8  17 -24    3.79    1.19 
  -7  17 -24    2.04    1.04 
  -6  17 -24    1.30    0.91 
  -5  17 -24    3.23    1.08 
  -4  17 -24    0.38    0.86 
  -3  17 -24   14.89    1.42 
  -2  17 -24   -0.21    0.79 
  -1  17 -24    9.24    1.26 
   0  17 -24    3.27    1.00 
   1  17 -24    1.67    0.93 
   2  17 -24   -0.10    0.82 
   3  17 -24    6.17    1.23 
   4  17 -24   -0.19    0.44 
   5  17 -24    8.54    0.72 
   6  17 -24    0.19    0.97 
   7  17 -24    3.68    1.17 
   8  17 -24    1.75    1.02 
   9  17 -24    1.63    0.99 
  10  17 -24    6.18    1.28 
  11  17 -24    0.34    0.90 
  12  17 -24    4.38    1.26 
  13  17 -24    2.41    1.07 
  14  17 -24    5.54    1.33 
  15  17 -24    1.33    1.13 
  -7  18 -24   -0.23    0.93 
  -6  18 -24    0.05    0.89 
  -5  18 -24    0.62    0.89 
  -4  18 -24    2.90    1.05 
  -3  18 -24    6.67    1.22 
  -2  18 -24    0.39    0.83 
  -1  18 -24    3.53    1.01 
   0  18 -24    6.42    1.21 
   1  18 -24    0.80    0.93 
   2  18 -24   -0.05    0.79 
   3  18 -24    3.18    1.02 
   4  18 -24    0.83    0.48 
   5  18 -24    8.85    0.75 
   6  18 -24   -1.56    0.90 
   7  18 -24    7.01    1.37 
   8  18 -24    1.58    1.06 
   9  18 -24    2.25    1.07 
  10  18 -24    8.25    1.41 
  11  18 -24    0.24    1.00 
  12  18 -24    1.26    1.02 
  13  18 -24    0.58    0.95 
  14  18 -24    1.93    1.16 
  -7  19 -24    0.07    0.94 
  -6  19 -24    0.03    0.89 
  -5  19 -24    1.62    1.00 
  -4  19 -24   -0.19    0.86 
  -3  19 -24    4.77    1.07 
  -2  19 -24    0.89    0.90 
  -1  19 -24    0.35    0.84 
   0  19 -24    2.98    1.03 
   1  19 -24    0.64    0.89 
   2  19 -24    2.68    1.00 
   3  19 -24    0.85    0.96 
   4  19 -24    0.50    0.46 
   5  19 -24    3.45    0.61 
   6  19 -24    2.36    0.57 
   7  19 -24    6.43    1.32 
   8  19 -24    6.16    1.29 
   9  19 -24    5.19    1.20 
  10  19 -24    1.11    1.02 
  11  19 -24    0.30    0.97 
  12  19 -24    3.76    1.21 
  13  19 -24   -0.39    1.00 
  14  19 -24   -0.96    0.95 
  -7  20 -24    4.41    1.22 
  -6  20 -24    0.26    0.90 
  -5  20 -24    4.76    1.17 
  -4  20 -24    1.32    0.93 
  -3  20 -24    0.51    0.86 
  -2  20 -24   16.29    1.52 
  -1  20 -24    0.53    0.88 
   0  20 -24   14.65    1.44 
   1  20 -24   -0.11    0.86 
   2  20 -24    0.42    0.93 
   3  20 -24   -0.10    0.88 
   4  20 -24    8.06    0.70 
   5  20 -24    0.80    0.52 
   6  20 -24   14.00    0.88 
   7  20 -24    1.00    0.55 
   8  20 -24    2.15    1.10 
   9  20 -24    1.47    1.00 
  10  20 -24    1.87    1.03 
  11  20 -24    0.86    0.97 
  12  20 -24    1.14    0.99 
  13  20 -24    0.77    0.96 
  14  20 -24    0.48    1.02 
  -7  21 -24    0.71    0.98 
  -6  21 -24   -0.08    0.95 
  -5  21 -24    1.33    1.01 
  -4  21 -24    5.70    1.22 
  -3  21 -24   -0.54    0.84 
  -2  21 -24   11.68    1.37 
  -1  21 -24    0.45    0.89 
   0  21 -24    1.97    0.94 
   1  21 -24    0.15    0.90 
   2  21 -24    4.87    1.15 
   3  21 -24    0.35    0.93 
   4  21 -24    2.94    0.58 
   5  21 -24    0.55    0.52 
   6  21 -24    5.27    0.71 
   7  21 -24    0.72    0.56 
   8  21 -24    7.13    1.40 
   9  21 -24    3.73    1.12 
  10  21 -24    4.54    1.22 
  11  21 -24    1.72    1.06 
  12  21 -24    0.90    1.04 
  13  21 -24   -0.08    0.99 
  14  21 -24    1.90    1.13 
  -6  22 -24    1.22    1.02 
  -5  22 -24    1.70    1.00 
  -4  22 -24    0.90    0.97 
  -3  22 -24    1.19    0.95 
  -2  22 -24    3.44    1.04 
  -1  22 -24    0.85    0.93 
   0  22 -24    0.19    0.85 
   1  22 -24    0.73    0.89 
   2  22 -24    1.31    0.98 
   3  22 -24    0.34    0.91 
   4  22 -24   18.21    0.96 
   5  22 -24    0.21    0.50 
   6  22 -24   18.87    1.02 
   7  22 -24    0.23    0.53 
   8  22 -24    5.12    0.71 
   9  22 -24   -0.40    0.97 
  10  22 -24    2.05    1.09 
  11  22 -24    0.06    1.01 
  12  22 -24    0.12    0.98 
  13  22 -24   -0.37    1.02 
  -6  23 -24    0.24    0.96 
  -5  23 -24    4.59    1.16 
  -4  23 -24    2.48    1.05 
  -3  23 -24    4.46    1.12 
  -2  23 -24    0.67    0.97 
  -1  23 -24    1.32    0.93 
   0  23 -24   14.90    1.46 
   1  23 -24   -0.13    0.84 
   2  23 -24   23.72    1.69 
   3  23 -24    0.32    0.94 
   4  23 -24   17.02    0.91 
   5  23 -24    0.09    0.51 
   6  23 -24    4.25    0.68 
   7  23 -24    0.66    0.56 
   8  23 -24    1.52    0.63 
   9  23 -24   -0.23    0.57 
  10  23 -24   -0.06    0.98 
  11  23 -24   -0.42    1.00 
  12  23 -24    4.56    1.24 
  13  23 -24    0.00    1.01 
  -6  24 -24    3.73    1.19 
  -5  24 -24    3.80    1.18 
  -4  24 -24    3.06    1.07 
  -3  24 -24   11.32    1.41 
  -2  24 -24    0.94    0.96 
  -1  24 -24   14.07    1.49 
   0  24 -24    3.37    1.04 
   1  24 -24    3.71    1.08 
   3  24 -24    0.86    0.94 
   4  24 -24    6.99    0.75 
   5  24 -24    1.31    0.54 
   6  24 -24    0.77    0.56 
   7  24 -24    0.82    0.55 
   8  24 -24    5.23    0.73 
   9  24 -24   -0.26    0.52 
  10  24 -24    6.78    0.80 
  11  24 -24    2.16    1.11 
  12  24 -24    1.79    1.13 
  13  24 -24   -0.19    1.03 
  -5  25 -24    0.69    0.94 
  -4  25 -24   -0.18    0.91 
  -3  25 -24    2.20    0.99 
  -2  25 -24    1.57    0.99 
  -1  25 -24    1.59    0.97 
   0  25 -24    2.03    0.96 
   1  25 -24    2.36    1.02 
   2  25 -24    1.94    1.06 
   3  25 -24    2.73    1.07 
   4  25 -24    0.19    0.48 
   5  25 -24    0.28    0.52 
   6  25 -24    0.60    0.55 
   7  25 -24    0.30    0.57 
   8  25 -24    1.30    0.61 
   9  25 -24    2.42    0.65 
  10  25 -24    1.75    0.66 
  11  25 -24    0.34    0.56 
  12  25 -24    5.34    1.34 
  -5  26 -24    1.77    1.04 
  -4  26 -24    2.98    1.13 
  -3  26 -24    1.88    1.01 
  -2  26 -24    2.72    1.08 
  -1  26 -24    1.01    0.96 
   0  26 -24    1.21    0.94 
   1  26 -24    6.27    1.28 
   2  26 -24    5.79    1.17 
   3  26 -24   11.45    1.42 
   4  26 -24    3.12    0.62 
   5  26 -24    3.15    0.64 
   6  26 -24    1.90    0.60 
   7  26 -24    1.29    0.64 
   8  26 -24    3.77    0.72 
   9  26 -24    0.61    0.60 
  10  26 -24    1.26    0.64 
  11  26 -24    0.94    0.64 
  12  26 -24    1.11    0.66 
  -5  27 -24    0.15    0.96 
  -4  27 -24    4.70    1.14 
  -3  27 -24    1.39    1.01 
  -2  27 -24    6.23    1.29 
  -1  27 -24   -0.14    0.88 
   0  27 -24    1.77    1.03 
   1  27 -24    0.88    1.03 
   2  27 -24    1.66    1.03 
   3  27 -24    2.80    1.05 
   4  27 -24    0.16    0.55 
   5  27 -24    5.18    0.73 
   6  27 -24    3.65    0.68 
   7  27 -24    0.27    0.58 
   8  27 -24    5.53    0.81 
   9  27 -24    1.52    0.65 
  10  27 -24    0.00    0.63 
  11  27 -24    2.55    0.71 
  12  27 -24    2.58    0.73 
  -4  28 -24    1.14    0.99 
  -3  28 -24   -0.06    0.93 
  -2  28 -24    2.58    1.02 
  -1  28 -24    1.83    1.05 
   0  28 -24    6.19    1.24 
   1  28 -24    0.03    0.94 
   2  28 -24    0.45    0.99 
   3  28 -24    1.43    1.02 
   4  28 -24   11.14    0.88 
   5  28 -24    2.06    0.59 
   6  28 -24   15.94    1.00 
   7  28 -24    1.26    0.59 
   8  28 -24    2.31    0.64 
   9  28 -24    4.61    0.82 
  10  28 -24    0.62    0.66 
  11  28 -24    4.15    0.81 
  -4  29 -24    0.46    0.95 
  -3  29 -24    2.90    1.12 
  -2  29 -24    1.01    0.94 
  -1  29 -24    2.73    1.12 
   0  29 -24   10.63    1.43 
   1  29 -24    1.43    0.99 
   2  29 -24   21.41    1.78 
   3  29 -24    0.78    0.96 
   4  29 -24    4.48    0.71 
   5  29 -24    1.77    0.60 
   6  29 -24    1.98    0.63 
   7  29 -24    3.23    0.70 
   8  29 -24    0.39    0.61 
   9  29 -24   11.06    0.97 
  10  29 -24    0.49    0.68 
  11  29 -24    5.99    0.88 
  -3  30 -24    1.52    1.05 
  -2  30 -24    4.27    1.13 
  -1  30 -24    0.29    0.94 
   0  30 -24    9.04    1.44 
   1  30 -24    0.92    1.02 
   2  30 -24    8.07    1.38 
   3  30 -24    3.77    1.18 
   4  30 -24    1.23    0.58 
   5  30 -24    2.65    0.66 
   6  30 -24    0.20    0.58 
   7  30 -24    5.90    0.81 
   8  30 -24    0.22    0.61 
   9  30 -24    2.69    0.69 
  10  30 -24    0.05    0.64 
  -3  31 -24    1.74    1.05 
  -2  31 -24    1.96    1.04 
  -1  31 -24    2.07    1.05 
   0  31 -24    2.69    1.08 
   1  31 -24    1.16    0.93 
   2  31 -24    2.83    1.07 
   3  31 -24    3.36    1.17 
   4  31 -24    0.52    0.59 
   5  31 -24    6.09    0.79 
   6  31 -24    1.22    0.65 
   7  31 -24    1.58    0.67 
   8  31 -24    1.24    0.68 
   9  31 -24    0.26    0.62 
  10  31 -24    1.28    0.70 
  -2  32 -24    1.67    1.07 
  -1  32 -24    6.68    1.35 
   0  32 -24    1.49    1.05 
   1  32 -24   20.79    1.78 
   2  32 -24    1.67    1.04 
   3  32 -24   14.11    1.60 
   4  32 -24    0.05    0.59 
   5  32 -24    2.95    0.70 
   6  32 -24    1.65    0.66 
   7  32 -24    0.64    0.63 
   8  32 -24    0.94    0.67 
   9  32 -24    0.30    0.65 
  -1  33 -24    1.25    1.05 
   0  33 -24    0.67    0.99 
   1  33 -24    2.92    1.06 
   2  33 -24    2.11    1.02 
   3  33 -24    1.74    1.07 
   4  33 -24    0.97    0.65 
   5  33 -24    0.34    0.62 
   6  33 -24    0.86    0.62 
   7  33 -24    2.46    0.71 
   8  33 -24    0.10    0.64 
   0  34 -24    2.07    1.13 
   1  34 -24    1.81    1.06 
   2  34 -24    1.16    1.04 
   3  34 -24    0.13    0.98 
   4  34 -24   -0.34    0.94 
   5  34 -24    0.61    0.60 
   6  34 -24    0.13    0.61 
   7  34 -24   11.49    1.01 
   1  35 -24    9.90    1.51 
   2  35 -24    0.43    0.97 
   3  35 -24    2.29    1.09 
   4  35 -24    2.70    1.16 
   5  35 -24    0.81    0.63 
   6  35 -24    1.19    0.64 
   1 -37 -23    1.06    0.81 
   2 -37 -23    3.46    0.92 
   3 -37 -23    1.79    0.81 
   4 -37 -23    1.19    0.73 
   5 -37 -23   -0.06    0.68 
   0 -36 -23    0.66    0.81 
   1 -36 -23    0.38    0.74 
   2 -36 -23    1.90    0.82 
   3 -36 -23    1.24    0.75 
   4 -36 -23   -1.03    0.65 
   5 -36 -23   -1.08    0.64 
   6 -36 -23    1.21    0.74 
   7 -36 -23    1.65    0.79 
  -1 -35 -23    2.33    0.86 
   0 -35 -23    3.87    0.90 
   1 -35 -23    1.45    0.78 
   2 -35 -23    1.87    0.78 
   3 -35 -23    0.49    0.70 
   4 -35 -23    0.03    0.70 
   5 -35 -23    0.53    0.68 
   6 -35 -23    0.35    0.73 
   7 -35 -23    0.22    0.68 
   8 -35 -23   -0.13    0.70 
  -2 -34 -23    0.68    0.73 
  -1 -34 -23    1.07    0.76 
   0 -34 -23   -0.19    0.72 
   1 -34 -23    0.84    0.77 
   2 -34 -23    1.63    0.80 
   3 -34 -23    1.95    0.76 
   4 -34 -23   -0.43    0.62 
   5 -34 -23    1.30    0.78 
   6 -34 -23   -0.28    0.66 
   7 -34 -23    0.73    0.65 
   8 -34 -23    1.08    0.74 
   9 -34 -23    0.76    0.74 
  -3 -33 -23    0.14    0.70 
  -2 -33 -23    1.66    0.77 
  -1 -33 -23    0.94    0.74 
   0 -33 -23   -0.53    0.74 
   1 -33 -23    4.69    0.94 
   2 -33 -23    0.60    0.72 
   3 -33 -23    0.34    0.67 
   4 -33 -23    6.34    0.99 
   5 -33 -23   -0.30    0.70 
   6 -33 -23   12.87    1.18 
   7 -33 -23   -0.16    0.66 
   8 -33 -23   12.28    1.16 
   9 -33 -23    1.57    0.75 
  10 -33 -23    0.99    0.70 
  -3 -32 -23    1.33    0.81 
  -2 -32 -23    8.36    1.12 
  -1 -32 -23    1.54    0.80 
   0 -32 -23    1.19    0.75 
   1 -32 -23    1.19    0.79 
   2 -32 -23    1.71    0.75 
   3 -32 -23    0.29    0.68 
   4 -32 -23    0.21    0.64 
   5 -32 -23    0.20    0.67 
   6 -32 -23    0.51    0.66 
   7 -32 -23    0.33    0.67 
   8 -32 -23    6.89    1.00 
   9 -32 -23   -0.04    0.64 
  10 -32 -23   11.73    1.18 
  -4 -31 -23    3.32    0.89 
  -3 -31 -23    0.59    0.71 
  -2 -31 -23    1.05    0.72 
  -1 -31 -23    5.11    0.97 
   0 -31 -23    0.31    0.73 
   1 -31 -23    0.62    0.73 
   2 -31 -23   -0.38    0.65 
   3 -31 -23    1.33    0.71 
   4 -31 -23    0.56    0.67 
   5 -31 -23    1.18    0.72 
   6 -31 -23    0.91    0.70 
   7 -31 -23    0.37    0.62 
   8 -31 -23    8.43    1.03 
   9 -31 -23   -0.84    0.60 
  10 -31 -23    7.53    1.03 
  11 -31 -23   -0.35    0.67 
  -4 -30 -23    4.10    0.89 
  -3 -30 -23    6.81    1.06 
  -2 -30 -23    2.23    0.78 
  -1 -30 -23    4.67    0.90 
   0 -30 -23    1.18    0.77 
   1 -30 -23    1.28    0.79 
   2 -30 -23    2.09    0.76 
   3 -30 -23    3.19    0.84 
   4 -30 -23    6.71    0.99 
   5 -30 -23    0.73    0.67 
   6 -30 -23    5.83    0.94 
   7 -30 -23    2.62    0.78 
   8 -30 -23    0.38    0.65 
   9 -30 -23    0.90    0.65 
  10 -30 -23    1.12    0.70 
  11 -30 -23   -0.07    0.63 
  -5 -29 -23    0.09    0.71 
  -4 -29 -23    1.49    0.78 
  -3 -29 -23    1.14    0.72 
  -2 -29 -23   -0.49    0.69 
  -1 -29 -23   -0.18    0.67 
   0 -29 -23    6.95    1.05 
   1 -29 -23    0.12    0.70 
   2 -29 -23   16.63    1.27 
   3 -29 -23    1.19    0.66 
   4 -29 -23    6.96    0.98 
   5 -29 -23   -0.14    0.63 
   6 -29 -23    0.57    0.66 
   7 -29 -23    1.18    0.69 
   8 -29 -23    2.41    0.72 
   9 -29 -23    0.71    0.65 
  10 -29 -23   -0.33    0.62 
  11 -29 -23    0.21    0.64 
  12 -29 -23    3.63    0.86 
  -5 -28 -23    0.46    0.73 
  -4 -28 -23    0.37    0.71 
  -3 -28 -23   -0.56    0.65 
  -2 -28 -23   -0.36    0.62 
  -1 -28 -23   -0.51    0.67 
   0 -28 -23    0.45    0.70 
   1 -28 -23   -0.34    0.67 
   2 -28 -23    2.69    0.77 
   3 -28 -23    0.60    0.67 
   4 -28 -23    7.80    0.98 
   5 -28 -23    1.72    0.72 
   6 -28 -23   10.32    1.03 
   7 -28 -23   -0.14    0.58 
   8 -28 -23    1.97    0.70 
   9 -28 -23   -0.55    0.61 
  10 -28 -23    0.56    0.63 
  11 -28 -23    2.64    0.79 
  12 -28 -23    0.13    0.69 
  -6 -27 -23   -0.21    0.71 
  -5 -27 -23   -0.51    0.68 
  -4 -27 -23    2.72    0.80 
  -3 -27 -23    1.20    0.73 
  -2 -27 -23    3.49    0.84 
  -1 -27 -23   10.49    1.11 
   0 -27 -23    4.20    0.88 
   1 -27 -23    9.32    1.08 
   2 -27 -23    0.73    0.67 
   3 -27 -23   11.53    1.12 
   4 -27 -23    0.73    0.64 
   5 -27 -23    4.57    0.86 
   6 -27 -23    0.69    0.64 
   7 -27 -23    0.57    0.63 
   8 -27 -23    1.42    0.68 
   9 -27 -23    1.28    0.65 
  10 -27 -23    1.11    0.68 
  11 -27 -23    0.17    0.65 
  12 -27 -23    2.81    0.86 
  -6 -26 -23    1.03    0.75 
  -5 -26 -23    1.02    0.72 
  -4 -26 -23   -0.73    0.66 
  -3 -26 -23   -0.59    0.62 
  -2 -26 -23    0.72    0.70 
  -1 -26 -23   12.39    1.16 
   0 -26 -23   -0.31    0.65 
   1 -26 -23   22.86    1.41 
   2 -26 -23    0.48    0.69 
   3 -26 -23   11.15    1.08 
   4 -26 -23    0.28    0.62 
   5 -26 -23    2.42    0.73 
   6 -26 -23    1.31    0.67 
   7 -26 -23    0.81    0.62 
   8 -26 -23    3.28    0.77 
   9 -26 -23   -0.53    0.59 
  10 -26 -23    1.68    0.67 
  11 -26 -23    2.35    0.77 
  12 -26 -23    2.11    0.74 
  13 -26 -23    6.03    0.95 
  -6 -25 -23    1.44    0.76 
  -5 -25 -23    2.66    0.82 
  -4 -25 -23    0.38    0.64 
  -3 -25 -23    1.58    0.76 
  -2 -25 -23    0.26    0.64 
  -1 -25 -23    1.24    0.71 
   0 -25 -23   -0.70    0.65 
   1 -25 -23    3.53    0.76 
   2 -25 -23   -0.57    0.62 
   3 -25 -23   19.99    1.31 
   4 -25 -23    0.63    0.67 
   5 -25 -23   44.81    1.93 
   6 -25 -23    0.93    0.63 
   7 -25 -23   19.96    1.24 
   8 -25 -23    3.07    0.73 
   9 -25 -23    2.28    0.74 
  10 -25 -23    0.45    0.62 
  11 -25 -23    0.38    0.64 
  12 -25 -23    0.97    0.68 
  13 -25 -23    0.24    0.68 
  -7 -24 -23   -0.23    0.70 
  -6 -24 -23    2.37    0.84 
  -5 -24 -23   -0.12    0.70 
  -4 -24 -23    1.54    0.75 
  -3 -24 -23    0.90    0.68 
  -2 -24 -23    0.27    0.64 
  -1 -24 -23    1.13    0.66 
   0 -24 -23   -0.25    0.60 
   1 -24 -23   -0.31    0.60 
   2 -24 -23   -0.73    0.64 
   3 -24 -23    2.28    0.72 
   4 -24 -23    1.41    0.69 
   6 -24 -23    1.30    0.67 
   7 -24 -23    1.90    0.66 
   8 -24 -23    1.81    0.69 
   9 -24 -23    0.50    0.60 
  10 -24 -23    1.11    0.64 
  11 -24 -23    3.54    0.74 
  12 -24 -23    0.05    0.60 
  13 -24 -23    2.02    0.75 
  14 -24 -23    1.49    0.74 
  -7 -23 -23    0.17    0.71 
  -6 -23 -23    3.12    0.83 
  -5 -23 -23    0.87    0.71 
  -4 -23 -23    4.22    0.86 
  -3 -23 -23   12.62    1.13 
  -2 -23 -23    0.99    0.70 
  -1 -23 -23    8.42    1.00 
   0 -23 -23    0.48    0.64 
   1 -23 -23   -0.87    0.58 
   2 -23 -23    2.88    0.74 
   3 -23 -23    6.85    0.95 
   4 -23 -23    0.73    0.65 
   5 -23 -23   12.95    1.09 
   6 -23 -23    4.25    0.78 
   7 -23 -23   10.60    0.99 
   8 -23 -23    3.03    0.70 
   9 -23 -23    1.01    0.63 
  10 -23 -23    2.57    0.72 
  11 -23 -23    0.31    0.64 
  12 -23 -23    0.46    0.64 
  13 -23 -23   -0.08    0.66 
  14 -23 -23   -0.15    0.68 
  -7 -22 -23   -0.60    0.66 
  -6 -22 -23    3.61    0.87 
  -5 -22 -23    1.59    0.72 
  -4 -22 -23    2.52    0.77 
  -3 -22 -23    0.87    0.68 
  -2 -22 -23   -0.03    0.63 
  -1 -22 -23    0.74    0.61 
   0 -22 -23   11.20    1.06 
   1 -22 -23    2.67    0.75 
   2 -22 -23    0.53    0.66 
   3 -22 -23    5.54    0.85 
   4 -22 -23    0.14    0.60 
   5 -22 -23    1.29    0.63 
   6 -22 -23    3.66    0.77 
   7 -22 -23    1.75    0.67 
   8 -22 -23    1.76    0.65 
   9 -22 -23   -0.44    0.58 
  10 -22 -23    0.21    0.58 
  11 -22 -23    2.57    0.73 
  12 -22 -23   -0.27    0.59 
  13 -22 -23    3.68    0.80 
  14 -22 -23   -1.10    0.59 
  -8 -21 -23    0.77    0.74 
  -7 -21 -23    2.39    0.84 
  -6 -21 -23   -0.29    0.65 
  -5 -21 -23    8.12    1.02 
  -4 -21 -23    9.70    1.06 
  -3 -21 -23    2.26    0.77 
  -2 -21 -23   15.69    1.18 
  -1 -21 -23    2.75    0.71 
   0 -21 -23    4.46    0.80 
   1 -21 -23   10.69    1.05 
   2 -21 -23    0.64    0.67 
   3 -21 -23   14.97    1.12 
   4 -21 -23   -0.29    0.55 
   5 -21 -23    7.37    0.92 
   6 -21 -23    0.62    0.59 
   7 -21 -23   -0.91    0.52 
   8 -21 -23    6.77    0.88 
   9 -21 -23    9.47    0.96 
  10 -21 -23    2.79    0.70 
  11 -21 -23    3.33    0.74 
  12 -21 -23    1.39    0.67 
  13 -21 -23    1.28    0.68 
  14 -21 -23    0.66    0.67 
  -8 -20 -23    0.24    0.71 
  -7 -20 -23    0.15    0.66 
  -6 -20 -23    1.61    0.74 
  -5 -20 -23    4.76    0.85 
  -4 -20 -23    7.02    0.95 
  -3 -20 -23    1.78    0.71 
  -2 -20 -23    4.23    0.79 
  -1 -20 -23    0.14    0.58 
   0 -20 -23    4.55    0.82 
   1 -20 -23    4.54    0.83 
   2 -20 -23   -0.99    0.60 
   3 -20 -23    2.99    0.72 
   4 -20 -23    0.51    0.59 
   5 -20 -23    1.38    0.62 
   6 -20 -23    1.52    0.65 
   7 -20 -23    1.16    0.61 
   8 -20 -23    0.65    0.56 
   9 -20 -23    0.69    0.61 
  10 -20 -23    1.61    0.63 
  11 -20 -23    4.70    0.79 
  12 -20 -23    0.94    0.62 
  13 -20 -23   12.24    0.92 
  14 -20 -23    0.42    0.54 
  15 -20 -23   10.75    0.89 
  -8 -19 -23   -0.94    0.60 
  -7 -19 -23    1.62    0.75 
  -6 -19 -23    1.25    0.72 
  -5 -19 -23    1.80    0.75 
  -4 -19 -23    1.33    0.68 
  -3 -19 -23    1.22    0.68 
  -2 -19 -23    0.11    0.59 
  -1 -19 -23    1.14    0.64 
   0 -19 -23    6.92    0.90 
   1 -19 -23    6.91    0.94 
   2 -19 -23    3.10    0.73 
   3 -19 -23   13.83    1.06 
   4 -19 -23    5.15    0.79 
   5 -19 -23   18.43    1.17 
   6 -19 -23   -0.03    0.56 
   7 -19 -23   18.19    1.16 
   8 -19 -23    4.18    0.73 
   9 -19 -23    8.49    0.76 
  10 -19 -23    1.24    0.52 
  11 -19 -23    5.73    0.69 
  12 -19 -23    0.27    0.51 
  13 -19 -23    4.95    0.68 
  14 -19 -23    0.71    0.54 
  15 -19 -23    1.64    0.60 
  -8 -18 -23    0.90    0.71 
  -7 -18 -23    0.42    0.65 
  -6 -18 -23    5.89    0.95 
  -5 -18 -23    4.42    0.85 
  -4 -18 -23    0.65    0.68 
  -3 -18 -23   14.44    1.16 
  -2 -18 -23    0.09    0.59 
  -1 -18 -23    5.59    0.87 
   0 -18 -23    0.10    0.57 
   1 -18 -23    1.92    0.67 
   2 -18 -23    1.39    0.64 
   3 -18 -23   13.21    1.00 
   4 -18 -23    4.05    0.72 
   5 -18 -23   20.41    1.20 
   6 -18 -23   -0.11    0.47 
   7 -18 -23   16.70    0.84 
   8 -18 -23    6.77    0.68 
   9 -18 -23   15.24    0.86 
  10 -18 -23   11.03    0.78 
  11 -18 -23    3.66    0.60 
  12 -18 -23    0.29    0.49 
  13 -18 -23    0.19    0.49 
  14 -18 -23    0.82    0.55 
  15 -18 -23    0.20    0.65 
  -8 -17 -23    4.12    0.90 
  -7 -17 -23    0.06    0.62 
  -6 -17 -23    3.38    0.78 
  -5 -17 -23    3.36    0.83 
  -4 -17 -23    1.09    0.64 
  -3 -17 -23   15.31    1.12 
  -2 -17 -23    0.09    0.60 
  -1 -17 -23   28.31    1.43 
   0 -17 -23    0.47    0.55 
   1 -17 -23    4.04    0.74 
   2 -17 -23    1.33    0.49 
   3 -17 -23    1.97    0.48 
   4 -17 -23    0.52    0.45 
   5 -17 -23    5.31    0.62 
   6 -17 -23    0.15    0.48 
   7 -17 -23    1.88    0.50 
   8 -17 -23    1.64    0.49 
   9 -17 -23    3.38    0.57 
  10 -17 -23   11.22    0.77 
  11 -17 -23    8.20    0.74 
  12 -17 -23    8.02    0.75 
  13 -17 -23    3.27    0.63 
  14 -17 -23    2.08    0.60 
  15 -17 -23   -0.25    0.96 
  -9 -16 -23    0.40    0.73 
  -8 -16 -23   -0.37    0.67 
  -7 -16 -23   -0.44    0.60 
  -6 -16 -23    4.56    0.86 
  -5 -16 -23    4.76    0.82 
  -4 -16 -23   14.48    1.12 
  -3 -16 -23    2.21    0.71 
  -2 -16 -23    3.19    0.71 
  -1 -16 -23    3.52    0.88 
   0 -16 -23    1.08    0.45 
   1 -16 -23    7.06    0.64 
   2 -16 -23    4.52    0.56 
   3 -16 -23   10.58    0.70 
   4 -16 -23    1.32    0.48 
   5 -16 -23    1.06    0.46 
   6 -16 -23    8.37    0.70 
   7 -16 -23    4.06    0.58 
   8 -16 -23   27.38    1.06 
   9 -16 -23    0.57    0.50 
  10 -16 -23    6.94    0.69 
  11 -16 -23    0.44    0.49 
  12 -16 -23    8.00    0.73 
  13 -16 -23    0.82    0.52 
  14 -16 -23    5.61    0.72 
  15 -16 -23   -0.13    0.98 
  -9 -15 -23    1.49    0.84 
  -8 -15 -23   -0.52    0.61 
  -7 -15 -23    2.29    0.75 
  -6 -15 -23    0.71    0.66 
  -5 -15 -23    1.91    0.72 
  -4 -15 -23    5.19    0.67 
  -3 -15 -23    0.55    0.47 
  -2 -15 -23    0.94    0.49 
  -1 -15 -23    2.67    0.52 
   0 -15 -23    1.33    0.45 
   1 -15 -23    7.28    0.63 
   2 -15 -23    1.65    0.47 
   3 -15 -23    1.53    0.47 
   4 -15 -23   15.39    0.78 
   5 -15 -23   -0.18    0.44 
   6 -15 -23   23.85    0.96 
   7 -15 -23    1.78    0.50 
   8 -15 -23   15.05    1.32 
   9 -15 -23    0.32    0.46 
  10 -15 -23    0.69    0.47 
  11 -15 -23    0.45    0.51 
  12 -15 -23    2.31    0.54 
  13 -15 -23    0.43    0.50 
  14 -15 -23    0.23    0.96 
  15 -15 -23    2.92    1.16 
  16 -15 -23    2.90    1.22 
  -9 -14 -23    3.23    0.93 
  -8 -14 -23    2.24    0.81 
  -7 -14 -23    8.06    1.03 
  -6 -14 -23    4.23    0.65 
  -5 -14 -23    0.56    0.50 
  -4 -14 -23   20.99    1.00 
  -3 -14 -23    0.56    0.47 
  -2 -14 -23   36.86    1.24 
  -1 -14 -23    0.53    0.43 
   0 -14 -23   14.71    0.78 
   1 -14 -23    1.32    0.46 
   2 -14 -23    1.18    0.45 
   3 -14 -23    1.33    0.47 
   4 -14 -23    2.71    0.49 
   5 -14 -23    1.86    0.50 
   6 -14 -23    2.86    0.51 
   7 -14 -23    2.56    0.51 
   8 -14 -23    3.20    0.55 
   9 -14 -23    0.10    0.46 
  10 -14 -23   23.67    1.00
[truncated: 3,860,946 more chars]
