# Supplementary material for: Deconvoluting Nonlinear Catalyst–Substrate Effects in the Intramolecular Dirhodium-Catalyzed C–H Insertion of Donor/Donor Carbenes Using Data Science Tools
Source: ACS Catal. 2023 Dec 11;14(1):104–15. doi: 10.1021/acscatal.3c04256 (PMC10775150; doi:10.1021/acscatal.3c04256)
Supplement: Supplementary file 2 — cs3c04256_si_002.cif [file cs3c04256_si_002.cif]

 
data_JF2871FMI 
  
_audit_creation_method            'SHELXL-2018/3' 
_shelx_SHELXL_version_number      '2018/3' 
_chemical_name_systematic         ? 
_chemical_name_common             ? 
_chemical_melting_point           ? 
_chemical_formula_moiety          'C68 H72 N4 O20 Rh2, 2(C H2 Cl2)' 
_chemical_formula_sum 
 'C70 H76 Cl4 N4 O20 Rh2' 
_chemical_formula_weight          1640.96 
  
loop_ 
 _atom_type_symbol 
 _atom_type_description 
 _atom_type_scat_dispersion_real 
 _atom_type_scat_dispersion_imag 
 _atom_type_scat_source 
 'C'  'C'   0.0033   0.0016 
 'International Tables Vol C Tables 4.2.6.8 and 6.1.1.4' 
 'H'  'H'   0.0000   0.0000 
 'International Tables Vol C Tables 4.2.6.8 and 6.1.1.4' 
 'N'  'N'   0.0061   0.0033 
 'International Tables Vol C Tables 4.2.6.8 and 6.1.1.4' 
 'O'  'O'   0.0106   0.0060 
 'International Tables Vol C Tables 4.2.6.8 and 6.1.1.4' 
 'Rh'  'Rh'  -1.1178   0.9187 
 'International Tables Vol C Tables 4.2.6.8 and 6.1.1.4' 
 'Cl'  'Cl'   0.1484   0.1585 
 'International Tables Vol C Tables 4.2.6.8 and 6.1.1.4' 
  
_space_group_crystal_system       monoclinic 
_space_group_IT_number            14 
_space_group_name_H-M_alt         'P 21/n' 
_space_group_name_Hall            '-P 2yn' 
  
_shelx_space_group_comment 
; 
The symmetry employed for this shelxl refinement is uniquely defined 
by the following loop, which should always be used as a source of 
symmetry information in preference to the above space-group names. 
They are only intended as comments. 
; 
  
loop_ 
 _space_group_symop_operation_xyz 
 'x, y, z' 
 '-x+1/2, y+1/2, -z+1/2' 
 '-x, -y, -z' 
 'x-1/2, -y-1/2, z-1/2' 
  
_cell_length_a                    13.6583(16) 
_cell_length_b                    19.948(2) 
_cell_length_c                    13.9441(16) 
_cell_angle_alpha                 90 
_cell_angle_beta                  109.474(3) 
_cell_angle_gamma                 90 
_cell_volume                      3581.8(7) 
_cell_formula_units_Z             2 
_cell_measurement_temperature     100(2) 
_cell_measurement_reflns_used     9987 
_cell_measurement_theta_min       2.56 
_cell_measurement_theta_max       30.99 
  
_exptl_crystal_description        Plate 
_exptl_crystal_colour             Green 
_exptl_crystal_density_meas       ? 
_exptl_crystal_density_method     ? 
_exptl_crystal_density_diffrn     1.522 
_exptl_crystal_F_000              1684 
_exptl_transmission_factor_min    ? 
_exptl_transmission_factor_max    ? 
_exptl_crystal_size_max           0.327 
_exptl_crystal_size_mid           0.237 
_exptl_crystal_size_min           0.112 
_exptl_absorpt_coefficient_mu     0.685 
_shelx_estimated_absorpt_T_min    0.807 
_shelx_estimated_absorpt_T_max    0.927 
_exptl_absorpt_correction_type    Multi-scan 
_exptl_absorpt_correction_T_min   0.8085 
_exptl_absorpt_correction_T_max   0.8907 
_exptl_absorpt_process_details    'SADABS 2016/2 (Sheldrick, 2016)' 
_exptl_absorpt_special_details    ? 
_diffrn_ambient_temperature       100(2) 
_diffrn_radiation_wavelength      0.71073 
_diffrn_radiation_type            MoK\a 
_diffrn_source                    ? 
_diffrn_measurement_device_type   'Bruker Photon100 CMOS' 
_diffrn_measurement_method        '\f and \w scans' 
_diffrn_detector_area_resol_mean  ? 
_diffrn_reflns_number             34466 
_diffrn_reflns_av_unetI/netI      0.0187 
_diffrn_reflns_av_R_equivalents   0.0196 
_diffrn_reflns_limit_h_min        -18 
_diffrn_reflns_limit_h_max        19 
_diffrn_reflns_limit_k_min        -27 
_diffrn_reflns_limit_k_max        28 
_diffrn_reflns_limit_l_min        -19 
_diffrn_reflns_limit_l_max        19 
_diffrn_reflns_theta_min          2.557 
_diffrn_reflns_theta_max          30.000 
_diffrn_reflns_theta_full         25.242 
_diffrn_measured_fraction_theta_max   0.999 
_diffrn_measured_fraction_theta_full  0.999 
_diffrn_reflns_Laue_measured_fraction_max    0.999 
_diffrn_reflns_Laue_measured_fraction_full   0.999 
_diffrn_reflns_point_group_measured_fraction_max   0.999 
_diffrn_reflns_point_group_measured_fraction_full  0.999 
_reflns_number_total              10440 
_reflns_number_gt                 9231 
_reflns_threshold_expression      'I > 2\s(I)' 
_reflns_Friedel_coverage          0.000 
_reflns_Friedel_fraction_max      . 
_reflns_Friedel_fraction_full     . 
  
_reflns_special_details 
; 
 Reflections were merged by SHELXL according to the crystal 
 class for the calculation of statistics and refinement. 
  
 _reflns_Friedel_fraction is defined as the number of unique 
 Friedel pairs measured divided by the number that would be 
 possible theoretically, ignoring centric projections and 
 systematic absences. 
; 
  
_computing_data_collection        'Apex3 (2017.3) (Bruker, 2017)' 
_computing_cell_refinement        'SAINT (8.38a) (Bruker, 2017)' 
_computing_data_reduction         'SAINT (8.38a) (Bruker, 2017)' 
_computing_structure_solution     'SHELXT (Sheldrick, 2014)' 
_computing_structure_refinement 'SHELXL-2018/3 (Sheldrick, 2018)' 
_computing_molecular_graphics     'Bruker SHELXTL' 
_computing_publication_material   'Bruker SHELXTL' 
_refine_special_details           
;
A green plate with approximate orthogonal dimensions 0.327 x 0.237 x 0.112mm3
was placed and optically centered on the Bruker(1) Venture Dual source Kappa
Photon100 diffractometer at �173�C(100K).  Indexing of the unit cell used a
random set of reflections collected from three series of 0.5� wide omega-
scans, 10 seconds per frame, and 30 frames per series that were well
distributed in reciprocal space. Data were collected [MoKa] with 0.3� wide
scans, variable time per frame dependent upon detector 2theta angle and
varying phi and omega angles such that nearly all unique reflections were
collected at least once.  The crystal to detector distance was 65.00mm, thus
providing a complete sphere of data to 2thetamax=62.05�.


Structural determination and Refinement:

All crystallographic calculations were performed on an Intel Xeon E5-1620v2 at
3.70GHz an eight core processor and 16GB of extended memory. Data collected
were corrected for Lorentz and polarization effects with Saint(1) and
absorption using Blessing�s method and merged as incorporated with the program
Sadabs(2,3). The SHELXTL(4) program package was implemented to determine the
probable space group and set up the initial files. System symmetry, systematic
absences and intensity statistics indicated the non-centrosymmetric monoclinic
space group P21/n (no. 14). The structure was determined by direct methods
with nearly all of the unique, half of the molecule, non-hydrogen atoms being
located directly for the molecule that sits on a special position using the
program XT(5). The structure was refined with XL(6). The data collected were
merged for least squares refinement to 10440 unique data [R(int)=0.0196]. All
non-hydrogen atoms were refined anisotropically. Hydrogen atoms were idealized
throughout the final refinement. The final structure was refined to
convergence with R(F)=3.14%, wR(F2)=5.82%, GOF=1.059 for all 10440 unique
reflections [R(F)=2.52, wR(F2)=5.50% for those 9231 data with Fo >
4sigma(Fo)]. The final difference-Fourier map was featureless indicating that
the structure is both correct and complete.  An extinction correction was
attempted and found to be 0.00222(12).


References:

1.	Bruker (2017) APEX3 (Version 2017.3) and (2016) SAINT (Version 8.37a).
Bruker AXS Inc., Madison, Wisconsin, USA. 2.	An Empirical Correction for
Absorption Anisotropy, Blessing, R. H. (1995). Acta Cryst., A51, 33-38.

3.	Sheldrick, G.M., SADABS (2016) Version 2016/2, �Siemens Area Detector
Absorption Correction� Universit�t G�ttingen: G�ttingen, Germany.

4.	Sheldrick, G.M., (2002). SHELXTL. Version 6.1. Bruker AXS Inc., Madison,
Wisconsin, USA.

5.	Sheldrick, G. M., (2014) SHELXT, Universit�t G�ttingen: G�ttingen,
Germany.  Structure determination program. Private communication.

6.	Sheldrick, G. M., (2017). SHELXL2017/1. Universit�t G�ttingen: G�ttingen,
Germany.


Acknowledgment:  We thank the National Science Foundation (Grant CHE-1531193)
for the Dual Source X-ray diffractometer.


; 
_refine_ls_structure_factor_coef  Fsqd 
_refine_ls_matrix_type            full 
_refine_ls_weighting_scheme       calc 
_refine_ls_weighting_details 
'w=1/[\s^2^(Fo^2^)+(0.0202P)^2^+2.9099P] where P=(Fo^2^+2Fc^2^)/3' 
_atom_sites_solution_primary      ? 
_atom_sites_solution_secondary    ? 
_atom_sites_solution_hydrogens    geom 
_refine_ls_hydrogen_treatment     refU 
_refine_ls_extinction_method      'SHELXL-2018/3 (Sheldrick 2018)' 
_refine_ls_extinction_coef        0.00222(12) 
_refine_ls_extinction_expression 
 'Fc^*^=kFc[1+0.001xFc^2^\l^3^/sin(2\q)]^-1/4^' 
_refine_ls_number_reflns          10440 
_refine_ls_number_parameters      492 
_refine_ls_number_restraints      0 
_refine_ls_R_factor_all           0.0314 
_refine_ls_R_factor_gt            0.0252 
_refine_ls_wR_factor_ref          0.0582 
_refine_ls_wR_factor_gt           0.0550 
_refine_ls_goodness_of_fit_ref    1.059 
_refine_ls_restrained_S_all       1.059 
_refine_ls_shift/su_max           0.005 
_refine_ls_shift/su_mean          0.000 
  
loop_ 
 _atom_site_label 
 _atom_site_type_symbol 
 _atom_site_fract_x 
 _atom_site_fract_y 
 _atom_site_fract_z 
 _atom_site_U_iso_or_equiv 
 _atom_site_adp_type 
 _atom_site_occupancy 
 _atom_site_site_symmetry_order 
 _atom_site_calc_flag 
 _atom_site_refinement_flags_posn 
 _atom_site_refinement_flags_adp 
 _atom_site_refinement_flags_occupancy 
 _atom_site_disorder_assembly 
 _atom_site_disorder_group 
Rh1 Rh 0.01538(2) 0.55488(2) 0.47445(2) 0.01040(3) Uani 1 1 d . . . . . 
C1 C 0.18316(10) 0.50029(6) 0.63881(9) 0.0128(2) Uani 1 1 d . . . . . 
O1 O 0.15712(8) 0.55249(5) 0.58456(7) 0.01453(18) Uani 1 1 d . . . . . 
C2 C 0.29133(11) 0.50258(6) 0.72076(10) 0.0136(2) Uani 1 1 d . . . . . 
N2 N 0.30640(9) 0.43844(6) 0.77788(8) 0.0137(2) Uani 1 1 d . . . . . 
O2 O 0.12953(8) 0.44765(5) 0.63106(7) 0.01364(18) Uani 1 1 d . . . . . 
C3 C 0.29897(12) 0.56257(7) 0.79353(11) 0.0176(3) Uani 1 1 d . . . . . 
H3A H 0.281343 0.604473 0.753389 0.023(5) Uiso 1 1 calc R . . . . 
H3B H 0.248015 0.556529 0.829350 0.022(5) Uiso 1 1 calc R . . . . 
C4 C 0.40777(12) 0.56867(8) 0.87156(11) 0.0222(3) Uani 1 1 d . . . . . 
H4A H 0.409839 0.607093 0.917132 0.026(5) Uiso 1 1 calc R . . . . 
H4B H 0.424316 0.527539 0.913632 0.027(5) Uiso 1 1 calc R . . . . 
C5 C 0.48893(13) 0.57879(8) 0.81970(13) 0.0258(3) Uani 1 1 d . . . . . 
H5A H 0.559066 0.579401 0.871667 0.039(6) Uiso 1 1 calc R . . . . 
H5B H 0.477314 0.622538 0.784155 0.033(5) Uiso 1 1 calc R . . . . 
C6 C 0.48292(12) 0.52268(8) 0.74317(12) 0.0220(3) Uani 1 1 d . . . . . 
H6A H 0.530851 0.532947 0.705291 0.030(5) Uiso 1 1 calc R . . . . 
H6B H 0.505720 0.480052 0.780269 0.023(5) Uiso 1 1 calc R . . . . 
C7 C 0.37301(11) 0.51419(7) 0.66792(10) 0.0166(3) Uani 1 1 d . . . . . 
H7A H 0.371919 0.475640 0.622855 0.019(4) Uiso 1 1 calc R . . . . 
H7B H 0.353932 0.554796 0.624873 0.029(5) Uiso 1 1 calc R . . . . 
C8 C 0.24334(12) 0.42134(8) 0.83695(10) 0.0181(3) Uani 1 1 d . . . . . 
O8 O 0.18494(10) 0.45852(6) 0.85985(9) 0.0267(2) Uani 1 1 d . . . . . 
C9 C 0.26226(12) 0.34911(7) 0.86347(11) 0.0201(3) Uani 1 1 d . . . . . 
C10 C 0.22206(14) 0.30765(9) 0.92081(13) 0.0294(4) Uani 1 1 d . . . . . 
H10 H 0.175484 0.324117 0.952896 0.033(5) Uiso 1 1 calc R . . . . 
C11 C 0.25299(15) 0.24067(9) 0.92936(14) 0.0330(4) Uani 1 1 d . . . . . 
H11 H 0.226956 0.210836 0.968213 0.046(7) Uiso 1 1 calc R . . . . 
C12 C 0.32114(14) 0.21655(8) 0.88225(13) 0.0296(4) Uani 1 1 d . . . . . 
H12 H 0.341040 0.170699 0.889847 0.035(6) Uiso 1 1 calc R . . . . 
C13 C 0.36057(13) 0.25846(8) 0.82427(12) 0.0236(3) Uani 1 1 d . . . . . 
H13 H 0.406634 0.242245 0.791412 0.028(5) Uiso 1 1 calc R . . . . 
C14 C 0.32955(11) 0.32506(7) 0.81658(10) 0.0179(3) Uani 1 1 d . . . . . 
C15 C 0.35565(11) 0.38039(7) 0.75813(10) 0.0154(3) Uani 1 1 d . . . . . 
O15 O 0.40933(9) 0.37587(5) 0.70489(8) 0.0215(2) Uani 1 1 d . . . . . 
C17 C 0.07834(10) 0.44823(6) 0.37056(9) 0.0123(2) Uani 1 1 d . . . . . 
O17 O 0.07630(8) 0.51150(5) 0.37583(7) 0.01512(19) Uani 1 1 d . . . . . 
C18 C 0.11867(10) 0.41999(7) 0.28798(10) 0.0126(2) Uani 1 1 d . . . . . 
N18 N 0.15637(9) 0.35085(6) 0.31958(8) 0.0126(2) Uani 1 1 d . . . . . 
O18 O 0.04506(8) 0.40689(5) 0.42126(7) 0.01381(18) Uani 1 1 d . . . . . 
C19 C 0.20734(11) 0.46314(7) 0.27564(11) 0.0170(3) Uani 1 1 d . . . . . 
H19A H 0.187369 0.511004 0.272725 0.023(5) Uiso 1 1 calc R . . . . 
H19B H 0.270311 0.456868 0.335933 0.016(4) Uiso 1 1 calc R . . . . 
C20 C 0.23264(13) 0.44541(8) 0.17996(12) 0.0237(3) Uani 1 1 d . . . . . 
H20A H 0.288940 0.474914 0.174756 0.030(5) Uiso 1 1 calc R . . . . 
H20B H 0.257408 0.398484 0.184604 0.032(5) Uiso 1 1 calc R . . . . 
C21 C 0.13739(14) 0.45363(8) 0.08554(12) 0.0270(3) Uani 1 1 d . . . . . 
H21A H 0.155183 0.441931 0.024336 0.035(6) Uiso 1 1 calc R . . . . 
H21B H 0.114180 0.500934 0.079235 0.027(5) Uiso 1 1 calc R . . . . 
C22 C 0.05018(13) 0.40845(8) 0.09229(11) 0.0224(3) Uani 1 1 d . . . . . 
H22A H 0.071258 0.360977 0.092134 0.027(5) Uiso 1 1 calc R . . . . 
H22B H -0.012435 0.415802 0.032020 0.029(5) Uiso 1 1 calc R . . . . 
C23 C 0.02426(11) 0.42268(7) 0.18895(10) 0.0161(3) Uani 1 1 d . . . . . 
H23A H -0.027860 0.389579 0.193870 0.022(5) Uiso 1 1 calc R . . . . 
H23B H -0.007778 0.467682 0.183016 0.024(5) Uiso 1 1 calc R . . . . 
C24 C 0.23148(11) 0.34169(7) 0.41712(10) 0.0153(2) Uani 1 1 d . . . . . 
O24 O 0.27598(8) 0.38650(5) 0.47253(8) 0.0220(2) Uani 1 1 d . . . . . 
C25 C 0.23922(11) 0.26842(7) 0.43664(10) 0.0161(3) Uani 1 1 d . . . . . 
C26 C 0.30110(12) 0.23265(8) 0.52017(11) 0.0216(3) Uani 1 1 d . . . . . 
H26 H 0.351816 0.254092 0.575553 0.027(5) Uiso 1 1 calc R . . . . 
C27 C 0.28503(12) 0.16366(8) 0.51865(12) 0.0252(3) Uani 1 1 d . . . . . 
H27 H 0.326003 0.137389 0.574421 0.031(5) Uiso 1 1 calc R . . . . 
C28 C 0.21084(13) 0.13221(8) 0.43794(13) 0.0248(3) Uani 1 1 d . . . . . 
H28 H 0.201941 0.085050 0.439865 0.035(6) Uiso 1 1 calc R . . . . 
C29 C 0.14911(12) 0.16849(7) 0.35410(12) 0.0211(3) Uani 1 1 d . . . . . 
H29 H 0.098302 0.147275 0.298532 0.025(5) Uiso 1 1 calc R . . . . 
C30 C 0.16568(11) 0.23700(7) 0.35600(10) 0.0157(3) Uani 1 1 d . . . . . 
C31 C 0.11022(11) 0.28912(7) 0.28129(10) 0.0143(2) Uani 1 1 d . . . . . 
O31 O 0.03861(9) 0.27964(5) 0.20325(8) 0.0216(2) Uani 1 1 d . . . . . 
C32 C 0.00347(12) 0.70098(7) 0.36957(11) 0.0175(3) Uani 1 1 d . . . . . 
O32 O 0.05337(8) 0.65176(5) 0.40847(7) 0.01676(19) Uani 1 1 d . . . . . 
C33 C -0.08974(14) 0.72625(8) 0.39161(13) 0.0276(3) Uani 1 1 d . . . . . 
H33A H -0.130373 0.688182 0.402109 0.045(6) Uiso 1 1 calc R . . . . 
H33B H -0.132551 0.753143 0.334083 0.048(7) Uiso 1 1 calc R . . . . 
H33C H -0.067450 0.754012 0.453095 0.053(7) Uiso 1 1 calc R . . . . 
O33 O 0.02943(9) 0.73863(6) 0.30284(9) 0.0253(2) Uani 1 1 d . . . . . 
C34 C 0.11774(14) 0.71498(9) 0.27545(13) 0.0292(4) Uani 1 1 d . . . . . 
H34A H 0.172215 0.697880 0.336960 0.028(5) Uiso 1 1 calc R . . . . 
H34B H 0.147363 0.752828 0.248246 0.041(6) Uiso 1 1 calc R . . . . 
C35 C 0.08565(16) 0.66027(11) 0.19709(14) 0.0364(4) Uani 1 1 d . . . . . 
H35A H 0.060500 0.621635 0.225548 0.038(6) Uiso 1 1 calc R . . . . 
H35B H 0.145392 0.646789 0.177565 0.048(7) Uiso 1 1 calc R . . . . 
H35C H 0.030125 0.676714 0.137040 0.056(7) Uiso 1 1 calc R . . . . 
C41 C 0.52004(14) 0.35932(10) 0.54764(13) 0.0315(4) Uani 1 1 d . . . . . 
H41A H 0.520021 0.321450 0.593520 0.078(9) Uiso 1 1 calc R . . . . 
H41B H 0.463130 0.390187 0.547194 0.055(7) Uiso 1 1 calc R . . . . 
Cl41 Cl 0.63969(4) 0.40199(3) 0.59382(4) 0.04005(11) Uani 1 1 d . . . . . 
Cl42 Cl 0.49792(4) 0.32866(3) 0.42365(4) 0.04084(12) Uani 1 1 d . . . . . 
  
loop_ 
 _atom_site_aniso_label 
 _atom_site_aniso_U_11 
 _atom_site_aniso_U_22 
 _atom_site_aniso_U_33 
 _atom_site_aniso_U_23 
 _atom_site_aniso_U_13 
 _atom_site_aniso_U_12 
Rh1 0.01422(5) 0.00702(5) 0.01059(5) 0.00082(3) 0.00499(4) 0.00110(3) 
C1 0.0153(6) 0.0115(6) 0.0125(5) -0.0006(4) 0.0061(5) 0.0021(5) 
O1 0.0165(5) 0.0093(4) 0.0159(4) 0.0020(3) 0.0029(4) 0.0009(3) 
C2 0.0165(6) 0.0114(6) 0.0126(5) 0.0010(4) 0.0043(5) 0.0020(5) 
N2 0.0159(5) 0.0128(5) 0.0129(5) 0.0015(4) 0.0055(4) 0.0026(4) 
O2 0.0155(5) 0.0108(4) 0.0139(4) 0.0015(3) 0.0038(4) 0.0007(3) 
C3 0.0208(7) 0.0138(6) 0.0168(6) -0.0028(5) 0.0043(5) 0.0017(5) 
C4 0.0242(8) 0.0203(7) 0.0192(7) -0.0058(5) 0.0033(6) -0.0001(6) 
C5 0.0218(8) 0.0237(7) 0.0290(8) -0.0069(6) 0.0047(6) -0.0062(6) 
C6 0.0172(7) 0.0237(7) 0.0259(7) -0.0035(6) 0.0081(6) -0.0025(6) 
C7 0.0187(7) 0.0154(6) 0.0172(6) 0.0010(5) 0.0079(5) -0.0002(5) 
C8 0.0210(7) 0.0199(7) 0.0145(6) 0.0041(5) 0.0073(5) 0.0039(5) 
O8 0.0331(6) 0.0274(6) 0.0271(6) 0.0081(5) 0.0200(5) 0.0109(5) 
C9 0.0221(7) 0.0178(7) 0.0187(6) 0.0052(5) 0.0045(6) 0.0017(5) 
C10 0.0276(8) 0.0308(9) 0.0306(8) 0.0130(7) 0.0110(7) 0.0010(7) 
C11 0.0339(9) 0.0272(9) 0.0325(9) 0.0149(7) 0.0038(7) -0.0060(7) 
C12 0.0342(9) 0.0160(7) 0.0271(8) 0.0049(6) -0.0050(7) -0.0020(6) 
C13 0.0266(8) 0.0163(7) 0.0219(7) 0.0006(5) 0.0001(6) 0.0040(6) 
C14 0.0196(7) 0.0148(6) 0.0162(6) 0.0018(5) 0.0016(5) 0.0007(5) 
C15 0.0166(6) 0.0130(6) 0.0137(6) 0.0002(5) 0.0014(5) 0.0032(5) 
O15 0.0265(6) 0.0193(5) 0.0219(5) 0.0013(4) 0.0122(4) 0.0083(4) 
C17 0.0126(6) 0.0128(6) 0.0111(5) -0.0002(4) 0.0035(5) 0.0020(5) 
O17 0.0212(5) 0.0107(4) 0.0165(4) 0.0001(3) 0.0103(4) 0.0011(4) 
C18 0.0146(6) 0.0109(5) 0.0123(5) -0.0003(4) 0.0045(5) 0.0022(5) 
N18 0.0135(5) 0.0120(5) 0.0111(5) -0.0011(4) 0.0024(4) 0.0025(4) 
O18 0.0193(5) 0.0104(4) 0.0137(4) 0.0005(3) 0.0081(4) 0.0015(3) 
C19 0.0164(6) 0.0165(6) 0.0204(6) -0.0003(5) 0.0090(5) -0.0010(5) 
C20 0.0274(8) 0.0227(7) 0.0288(8) 0.0020(6) 0.0195(7) 0.0014(6) 
C21 0.0420(10) 0.0254(8) 0.0187(7) 0.0036(6) 0.0171(7) 0.0010(7) 
C22 0.0322(8) 0.0218(7) 0.0123(6) 0.0011(5) 0.0061(6) 0.0023(6) 
C23 0.0159(6) 0.0171(6) 0.0130(6) 0.0016(5) 0.0019(5) 0.0034(5) 
C24 0.0127(6) 0.0189(6) 0.0134(6) -0.0005(5) 0.0030(5) 0.0030(5) 
O24 0.0200(5) 0.0217(5) 0.0181(5) -0.0042(4) -0.0018(4) -0.0001(4) 
C25 0.0145(6) 0.0182(6) 0.0160(6) 0.0024(5) 0.0057(5) 0.0040(5) 
C26 0.0157(7) 0.0285(8) 0.0194(6) 0.0066(6) 0.0043(6) 0.0049(6) 
C27 0.0212(8) 0.0288(8) 0.0269(7) 0.0142(6) 0.0096(6) 0.0097(6) 
C28 0.0287(8) 0.0180(7) 0.0324(8) 0.0083(6) 0.0163(7) 0.0054(6) 
C29 0.0242(8) 0.0162(7) 0.0245(7) 0.0017(5) 0.0103(6) 0.0006(5) 
C30 0.0163(6) 0.0158(6) 0.0159(6) 0.0019(5) 0.0065(5) 0.0031(5) 
C31 0.0159(6) 0.0144(6) 0.0134(6) -0.0007(5) 0.0058(5) 0.0003(5) 
O31 0.0260(6) 0.0176(5) 0.0154(5) -0.0009(4) -0.0009(4) -0.0040(4) 
C32 0.0216(7) 0.0123(6) 0.0181(6) 0.0004(5) 0.0060(5) -0.0012(5) 
O32 0.0201(5) 0.0115(4) 0.0186(5) 0.0026(4) 0.0065(4) -0.0002(4) 
C33 0.0292(9) 0.0230(8) 0.0329(8) 0.0012(6) 0.0137(7) 0.0072(6) 
O33 0.0313(6) 0.0186(5) 0.0286(6) 0.0114(4) 0.0135(5) 0.0050(4) 
C34 0.0270(8) 0.0342(9) 0.0303(8) 0.0135(7) 0.0146(7) 0.0012(7) 
C35 0.0394(11) 0.0439(11) 0.0329(9) 0.0062(8) 0.0215(8) 0.0085(8) 
C41 0.0254(8) 0.0440(10) 0.0264(8) -0.0088(7) 0.0103(7) -0.0062(7) 
Cl41 0.0365(2) 0.0462(3) 0.0342(2) -0.00786(19) 0.00744(19) -0.0186(2) 
Cl42 0.0415(3) 0.0525(3) 0.0351(2) -0.0232(2) 0.0214(2) -0.0187(2) 
  
_geom_special_details 
; 
 All esds (except the esd in the dihedral angle between two l.s. planes) 
 are estimated using the full covariance matrix.  The cell esds are taken 
 into account individually in the estimation of esds in distances, angles 
 and torsion angles; correlations between esds in cell parameters are only 
 used when they are defined by crystal symmetry.  An approximate (isotropic) 
 treatment of cell esds is used for estimating esds involving l.s. planes. 
; 
  
loop_ 
 _geom_bond_atom_site_label_1 
 _geom_bond_atom_site_label_2 
 _geom_bond_distance 
 _geom_bond_site_symmetry_2 
 _geom_bond_publ_flag 
Rh1 O17 2.0236(9) . ? 
Rh1 O1 2.0312(10) . ? 
Rh1 O2 2.0354(10) 3_566 ? 
Rh1 O18 2.0442(10) 3_566 ? 
Rh1 O32 2.2736(10) . ? 
Rh1 Rh1 2.3827(3) 3_566 ? 
C1 O2 1.2642(16) . ? 
C1 O1 1.2664(15) . ? 
C1 C2 1.5378(19) . ? 
C2 N2 1.4847(17) . ? 
C2 C7 1.5457(19) . ? 
C2 C3 1.5498(19) . ? 
N2 C15 1.4118(17) . ? 
N2 C8 1.4176(18) . ? 
C3 C4 1.526(2) . ? 
C3 H3A 0.9900 . ? 
C3 H3B 0.9900 . ? 
C4 C5 1.525(2) . ? 
C4 H4A 0.9900 . ? 
C4 H4B 0.9900 . ? 
C5 C6 1.530(2) . ? 
C5 H5A 0.9900 . ? 
C5 H5B 0.9900 . ? 
C6 C7 1.527(2) . ? 
C6 H6A 0.9900 . ? 
C6 H6B 0.9900 . ? 
C7 H7A 0.9900 . ? 
C7 H7B 0.9900 . ? 
C8 O8 1.2076(18) . ? 
C8 C9 1.489(2) . ? 
C9 C14 1.379(2) . ? 
C9 C10 1.385(2) . ? 
C10 C11 1.394(3) . ? 
C10 H10 0.9500 . ? 
C11 C12 1.392(3) . ? 
C11 H11 0.9500 . ? 
C12 C13 1.390(2) . ? 
C12 H12 0.9500 . ? 
C13 C14 1.388(2) . ? 
C13 H13 0.9500 . ? 
C14 C15 1.484(2) . ? 
C15 O15 1.2081(18) . ? 
C17 O17 1.2651(16) . ? 
C17 O18 1.2653(16) . ? 
C17 C18 1.5393(18) . ? 
C18 N18 1.4868(17) . ? 
C18 C19 1.5415(19) . ? 
C18 C23 1.5443(18) . ? 
N18 C31 1.4051(17) . ? 
N18 C24 1.4161(16) . ? 
C19 C20 1.527(2) . ? 
C19 H19A 0.9900 . ? 
C19 H19B 0.9900 . ? 
C20 C21 1.520(2) . ? 
C20 H20A 0.9900 . ? 
C20 H20B 0.9900 . ? 
C21 C22 1.521(2) . ? 
C21 H21A 0.9900 . ? 
C21 H21B 0.9900 . ? 
C22 C23 1.530(2) . ? 
C22 H22A 0.9900 . ? 
C22 H22B 0.9900 . ? 
C23 H23A 0.9900 . ? 
C23 H23B 0.9900 . ? 
C24 O24 1.2051(17) . ? 
C24 C25 1.484(2) . ? 
C25 C30 1.3832(19) . ? 
C25 C26 1.3871(19) . ? 
C26 C27 1.392(2) . ? 
C26 H26 0.9500 . ? 
C27 C28 1.388(2) . ? 
C27 H27 0.9500 . ? 
C28 C29 1.394(2) . ? 
C28 H28 0.9500 . ? 
C29 C30 1.384(2) . ? 
C29 H29 0.9500 . ? 
C30 C31 1.4879(19) . ? 
C31 O31 1.2111(17) . ? 
C32 O32 1.2150(17) . ? 
C32 O33 1.3325(17) . ? 
C32 C33 1.493(2) . ? 
C33 H33A 0.9800 . ? 
C33 H33B 0.9800 . ? 
C33 H33C 0.9800 . ? 
O33 C34 1.460(2) . ? 
C34 C35 1.502(3) . ? 
C34 H34A 0.9900 . ? 
C34 H34B 0.9900 . ? 
C35 H35A 0.9800 . ? 
C35 H35B 0.9800 . ? 
C35 H35C 0.9800 . ? 
C41 Cl42 1.7625(18) . ? 
C41 Cl41 1.7631(18) . ? 
C41 H41A 0.9900 . ? 
C41 H41B 0.9900 . ? 
  
loop_ 
 _geom_angle_atom_site_label_1 
 _geom_angle_atom_site_label_2 
 _geom_angle_atom_site_label_3 
 _geom_angle 
 _geom_angle_site_symmetry_1 
 _geom_angle_site_symmetry_3 
 _geom_angle_publ_flag 
O17 Rh1 O1 89.97(4) . . ? 
O17 Rh1 O2 91.11(4) . 3_566 ? 
O1 Rh1 O2 176.28(4) . 3_566 ? 
O17 Rh1 O18 176.44(4) . 3_566 ? 
O1 Rh1 O18 88.86(4) . 3_566 ? 
O2 Rh1 O18 89.85(4) 3_566 3_566 ? 
O17 Rh1 O32 83.54(4) . . ? 
O1 Rh1 O32 92.13(4) . . ? 
O2 Rh1 O32 91.53(4) 3_566 . ? 
O18 Rh1 O32 99.87(4) 3_566 . ? 
O17 Rh1 Rh1 87.93(3) . 3_566 ? 
O1 Rh1 Rh1 88.34(3) . 3_566 ? 
O2 Rh1 Rh1 88.14(3) 3_566 3_566 ? 
O18 Rh1 Rh1 88.67(3) 3_566 3_566 ? 
O32 Rh1 Rh1 171.45(3) . 3_566 ? 
O2 C1 O1 126.34(12) . . ? 
O2 C1 C2 118.29(11) . . ? 
O1 C1 C2 115.36(11) . . ? 
C1 O1 Rh1 118.55(9) . . ? 
N2 C2 C1 107.46(11) . . ? 
N2 C2 C7 113.07(11) . . ? 
C1 C2 C7 108.52(10) . . ? 
N2 C2 C3 110.30(10) . . ? 
C1 C2 C3 110.35(11) . . ? 
C7 C2 C3 107.14(11) . . ? 
C15 N2 C8 109.71(11) . . ? 
C15 N2 C2 126.30(11) . . ? 
C8 N2 C2 121.12(11) . . ? 
C1 O2 Rh1 118.59(8) . 3_566 ? 
C4 C3 C2 111.43(12) . . ? 
C4 C3 H3A 109.3 . . ? 
C2 C3 H3A 109.3 . . ? 
C4 C3 H3B 109.3 . . ? 
C2 C3 H3B 109.3 . . ? 
H3A C3 H3B 108.0 . . ? 
C5 C4 C3 111.18(13) . . ? 
C5 C4 H4A 109.4 . . ? 
C3 C4 H4A 109.4 . . ? 
C5 C4 H4B 109.4 . . ? 
C3 C4 H4B 109.4 . . ? 
H4A C4 H4B 108.0 . . ? 
C4 C5 C6 110.82(13) . . ? 
C4 C5 H5A 109.5 . . ? 
C6 C5 H5A 109.5 . . ? 
C4 C5 H5B 109.5 . . ? 
C6 C5 H5B 109.5 . . ? 
H5A C5 H5B 108.1 . . ? 
C7 C6 C5 111.85(13) . . ? 
C7 C6 H6A 109.2 . . ? 
C5 C6 H6A 109.2 . . ? 
C7 C6 H6B 109.2 . . ? 
C5 C6 H6B 109.2 . . ? 
H6A C6 H6B 107.9 . . ? 
C6 C7 C2 112.92(11) . . ? 
C6 C7 H7A 109.0 . . ? 
C2 C7 H7A 109.0 . . ? 
C6 C7 H7B 109.0 . . ? 
C2 C7 H7B 109.0 . . ? 
H7A C7 H7B 107.8 . . ? 
O8 C8 N2 126.06(14) . . ? 
O8 C8 C9 127.16(14) . . ? 
N2 C8 C9 106.77(12) . . ? 
C14 C9 C10 121.41(15) . . ? 
C14 C9 C8 107.86(13) . . ? 
C10 C9 C8 130.70(15) . . ? 
C9 C10 C11 117.04(17) . . ? 
C9 C10 H10 121.5 . . ? 
C11 C10 H10 121.5 . . ? 
C12 C11 C10 121.47(16) . . ? 
C12 C11 H11 119.3 . . ? 
C10 C11 H11 119.3 . . ? 
C13 C12 C11 121.08(15) . . ? 
C13 C12 H12 119.5 . . ? 
C11 C12 H12 119.5 . . ? 
C14 C13 C12 116.94(16) . . ? 
C14 C13 H13 121.5 . . ? 
C12 C13 H13 121.5 . . ? 
C9 C14 C13 122.05(14) . . ? 
C9 C14 C15 108.77(12) . . ? 
C13 C14 C15 129.14(14) . . ? 
O15 C15 N2 127.39(13) . . ? 
O15 C15 C14 126.02(13) . . ? 
N2 C15 C14 106.59(12) . . ? 
O17 C17 O18 126.79(12) . . ? 
O17 C17 C18 115.39(11) . . ? 
O18 C17 C18 117.66(11) . . ? 
C17 O17 Rh1 119.21(9) . . ? 
N18 C18 C17 107.02(10) . . ? 
N18 C18 C19 110.10(11) . . ? 
C17 C18 C19 111.69(11) . . ? 
N18 C18 C23 113.62(11) . . ? 
C17 C18 C23 104.83(11) . . ? 
C19 C18 C23 109.49(11) . . ? 
C31 N18 C24 109.97(11) . . ? 
C31 N18 C18 129.28(11) . . ? 
C24 N18 C18 118.21(11) . . ? 
C17 O18 Rh1 117.37(8) . 3_566 ? 
C20 C19 C18 112.53(12) . . ? 
C20 C19 H19A 109.1 . . ? 
C18 C19 H19A 109.1 . . ? 
C20 C19 H19B 109.1 . . ? 
C18 C19 H19B 109.1 . . ? 
H19A C19 H19B 107.8 . . ? 
C21 C20 C19 110.74(13) . . ? 
C21 C20 H20A 109.5 . . ? 
C19 C20 H20A 109.5 . . ? 
C21 C20 H20B 109.5 . . ? 
C19 C20 H20B 109.5 . . ? 
H20A C20 H20B 108.1 . . ? 
C20 C21 C22 110.13(12) . . ? 
C20 C21 H21A 109.6 . . ? 
C22 C21 H21A 109.6 . . ? 
C20 C21 H21B 109.6 . . ? 
C22 C21 H21B 109.6 . . ? 
H21A C21 H21B 108.1 . . ? 
C21 C22 C23 111.13(12) . . ? 
C21 C22 H22A 109.4 . . ? 
C23 C22 H22A 109.4 . . ? 
C21 C22 H22B 109.4 . . ? 
C23 C22 H22B 109.4 . . ? 
H22A C22 H22B 108.0 . . ? 
C22 C23 C18 114.32(12) . . ? 
C22 C23 H23A 108.7 . . ? 
C18 C23 H23A 108.7 . . ? 
C22 C23 H23B 108.7 . . ? 
C18 C23 H23B 108.7 . . ? 
H23A C23 H23B 107.6 . . ? 
O24 C24 N18 124.69(13) . . ? 
O24 C24 C25 128.54(13) . . ? 
N18 C24 C25 106.72(11) . . ? 
C30 C25 C26 121.57(14) . . ? 
C30 C25 C24 108.01(12) . . ? 
C26 C25 C24 130.31(14) . . ? 
C25 C26 C27 116.54(14) . . ? 
C25 C26 H26 121.7 . . ? 
C27 C26 H26 121.7 . . ? 
C28 C27 C26 121.86(14) . . ? 
C28 C27 H27 119.1 . . ? 
C26 C27 H27 119.1 . . ? 
C27 C28 C29 121.27(15) . . ? 
C27 C28 H28 119.4 . . ? 
C29 C28 H28 119.4 . . ? 
C30 C29 C28 116.56(14) . . ? 
C30 C29 H29 121.7 . . ? 
C28 C29 H29 121.7 . . ? 
C25 C30 C29 122.19(13) . . ? 
C25 C30 C31 108.35(12) . . ? 
C29 C30 C31 129.40(13) . . ? 
O31 C31 N18 127.15(13) . . ? 
O31 C31 C30 126.16(13) . . ? 
N18 C31 C30 106.68(11) . . ? 
O32 C32 O33 121.80(14) . . ? 
O32 C32 C33 124.79(14) . . ? 
O33 C32 C33 113.39(13) . . ? 
C32 O32 Rh1 134.26(10) . . ? 
C32 C33 H33A 109.5 . . ? 
C32 C33 H33B 109.5 . . ? 
H33A C33 H33B 109.5 . . ? 
C32 C33 H33C 109.5 . . ? 
H33A C33 H33C 109.5 . . ? 
H33B C33 H33C 109.5 . . ? 
C32 O33 C34 115.85(12) . . ? 
O33 C34 C35 111.04(15) . . ? 
O33 C34 H34A 109.4 . . ? 
C35 C34 H34A 109.4 . . ? 
O33 C34 H34B 109.4 . . ? 
C35 C34 H34B 109.4 . . ? 
H34A C34 H34B 108.0 . . ? 
C34 C35 H35A 109.5 . . ? 
C34 C35 H35B 109.5 . . ? 
H35A C35 H35B 109.5 . . ? 
C34 C35 H35C 109.5 . . ? 
H35A C35 H35C 109.5 . . ? 
H35B C35 H35C 109.5 . . ? 
Cl42 C41 Cl41 111.14(10) . . ? 
Cl42 C41 H41A 109.4 . . ? 
Cl41 C41 H41A 109.4 . . ? 
Cl42 C41 H41B 109.4 . . ? 
Cl41 C41 H41B 109.4 . . ? 
H41A C41 H41B 108.0 . . ? 
  
loop_ 
 _geom_torsion_atom_site_label_1 
 _geom_torsion_atom_site_label_2 
 _geom_torsion_atom_site_label_3 
 _geom_torsion_atom_site_label_4 
 _geom_torsion 
 _geom_torsion_site_symmetry_1 
 _geom_torsion_site_symmetry_2 
 _geom_torsion_site_symmetry_3 
 _geom_torsion_site_symmetry_4 
 _geom_torsion_publ_flag 
O2 C1 O1 Rh1 0.83(18) . . . . ? 
C2 C1 O1 Rh1 -179.71(8) . . . . ? 
O2 C1 C2 N2 -2.16(16) . . . . ? 
O1 C1 C2 N2 178.34(11) . . . . ? 
O2 C1 C2 C7 120.43(13) . . . . ? 
O1 C1 C2 C7 -59.08(14) . . . . ? 
O2 C1 C2 C3 -122.47(13) . . . . ? 
O1 C1 C2 C3 58.03(15) . . . . ? 
C1 C2 N2 C15 94.12(15) . . . . ? 
C7 C2 N2 C15 -25.60(18) . . . . ? 
C3 C2 N2 C15 -145.54(13) . . . . ? 
C1 C2 N2 C8 -64.64(15) . . . . ? 
C7 C2 N2 C8 175.64(12) . . . . ? 
C3 C2 N2 C8 55.70(16) . . . . ? 
O1 C1 O2 Rh1 -2.28(18) . . . 3_566 ? 
C2 C1 O2 Rh1 178.27(8) . . . 3_566 ? 
N2 C2 C3 C4 65.03(15) . . . . ? 
C1 C2 C3 C4 -176.38(12) . . . . ? 
C7 C2 C3 C4 -58.42(15) . . . . ? 
C2 C3 C4 C5 59.59(16) . . . . ? 
C3 C4 C5 C6 -55.21(17) . . . . ? 
C4 C5 C6 C7 52.81(18) . . . . ? 
C5 C6 C7 C2 -55.15(17) . . . . ? 
N2 C2 C7 C6 -65.28(15) . . . . ? 
C1 C2 C7 C6 175.60(11) . . . . ? 
C3 C2 C7 C6 56.45(15) . . . . ? 
C15 N2 C8 O8 -173.86(15) . . . . ? 
C2 N2 C8 O8 -11.9(2) . . . . ? 
C15 N2 C8 C9 5.40(15) . . . . ? 
C2 N2 C8 C9 167.34(11) . . . . ? 
O8 C8 C9 C14 176.21(16) . . . . ? 
N2 C8 C9 C14 -3.04(16) . . . . ? 
O8 C8 C9 C10 -1.8(3) . . . . ? 
N2 C8 C9 C10 178.95(16) . . . . ? 
C14 C9 C10 C11 0.3(2) . . . . ? 
C8 C9 C10 C11 178.05(16) . . . . ? 
C9 C10 C11 C12 -0.1(3) . . . . ? 
C10 C11 C12 C13 -0.4(3) . . . . ? 
C11 C12 C13 C14 0.6(2) . . . . ? 
C10 C9 C14 C13 0.0(2) . . . . ? 
C8 C9 C14 C13 -178.28(13) . . . . ? 
C10 C9 C14 C15 177.88(14) . . . . ? 
C8 C9 C14 C15 -0.35(16) . . . . ? 
C12 C13 C14 C9 -0.4(2) . . . . ? 
C12 C13 C14 C15 -177.84(14) . . . . ? 
C8 N2 C15 O15 174.88(14) . . . . ? 
C2 N2 C15 O15 14.1(2) . . . . ? 
C8 N2 C15 C14 -5.59(15) . . . . ? 
C2 N2 C15 C14 -166.36(12) . . . . ? 
C9 C14 C15 O15 -176.84(14) . . . . ? 
C13 C14 C15 O15 0.9(2) . . . . ? 
C9 C14 C15 N2 3.62(16) . . . . ? 
C13 C14 C15 N2 -178.64(14) . . . . ? 
O18 C17 O17 Rh1 0.37(19) . . . . ? 
C18 C17 O17 Rh1 175.69(8) . . . . ? 
O17 C17 C18 N18 156.96(11) . . . . ? 
O18 C17 C18 N18 -27.27(16) . . . . ? 
O17 C17 C18 C19 36.39(16) . . . . ? 
O18 C17 C18 C19 -147.84(12) . . . . ? 
O17 C17 C18 C23 -82.08(14) . . . . ? 
O18 C17 C18 C23 93.69(13) . . . . ? 
C17 C18 N18 C31 105.07(14) . . . . ? 
C19 C18 N18 C31 -133.35(14) . . . . ? 
C23 C18 N18 C31 -10.14(19) . . . . ? 
C17 C18 N18 C24 -54.90(15) . . . . ? 
C19 C18 N18 C24 66.67(15) . . . . ? 
C23 C18 N18 C24 -170.12(12) . . . . ? 
O17 C17 O18 Rh1 -1.64(18) . . . 3_566 ? 
C18 C17 O18 Rh1 -176.86(8) . . . 3_566 ? 
N18 C18 C19 C20 73.62(14) . . . . ? 
C17 C18 C19 C20 -167.63(12) . . . . ? 
C23 C18 C19 C20 -51.98(15) . . . . ? 
C18 C19 C20 C21 58.12(16) . . . . ? 
C19 C20 C21 C22 -59.28(17) . . . . ? 
C20 C21 C22 C23 56.41(17) . . . . ? 
C21 C22 C23 C18 -53.12(17) . . . . ? 
N18 C18 C23 C22 -73.65(15) . . . . ? 
C17 C18 C23 C22 169.85(12) . . . . ? 
C19 C18 C23 C22 49.90(15) . . . . ? 
C31 N18 C24 O24 -172.26(14) . . . . ? 
C18 N18 C24 O24 -8.6(2) . . . . ? 
C31 N18 C24 C25 5.39(15) . . . . ? 
C18 N18 C24 C25 169.01(11) . . . . ? 
O24 C24 C25 C30 173.50(15) . . . . ? 
N18 C24 C25 C30 -4.04(16) . . . . ? 
O24 C24 C25 C26 -2.7(3) . . . . ? 
N18 C24 C25 C26 179.72(14) . . . . ? 
C30 C25 C26 C27 -0.2(2) . . . . ? 
C24 C25 C26 C27 175.60(15) . . . . ? 
C25 C26 C27 C28 -0.1(2) . . . . ? 
C26 C27 C28 C29 0.3(2) . . . . ? 
C27 C28 C29 C30 -0.1(2) . . . . ? 
C26 C25 C30 C29 0.4(2) . . . . ? 
C24 C25 C30 C29 -176.25(13) . . . . ? 
C26 C25 C30 C31 177.88(13) . . . . ? 
C24 C25 C30 C31 1.24(16) . . . . ? 
C28 C29 C30 C25 -0.2(2) . . . . ? 
C28 C29 C30 C31 -177.12(14) . . . . ? 
C24 N18 C31 O31 174.75(14) . . . . ? 
C18 N18 C31 O31 13.5(2) . . . . ? 
C24 N18 C31 C30 -4.64(15) . . . . ? 
C18 N18 C31 C30 -165.92(12) . . . . ? 
C25 C30 C31 O31 -177.38(14) . . . . ? 
C29 C30 C31 O31 -0.1(3) . . . . ? 
C25 C30 C31 N18 2.02(15) . . . . ? 
C29 C30 C31 N18 179.27(15) . . . . ? 
O33 C32 O32 Rh1 -153.27(11) . . . . ? 
C33 C32 O32 Rh1 27.9(2) . . . . ? 
O32 C32 O33 C34 3.2(2) . . . . ? 
C33 C32 O33 C34 -177.82(14) . . . . ? 
C32 O33 C34 C35 80.48(17) . . . . ? 
  
loop_ 
 _geom_hbond_atom_site_label_D 
 _geom_hbond_atom_site_label_H 
 _geom_hbond_atom_site_label_A 
 _geom_hbond_distance_DH 
 _geom_hbond_distance_HA 
 _geom_hbond_distance_DA 
 _geom_hbond_angle_DHA 
 _geom_hbond_site_symmetry_A 
 _geom_hbond_publ_flag 
C3 H3B O8  0.99 2.23 2.9239(19) 125.7 . yes 
C7 H7A O15  0.99 2.27 2.8202(18) 114.1 . yes 
C19 H19B O24  0.99 2.35 3.0063(18) 123.3 . yes 
C23 H23A O31  0.99 2.36 2.8625(18) 110.6 . yes 
C34 H34B Cl42  0.99 2.97 3.5243(17) 116.7 2 yes 
C41 H41A O31  0.99 2.49 3.477(2) 172.8 4_666 yes 
C41 H41B O15  0.99 2.56 3.068(2) 112.1 . yes 
C41 H41B O24  0.99 2.42 3.190(2) 134.3 . yes 
  
_refine_diff_density_max    0.646 
_refine_diff_density_min   -0.625 
_refine_diff_density_rms    0.066 
  
_shelx_res_file 
; 
TITL JF2871Fmi in P2(1)/n  FINAL ALL DATA MERGE-I 15AUG2019 
    JF2871FMI.res 
    created by SHELXL-2018/3 at 11:50:51 on 21-Aug-2019 
CELL 0.71073  13.6583  19.9479  13.9441  90.0000 109.4736  90.0000 
ZERR    2.00   0.0016   0.0023   0.0016   0.0000   0.0027   0.0000 
LATT 1 
SYMM 1/2-X, 1/2+Y, 1/2-Z 
SFAC C  H  N  O  Rh Cl 
UNIT 140  152  8  40  4  8 
OMIT  -1  1  1 
OMIT   2  1  1 
OMIT -3 60.00 
L.S. 19 
HTAB 
WPDB -2 
CONF 
ACTA 
EQIV $2 -x+1/2, y+1/2, -z+1/2 
EQIV $3 x+1/2, -y+1/2, z+1/2 
HTAB C3 O8 
HTAB C7 O15 
HTAB C19 O24 
HTAB C23 O31 
HTAB C34 Cl42_$2 
HTAB C41 O31_$3 
HTAB C41 O15 
HTAB C41 O24 
  
BOND $H 
FMAP 2 
PLAN 20 
SIZE 0.112 0.237 0.327 
TEMP -173. 
WGHT    0.020200    2.909900 
EXTI    0.002220 
FVAR       0.09721 
RH1   5    0.015381    0.554876    0.474446    11.00000    0.01422    0.00702 = 
         0.01059    0.00082    0.00499    0.00110 
C1    1    0.183159    0.500289    0.638812    11.00000    0.01534    0.01154 = 
         0.01252   -0.00062    0.00609    0.00210 
O1    4    0.157118    0.552494    0.584563    11.00000    0.01648    0.00931 = 
         0.01594    0.00204    0.00292    0.00094 
C2    1    0.291327    0.502579    0.720756    11.00000    0.01651    0.01137 = 
         0.01264    0.00105    0.00430    0.00204 
N2    3    0.306396    0.438444    0.777883    11.00000    0.01591    0.01280 = 
         0.01289    0.00154    0.00554    0.00264 
O2    4    0.129528    0.447645    0.631056    11.00000    0.01550    0.01076 = 
         0.01386    0.00152    0.00384    0.00065 
C3    1    0.298967    0.562569    0.793528    11.00000    0.02077    0.01380 = 
         0.01675   -0.00277    0.00432    0.00165 
AFIX  23 
H3A   2    0.281343    0.604473    0.753389    11.00000    0.02350 
H3B   2    0.248015    0.556529    0.829350    11.00000    0.02163 
AFIX   0 
C4    1    0.407766    0.568671    0.871557    11.00000    0.02416    0.02028 = 
         0.01922   -0.00584    0.00332   -0.00009 
AFIX  23 
H4A   2    0.409839    0.607093    0.917132    11.00000    0.02635 
H4B   2    0.424316    0.527539    0.913632    11.00000    0.02662 
AFIX   0 
C5    1    0.488929    0.578786    0.819699    11.00000    0.02180    0.02373 = 
         0.02901   -0.00689    0.00474   -0.00621 
AFIX  23 
H5A   2    0.559066    0.579401    0.871667    11.00000    0.03881 
H5B   2    0.477314    0.622538    0.784155    11.00000    0.03271 
AFIX   0 
C6    1    0.482923    0.522678    0.743175    11.00000    0.01718    0.02372 = 
         0.02589   -0.00345    0.00807   -0.00250 
AFIX  23 
H6A   2    0.530851    0.532947    0.705291    11.00000    0.03032 
H6B   2    0.505720    0.480052    0.780269    11.00000    0.02274 
AFIX   0 
C7    1    0.373014    0.514188    0.667919    11.00000    0.01869    0.01544 = 
         0.01716    0.00100    0.00787   -0.00022 
AFIX  23 
H7A   2    0.371919    0.475640    0.622855    11.00000    0.01863 
H7B   2    0.353932    0.554796    0.624873    11.00000    0.02928 
AFIX   0 
C8    1    0.243337    0.421337    0.836946    11.00000    0.02096    0.01993 = 
         0.01455    0.00414    0.00727    0.00386 
O8    4    0.184941    0.458521    0.859854    11.00000    0.03311    0.02744 = 
         0.02713    0.00807    0.01999    0.01086 
C9    1    0.262261    0.349108    0.863469    11.00000    0.02213    0.01778 = 
         0.01874    0.00515    0.00452    0.00165 
C10   1    0.222062    0.307655    0.920810    11.00000    0.02762    0.03084 = 
         0.03063    0.01299    0.01102    0.00095 
AFIX  43 
H10   2    0.175484    0.324117    0.952896    11.00000    0.03332 
AFIX   0 
C11   1    0.252986    0.240673    0.929364    11.00000    0.03389    0.02716 = 
         0.03253    0.01488    0.00377   -0.00595 
AFIX  43 
H11   2    0.226956    0.210836    0.968213    11.00000    0.04643 
AFIX   0 
C12   1    0.321138    0.216551    0.882255    11.00000    0.03420    0.01596 = 
         0.02711    0.00485   -0.00503   -0.00196 
AFIX  43 
H12   2    0.341040    0.170699    0.889847    11.00000    0.03527 
AFIX   0 
C13   1    0.360570    0.258460    0.824266    11.00000    0.02662    0.01633 = 
         0.02194    0.00056    0.00013    0.00403 
AFIX  43 
H13   2    0.406634    0.242245    0.791412    11.00000    0.02803 
AFIX   0 
C14   1    0.329554    0.325065    0.816581    11.00000    0.01956    0.01477 = 
         0.01616    0.00182    0.00161    0.00074 
C15   1    0.355649    0.380387    0.758128    11.00000    0.01665    0.01301 = 
         0.01367    0.00016    0.00138    0.00317 
O15   4    0.409326    0.375874    0.704892    11.00000    0.02654    0.01925 = 
         0.02192    0.00131    0.01219    0.00834 
C17   1    0.078337    0.448232    0.370559    11.00000    0.01262    0.01276 = 
         0.01113   -0.00022    0.00348    0.00201 
O17   4    0.076301    0.511505    0.375826    11.00000    0.02122    0.01069 = 
         0.01645    0.00012    0.01030    0.00108 
C18   1    0.118665    0.419994    0.287979    11.00000    0.01457    0.01091 = 
         0.01226   -0.00030    0.00453    0.00221 
N18   3    0.156373    0.350848    0.319576    11.00000    0.01355    0.01199 = 
         0.01107   -0.00111    0.00239    0.00248 
O18   4    0.045060    0.406886    0.421264    11.00000    0.01927    0.01037 = 
         0.01374    0.00047    0.00808    0.00150 
C19   1    0.207341    0.463145    0.275641    11.00000    0.01644    0.01648 = 
         0.02036   -0.00027    0.00905   -0.00095 
AFIX  23 
H19A  2    0.187369    0.511004    0.272725    11.00000    0.02286 
H19B  2    0.270311    0.456868    0.335933    11.00000    0.01621 
AFIX   0 
C20   1    0.232645    0.445407    0.179958    11.00000    0.02738    0.02266 = 
         0.02884    0.00201    0.01954    0.00144 
AFIX  23 
H20A  2    0.288940    0.474914    0.174756    11.00000    0.03018 
H20B  2    0.257408    0.398484    0.184604    11.00000    0.03204 
AFIX   0 
C21   1    0.137390    0.453629    0.085538    11.00000    0.04201    0.02544 = 
         0.01873    0.00358    0.01712    0.00097 
AFIX  23 
H21A  2    0.155183    0.441931    0.024336    11.00000    0.03493 
H21B  2    0.114180    0.500934    0.079235    11.00000    0.02748 
AFIX   0 
C22   1    0.050184    0.408451    0.092294    11.00000    0.03217    0.02178 = 
         0.01233    0.00114    0.00606    0.00232 
AFIX  23 
H22A  2    0.071258    0.360977    0.092134    11.00000    0.02716 
H22B  2   -0.012435    0.415802    0.032020    11.00000    0.02854 
AFIX   0 
C23   1    0.024265    0.422679    0.188952    11.00000    0.01588    0.01709 = 
         0.01298    0.00157    0.00188    0.00343 
AFIX  23 
H23A  2   -0.027860    0.389579    0.193870    11.00000    0.02195 
H23B  2   -0.007778    0.467682    0.183016    11.00000    0.02389 
AFIX   0 
C24   1    0.231477    0.341689    0.417118    11.00000    0.01270    0.01889 = 
         0.01338   -0.00055    0.00305    0.00304 
O24   4    0.275975    0.386498    0.472528    11.00000    0.01997    0.02173 = 
         0.01806   -0.00422   -0.00178   -0.00011 
C25   1    0.239218    0.268421    0.436642    11.00000    0.01448    0.01821 = 
         0.01597    0.00244    0.00569    0.00400 
C26   1    0.301101    0.232645    0.520175    11.00000    0.01571    0.02854 = 
         0.01939    0.00658    0.00435    0.00494 
AFIX  43 
H26   2    0.351816    0.254092    0.575553    11.00000    0.02661 
AFIX   0 
C27   1    0.285031    0.163664    0.518649    11.00000    0.02121    0.02882 = 
         0.02686    0.01415    0.00961    0.00974 
AFIX  43 
H27   2    0.326003    0.137389    0.574421    11.00000    0.03136 
AFIX   0 
C28   1    0.210836    0.132206    0.437941    11.00000    0.02866    0.01799 = 
         0.03235    0.00828    0.01626    0.00545 
AFIX  43 
H28   2    0.201941    0.085050    0.439865    11.00000    0.03482 
AFIX   0 
C29   1    0.149112    0.168488    0.354099    11.00000    0.02421    0.01622 = 
         0.02448    0.00170    0.01033    0.00065 
AFIX  43 
H29   2    0.098302    0.147275    0.298532    11.00000    0.02499 
AFIX   0 
C30   1    0.165678    0.236999    0.355997    11.00000    0.01627    0.01577 = 
         0.01585    0.00186    0.00648    0.00313 
C31   1    0.110216    0.289119    0.281285    11.00000    0.01590    0.01438 = 
         0.01340   -0.00065    0.00582    0.00034 
O31   4    0.038606    0.279635    0.203253    11.00000    0.02602    0.01763 = 
         0.01538   -0.00089   -0.00092   -0.00399 
C32   1    0.003472    0.700983    0.369566    11.00000    0.02159    0.01229 = 
         0.01807    0.00037    0.00601   -0.00119 
O32   4    0.053368    0.651764    0.408473    11.00000    0.02012    0.01155 = 
         0.01864    0.00262    0.00651   -0.00017 
C33   1   -0.089736    0.726251    0.391607    11.00000    0.02924    0.02300 = 
         0.03290    0.00118    0.01367    0.00719 
AFIX 137 
H33A  2   -0.130373    0.688182    0.402109    11.00000    0.04503 
H33B  2   -0.132551    0.753143    0.334083    11.00000    0.04786 
H33C  2   -0.067450    0.754012    0.453095    11.00000    0.05281 
AFIX   0 
O33   4    0.029432    0.738630    0.302837    11.00000    0.03133    0.01862 = 
         0.02858    0.01137    0.01346    0.00498 
C34   1    0.117736    0.714976    0.275450    11.00000    0.02703    0.03423 = 
         0.03028    0.01350    0.01462    0.00119 
AFIX  23 
H34A  2    0.172215    0.697880    0.336960    11.00000    0.02752 
H34B  2    0.147363    0.752828    0.248246    11.00000    0.04117 
AFIX   0 
C35   1    0.085649    0.660273    0.197088    11.00000    0.03943    0.04388 = 
         0.03286    0.00619    0.02155    0.00846 
AFIX 137 
H35A  2    0.060500    0.621635    0.225548    11.00000    0.03831 
H35B  2    0.145392    0.646789    0.177565    11.00000    0.04774 
H35C  2    0.030125    0.676714    0.137040    11.00000    0.05635 
AFIX   0 
C41   1    0.520038    0.359320    0.547637    11.00000    0.02544    0.04398 = 
         0.02641   -0.00884    0.01030   -0.00623 
AFIX  23 
H41A  2    0.520021    0.321450    0.593520    11.00000    0.07836 
H41B  2    0.463130    0.390187    0.547194    11.00000    0.05539 
AFIX   0 
CL41  6    0.639693    0.401990    0.593816    11.00000    0.03646    0.04621 = 
         0.03421   -0.00786    0.00744   -0.01859 
CL42  6    0.497916    0.328657    0.423646    11.00000    0.04149    0.05245 = 
         0.03508   -0.02322    0.02143   -0.01866 
HKLF 4 
  
  
  
  
REM  JF2871Fmi in P2(1)/n  FINAL ALL DATA MERGE-I 15AUG2019 
REM wR2 = 0.0582, GooF = S = 1.059, Restrained GooF = 1.059 for all data 
REM R1 = 0.0252 for 9231 Fo > 4sig(Fo) and 0.0314 for all 10440 data 
REM 492 parameters refined using 0 restraints 
  
END 
  
WGHT      0.0202      2.9077 
  
REM Instructions for potential hydrogen bonds 
HTAB C3 O8 
HTAB C7 O15 
HTAB C19 O24 
HTAB C23 O31 
HTAB C34 Cl42_$2 
HTAB C41 O31_$3 
HTAB C41 O15 
HTAB C41 O24 
  
REM Highest difference peak  0.646,  deepest hole -0.625,  1-sigma level  0.066 
Q1    1   0.5084  0.3961  0.5141  11.00000  0.05    0.65 
Q2    1   0.5947  0.4269  0.5822  11.00000  0.05    0.58 
Q3    1   0.5135  0.3000  0.4640  11.00000  0.05    0.56 
Q4    1   0.0483  0.4445  0.4203  11.00000  0.05    0.49 
Q5    1   0.2366  0.5011  0.6798  11.00000  0.05    0.47 
Q6    1   0.0173  0.3352  0.4766  11.00000  0.05    0.47 
Q7    1   0.1983  0.2505  0.3992  11.00000  0.05    0.45 
Q8    1   0.1144  0.4355  0.3388  11.00000  0.05    0.43 
Q9    1   0.1799  0.4516  0.1366  11.00000  0.05    0.40 
Q10   1   0.4198  0.5185  0.7083  11.00000  0.05    0.40 
Q11   1   0.3461  0.3480  0.7842  11.00000  0.05    0.40 
Q12   1   0.0425  0.4148  0.1382  11.00000  0.05    0.38 
Q13   1   0.2989  0.3351  0.8455  11.00000  0.05    0.38 
Q14   1  -0.0485  0.7116  0.3834  11.00000  0.05    0.38 
Q15   1   0.1383  0.2566  0.3225  11.00000  0.05    0.37 
Q16   1   0.0739  0.4198  0.2421  11.00000  0.05    0.36 
Q17   1   0.2184  0.4521  0.2230  11.00000  0.05    0.35 
Q18   1   0.3414  0.2454  0.8615  11.00000  0.05    0.35 
Q19   1   0.4789  0.5509  0.7790  11.00000  0.05    0.35 
Q20   1   0.1283  0.3225  0.3020  11.00000  0.05    0.33 
; 
_shelx_res_checksum   38159 
  
_shelx_hkl_file 
; 
   6  -4 -20    0.46    0.29 
   7  -4 -20    6.43    0.65 
   5  -3 -20    3.49    0.60 
   6  -3 -20    8.01    0.69 
   7  -3 -20    3.96    0.60 
   8  -3 -20   13.95    0.83 
   5  -2 -20    1.14    0.35 
   6  -2 -20    1.21    0.34 
   7  -2 -20    3.35    0.59 
   8  -2 -20    3.83    0.64 
   9  -2 -20    1.66    0.60 
   4  -1 -20   -0.04    0.22 
   5  -1 -20    7.94    0.72 
   6  -1 -20    0.78    0.33 
   7  -1 -20   10.04    0.76 
   8  -1 -20    9.04    0.56 
   9  -1 -20    7.64    0.58 
   4   0 -20   18.14    0.63 
   6   0 -20    3.82    0.62 
   7   0 -20    0.48    0.32 
   8   0 -20   13.11    0.82 
   9   0 -20   -0.03    0.34 
   4   1 -20    0.02    0.23 
   5   1 -20    6.86    0.49 
   6   1 -20   -0.15    0.31 
   7   1 -20   11.48    0.77 
   8   1 -20    9.88    0.75 
   9   1 -20    7.72    0.71 
   5   2 -20    1.04    0.26 
   6   2 -20    0.84    0.37 
   7   2 -20    3.61    0.66 
   8   2 -20    3.31    0.42 
   5   3 -20    4.29    0.48 
   6   3 -20    8.43    0.73 
   7   3 -20    4.49    0.67 
   8   3 -20   14.90    0.88 
   4  -9 -19   11.72    0.76 
   6  -9 -19   30.31    1.10 
   7  -9 -19    0.24    0.28 
   8  -9 -19   30.69    1.10 
   3  -8 -19   17.73    0.91 
   4  -8 -19    3.20    0.57 
   5  -8 -19    8.74    0.69 
   6  -8 -19    0.56    0.28 
   7  -8 -19   15.55    0.81 
   8  -8 -19    1.57    0.36 
   9  -8 -19    9.03    0.67 
   2  -7 -19   13.73    0.73 
   3  -7 -19   -0.19    0.29 
   4  -7 -19   12.43    0.76 
   5  -7 -19    2.53    0.54 
   6  -7 -19    4.58    0.58 
   7  -7 -19    5.77    0.60 
   8  -7 -19    2.50    0.53 
   9  -7 -19    2.28    0.54 
  10  -7 -19    1.03    0.29 
   2  -6 -19    0.12    0.28 
   3  -6 -19   12.82    0.52 
   4  -6 -19    2.67    0.55 
   5  -6 -19    5.23    0.59 
   6  -6 -19    0.72    0.29 
   7  -6 -19    2.11    0.51 
   8  -6 -19    5.57    0.48 
   9  -6 -19    1.20    0.26 
  10  -6 -19   17.54    0.84 
  11  -6 -19    3.22    0.57 
   1  -5 -19   -0.01    0.28 
   3  -5 -19   -0.06    0.19 
   5  -5 -19    8.74    0.68 
   6  -5 -19    0.26    0.28 
   7  -5 -19    6.33    0.60 
   8  -5 -19   -0.12    0.22 
   9  -5 -19   29.75    1.07 
  10  -5 -19    0.14    0.30 
  11  -5 -19   22.49    0.94 
   1  -4 -19    0.16    0.29 
   2  -4 -19    0.74    0.31 
   3  -4 -19    3.36    0.38 
   4  -4 -19   -0.15    0.31 
   5  -4 -19    4.08    0.55 
   6  -4 -19    3.33    0.53 
   7  -4 -19   -0.07    0.28 
   8  -4 -19   14.72    0.60 
   9  -4 -19    0.71    0.31 
  10  -4 -19   15.37    0.80 
  11  -4 -19    0.23    0.25 
   1  -3 -19    1.38    0.33 
   2  -3 -19    9.03    0.49 
   3  -3 -19    0.34    0.20 
   4  -3 -19    0.64    0.26 
   5  -3 -19    2.76    0.51 
   6  -3 -19   12.03    0.71 
   7  -3 -19    4.14    0.56 
   8  -3 -19    1.12    0.39 
   9  -3 -19    6.00    0.62 
  10  -3 -19    0.21    0.24 
  11  -3 -19   32.09    0.86 
  12  -3 -19    1.58    0.74 
   0  -2 -19    0.80    0.30 
   1  -2 -19   20.81    0.86 
   2  -2 -19    0.03    0.20 
   3  -2 -19   12.00    0.67 
   4  -2 -19    0.04    0.24 
   5  -2 -19    8.91    0.47 
   6  -2 -19    0.79    0.31 
   7  -2 -19   19.69    0.67 
   8  -2 -19    6.40    0.47 
   9  -2 -19    3.38    0.55 
  10  -2 -19    8.22    0.51 
  11  -2 -19    4.50    0.48 
  12  -2 -19   20.41    1.10 
   0  -1 -19   25.20    0.96 
   1  -1 -19    0.20    0.29 
   2  -1 -19   36.12    0.82 
   3  -1 -19    0.44    0.27 
   4  -1 -19   12.36    0.74 
   5  -1 -19    0.20    0.19 
   6  -1 -19   15.14    0.77 
   7  -1 -19    2.49    0.42 
   8  -1 -19    6.84    0.48 
   9  -1 -19    1.08    0.31 
  10  -1 -19    4.78    0.45 
  11  -1 -19    1.42    0.28 
  12  -1 -19    9.55    0.90 
   0   0 -19    0.06    0.27 
   1   0 -19   24.37    0.92 
   2   0 -19   -0.11    0.19 
   3   0 -19    9.83    0.48 
   4   0 -19    0.19    0.21 
   5   0 -19    8.98    0.46 
   6   0 -19   -0.01    0.27 
   7   0 -19    8.01    0.50 
   8   0 -19    0.01    0.22 
   9   0 -19    1.11    0.32 
  10   0 -19    0.03    0.23 
  11   0 -19    2.23    0.50 
  12   0 -19    0.08    0.41 
   0   1 -19   25.41    0.96 
   1   1 -19    0.31    0.22 
   2   1 -19   35.34    0.84 
   3   1 -19    0.05    0.20 
   4   1 -19   12.52    0.51 
   5   1 -19   -0.08    0.19 
   6   1 -19   14.88    0.60 
   7   1 -19    2.95    0.35 
   8   1 -19    7.09    0.51 
   9   1 -19    1.27    0.25 
  10   1 -19    4.35    0.48 
  11   1 -19    1.16    0.44 
  12   1 -19   10.09    0.96 
   0   2 -19    0.17    0.30 
   1   2 -19   21.18    0.67 
   2   2 -19    0.14    0.21 
   3   2 -19   11.98    0.51 
   4   2 -19    0.10    0.20 
   5   2 -19    8.76    0.49 
   6   2 -19    1.23    0.20 
   7   2 -19   18.65    0.66 
   8   2 -19    6.00    0.60 
   9   2 -19    2.98    0.43 
  10   2 -19    9.61    0.67 
  11   2 -19    4.01    0.76 
  12   2 -19   17.78    1.09 
   1   3 -19    1.03    0.25 
   2   3 -19    9.69    0.51 
   3   3 -19    0.08    0.19 
   4   3 -19    0.37    0.21 
   5   3 -19    3.16    0.43 
   6   3 -19   11.12    0.51 
   7   3 -19    3.82    0.44 
   8   3 -19    1.72    0.37 
   9   3 -19    6.92    0.51 
  10   3 -19   -0.64    0.34 
  11   3 -19   31.63    1.33 
  12   3 -19    1.22    0.44 
   1   4 -19    0.62    0.32 
   2   4 -19    1.15    0.24 
   3   4 -19    3.12    0.42 
   4   4 -19    0.18    0.21 
   5   4 -19    4.88    0.43 
   6   4 -19    2.93    0.42 
   7   4 -19    0.35    0.30 
   8   4 -19   15.02    0.82 
   9   4 -19    1.41    0.38 
  10   4 -19   16.02    1.00 
  11   4 -19    0.24    0.41 
  12   4 -19    9.28    0.94 
   1   5 -19    0.44    0.30 
   2   5 -19    2.28    0.40 
   3   5 -19    0.27    0.22 
   4   5 -19    0.82    0.23 
   5   5 -19    8.61    0.47 
   6   5 -19    0.39    0.31 
   7   5 -19    6.31    0.69 
   8   5 -19    0.15    0.31 
   9   5 -19   30.80    1.15 
   2   6 -19   -0.32    0.22 
   3   6 -19   12.53    0.56 
   4   6 -19    3.77    0.42 
   5   6 -19    5.18    0.66 
   6   6 -19    0.46    0.34 
   7   6 -19    3.74    0.64 
   8   6 -19    4.58    0.67 
   9   6 -19    1.17    0.41 
   2   7 -19   14.19    0.59 
   3   7 -19    0.79    0.24 
   4   7 -19   12.40    0.56 
   5   7 -19    2.87    0.65 
   6   7 -19    4.45    0.68 
   7   7 -19    6.24    0.71 
   8   7 -19    1.62    0.41 
   3   8 -19   19.23    0.67 
   4   8 -19    2.76    0.64 
   5   8 -19    9.63    0.78 
   6   8 -19    0.96    0.36 
   7   8 -19   13.73    0.85 
   8   8 -19    1.38    0.39 
   4   9 -19   10.57    0.88 
   5   9 -19    6.73    0.76 
   6   9 -19   32.43    1.23 
   7   9 -19    0.23    0.38 
   8   9 -19   30.86    1.23 
   5 -13 -18    0.35    0.30 
   7 -13 -18    3.15    0.55 
   6 -12 -18    4.33    0.55 
   7 -12 -18   10.11    0.69 
   8 -12 -18   10.62    0.70 
   9 -12 -18    0.58    0.31 
   2 -11 -18    0.25    0.29 
   5 -11 -18    6.17    0.58 
   6 -11 -18    2.50    0.49 
   7 -11 -18   16.44    0.81 
   8 -11 -18    2.74    0.53 
   9 -11 -18    7.41    0.53 
  10 -11 -18    2.83    0.56 
   1 -10 -18    0.24    0.29 
   2 -10 -18   12.25    0.69 
   4 -10 -18    7.92    0.60 
   5 -10 -18    4.34    0.68 
   6 -10 -18   19.35    0.86 
   7 -10 -18    0.84    0.29 
   8 -10 -18   19.21    0.87 
   9 -10 -18    0.14    0.25 
  10 -10 -18    6.63    0.62 
  11 -10 -18    0.41    0.29 
   0  -9 -18    1.31    0.35 
   1  -9 -18   22.40    0.72 
   2  -9 -18    1.23    0.31 
   3  -9 -18    9.19    0.93 
   4  -9 -18    0.33    0.26 
   6  -9 -18    1.63    0.31 
   7  -9 -18   17.42    0.82 
   8  -9 -18    2.89    0.48 
   9  -9 -18   13.42    0.58 
  10  -9 -18    0.73    0.31 
  11  -9 -18    8.46    0.67 
  12  -9 -18   -0.22    0.25 
   0  -8 -18   23.04    0.89 
   1  -8 -18    2.56    0.49 
   2  -8 -18   20.08    0.81 
   3  -8 -18    0.55    0.29 
   4  -8 -18   18.59    0.83 
   5  -8 -18    0.28    0.29 
   6  -8 -18   21.96    0.88 
   7  -8 -18   14.37    0.75 
   8  -8 -18   23.40    0.74 
   9  -8 -18   -0.02    0.21 
  10  -8 -18    6.95    0.59 
  11  -8 -18    0.24    0.26 
  12  -8 -18    4.63    0.49 
  -1  -7 -18   22.62    0.89 
   0  -7 -18    2.45    0.51 
   1  -7 -18    7.92    0.59 
   2  -7 -18   -0.41    0.25 
   3  -7 -18   34.45    0.86 
   4  -7 -18    5.34    0.56 
   5  -7 -18   42.74    1.26 
   6  -7 -18    5.57    0.53 
   7  -7 -18   32.34    1.08 
   8  -7 -18    4.78    0.43 
   9  -7 -18    3.63    0.41 
  10  -7 -18   12.97    0.72 
  11  -7 -18    8.21    0.51 
  12  -7 -18   10.52    0.56 
  13  -7 -18    7.69    0.89 
  -1  -6 -18    5.69    0.57 
   0  -6 -18    2.85    0.50 
   1  -6 -18    0.00    0.18 
   2  -6 -18    8.89    0.67 
   3  -6 -18    1.12    0.20 
   4  -6 -18    1.01    0.27 
   5  -6 -18    2.15    0.46 
   6  -6 -18   15.15    0.74 
   9  -6 -18    4.98    0.43 
  10  -6 -18    0.36    0.27 
  11  -6 -18   11.21    0.54 
  12  -6 -18    3.28    0.55 
  13  -6 -18   19.25    1.14 
  -1  -5 -18    4.03    0.39 
   0  -5 -18    8.23    0.43 
   1  -5 -18    0.04    0.23 
   3  -5 -18    5.71    0.37 
   4  -5 -18    0.76    0.20 
   5  -5 -18    0.67    0.25 
   6  -5 -18    0.29    0.26 
   7  -5 -18    1.56    0.24 
   8  -5 -18    0.86    0.27 
   9  -5 -18    0.25    0.20 
  10  -5 -18   12.12    0.72 
  11  -5 -18    0.50    0.26 
  12  -5 -18    3.76    0.51 
  13  -5 -18   -0.26    0.43 
  -2  -4 -18    0.48    0.27 
  -1  -4 -18    3.39    0.50 
   0  -4 -18    0.56    0.20 
   2  -4 -18    1.04    0.30 
   3  -4 -18    0.25    0.17 
   4  -4 -18    5.02    0.37 
   5  -4 -18    2.79    0.33 
   6  -4 -18    9.17    0.63 
   7  -4 -18    2.75    0.36 
   8  -4 -18    2.30    0.53 
   9  -4 -18   11.32    0.86 
  10  -4 -18    0.26    0.26 
  11  -4 -18   36.57    0.93 
  12  -4 -18    2.07    0.35 
  13  -4 -18   23.87    1.20 
  -1  -3 -18   17.43    0.77 
   0  -3 -18    0.54    0.19 
   1  -3 -18    5.74    0.51 
   2  -3 -18    0.37    0.26 
   3  -3 -18    1.75    0.31 
   4  -3 -18    3.04    0.33 
   5  -3 -18   13.95    0.48 
   6  -3 -18    2.65    0.47 
   7  -3 -18   14.64    1.15 
   8  -3 -18   -0.08    0.25 
   9  -3 -18    1.14    0.32 
  10  -3 -18    7.16    0.47 
  11  -3 -18    7.09    0.47 
  12  -3 -18    1.42    0.40 
  13  -3 -18   -0.26    0.38 
  14  -3 -18   29.30    1.35 
  -2  -2 -18    9.10    0.52 
  -1  -2 -18    1.50    0.24 
   0  -2 -18   14.03    0.70 
   1  -2 -18    3.09    0.48 
   2  -2 -18   29.91    1.06 
   3  -2 -18    1.64    0.24 
   4  -2 -18    4.38    0.41 
   5  -2 -18    0.92    0.19 
   6  -2 -18   12.36    0.76 
   7  -2 -18    0.72    0.44 
   8  -2 -18   18.91    0.62 
   9  -2 -18    2.90    0.48 
  10  -2 -18    0.58    0.22 
  11  -2 -18    1.15    0.38 
  12  -2 -18    5.06    0.78 
  13  -2 -18    4.50    0.81 
  14  -2 -18    0.03    0.43 
  -2  -1 -18   -0.13    0.27 
  -1  -1 -18   26.67    0.83 
   0  -1 -18    3.13    0.49 
   1  -1 -18   34.15    1.05 
   2  -1 -18    0.23    0.26 
   3  -1 -18   25.68    0.64 
   4  -1 -18    0.84    0.25 
   5  -1 -18   42.77    0.83 
   6  -1 -18    1.92    0.32 
   7  -1 -18   18.87    0.68 
   8  -1 -18    0.12    0.18 
   9  -1 -18    0.26    0.25 
  10  -1 -18   -0.42    0.18 
  11  -1 -18    1.28    0.24 
  12  -1 -18    3.94    0.71 
  13  -1 -18    0.93    0.42 
  14  -1 -18    5.88    0.86 
  -2   0 -18   25.91    0.95 
  -1   0 -18   -0.13    0.26 
   0   0 -18   71.25    1.66 
   1   0 -18   -0.20    0.17 
   2   0 -18   47.84    1.39 
   3   0 -18    0.24    0.17 
   4   0 -18   43.53    1.28 
   5   0 -18   -0.24    0.17 
   6   0 -18   87.18    1.39 
   7   0 -18    0.21    0.18 
   8   0 -18   19.06    0.62 
   9   0 -18    0.06    0.19 
  10   0 -18    3.85    0.40 
  11   0 -18    0.53    0.26 
  12   0 -18   15.51    0.96 
  13   0 -18   -0.02    0.39 
  14   0 -18    5.75    0.84 
  -2   1 -18    0.31    0.27 
  -1   1 -18   28.18    0.98 
   0   1 -18    3.21    0.47 
   1   1 -18   35.76    0.80 
   2   1 -18    0.05    0.18 
   3   1 -18   25.96    0.66 
   4   1 -18    1.11    0.19 
   5   1 -18   41.27    0.86 
   6   1 -18    2.32    0.38 
   7   1 -18   20.07    0.64 
   8   1 -18    0.26    0.21 
   9   1 -18    0.23    0.20 
  10   1 -18    0.08    0.22 
  11   1 -18    1.19    0.41 
  12   1 -18    4.52    0.75 
  13   1 -18    0.85    0.42 
  14   1 -18    6.16    0.89 
  -2   2 -18    8.66    0.50 
  -1   2 -18    1.32    0.31 
   0   2 -18   12.29    0.68 
   1   2 -18    2.90    0.35 
   2   2 -18   27.66    0.70 
   3   2 -18    1.35    0.24 
   4   2 -18    4.49    0.35 
   5   2 -18    1.02    0.22 
   6   2 -18   14.19    0.53 
   7   2 -18    0.10    0.16 
   8   2 -18   18.57    0.82 
   9   2 -18    3.53    0.41 
  10   2 -18    0.10    0.34 
  11   2 -18    0.73    0.40 
  12   2 -18    6.57    0.82 
  13   2 -18    5.00    0.81 
  14   2 -18   -0.36    0.44 
  -2   3 -18    0.67    0.28 
  -1   3 -18   17.69    0.81 
   0   3 -18    1.05    0.29 
   1   3 -18    5.28    0.41 
   2   3 -18    0.35    0.18 
   3   3 -18    1.28    0.23 
   4   3 -18    2.62    0.34 
   5   3 -18   13.17    0.83 
   6   3 -18    2.65    0.53 
   7   3 -18   17.67    0.60 
   8   3 -18   -0.06    0.24 
   9   3 -18    1.46    0.25 
  10   3 -18    7.29    0.73 
  11   3 -18    6.08    0.74 
  12   3 -18    1.66    0.44 
  13   3 -18    0.20    0.41 
  14   3 -18   31.81    1.34 
  -2   4 -18    1.17    0.33 
  -1   4 -18    3.54    0.54 
   0   4 -18    0.99    0.22 
   2   4 -18    1.23    0.25 
   3   4 -18    0.20    0.21 
   4   4 -18    5.29    0.40 
   5   4 -18    2.23    0.36 
   6   4 -18    9.48    0.48 
   7   4 -18    3.49    0.52 
   8   4 -18    1.40    0.39 
   9   4 -18   10.90    0.57 
  10   4 -18   -0.01    0.33 
  11   4 -18   36.77    1.38 
  12   4 -18    1.68    0.44 
  13   4 -18   24.29    1.18 
  -1   5 -18    3.17    0.51 
   0   5 -18    7.81    0.46 
   1   5 -18   -0.02    0.25 
   2   5 -18    4.61    0.38 
   3   5 -18    6.60    0.42 
   4   5 -18    0.81    0.22 
   5   5 -18    0.86    0.21 
   7   5 -18    2.00    0.53 
   8   5 -18    2.16    0.55 
   9   5 -18    0.19    0.36 
  11   5 -18    1.22    0.40 
  12   5 -18    3.31    0.76 
  13   5 -18   -0.49    0.39 
  -1   6 -18    7.39    0.62 
   0   6 -18    3.66    0.40 
   1   6 -18    0.32    0.25 
   2   6 -18    9.54    0.48 
   3   6 -18    1.24    0.22 
   4   6 -18    1.11    0.24 
   5   6 -18    1.89    0.35 
   7   6 -18    0.88    0.31 
   8   6 -18    1.69    0.35 
   9   6 -18    3.53    0.60 
  -1   7 -18   20.62    0.91 
   0   7 -18    3.04    0.56 
   1   7 -18    7.11    0.46 
   2   7 -18   -0.13    0.19 
   3   7 -18   34.97    0.81 
   4   7 -18    4.83    0.41 
   5   7 -18   42.48    1.32 
   6   7 -18    5.00    0.72 
   7   7 -18   33.45    1.15 
   8   7 -18    5.13    0.63 
   9   7 -18    4.30    0.64 
   0   8 -18   22.16    0.76 
   1   8 -18    2.80    0.41 
   2   8 -18   20.37    0.65 
   3   8 -18    0.62    0.20 
   4   8 -18   19.00    0.91 
   5   8 -18    0.31    0.32 
   6   8 -18   23.80    1.00 
   7   8 -18   17.80    1.37 
   8   8 -18   22.00    0.97 
   0   9 -18    1.35    0.34 
   1   9 -18   22.40    0.71 
   2   9 -18    1.10    0.24 
   3   9 -18    7.49    0.72 
   4   9 -18    0.50    0.34 
   5   9 -18    3.56    0.61 
   6   9 -18    1.66    0.38 
   8   9 -18    2.95    0.65 
   1  10 -18    0.35    0.23 
   2  10 -18   13.62    0.90 
   3  10 -18   -0.10    0.33 
   4  10 -18    6.94    0.72 
   5  10 -18    4.59    0.67 
   6  10 -18   19.46    0.97 
   7  10 -18    0.47    0.38 
   8  10 -18   23.07    1.58 
   2  11 -18    0.39    0.36 
   3  11 -18   14.38    0.90 
   5  11 -18    5.88    0.72 
   6  11 -18    3.55    0.67 
   7  11 -18   18.13    0.96 
   3  12 -18    0.42    0.37 
   4  12 -18    1.61    0.43 
   5  12 -18   -0.58    0.35 
   6  12 -18    3.46    0.69 
   7  12 -18    9.22    0.82 
   5  13 -18    0.61    0.42 
   6  13 -18   -0.22    0.40 
   6 -15 -17    2.73    0.55 
   8 -15 -17    0.86    0.33 
   2 -14 -17   -0.16    0.29 
   5 -14 -17    0.31    0.44 
   7 -14 -17    1.13    0.31 
   8 -14 -17    1.58    0.35 
   9 -14 -17    0.55    0.31 
  10 -14 -17    4.66    0.63 
   0 -13 -17    0.78    0.31 
   1 -13 -17    0.32    0.28 
   2 -13 -17    0.44    0.29 
   5 -13 -17    0.30    0.26 
   7 -13 -17    4.97    0.54 
   8 -13 -17    0.46    0.28 
   9 -13 -17    6.66    0.53 
  10 -13 -17    0.20    0.26 
  11 -13 -17    5.90    0.65 
   0 -12 -17   -0.13    0.27 
   1 -12 -17    0.48    0.19 
   2 -12 -17   -0.07    0.19 
   3 -12 -17   11.88    0.64 
   5 -12 -17    6.73    0.54 
   7 -12 -17    9.52    0.65 
   8 -12 -17    4.59    0.54 
   9 -12 -17    1.39    0.26 
  10 -12 -17    3.76    0.56 
  11 -12 -17    2.50    0.59 
  12 -12 -17    4.09    0.91 
  -1 -11 -17    0.63    0.31 
   0 -11 -17    4.78    0.52 
   1 -11 -17    1.25    0.24 
   2 -11 -17   16.78    0.58 
   3 -11 -17    0.56    0.27 
   4 -11 -17   20.46    1.18 
   5 -11 -17    0.56    0.26 
   6 -11 -17    8.31    0.58 
   7 -11 -17   -0.15    0.22 
   8 -11 -17    8.92    0.63 
   9 -11 -17    1.03    0.24 
  10 -11 -17   11.44    0.62 
  11 -11 -17    0.05    0.28 
  12 -11 -17    5.94    0.52 
  -2 -10 -17    0.74    0.28 
  -1 -10 -17   18.01    0.77 
   0 -10 -17    0.70    0.27 
   1 -10 -17   23.90    0.84 
   2 -10 -17    0.51    0.17 
   4 -10 -17   -0.14    0.19 
   5 -10 -17   16.72    0.76 
   6 -10 -17    0.94    0.27 
   7 -10 -17   14.54    0.71 
   8 -10 -17    1.15    0.23 
   9 -10 -17   11.96    0.68 
  10 -10 -17   -0.11    0.21 
  11 -10 -17    1.71    0.34 
  12 -10 -17    1.77    0.35 
  13 -10 -17   23.55    0.79 
  -2  -9 -17   21.37    0.84 
  -1  -9 -17   -0.34    0.24 
   0  -9 -17   21.96    0.61 
   1  -9 -17    0.23    0.20 
   2  -9 -17   39.60    0.80 
   3  -9 -17    2.25    0.51 
   4  -9 -17   48.15    0.88 
   6  -9 -17   23.01    0.88 
   7  -9 -17    1.04    0.26 
   8  -9 -17   12.28    0.60 
  10  -9 -17   14.62    0.72 
  11  -9 -17    0.15    0.22 
  12  -9 -17   23.54    0.73 
  13  -9 -17    0.25    0.26 
  -3  -8 -17    7.52    0.62 
  -2  -8 -17    1.16    0.31 
  -1  -8 -17   19.75    0.80 
   0  -8 -17    2.31    0.44 
   1  -8 -17   21.01    0.70 
   2  -8 -17    6.53    0.38 
   3  -8 -17   10.83    0.46 
   4  -8 -17    0.03    0.15 
   5  -8 -17   29.19    0.99 
   6  -8 -17   -0.08    0.20 
   7  -8 -17   24.34    0.93 
   8  -8 -17   11.06    0.76 
   9  -8 -17   28.25    1.23 
  11  -8 -17    3.97    0.47 
  12  -8 -17    8.02    0.51 
  13  -8 -17   28.85    0.81 
  14  -8 -17    1.15    0.50 
  -3  -7 -17    6.10    0.58 
  -2  -7 -17   13.89    0.71 
  -1  -7 -17    8.86    0.58 
   0  -7 -17    6.71    0.52 
   1  -7 -17    2.28    0.31 
   2  -7 -17   14.08    0.65 
   3  -7 -17    1.29    0.19 
   4  -7 -17    9.61    0.40 
   5  -7 -17    5.01    0.36 
   7  -7 -17    0.36    0.26 
   8  -7 -17   26.36    0.75 
   9  -7 -17   -0.20    0.18 
  10  -7 -17    7.21    0.55 
  11  -7 -17    0.08    0.20 
  12  -7 -17    7.22    0.48 
  13  -7 -17    4.36    0.55 
  14  -7 -17    7.71    0.96 
  -3  -6 -17    6.58    0.58 
  -2  -6 -17    8.30    0.59 
  -1  -6 -17    1.48    0.26 
   0  -6 -17    3.35    0.44 
   1  -6 -17    3.61    0.32 
   2  -6 -17    0.02    0.28 
   3  -6 -17    2.38    0.29 
   4  -6 -17    0.34    0.16 
   5  -6 -17   22.84    0.64 
   6  -6 -17    0.19    0.19 
   7  -6 -17   19.08    0.60 
   8  -6 -17    5.31    0.39 
   9  -6 -17    6.71    0.42 
  10  -6 -17    9.08    0.47 
  11  -6 -17   12.03    0.53 
  12  -6 -17   18.22    0.63 
  13  -6 -17    7.71    0.85 
  14  -6 -17    7.66    0.89 
  -4  -5 -17    0.30    0.27 
  -3  -5 -17    2.49    0.47 
  -2  -5 -17    1.12    0.28 
  -1  -5 -17    5.68    0.39 
   0  -5 -17   17.34    0.56 
   1  -5 -17    0.84    0.18 
   2  -5 -17    5.60    0.51 
   3  -5 -17    4.35    0.31 
   4  -5 -17    0.70    0.19 
   5  -5 -17    0.18    0.15 
   6  -5 -17    0.10    0.19 
   7  -5 -17    3.48    0.39 
   8  -5 -17    5.14    0.38 
   9  -5 -17   10.90    0.47 
  10  -5 -17    3.51    0.33 
  11  -5 -17   15.40    0.57 
  12  -5 -17    0.30    0.22 
  13  -5 -17   37.34    1.40 
  14  -5 -17    0.40    0.42 
  15  -5 -17   23.54    1.26 
  -4  -4 -17    4.12    0.53 
  -3  -4 -17    0.52    0.26 
  -2  -4 -17    5.48    0.53 
  -1  -4 -17    0.98    0.27 
   0  -4 -17    1.49    0.25 
   1  -4 -17    3.62    0.41 
   2  -4 -17    1.16    0.27 
   3  -4 -17    1.43    0.36 
   4  -4 -17    1.88    0.28 
   5  -4 -17    2.50    0.28 
   6  -4 -17   -0.06    0.16 
   7  -4 -17    4.57    0.45 
   8  -4 -17   -0.10    0.16 
   9  -4 -17    3.08    0.64 
  10  -4 -17    0.90    0.37 
  11  -4 -17    0.24    0.34 
  12  -4 -17   25.33    0.88 
  13  -4 -17   -0.12    0.39 
  14  -4 -17    1.65    0.48 
  15  -4 -17    1.09    0.52 
  -4  -3 -17    0.05    0.25 
  -3  -3 -17    2.83    0.45 
  -2  -3 -17    5.80    0.52 
  -1  -3 -17    6.34    0.49 
   0  -3 -17    2.63    0.45 
   1  -3 -17    0.71    0.21 
   2  -3 -17    0.57    0.25 
   3  -3 -17    4.68    0.36 
   4  -3 -17   21.88    0.55 
   5  -3 -17    4.91    0.32 
   6  -3 -17   10.92    0.41 
   7  -3 -17    6.04    0.45 
   9  -3 -17    3.20    0.38 
  10  -3 -17    2.01    0.34 
  11  -3 -17    0.61    0.20 
  12  -3 -17    4.64    0.43 
  13  -3 -17   10.90    0.92 
  14  -3 -17    0.54    0.43 
  15  -3 -17    4.45    0.87 
  -4  -2 -17    0.52    0.27 
  -3  -2 -17    6.21    0.53 
  -2  -2 -17    4.35    0.35 
  -1  -2 -17    8.94    0.55 
   0  -2 -17    0.48    0.25 
   1  -2 -17   24.30    0.64 
   2  -2 -17    2.26    0.52 
   3  -2 -17   10.89    0.42 
   4  -2 -17    2.24    0.28 
   5  -2 -17   42.47    0.79 
   6  -2 -17    4.60    0.35 
   7  -2 -17   10.66    0.76 
   8  -2 -17    9.66    0.58 
   9  -2 -17   16.76    0.59 
  10  -2 -17    0.17    0.18 
  11  -2 -17    8.24    0.45 
  12  -2 -17    8.12    0.76 
  13  -2 -17    1.63    0.44 
  14  -2 -17    9.86    0.89 
  15  -2 -17    0.93    0.45 
  -4  -1 -17    0.22    0.28 
  -3  -1 -17    7.06    0.54 
  -2  -1 -17   13.72    0.67 
  -1  -1 -17    0.10    0.16 
   0  -1 -17   31.22    1.09 
   1  -1 -17    5.64    0.36 
   3  -1 -17    2.19    0.29 
   4  -1 -17   70.98    1.13 
   5  -1 -17    0.35    0.16 
   6  -1 -17   28.54    0.82 
   7  -1 -17    0.51    0.19 
   8  -1 -17   49.54    1.05 
   9  -1 -17    0.28    0.23 
  10  -1 -17   13.60    0.52 
  11  -1 -17    2.01    0.47 
  12  -1 -17    6.08    0.72 
  13  -1 -17    0.13    0.38 
  14  -1 -17   30.42    1.29 
  15  -1 -17    0.57    0.43 
  -4   0 -17    0.45    0.27 
  -3   0 -17   20.54    0.84 
  -2   0 -17    0.02    0.23 
  -1   0 -17   11.86    0.47 
   0   0 -17    0.12    0.28 
   1   0 -17    5.34    0.35 
   3   0 -17   43.46    0.83 
   4   0 -17    0.03    0.14 
   5   0 -17   76.66    1.18 
   6   0 -17   -0.07    0.21 
   7   0 -17   39.65    0.66 
   8   0 -17   -0.03    0.17 
   9   0 -17   16.74    0.71 
  10   0 -17    0.05    0.17 
  11   0 -17    4.24    0.40 
  12   0 -17    0.04    0.33 
  13   0 -17    4.97    0.73 
  14   0 -17   -0.24    0.38 
  15   0 -17    4.41    0.81 
  -4   1 -17    1.06    0.30 
  -3   1 -17    6.50    0.43 
  -2   1 -17   12.81    0.66 
  -1   1 -17    0.27    0.17 
   0   1 -17   28.36    0.99 
   1   1 -17    5.93    0.35 
   2   1 -17   18.34    0.79 
   3   1 -17    1.71    0.28 
   4   1 -17   71.99    1.14 
   5   1 -17    0.93    0.19 
   6   1 -17   28.02    0.61 
   7   1 -17    0.48    0.15 
   8   1 -17   50.61    1.04 
   9   1 -17    0.22    0.22 
  10   1 -17   13.15    0.52 
  11   1 -17    0.66    0.21 
  12   1 -17    7.29    0.74 
  13   1 -17    0.24    0.37 
  14   1 -17   31.00    1.28 
  15   1 -17    0.59    0.42 
  -4   2 -17   -0.28    0.25 
  -3   2 -17    5.57    0.41 
  -2   2 -17    3.70    0.37 
  -1   2 -17    8.67    0.43 
   0   2 -17    0.17    0.22 
   1   2 -17   24.12    0.62 
   2   2 -17    3.50    0.43 
   3   2 -17   11.66    0.43 
   4   2 -17    1.86    0.29 
   5   2 -17   42.48    1.08 
   6   2 -17    4.32    0.30 
   7   2 -17   10.26    0.36 
   8   2 -17   10.56    0.51 
   9   2 -17   17.48    0.74 
  10   2 -17    0.29    0.32 
  11   2 -17    8.93    0.76 
  12   2 -17    7.11    0.77 
  13   2 -17    1.78    0.44 
  14   2 -17   10.28    0.90 
  15   2 -17    0.53    0.47 
  -4   3 -17    0.22    0.25 
  -3   3 -17    2.77    0.37 
  -2   3 -17    6.69    0.40 
  -1   3 -17    6.33    0.52 
   0   3 -17    2.45    0.43 
   1   3 -17    0.40    0.18 
   2   3 -17    0.85    0.24 
   3   3 -17    4.38    0.49 
   4   3 -17   21.49    0.57 
   5   3 -17    4.24    0.35 
   6   3 -17   10.29    0.37 
   7   3 -17    6.79    0.42 
   8   3 -17    3.51    0.47 
   9   3 -17    3.18    0.47 
  10   3 -17    1.89    0.30 
  11   3 -17    0.67    0.33 
  12   3 -17    5.51    0.73 
  13   3 -17   14.09    0.93 
  14   3 -17    0.26    0.40 
  15   3 -17    4.57    0.87 
  -4   4 -17    3.75    0.54 
  -3   4 -17    0.77    0.25 
  -2   4 -17    5.38    0.39 
  -1   4 -17    1.33    0.29 
   0   4 -17    1.80    0.31 
   1   4 -17    4.15    0.54 
   2   4 -17    2.29    0.32 
   3   4 -17    0.45    0.18 
   4   4 -17    2.08    0.30 
   5   4 -17    2.58    0.31 
   6   4 -17    0.04    0.15 
   7   4 -17    4.47    0.51 
   8   4 -17    0.05    0.24 
   9   4 -17    3.41    0.39 
  10   4 -17    0.68    0.22 
  11   4 -17    0.78    0.35 
  12   4 -17   23.44    1.10 
  13   4 -17    0.51    0.39 
  14   4 -17    2.04    0.49 
  15   4 -17    1.59    0.48 
  -4   5 -17    0.77    0.35 
  -3   5 -17    2.97    0.52 
  -2   5 -17    0.36    0.25 
  -1   5 -17    5.74    0.54 
   0   5 -17   17.35    0.56 
   1   5 -17    1.11    0.28 
   2   5 -17    4.14    0.34 
   3   5 -17    4.25    0.35 
   4   5 -17    0.74    0.22 
   5   5 -17    0.34    0.17 
   6   5 -17   -0.15    0.41 
   7   5 -17    4.17    0.50 
   8   5 -17    4.17    0.51 
   9   5 -17    8.81    0.48 
  10   5 -17    3.71    0.48 
  11   5 -17   15.48    0.95 
  12   5 -17   -0.20    0.35 
  13   5 -17   38.69    1.40 
  14   5 -17    0.67    0.44 
  15   5 -17   24.09    1.23 
  -3   6 -17    5.93    0.46 
  -2   6 -17    7.90    0.59 
  -1   6 -17    2.11    0.44 
   0   6 -17    3.45    0.36 
   1   6 -17    3.88    0.34 
   2   6 -17   -0.19    0.20 
   3   6 -17    2.88    0.46 
   4   6 -17    0.25    0.18 
   5   6 -17   22.83    0.60 
   7   6 -17   17.98    0.80 
   8   6 -17    5.97    0.56 
   9   6 -17    7.87    0.60 
  -3   7 -17    6.29    0.60 
  -2   7 -17   14.92    0.74 
  -1   7 -17    9.20    0.60 
   0   7 -17    6.45    0.41 
   1   7 -17    2.68    0.35 
   2   7 -17   14.01    0.54 
   3   7 -17    1.24    0.25 
   4   7 -17    9.76    0.43 
   5   7 -17    4.22    0.53 
   7   7 -17    0.62    0.29 
   8   7 -17   29.32    0.98 
   9   7 -17    0.42    0.30 
  -3   8 -17    7.34    0.68 
  -2   8 -17    1.03    0.30 
  -1   8 -17   19.83    0.65 
   0   8 -17    1.75    0.35 
   1   8 -17   20.38    0.62 
   2   8 -17    7.94    0.42 
   3   8 -17   11.30    0.72 
   4   8 -17   -0.08    0.28 
   5   8 -17   28.74    1.03 
   6   8 -17   -0.02    0.27 
   7   8 -17   22.22    1.38 
   8   8 -17   12.90    0.74 
   9   8 -17   27.73    1.07 
  -2   9 -17   19.86    0.91 
  -1   9 -17   -0.26    0.20 
   0   9 -17   20.42    0.87 
   1   9 -17    0.27    0.19 
   2   9 -17   37.10    0.84 
   3   9 -17    1.76    0.37 
   5   9 -17    0.71    0.30 
   6   9 -17   22.95    0.95 
   8   9 -17   12.02    0.74 
  -2  10 -17   -0.31    0.26 
  -1  10 -17   17.26    0.62 
   0  10 -17    0.46    0.28 
   1  10 -17   23.83    0.69 
   2  10 -17    0.57    0.32 
   3  10 -17   30.95    1.15 
   4  10 -17    0.13    0.30 
   5  10 -17   16.60    0.96 
   6  10 -17    0.85    0.34 
   7  10 -17   14.53    0.82 
   8  10 -17    1.54    0.43 
  -1  11 -17    1.20    0.32 
   0  11 -17    4.43    0.42 
   1  11 -17    1.26    0.35 
   2  11 -17   18.01    0.93 
   3  11 -17   -0.25    0.29 
   4  11 -17   24.49    1.05 
   5  11 -17    0.96    0.45 
   6  11 -17    8.39    0.71 
   7  11 -17    0.26    0.32 
   0  12 -17   -0.06    0.33 
   1  12 -17    1.08    0.35 
   2  12 -17    0.19    0.33 
   3  12 -17   12.31    0.81 
   4  12 -17    0.47    0.33 
   5  12 -17    6.73    0.67 
   7  12 -17   10.63    0.75 
   0  13 -17    0.66    0.37 
   1  13 -17    0.30    0.35 
   2  13 -17   -0.12    0.33 
   3  13 -17    0.62    0.35 
   4  13 -17   -0.35    0.32 
   5  13 -17   -0.01    0.33 
   6  13 -17    0.53    0.36 
   7  13 -17    4.47    0.84 
   2  14 -17    0.33    0.33 
   3  14 -17    2.96    0.66 
   4  14 -17    3.79    0.68 
   5  14 -17    0.55    0.37 
   6  14 -17    0.21    0.37 
   3  15 -17   -0.73    0.35 
   4  15 -17    3.84    0.73 
   5  15 -17    3.38    0.71 
   6  15 -17    3.02    0.75 
   1 -16 -16   -0.04    0.29 
   4 -16 -16   20.00    1.19 
   6 -16 -16   11.75    0.71 
   7 -16 -16    1.36    0.31 
   8 -16 -16    5.79    0.58 
   0 -15 -16    3.76    0.52 
   1 -15 -16    1.47    0.30 
   2 -15 -16    0.71    0.22 
   3 -15 -16    1.90    0.47 
   6 -15 -16    0.17    0.25 
   8 -15 -16    5.05    0.54 
   9 -15 -16    5.18    0.57 
  10 -15 -16    1.16    0.44 
  11 -15 -16   -0.10    0.55 
  -1 -14 -16    2.10    0.50 
   0 -14 -16    0.33    0.27 
   1 -14 -16    5.51    0.53 
   2 -14 -16    0.46    0.27 
   3 -14 -16    0.23    0.18 
   5 -14 -16    6.39    0.79 
   6 -14 -16    0.29    0.25 
   7 -14 -16    0.12    0.24 
   8 -14 -16   -0.08    0.25 
   9 -14 -16    0.77    0.24 
  10 -14 -16    2.52    0.51 
  -2 -13 -16   35.92    1.14 
  -1 -13 -16    2.29    0.49 
   0 -13 -16   14.61    0.70 
   1 -13 -16    0.38    0.33 
   2 -13 -16   -0.07    0.24 
   3 -13 -16   -0.20    0.16 
   5 -13 -16    6.38    0.54 
   6 -13 -16    0.89    0.25 
   7 -13 -16    9.09    0.62 
   8 -13 -16    1.32    0.29 
   9 -13 -16    0.63    0.22 
  10 -13 -16    0.78    0.23 
  11 -13 -16    0.09    0.26 
  12 -13 -16    0.71    0.26 
  -3 -12 -16   10.97    0.56 
  -2 -12 -16    7.11    0.58 
  -1 -12 -16   15.34    0.72 
   0 -12 -16    3.37    0.47 
   1 -12 -16    8.02    0.40 
   2 -12 -16    9.08    0.41 
   3 -12 -16    1.45    0.23 
   5 -12 -16    0.28    0.22 
   6 -12 -16    8.08    0.58 
   7 -12 -16    0.04    0.23 
   8 -12 -16    2.50    0.38 
   9 -12 -16    5.64    0.53 
  10 -12 -16    2.00    0.32 
  11 -12 -16    5.97    0.53 
  12 -12 -16   16.99    0.66 
  13 -12 -16   10.31    0.58 
  -3 -11 -16    8.72    0.51 
  -2 -11 -16    6.63    0.57 
  -1 -11 -16   12.16    0.65 
   0 -11 -16    0.23    0.26 
   1 -11 -16   11.58    0.60 
   2 -11 -16    2.93    0.43 
   3 -11 -16    1.14    0.25 
   4 -11 -16   -0.01    0.15 
   5 -11 -16   20.58    0.82 
   6 -11 -16   -0.06    0.19 
   7 -11 -16   19.66    0.81 
   8 -11 -16    7.96    0.47 
   9 -11 -16    4.82    0.52 
  10 -11 -16    0.46    0.22 
  11 -11 -16    4.34    0.43 
  12 -11 -16   11.79    0.70 
  13 -11 -16   15.05    0.63 
  14 -11 -16    5.46    0.61 
  -4 -10 -16   14.33    0.60 
  -3 -10 -16    4.07    0.42 
  -2 -10 -16   16.53    0.73 
  -1 -10 -16    1.58    0.41 
   0 -10 -16    7.39    0.78 
   1 -10 -16    1.91    0.40 
   2 -10 -16   37.06    0.75 
   3 -10 -16    1.73    0.22 
   4 -10 -16   34.30    1.21 
   7 -10 -16    0.31    0.22 
   8 -10 -16    9.33    0.49 
   9 -10 -16    1.77    0.31 
  10 -10 -16   27.14    0.98 
  12 -10 -16   35.93    1.41 
  13 -10 -16    0.57    0.26 
  14 -10 -16   10.17    0.99 
  -4  -9 -16    0.96    0.24 
  -3  -9 -16   10.24    0.50 
  -2  -9 -16    2.68    0.43 
  -1  -9 -16   13.72    0.65 
   0  -9 -16    0.30    0.15 
   1  -9 -16   29.75    0.72 
   2  -9 -16   -0.25    0.18 
   3  -9 -16   14.86    0.62 
   4  -9 -16    0.84    0.17 
   5  -9 -16   66.16    1.12 
   6  -9 -16    0.55    0.21 
   7  -9 -16   26.28    0.89 
   8  -9 -16    0.25    0.18 
   9  -9 -16   17.48    0.59 
  10  -9 -16   -0.13    0.19 
  11  -9 -16   18.27    0.62 
  12  -9 -16    2.31    0.34 
  13  -9 -16   34.18    0.86 
  14  -9 -16    1.03    0.52 
  15  -9 -16    4.32    0.93 
  -4  -8 -16    4.93    0.43 
  -3  -8 -16    3.70    0.34 
  -2  -8 -16    7.60    0.53 
  -1  -8 -16    3.90    0.49 
   0  -8 -16   16.65    0.50 
   1  -8 -16    1.04    0.24 
   2  -8 -16    6.13    0.46 
   3  -8 -16    0.34    0.14 
   4  -8 -16   16.81    0.47 
   5  -8 -16    0.80    0.16 
   6  -8 -16   34.39    1.04 
   7  -8 -16   -0.08    0.18 
   8  -8 -16   15.25    0.61 
   9  -8 -16    0.57    0.19 
  10  -8 -16   12.17    0.51 
  11  -8 -16    1.00    0.22 
  12  -8 -16   11.31    0.52 
  13  -8 -16    0.66    0.24 
  14  -8 -16    4.51    0.84 
  15  -8 -16    0.78    0.47 
  -5  -7 -16    1.64    0.50 
  -4  -7 -16    7.81    0.47 
  -3  -7 -16    0.61    0.22 
  -2  -7 -16    9.03    0.56 
   0  -7 -16    0.30    0.15 
   1  -7 -16   19.92    0.72 
   2  -7 -16    0.11    0.13 
   3  -7 -16   20.97    0.52 
   4  -7 -16    0.70    0.15 
   5  -7 -16    4.42    0.29 
   6  -7 -16   -0.05    0.21 
   8  -7 -16   12.48    0.80 
   9  -7 -16    4.52    0.58 
  10  -7 -16    6.49    0.53 
  11  -7 -16   21.87    0.81 
  12  -7 -16   11.82    0.90 
  13  -7 -16   13.87    0.98 
  14  -7 -16    6.66    0.89 
  15  -7 -16    6.80    0.91 
  -5  -6 -16   15.61    0.64 
  -4  -6 -16   -0.30    0.40 
  -3  -6 -16   10.76    0.60 
  -2  -6 -16    0.01    0.20 
  -1  -6 -16    9.64    0.43 
   0  -6 -16   11.25    0.43 
   1  -6 -16    6.96    0.36 
   2  -6 -16   12.13    0.42 
   3  -6 -16   11.10    0.39 
   4  -6 -16    1.63    0.24 
   5  -6 -16    1.61    0.33 
   6  -6 -16   13.42    0.53 
   7  -6 -16    0.74    0.21 
   8  -6 -16    9.73    0.44 
   9  -6 -16    2.10    0.32 
  10  -6 -16    3.13    0.43 
  11  -6 -16    5.49    0.40 
  12  -6 -16   15.50    0.57 
  13  -6 -16    8.68    0.53 
  14  -6 -16    1.67    0.48 
  15  -6 -16    5.43    0.89 
  -5  -5 -16    0.24    0.23 
  -4  -5 -16   27.02    0.73 
  -3  -5 -16   -0.03    0.21 
  -2  -5 -16   17.79    0.73 
  -1  -5 -16    0.67    0.16 
   0  -5 -16   21.29    0.77 
   1  -5 -16    0.20    0.14 
   2  -5 -16    7.01    0.34 
   3  -5 -16    4.99    0.40 
   4  -5 -16   12.89    0.53 
   5  -5 -16    0.14    0.13 
   6  -5 -16    1.16    0.18 
   7  -5 -16    0.02    0.15 
   8  -5 -16    2.18    0.30 
   9  -5 -16    0.05    0.16 
  10  -5 -16    0.36    0.18 
  11  -5 -16    0.38    0.23 
  12  -5 -16   21.61    0.63 
  13  -5 -16    0.47    0.36 
  14  -5 -16   13.66    0.96 
  15  -5 -16   -0.05    0.41 
  16  -5 -16    8.71    0.95 
  -5  -4 -16    3.80    0.73 
  -4  -4 -16   -0.01    0.22 
  -3  -4 -16   16.55    0.71 
  -2  -4 -16   -0.03    0.18 
  -1  -4 -16    0.04    0.14 
   0  -4 -16    0.24    0.19 
   1  -4 -16    0.53    0.15 
   2  -4 -16    0.57    0.14 
   3  -4 -16    0.21    0.14 
   4  -4 -16    0.12    0.13 
   5  -4 -16    2.01    0.24 
   6  -4 -16    6.60    0.31 
   7  -4 -16    0.82    0.22 
   8  -4 -16    0.14    0.15 
   9  -4 -16    3.79    0.33 
  10  -4 -16    2.55    0.32 
  11  -4 -16   15.90    0.55 
  12  -4 -16   -0.06    0.19 
  13  -4 -16   10.59    0.83 
  14  -4 -16    2.13    0.46 
  15  -4 -16   27.79    1.25 
  16  -4 -16   -0.26    0.47 
  -5  -3 -16    5.04    0.44 
  -4  -3 -16    6.94    0.43 
  -3  -3 -16    0.25    0.22 
  -2  -3 -16    4.85    0.44 
  -1  -3 -16    3.18    0.30 
   0  -3 -16    5.03    0.47 
   1  -3 -16    1.79    0.24 
   2  -3 -16    0.27    0.13 
   3  -3 -16   28.06    0.80 
   4  -3 -16    0.34    0.13 
   5  -3 -16    4.40    0.29 
   6  -3 -16    5.25    0.30 
   7  -3 -16   29.31    0.91 
   8  -3 -16    0.29    0.16 
   9  -3 -16    6.45    0.38 
  10  -3 -16    0.21    0.17 
  11  -3 -16    5.43    0.39 
  12  -3 -16   11.27    0.61 
  13  -3 -16   11.99    0.90 
  14  -3 -16   14.14    0.96 
  15  -3 -16    1.16    0.47 
  16  -3 -16   13.23    1.08 
  -5  -2 -16    4.77    0.50 
  -4  -2 -16    1.03    0.24 
  -3  -2 -16   21.05    0.78 
  -2  -2 -16    9.11    0.40 
  -1  -2 -16    8.13    0.39 
   0  -2 -16   20.54    0.83 
   1  -2 -16    2.53    0.28 
   2  -2 -16    0.16    0.21 
   3  -2 -16    3.11    0.29 
   4  -2 -16   64.07    1.01 
   5  -2 -16   24.72    0.55 
   6  -2 -16   42.66    0.67 
   7  -2 -16    1.28    0.17 
   8  -2 -16   22.26    0.78 
   9  -2 -16    4.25    0.35 
  10  -2 -16    8.39    0.42 
  11  -2 -16    0.24    0.17 
  12  -2 -16    9.42    0.51 
  13  -2 -16    0.42    0.36 
  14  -2 -16    6.97    0.81 
  15  -2 -16    2.21    0.48 
  16  -2 -16    1.41    0.47 
  -5  -1 -16    0.35    0.24 
  -4  -1 -16    0.60    0.24 
  -3  -1 -16   20.19    0.77 
  -2  -1 -16   -0.11    0.14 
  -1  -1 -16   11.93    0.47 
   0  -1 -16    0.25    0.21 
   1  -1 -16   17.75    0.50 
   2  -1 -16    2.32    0.37 
   3  -1 -16   34.53    0.69 
   4  -1 -16    1.16    0.18 
   5  -1 -16   61.30    0.84 
   6  -1 -16    1.48    0.17 
   7  -1 -16   33.94    0.65 
   8  -1 -16    1.47    0.35 
   9  -1 -16   22.64    0.61 
  10  -1 -16    1.40    0.21 
  11  -1 -16   31.51    0.73 
  12  -1 -16   10.28    0.77 
  14  -1 -16    1.45    0.41 
  15  -1 -16    0.48    0.41 
  16  -1 -16    3.83    0.84 
  -6   0 -16    0.53    0.51 
  -5   0 -16   -0.30    0.23 
  -4   0 -16    2.26    0.42 
  -3   0 -16   -0.26    0.18 
  -2   0 -16    1.37    0.21 
  -1   0 -16    0.14    0.16 
   0   0 -16   26.66    0.69 
   1   0 -16   -0.35    0.12 
   2   0 -16   17.54    0.65 
   3   0 -16   -0.03    0.12 
   4   0 -16   18.90    0.49 
   5   0 -16    0.08    0.11 
   6   0 -16   54.56    0.78 
   7   0 -16    0.03    0.13 
   8   0 -16   26.27    0.85 
   9   0 -16   -0.09    0.15 
  10   0 -16   17.67    0.55 
  11   0 -16   -0.09    0.17 
  12   0 -16    0.20    0.32 
  14   0 -16   16.83    0.96 
  15   0 -16    0.14    0.38 
  16   0 -16    6.72    0.85 
  -5   1 -16   -0.22    0.25 
  -4   1 -16    0.36    0.22 
  -3   1 -16   20.60    0.63 
  -2   1 -16    0.31    0.16 
  -1   1 -16   12.08    0.51 
   0   1 -16    0.25    0.14 
   1   1 -16   18.22    0.51 
   2   1 -16    2.14    0.34 
   3   1 -16   34.38    0.69 
   4   1 -16    1.03    0.16 
   5   1 -16   61.32    0.84 
   6   1 -16    1.45    0.20 
   7   1 -16   33.44    0.61 
   8   1 -16    0.96    0.23 
   9   1 -16   22.39    0.62 
  10   1 -16    1.24    0.23 
  11   1 -16   31.61    0.73 
  12   1 -16   10.14    0.76 
  14   1 -16    1.81    0.43 
  15   1 -16    0.85    0.40 
  16   1 -16    3.54    0.82 
  -4   2 -16    0.80    0.25 
  -3   2 -16   21.46    0.63 
  -2   2 -16    9.24    0.41 
  -1   2 -16    8.40    0.41 
   0   2 -16   21.17    0.56 
   1   2 -16    2.86    0.26 
   2   2 -16    0.37    0.17 
   3   2 -16    3.83    0.29 
   4   2 -16   63.25    1.02 
   5   2 -16   25.35    0.51 
   6   2 -16   42.01    0.69 
   7   2 -16    1.41    0.25 
   8   2 -16   23.38    0.79 
   9   2 -16    4.27    0.34 
  10   2 -16    8.23    0.41 
  11   2 -16   -0.02    0.17 
  12   2 -16    9.20    0.73 
  13   2 -16   -0.22    0.47 
  14   2 -16    7.88    0.75 
  15   2 -16    2.98    0.51 
  16   2 -16    0.21    0.46 
  -4   3 -16    6.23    0.54 
  -3   3 -16    0.62    0.24 
  -2   3 -16    4.89    0.35 
  -1   3 -16    3.02    0.32 
   0   3 -16    4.98    0.32 
   1   3 -16    1.79    0.29 
   2   3 -16   -0.08    0.19 
   3   3 -16   27.20    0.62 
   4   3 -16    0.55    0.14 
   5   3 -16    4.49    0.29 
   6   3 -16    5.59    0.32 
   7   3 -16   29.00    0.91 
   8   3 -16    0.10    0.16 
   9   3 -16    7.12    0.40 
  10   3 -16    0.49    0.18 
  11   3 -16    6.33    0.67 
  12   3 -16   10.45    0.80 
  14   3 -16   15.82    0.98 
  15   3 -16    1.32    0.46 
  16   3 -16   12.06    0.99 
  -3   4 -16   16.21    0.73 
  -2   4 -16    0.45    0.26 
  -1   4 -16   -0.08    0.22 
   0   4 -16    0.34    0.15 
   1   4 -16    0.60    0.24 
   2   4 -16    0.41    0.15 
   3   4 -16    0.44    0.15 
   4   4 -16   -0.08    0.13 
   5   4 -16    1.62    0.26 
   6   4 -16    6.41    0.32 
   7   4 -16    0.98    0.19 
   8   4 -16   -0.02    0.16 
   9   4 -16    4.24    0.34 
  10   4 -16    2.90    0.34 
  11   4 -16   17.38    0.90 
  12   4 -16    0.12    0.30 
  14   4 -16    3.27    0.67 
  15   4 -16   27.47    1.20 
  16   4 -16    0.13    0.46 
  -4   5 -16   28.14    1.11 
  -3   5 -16    0.37    0.23 
  -2   5 -16   16.68    0.55 
  -1   5 -16    0.76    0.19 
   0   5 -16   21.60    0.68 
   1   5 -16    0.06    0.14 
   2   5 -16    7.62    0.37 
   3   5 -16    4.48    0.33 
   4   5 -16   11.37    0.42 
   5   5 -16    0.13    0.14 
   6   5 -16    0.73    0.23 
   7   5 -16   -0.10    0.15 
   8   5 -16    1.78    0.26 
   9   5 -16    0.20    0.18 
  10   5 -16    0.70    0.21 
  11   5 -16    0.38    0.31 
  12   5 -16   19.94    0.98 
  14   5 -16   13.16    0.90 
  15   5 -16    0.26    0.32 
  16   5 -16    7.11    0.95 
  -4   6 -16    0.56    0.33 
  -3   6 -16   10.10    0.47 
  -2   6 -16    0.19    0.17 
  -1   6 -16    9.59    0.44 
   0   6 -16   12.24    0.57 
   1   6 -16    7.28    0.38 
   2   6 -16   12.66    0.68 
   3   6 -16   10.05    0.56 
   4   6 -16    1.69    0.40 
   5   6 -16    1.26    0.18 
   6   6 -16   14.25    0.68 
   7   6 -16    0.55    0.23 
   8   6 -16   10.01    0.60 
   9   6 -16    1.98    0.46 
  10   6 -16    3.76    0.58 
  11   6 -16    4.48    0.65 
  12   6 -16   16.83    1.07 
  13   6 -16    9.12    0.97 
  15   6 -16    4.69    1.00 
  -3   7 -16    0.60    0.27 
  -2   7 -16    8.30    0.57 
  -1   7 -16    9.66    0.44 
   0   7 -16    0.48    0.19 
   1   7 -16   19.46    0.57 
   2   7 -16    0.10    0.15 
   3   7 -16   19.22    0.67 
   4   7 -16    0.54    0.16 
   5   7 -16    2.99    0.47 
   6   7 -16   -0.18    0.22 
   7   7 -16   28.40    0.95 
   8   7 -16   11.76    0.64 
   9   7 -16    5.15    0.51 
  15   7 -16    6.20    1.50 
  -3   8 -16    3.93    0.62 
  -2   8 -16    8.67    0.58 
  -1   8 -16    3.87    0.36 
   0   8 -16   17.35    0.56 
   1   8 -16    1.21    0.30 
   2   8 -16    6.44    0.38 
   3   8 -16   -0.10    0.16 
   4   8 -16   15.04    0.84 
   5   8 -16    0.69    0.27 
   6   8 -16   35.10    1.10 
   7   8 -16   -0.08    0.26 
   8   8 -16   15.91    0.73 
   9   8 -16    0.21    0.28 
  14   8 -16    2.21    0.59 
  -4   9 -16    1.01    0.41 
  -2   9 -16    2.95    0.50 
  -1   9 -16   14.51    0.54 
   0   9 -16    0.43    0.19 
   1   9 -16   30.31    0.79 
   2   9 -16    0.11    0.16 
   3   9 -16   15.76    0.77 
   5   9 -16   65.43    1.61 
   6   9 -16    0.16    0.24 
   7   9 -16   25.84    0.94 
   8   9 -16   -0.22    0.26 
  14   9 -16    2.00    0.58 
  -2  10 -16   16.35    0.80 
  -1  10 -16    1.36    0.23 
   0  10 -16    6.61    0.41 
   1  10 -16    1.31    0.20 
   3  10 -16    1.58    0.34 
   4  10 -16   39.11    1.20 
   5  10 -16    0.09    0.31 
   6  10 -16   63.37    1.60 
   7  10 -16    0.83    0.31 
   8  10 -16   10.02    0.68 
  -2  11 -16    6.33    0.44 
  -1  11 -16   12.47    0.53 
   0  11 -16    0.24    0.18 
   1  11 -16   11.60    0.75 
   2  11 -16    3.12    0.54 
   3  11 -16    1.24    0.38 
   4  11 -16   -0.19    0.26 
   5  11 -16   19.12    1.04 
   6  11 -16    0.30    0.29 
   7  11 -16   21.55    0.88 
   8  11 -16    8.83    0.69 
  13  11 -16   14.77    1.16 
  -2  12 -16    8.26    0.73 
  -1  12 -16   15.24    0.78 
   0  12 -16    3.43    0.56 
   1  12 -16    7.72    0.68 
   2  12 -16    9.86    0.70 
   3  12 -16    1.39    0.43 
   4  12 -16    7.62    0.63 
   5  12 -16    0.31    0.28 
   7  12 -16   -0.25    0.29 
   8  12 -16    2.27    0.65 
  -2  13 -16   37.39    1.37 
  -1  13 -16    3.18    0.64 
   0  13 -16   14.42    0.86 
   1  13 -16    0.02    0.30 
   2  13 -16    0.27    0.30 
   3  13 -16   -0.08    0.30 
   5  13 -16    7.02    0.66 
   6  13 -16    0.66    0.33 
   7  13 -16   10.12    0.88 
  12  13 -16    0.98    0.61 
   0  14 -16    0.42    0.33 
   1  14 -16    4.66    0.68 
   2  14 -16   -0.07    0.30 
   3  14 -16    0.49    0.33 
   4  14 -16    2.37    0.57 
   5  14 -16    9.60    1.13 
   6  14 -16   -0.12    0.33 
   7  14 -16    0.17    0.37 
   0  15 -16    2.72    0.65 
   1  15 -16    1.06    0.38 
   2  15 -16    1.29    0.38 
   3  15 -16    2.82    0.63 
   4  15 -16   -0.10    0.32 
   5  15 -16    0.21    0.34 
   6  15 -16    0.20    0.41 
   1  16 -16    1.14    0.39 
   2  16 -16    2.20    0.44 
   3  16 -16    0.13    0.36 
   4  16 -16   23.40    1.04 
   5  16 -16    0.20    0.36 
   6  16 -16   11.86    0.87 
   3  17 -16   13.26    0.90 
   4  17 -16    0.13    0.39 
   5  17 -16   29.09    1.20 
   6  17 -16   -0.01    0.46 
   1 -18 -15   13.27    0.76 
   2 -18 -15    6.82    0.72 
   3 -18 -15   41.27    1.36 
  -1 -17 -15    1.01    0.36 
   0 -17 -15    0.60    0.33 
   1 -17 -15    2.53    0.57 
   4 -17 -15   17.18    0.81 
  10 -17 -15   18.03    1.44 
  -2 -16 -15    6.01    0.65 
  -1 -16 -15   15.38    0.79 
   0 -16 -15   -0.04    0.28 
   1 -16 -15    0.22    0.28 
   2 -16 -15    2.92    0.38 
   4 -16 -15    0.66    0.26 
   9 -16 -15   15.58    1.04 
  10 -16 -15    0.41    0.43 
  -3 -15 -15   20.87    0.72 
  -2 -15 -15   -0.10    0.28 
  -1 -15 -15   14.67    0.74 
   0 -15 -15    0.75    0.29 
   1 -15 -15    9.27    0.68 
   2 -15 -15    9.39    0.47 
   3 -15 -15    1.28    0.21 
   4 -15 -15    1.91    0.42 
   6 -15 -15    0.90    0.25 
   9 -15 -15    2.06    0.46 
  10 -15 -15    4.09    0.73 
  12 -15 -15    2.01    0.62 
  -3 -14 -15    0.18    0.24 
  -2 -14 -15   23.77    0.70 
  -1 -14 -15    3.63    0.52 
   0 -14 -15   14.88    0.83 
   1 -14 -15    1.23    0.27 
   2 -14 -15    4.01    0.56 
   3 -14 -15    3.89    0.32 
   5 -14 -15   -0.03    0.21 
   6 -14 -15    0.25    0.23 
  10 -14 -15    0.34    0.35 
  12 -14 -15    3.52    0.78 
  13 -14 -15   -0.66    0.46 
  -4 -13 -15    2.60    0.43 
  -3 -13 -15   10.00    0.53 
  -2 -13 -15    2.15    0.33 
  -1 -13 -15   22.70    0.83 
   0 -13 -15    0.54    0.24 
   1 -13 -15    8.54    0.42 
   2 -13 -15    0.90    0.17 
   3 -13 -15    7.75    0.36 
   4 -13 -15    5.63    0.34 
   5 -13 -15    0.72    0.22 
   6 -13 -15    0.59    0.26 
   7 -13 -15    0.53    0.24 
   8 -13 -15    2.20    0.42 
   9 -13 -15    0.89    0.44 
  10 -13 -15    0.09    0.33 
  11 -13 -15   16.18    1.03 
  12 -13 -15    0.01    0.39 
  13 -13 -15    4.48    0.79 
  14 -13 -15    0.37    0.45 
  -4 -12 -15   10.96    0.53 
  -3 -12 -15    0.29    0.21 
  -2 -12 -15   17.03    0.65 
  -1 -12 -15    6.48    0.65 
   0 -12 -15   13.88    0.62 
   1 -12 -15    9.95    0.47 
   2 -12 -15    3.23    0.29 
   3 -12 -15   -0.02    0.19 
   4 -12 -15    2.92    0.31 
   5 -12 -15    6.61    0.52 
   6 -12 -15    3.85    0.43 
   7 -12 -15    2.22    0.39 
   8 -12 -15    1.49    0.27 
   9 -12 -15    1.45    0.38 
  10 -12 -15    6.53    0.74 
  11 -12 -15   11.31    0.89 
  12 -12 -15    0.59    0.37 
  13 -12 -15   -0.22    0.39 
  14 -12 -15    8.07    0.95 
  -5 -11 -15    8.95    0.51 
  -4 -11 -15    9.83    0.50 
  -3 -11 -15   21.43    0.65 
  -2 -11 -15    7.89    0.53 
  -1 -11 -15   19.65    0.78 
   0 -11 -15   16.57    0.66 
   1 -11 -15    7.26    0.48 
   2 -11 -15   29.78    0.67 
   3 -11 -15   16.75    0.47 
   4 -11 -15   50.21    0.85 
   5 -11 -15    0.06    0.18 
   6 -11 -15   24.02    0.85 
   7 -11 -15    1.77    0.36 
   8 -11 -15    6.64    0.51 
   9 -11 -15    1.40    0.23 
  10 -11 -15   33.04    0.79 
  11 -11 -15    0.05    0.33 
  12 -11 -15   26.98    1.21 
  13 -11 -15   -0.13    0.37 
  14 -11 -15    5.10    0.88 
  15 -11 -15    1.45    0.51 
  -5 -10 -15    2.11    0.33 
  -4 -10 -15    4.92    0.40 
  -3 -10 -15    6.24    0.42 
  -2 -10 -15    6.21    0.41 
  -1 -10 -15   30.41    0.92 
   1 -10 -15   17.45    0.49 
   2 -10 -15    1.84    0.25 
   3 -10 -15   14.52    0.47 
   4 -10 -15    0.00    0.12 
   5 -10 -15   43.54    0.77 
   6 -10 -15    0.47    0.24 
   8 -10 -15    0.35    0.24 
   9 -10 -15    9.33    0.53 
  10 -10 -15    0.18    0.21 
  11 -10 -15   23.07    0.67 
  12 -10 -15    2.15    0.32 
  13 -10 -15    9.00    0.49 
  14 -10 -15    0.03    0.25 
  15 -10 -15   22.34    1.24 
  -6  -9 -15    0.38    0.23 
  -5  -9 -15    0.89    0.23 
  -4  -9 -15   10.41    0.50 
  -3  -9 -15    0.22    0.19 
  -2  -9 -15   11.85    0.77 
  -1  -9 -15   -0.08    0.18 
   0  -9 -15   14.40    0.45 
   1  -9 -15    5.50    0.42 
   2  -9 -15   15.07    0.44 
   3  -9 -15    0.11    0.18 
   4  -9 -15   30.67    0.81 
   5  -9 -15    0.20    0.13 
   6  -9 -15   25.99    0.87 
   7  -9 -15    1.03    0.18 
   8  -9 -15   11.85    0.62 
   9  -9 -15    0.19    0.17 
  10  -9 -15   27.76    0.92 
  11  -9 -15    1.95    0.30 
  12  -9 -15   24.31    1.24 
  13  -9 -15    1.17    0.42 
  14  -9 -15    1.12    0.46 
  15  -9 -15    0.58    0.46 
  -6  -8 -15   -0.44    0.21 
  -5  -8 -15   13.01    0.54 
  -4  -8 -15    1.85    0.29 
  -3  -8 -15    2.34    0.32 
  -2  -8 -15    8.63    0.42 
  -1  -8 -15   15.18    0.63 
   0  -8 -15    0.25    0.13 
   1  -8 -15   21.23    0.70 
   2  -8 -15    0.52    0.14 
   3  -8 -15   43.31    0.84 
   4  -8 -15    2.80    0.25 
   5  -8 -15   74.36    1.09 
   6  -8 -15    0.19    0.17 
   7  -8 -15   26.34    0.85 
   8  -8 -15    7.41    0.43 
   9  -8 -15   26.92    0.78 
  10  -8 -15    2.98    0.34 
  11  -8 -15   35.87    0.84 
  12  -8 -15    3.36    0.37 
  13  -8 -15   13.62    0.55 
  14  -8 -15   13.56    0.97 
  15  -8 -15    9.80    0.97 
  16  -8 -15    3.87    0.95 
  -6  -7 -15    5.93    0.44 
  -5  -7 -15   16.70    0.58 
  -4  -7 -15    0.35    0.18 
  -3  -7 -15   16.33    0.55 
  -2  -7 -15    3.30    0.32 
   0  -7 -15    2.76    0.26 
   1  -7 -15   19.07    0.66 
   2  -7 -15   37.11    0.94 
   3  -7 -15    8.45    0.33 
   4  -7 -15    6.92    0.31 
   5  -7 -15    0.52    0.13 
   6  -7 -15   14.13    0.39 
   7  -7 -15    0.45    0.16 
   8  -7 -15   11.10    0.56 
   9  -7 -15    2.31    0.37 
  10  -7 -15   20.91    0.60 
  11  -7 -15    0.36    0.18 
  12  -7 -15   26.38    0.87 
  13  -7 -15    6.09    0.44 
  14  -7 -15    0.19    0.40 
  15  -7 -15    5.77    0.87 
  16  -7 -15    0.93    0.50 
  -6  -6 -15    2.39    0.34 
  -5  -6 -15    3.07    0.37 
  -4  -6 -15   32.29    0.77 
  -3  -6 -15    0.07    0.17 
  -2  -6 -15   14.94    0.49 
  -1  -6 -15   -0.08    0.23 
   0  -6 -15   11.91    0.43 
   1  -6 -15    2.98    0.35 
   2  -6 -15    4.43    0.28 
   3  -6 -15   19.16    0.47 
   4  -6 -15   19.23    0.61 
   5  -6 -15    4.44    0.25 
   6  -6 -15   14.30    0.35 
   7  -6 -15    6.13    0.44 
   8  -6 -15   -0.01    0.14 
   9  -6 -15    4.76    0.41 
  10  -6 -15    1.69    0.29 
  11  -6 -15   12.96    0.49 
  12  -6 -15    0.18    0.18 
  13  -6 -15    0.09    0.23 
  14  -6 -15   16.74    1.01 
  15  -6 -15    4.50    0.82 
  16  -6 -15   10.06    0.95 
  -7  -5 -15    2.22    0.56 
  -6  -5 -15    0.18    0.41 
  -5  -5 -15    8.11    0.45 
  -4  -5 -15    0.38    0.19 
  -2  -5 -15    0.09    0.18 
  -1  -5 -15    7.19    0.34 
   0  -5 -15    0.78    0.19 
   1  -5 -15    1.13    0.17 
   2  -5 -15    0.37    0.12 
   3  -5 -15   14.00    0.41 
   4  -5 -15    6.74    0.29 
   5  -5 -15    1.97    0.22 
   6  -5 -15   18.55    0.39 
   7  -5 -15    0.20    0.17 
   8  -5 -15    4.89    0.33 
   9  -5 -15    1.73    0.24 
  10  -5 -15    0.29    0.18 
  11  -5 -15    4.99    0.35 
  12  -5 -15    5.17    0.37 
  13  -5 -15    3.25    0.42 
  14  -5 -15    2.10    0.46 
  15  -5 -15   10.92    0.95 
  16  -5 -15    0.53    0.45 
  -6  -4 -15   18.84    1.05 
  -5  -4 -15    2.21    0.41 
  -4  -4 -15   50.97    1.01 
  -3  -4 -15   -0.03    0.29 
  -2  -4 -15   25.93    0.84 
  -1  -4 -15    0.86    0.15 
   0  -4 -15   25.69    0.79 
   1  -4 -15    1.28    0.17 
   2  -4 -15   17.18    0.46 
   3  -4 -15    0.74    0.13 
   4  -4 -15   15.30    0.41 
   5  -4 -15    0.14    0.10 
   6  -4 -15    2.18    0.18 
   7  -4 -15    0.06    0.11 
   8  -4 -15    0.18    0.14 
   9  -4 -15    2.72    0.29 
  10  -4 -15    0.95    0.18 
  11  -4 -15   -0.15    0.16 
  12  -4 -15    0.69    0.19 
  15  -4 -15    0.86    0.40 
  16  -4 -15    3.08    0.79 
  -5  -3 -15   25.12    0.69 
  -4  -3 -15   18.29    0.58 
  -3  -3 -15   51.44    1.38 
  -2  -3 -15    4.77    0.40 
  -1  -3 -15   23.35    0.57 
   0  -3 -15    2.54    0.25 
   1  -3 -15    0.17    0.12 
   2  -3 -15   16.25    0.44 
   3  -3 -15    0.33    0.12 
   4  -3 -15    2.27    0.22 
   5  -3 -15    3.57    0.24 
   6  -3 -15   23.42    0.44 
   7  -3 -15    0.42    0.11 
   8  -3 -15   28.37    0.65 
   9  -3 -15    1.67    0.23 
  10  -3 -15   32.79    0.71 
  11  -3 -15    0.51    0.21 
  12  -3 -15    3.86    0.34 
  13  -3 -15    1.16    0.36 
  14  -3 -15    3.33    0.66 
  15  -3 -15   17.06    1.00 
  16  -3 -15   12.60    1.00 
  17  -3 -15   16.06    1.14 
  -5  -2 -15    4.02    0.45 
  -4  -2 -15    9.48    0.44 
  -3  -2 -15    8.65    0.52 
  -2  -2 -15    2.22    0.26 
  -1  -2 -15    4.98    0.39 
   0  -2 -15    1.09    0.18 
   1  -2 -15    0.10    0.11 
   2  -2 -15    7.09    0.31 
   3  -2 -15   22.77    0.52 
   4  -2 -15    1.77    0.22 
   5  -2 -15   65.02    0.85 
   6  -2 -15    0.26    0.12 
   7  -2 -15   15.97    0.36 
   8  -2 -15    0.32    0.15 
   9  -2 -15   31.73    0.71 
  10  -2 -15    4.82    0.42 
  12  -2 -15    0.67    0.20 
  13  -2 -15    3.84    0.65 
  14  -2 -15    5.61    0.72 
  16  -2 -15    0.22    0.43 
  17  -2 -15    4.56    0.90 
  -6  -1 -15    0.02    0.44 
  -5  -1 -15    1.05    0.25 
  -4  -1 -15    3.13    0.40 
  -3  -1 -15   11.33    0.56 
  -2  -1 -15    7.64    0.35 
  -1  -1 -15    6.83    0.35 
   0  -1 -15   19.61    0.51 
   1  -1 -15   -0.10    0.11 
   2  -1 -15    9.26    0.35 
   3  -1 -15    0.23    0.12 
   4  -1 -15   43.14    0.75 
   5  -1 -15   14.34    0.35 
   6  -1 -15   62.47    0.86 
   7  -1 -15    5.73    0.25 
   8  -1 -15   19.50    0.46 
   9  -1 -15   -0.11    0.14 
  10  -1 -15   47.86    0.90 
  11  -1 -15    0.69    0.18 
  12  -1 -15   13.55    0.64 
  13  -1 -15    0.90    0.37 
  14  -1 -15    0.68    0.35 
  15  -1 -15    0.48    0.59 
  16  -1 -15    1.41    0.46 
  17  -1 -15   -0.88    0.45 
  -6   0 -15    0.21    0.25 
  -5   0 -15    7.46    0.71 
  -4   0 -15   -0.12    0.16 
  -3   0 -15    3.77    0.38 
  -2   0 -15   -0.11    0.12 
  -1   0 -15    5.04    0.31 
   0   0 -15    0.16    0.11 
   1   0 -15   16.98    0.46 
   2   0 -15    0.04    0.11 
   3   0 -15  144.87    1.87 
   4   0 -15    0.03    0.10 
   5   0 -15   19.15    0.41 
   6   0 -15   -0.15    0.10 
   7   0 -15   40.16    0.61 
   8   0 -15   -0.03    0.11 
   9   0 -15   80.07    1.26 
  10   0 -15   -0.13    0.18 
  11   0 -15   79.10    1.24 
  13   0 -15    9.56    0.75 
  14   0 -15   -0.28    0.32 
  15   0 -15    4.88    0.73 
  16   0 -15    0.37    0.31 
  17   0 -15    0.93    0.41 
  -7   1 -15    1.99    0.44 
  -6   1 -15    0.10    0.21 
  -4   1 -15    1.99    0.38 
  -3   1 -15   11.90    0.54 
  -2   1 -15    7.46    0.39 
  -1   1 -15    5.97    0.33 
   0   1 -15   19.26    0.54 
   1   1 -15    0.13    0.11 
   2   1 -15    9.31    0.35 
   3   1 -15    0.15    0.12 
   4   1 -15   42.35    0.75 
   5   1 -15   14.48    0.36 
   6   1 -15   62.96    0.83 
   7   1 -15    6.30    0.26 
   8   1 -15   19.47    0.53 
   9   1 -15   -0.03    0.14 
  10   1 -15   49.85    0.90 
  11   1 -15    0.84    0.18 
  12   1 -15   12.40    0.87 
  13   1 -15    0.80    0.38 
  14   1 -15    0.37    0.33 
  15   1 -15   -0.05    0.36 
  16   1 -15    0.16    0.49 
  17   1 -15    0.55    0.51 
  -4   2 -15    9.87    0.58 
  -3   2 -15    9.01    0.67 
  -2   2 -15    1.89    0.35 
  -1   2 -15    5.28    0.32 
   0   2 -15    1.29    0.23 
   1   2 -15    0.15    0.12 
   2   2 -15    6.66    0.31 
   3   2 -15   22.71    0.53 
   4   2 -15    1.80    0.20 
   5   2 -15   64.00    0.88 
   6   2 -15    0.15    0.11 
   7   2 -15   15.74    0.37 
   8   2 -15    0.19    0.14 
   9   2 -15   33.12    0.71 
  10   2 -15    5.30    0.34 
  11   2 -15   35.22    0.74 
  12   2 -15    0.06    0.29 
  13   2 -15    3.43    0.74 
  14   2 -15    4.55    0.66 
  15   2 -15    3.12    0.43 
  16   2 -15    0.35    0.45 
  17   2 -15    4.12    0.89 
  -4   3 -15   18.61    0.74 
  -3   3 -15   48.17    1.71 
  -2   3 -15    4.67    0.36 
  -1   3 -15   23.74    0.93 
   0   3 -15    2.40    0.25 
   1   3 -15    0.00    0.12 
   2   3 -15   15.79    0.45 
   3   3 -15    0.15    0.12 
   4   3 -15    2.22    0.24 
   5   3 -15    4.08    0.27 
   6   3 -15   23.69    0.46 
   7   3 -15    0.52    0.16 
   8   3 -15   28.65    0.66 
   9   3 -15    2.03    0.29 
  10   3 -15   31.20    0.70 
  11   3 -15    0.15    0.27 
  12   3 -15    3.31    0.65 
  13   3 -15    0.12    0.40 
  14   3 -15    5.00    0.71 
  15   3 -15   18.39    0.77 
  16   3 -15   14.42    1.15 
  17   3 -15   14.93    1.21 
  -5   4 -15    1.69    0.43 
  -3   4 -15   -0.06    0.16 
  -2   4 -15   26.97    0.65 
   0   4 -15   24.67    0.65 
   1   4 -15    0.92    0.16 
   2   4 -15   18.25    0.49 
   3   4 -15    1.29    0.22 
   4   4 -15   15.27    0.44 
   5   4 -15   -0.07    0.11 
   6   4 -15    2.41    0.21 
   7   4 -15    0.29    0.14 
   8   4 -15    0.13    0.14 
   9   4 -15    2.25    0.29 
  10   4 -15    1.01    0.18 
  11   4 -15   -0.29    0.26 
  12   4 -15    0.40    0.37 
  13   4 -15    2.26    0.51 
  14   4 -15   13.88    0.77 
  15   4 -15    0.79    0.31 
  16   4 -15    3.56    0.90 
  17   4 -15    0.11    0.54 
  -6   5 -15    0.42    0.25 
  -5   5 -15    8.68    0.66 
  -4   5 -15    0.52    0.28 
  -3   5 -15   17.53    0.55 
  -2   5 -15   -0.05    0.13 
  -1   5 -15    6.04    0.45 
   0   5 -15    1.35    0.34 
   1   5 -15    0.85    0.15 
   2   5 -15    0.26    0.13 
   3   5 -15   14.29    0.43 
   4   5 -15    7.08    0.33 
   5   5 -15    2.06    0.24 
   6   5 -15   18.45    0.54 
   7   5 -15    0.24    0.15 
   8   5 -15    5.25    0.34 
   9   5 -15    2.36    0.30 
  10   5 -15    0.29    0.17 
  11   5 -15    4.43    0.58 
  14   5 -15    2.94    0.39 
  15   5 -15   13.43    0.69 
  16   5 -15    0.66    0.48 
  -3   6 -15    0.28    0.17 
  -2   6 -15   13.39    0.73 
  -1   6 -15    0.19    0.14 
   0   6 -15   10.47    0.72 
   1   6 -15    2.80    0.27 
   2   6 -15    4.63    0.29 
   3   6 -15   18.39    0.50 
   4   6 -15   18.43    0.50 
   5   6 -15    4.15    0.29 
   6   6 -15   14.36    0.65 
   7   6 -15    5.81    0.48 
   8   6 -15   -0.02    0.20 
   9   6 -15    4.65    0.35 
  10   6 -15    1.11    0.21 
  11   6 -15   11.85    0.85 
  13   6 -15    0.04    0.33 
  14   6 -15   16.14    0.71 
  15   6 -15    4.21    0.86 
  16   6 -15    7.91    1.02 
  -6   7 -15    3.33    0.62 
  -4   7 -15    0.19    0.22 
  -3   7 -15   16.66    0.55 
  -2   7 -15    3.43    0.56 
  -1   7 -15    8.89    0.39 
   0   7 -15    3.10    0.30 
   1   7 -15   18.36    0.57 
   2   7 -15   36.19    0.74 
   3   7 -15    7.43    0.36 
   4   7 -15    6.85    0.34 
   5   7 -15    0.68    0.23 
   6   7 -15   13.63    0.63 
   7   7 -15    0.53    0.22 
   8   7 -15   10.39    0.57 
   9   7 -15    2.12    0.42 
  13   7 -15    6.34    0.82 
  14   7 -15    0.32    0.44 
  15   7 -15    5.66    0.94 
  16   7 -15    1.09    0.60 
  -4   8 -15    1.86    0.41 
  -3   8 -15    2.79    0.52 
  -2   8 -15    8.47    0.44 
  -1   8 -15   14.63    0.52 
   0   8 -15    0.27    0.14 
   2   8 -15    0.45    0.15 
   3   8 -15   44.21    0.84 
   4   8 -15    2.12    0.42 
   5   8 -15   74.52    1.69 
   6   8 -15    0.05    0.21 
   7   8 -15   26.85    0.89 
   8   8 -15    7.67    0.55 
   9   8 -15   28.43    0.90 
  13   8 -15   15.64    1.05 
  14   8 -15   11.13    1.00 
  15   8 -15    9.46    1.03 
  -5   9 -15    1.07    0.21 
  -4   9 -15   10.82    0.84 
  -3   9 -15    0.08    0.27 
  -2   9 -15   10.89    0.61 
  -1   9 -15   -0.05    0.24 
   0   9 -15   13.14    0.49 
   1   9 -15    5.47    0.34 
   2   9 -15   14.36    0.56 
   3   9 -15    0.02    0.14 
   4   9 -15   29.96    1.00 
   5   9 -15   -0.12    0.21 
   6   9 -15   26.20    0.89 
   7   9 -15    0.89    0.26 
   8   9 -15   12.09    0.64 
   9   9 -15    0.34    0.27 
  13   9 -15    1.46    0.49 
  14   9 -15    1.03    0.50 
  15   9 -15    1.02    0.54 
  -5  10 -15    1.59    0.40 
  -4  10 -15    4.34    0.59 
  -2  10 -15    6.38    0.43 
  -1  10 -15   29.84    0.73 
   0  10 -15    3.27    0.38 
   1  10 -15   16.94    0.53 
   2  10 -15    1.97    0.38 
   3  10 -15   14.02    0.73 
   4  10 -15    0.50    0.26 
   5  10 -15   43.22    1.23 
   6  10 -15    1.03    0.28 
   7  10 -15   23.39    0.87 
   8  10 -15    0.55    0.28 
  12  10 -15    3.81    0.76 
  13  10 -15    8.94    0.95 
  14  10 -15    0.20    0.46 
  -3  11 -15   19.72    0.85 
  -2  11 -15    6.86    0.62 
  -1  11 -15   18.66    0.58 
   0  11 -15   16.45    0.57 
   1  11 -15    5.93    0.57 
   2  11 -15   29.01    1.04 
   4  11 -15   48.93    1.37 
   5  11 -15    0.10    0.27 
   6  11 -15   23.83    0.90 
   7  11 -15    1.39    0.32 
   8  11 -15    6.48    0.58 
  12  11 -15   29.69    1.38 
  13  11 -15    1.08    0.47 
  14  11 -15    4.15    0.87 
  15  11 -15    1.13    0.80 
  -4  12 -15   10.16    0.70 
  -3  12 -15    0.40    0.35 
  -2  12 -15   16.40    0.87 
  -1  12 -15    6.59    0.41 
   0  12 -15   14.02    0.77 
   2  12 -15    3.88    0.52 
   3  12 -15   -0.04    0.24 
   4  12 -15    2.71    0.47 
   5  12 -15    6.90    0.59 
   6  12 -15    4.13    0.52 
   7  12 -15    2.19    0.50 
   8  12 -15    1.82    0.36 
  11  12 -15   10.61    1.00 
  12  12 -15    0.81    0.47 
  13  12 -15    0.24    0.45 
  14  12 -15   10.03    1.03 
  -3  13 -15   10.93    0.86 
  -2  13 -15    1.10    0.35 
  -1  13 -15   21.10    0.97 
   0  13 -15    0.16    0.27 
   1  13 -15    9.50    0.68 
   2  13 -15    0.61    0.31 
   3  13 -15    8.98    0.65 
   5  13 -15    0.50    0.29 
   6  13 -15    0.46    0.28 
   7  13 -15    0.38    0.29 
  11  13 -15   17.63    1.16 
  13  13 -15    3.56    0.82 
  14  13 -15    0.24    0.51 
  -2  14 -15   22.52    1.05 
  -1  14 -15    5.27    0.90 
   0  14 -15   17.47    0.88 
   1  14 -15    1.06    0.35 
   2  14 -15    4.39    0.59 
   3  14 -15    3.58    0.56 
   4  14 -15   14.44    0.78 
   6  14 -15   -0.10    0.28 
   7  14 -15    0.35    0.31 
  11  14 -15    0.60    0.46 
  12  14 -15    3.84    0.84 
  13  14 -15    0.85    0.54 
  -3  15 -15   23.44    1.67 
  -2  15 -15   -0.07    0.33 
  -1  15 -15   13.98    0.86 
   0  15 -15    0.68    0.34 
   1  15 -15   10.85    0.75 
   2  15 -15   10.08    0.73 
   3  15 -15    1.54    0.46 
   4  15 -15    1.32    0.35 
   5  15 -15    1.57    0.37 
   7  15 -15    1.02    0.38 
  11  15 -15    0.80    0.48 
  12  15 -15    1.51    0.54 
  -1  16 -15   14.35    0.90 
   0  16 -15    0.40    0.35 
   1  16 -15    0.04    0.31 
   2  16 -15    3.06    0.59 
   3  16 -15   12.19    0.78 
   5  16 -15    3.51    0.62 
   6  16 -15    0.92    0.35 
  10  16 -15    0.13    0.45 
  11  16 -15    0.02    0.54 
  -1  17 -15    0.59    0.39 
   0  17 -15    0.79    0.40 
   1  17 -15    2.24    0.44 
   2  17 -15    2.61    0.63 
   3  17 -15    0.92    0.37 
   4  17 -15   18.08    0.93 
   6  17 -15   14.33    0.90 
   1  18 -15   13.77    0.93 
   2  18 -15    6.75    0.78 
   3  18 -15   41.72    1.41 
   4  18 -15    5.66    0.74 
   5  18 -15   18.30    0.99 
   3  19 -15    5.20    0.80 
   4  19 -15   24.67    1.13 
   5  19 -15    4.91    0.79 
   1 -20 -14    9.27    0.68 
   0 -19 -14    1.25    0.34 
   1 -19 -14    8.70    0.66 
   2 -19 -14   -0.15    0.32 
  -2 -18 -14    0.52    0.33 
  -1 -18 -14    2.89    0.55 
   0 -18 -14    1.00    0.32 
   1 -18 -14    0.71    0.30 
   2 -18 -14   12.06    0.68 
   9 -18 -14    2.18    0.51 
  10 -18 -14   21.66    1.17 
  -3 -17 -14    8.67    0.68 
  -2 -17 -14    2.87    0.54 
  -1 -17 -14   18.79    0.81 
   0 -17 -14   11.30    0.67 
   1 -17 -14   12.51    0.68 
   2 -17 -14    0.99    0.29 
   3 -17 -14   20.37    0.79 
   9 -17 -14   39.94    1.50 
  10 -17 -14    0.23    0.56 
  -4 -16 -14    2.56    0.40 
  -3 -16 -14    8.41    0.51 
  -2 -16 -14    8.26    0.55 
  -1 -16 -14    5.60    0.53 
   1 -16 -14   13.50    0.67 
   2 -16 -14    7.89    0.39 
   3 -16 -14   11.86    0.61 
  10 -16 -14    3.96    0.76 
  12 -16 -14    6.26    0.91 
  -4 -15 -14   16.38    0.64 
  -3 -15 -14   -0.48    0.21 
  -2 -15 -14   40.97    0.89 
  -1 -15 -14    3.28    0.46 
   0 -15 -14   11.39    0.61 
   2 -15 -14   12.94    0.45 
   3 -15 -14    0.17    0.16 
   4 -15 -14   25.17    0.61 
   8 -15 -14    0.32    0.35 
  10 -15 -14    0.34    0.36 
  12 -15 -14   -0.01    0.40 
  13 -15 -14    3.78    0.81 
  -5 -14 -14    3.85    0.48 
  -4 -14 -14   -0.09    0.22 
  -3 -14 -14   26.48    0.96 
  -2 -14 -14    0.39    0.41 
  -1 -14 -14   18.69    0.62 
   0 -14 -14    0.50    0.23 
   1 -14 -14   12.59    0.62 
   2 -14 -14   16.60    0.68 
   3 -14 -14    3.05    0.47 
   4 -14 -14    5.50    0.33 
   8 -14 -14    4.52    0.71 
   9 -14 -14    0.39    0.32 
  10 -14 -14    4.09    0.65 
  11 -14 -14    0.01    0.34 
  12 -14 -14    5.71    0.75 
  13 -14 -14    5.52    0.82 
  14 -14 -14    1.30    0.50 
  -5 -13 -14   -0.29    0.22 
  -4 -13 -14   40.41    0.92 
  -3 -13 -14    5.22    0.44 
  -2 -13 -14   22.56    0.67 
  -1 -13 -14   -0.21    0.18 
   1 -13 -14   -0.15    0.14 
   2 -13 -14   25.45    0.59 
   3 -13 -14   10.40    0.39 
   4 -13 -14   10.40    0.41 
   5 -13 -14    0.18    0.17 
  10 -13 -14    0.23    0.33 
  11 -13 -14    1.47    0.41 
  12 -13 -14    1.79    0.44 
  13 -13 -14    0.12    0.36 
  14 -13 -14   -0.17    0.44 
  15 -13 -14    1.57    0.52 
  -6 -12 -14    0.97    0.28 
  -5 -12 -14   24.06    0.71 
  -4 -12 -14    1.14    0.24 
  -3 -12 -14    7.23    0.45 
  -2 -12 -14    1.52    0.26 
  -1 -12 -14   23.09    0.61 
   0 -12 -14    4.89    0.45 
   1 -12 -14   31.08    0.66 
   2 -12 -14    2.02    0.35 
   3 -12 -14   10.38    0.38 
   4 -12 -14   29.72    0.79 
   5 -12 -14    1.95    0.35 
   8 -12 -14   27.86    1.57 
   9 -12 -14   -0.17    0.27 
  11 -12 -14    0.38    0.33 
  12 -12 -14   17.44    0.99 
  13 -12 -14    0.73    0.39 
  14 -12 -14    1.30    0.45 
  15 -12 -14    0.79    0.46 
  -6 -11 -14    0.67    0.22 
  -5 -11 -14    0.10    0.19 
  -4 -11 -14    9.89    0.48 
  -3 -11 -14   -0.28    0.17 
  -2 -11 -14   15.58    0.66 
  -1 -11 -14    5.43    0.59 
   0 -11 -14    7.98    0.48 
   1 -11 -14    7.65    0.34 
   2 -11 -14    4.58    0.38 
   3 -11 -14    9.98    0.38 
   4 -11 -14    1.15    0.18 
   5 -11 -14   19.25    0.47 
   6 -11 -14    0.26    0.19 
   9 -11 -14    0.35    0.29 
  10 -11 -14   -0.18    0.28 
  12 -11 -14    0.39    0.33 
  13 -11 -14    4.02    0.69 
  14 -11 -14   -0.17    0.38 
  15 -11 -14    0.32    0.43 
  16 -11 -14    4.06    0.96 
  -7 -10 -14    0.11    0.49 
  -6 -10 -14    0.61    0.23 
  -5 -10 -14    1.13    0.21 
  -4 -10 -14    0.30    0.18 
  -3 -10 -14    7.04    0.49 
  -2 -10 -14   11.30    0.46 
  -1 -10 -14    3.05    0.30 
   0 -10 -14    7.32    0.44 
   1 -10 -14    3.30    0.29 
   2 -10 -14   44.81    0.79 
   3 -10 -14    9.68    0.34 
   4 -10 -14   36.65    0.68 
   5 -10 -14    1.22    0.16 
   6 -10 -14   29.62    0.92 
   7 -10 -14   -0.02    0.13 
   8 -10 -14   19.13    0.63 
   9 -10 -14    0.38    0.31 
  10 -10 -14   37.45    1.31 
  11 -10 -14   -0.23    0.29 
  13 -10 -14    0.13    0.34 
  14 -10 -14   14.59    0.99 
  16 -10 -14    9.68    1.03 
  -7  -9 -14    1.81    0.54 
  -6  -9 -14   -0.12    0.20 
  -5  -9 -14   -0.10    0.17 
  -4  -9 -14    1.60    0.36 
  -3  -9 -14   11.54    0.46 
  -2  -9 -14    1.41    0.26 
  -1  -9 -14   37.18    0.76 
   0  -9 -14   -0.02    0.12 
   1  -9 -14   26.90    0.58 
   2  -9 -14    0.07    0.11 
   3  -9 -14   25.15    0.54 
   4  -9 -14    8.63    0.32 
   5  -9 -14  106.70    1.42 
   6  -9 -14    3.88    0.25 
   7  -9 -14   58.75    1.05 
   8  -9 -14    0.58    0.16 
   9  -9 -14   61.27    1.39 
  10  -9 -14    0.36    0.30 
  11  -9 -14   26.45    1.09 
  12  -9 -14    0.68    0.32 
  13  -9 -14   22.33    1.26 
  14  -9 -14    0.13    0.38 
  15  -9 -14   15.79    1.05 
  16  -9 -14   -0.33    0.43 
  -7  -8 -14    7.41    0.84 
  -6  -8 -14    0.32    0.21 
  -5  -8 -14    9.34    0.45 
  -4  -8 -14    5.62    0.38 
  -3  -8 -14    7.76    0.39 
  -2  -8 -14    0.09    0.20 
  -1  -8 -14   21.85    0.56 
   0  -8 -14    1.73    0.22 
   1  -8 -14   18.51    0.47 
   2  -8 -14   19.91    0.48 
   3  -8 -14   19.39    0.46 
   4  -8 -14   57.71    0.89 
   5  -8 -14    0.10    0.11 
   6  -8 -14   14.76    0.35 
   7  -8 -14   10.67    0.54 
   8  -8 -14    8.48    0.49 
   9  -8 -14    0.66    0.17 
  10  -8 -14   29.41    0.75 
  11  -8 -14    1.72    0.30 
  12  -8 -14   27.29    0.68 
  13  -8 -14    1.16    0.22 
  14  -8 -14   10.23    0.84 
  15  -8 -14    0.58    0.43 
  16  -8 -14    6.34    0.92 
  -7  -7 -14    1.38    0.47 
  -6  -7 -14    3.66    0.37 
  -5  -7 -14    4.13    0.36 
  -4  -7 -14   13.03    0.81 
  -3  -7 -14    1.45    0.24 
  -2  -7 -14   20.62    0.56 
  -1  -7 -14    0.24    0.11 
   0  -7 -14    3.19    0.25 
   1  -7 -14    5.45    0.27 
   2  -7 -14    9.95    0.34 
   3  -7 -14   14.20    0.39 
   4  -7 -14    7.10    0.29 
   5  -7 -14   25.71    0.52 
   6  -7 -14   -0.09    0.09 
   7  -7 -14   12.97    0.48 
   8  -7 -14    0.04    0.14 
   9  -7 -14   23.38    0.77 
  10  -7 -14    0.00    0.14 
  11  -7 -14   46.81    1.17 
  12  -7 -14    1.28    0.25 
  13  -7 -14    9.87    0.45 
  15  -7 -14    2.41    0.50 
  16  -7 -14   16.69    1.12 
  17  -7 -14    9.33    1.05 
  -8  -6 -14    0.47    0.48 
  -6  -6 -14   -0.33    0.34 
  -5  -6 -14   13.15    0.51 
  -4  -6 -14    2.60    0.30 
  -3  -6 -14    6.99    0.37 
  -2  -6 -14   10.28    0.40 
  -1  -6 -14   18.51    0.42 
   0  -6 -14    6.84    0.30 
   1  -6 -14    1.81    0.21 
   2  -6 -14    0.40    0.11 
   3  -6 -14    3.83    0.24 
   4  -6 -14   44.92    0.98 
   5  -6 -14    7.10    0.28 
   6  -6 -14   16.68    0.40 
   7  -6 -14   -0.13    0.10 
   8  -6 -14   18.65    0.53 
   9  -6 -14    0.11    0.14 
  10  -6 -14   10.48    0.43 
  11  -6 -14    4.09    0.33 
  12  -6 -14   29.43    0.88 
  13  -6 -14    2.36    0.36 
  14  -6 -14   22.91    1.10 
  15  -6 -14    0.69    0.58 
  16  -6 -14    4.40    0.84 
  17  -6 -14    8.06    0.81 
  -7  -5 -14   -0.04    0.20 
  -6  -5 -14   16.82    0.95 
  -5  -5 -14    0.43    0.16 
  -4  -5 -14   26.04    0.66 
  -3  -5 -14   -0.18    0.17 
  -2  -5 -14   45.04    0.70 
  -1  -5 -14    1.43    0.21 
   0  -5 -14    8.11    0.33 
   1  -5 -14    3.28    0.23 
   2  -5 -14    8.34    0.31 
   3  -5 -14    0.43    0.10 
   4  -5 -14   15.11    0.39 
   5  -5 -14   -0.09    0.09 
   6  -5 -14    8.46    0.28 
   7  -5 -14    2.21    0.19 
   8  -5 -14    3.79    0.29 
   9  -5 -14    7.96    0.36 
  10  -5 -14    0.52    0.16 
  11  -5 -14    0.25    0.15 
  12  -5 -14    1.05    0.23 
  13  -5 -14    0.81    0.21 
  14  -5 -14    1.65    0.40 
  15  -5 -14    0.04    0.42 
  16  -5 -14    4.36    0.81 
  17  -5 -14    3.41    0.51 
  -8  -4 -14    0.45    0.25 
  -7  -4 -14   14.28    0.78 
  -6  -4 -14    0.46    0.38 
  -5  -4 -14    7.50    0.40 
  -4  -4 -14    4.15    0.33 
  -2  -4 -14    0.45    0.11 
  -1  -4 -14   27.71    0.60 
   0  -4 -14    1.42    0.20 
   1  -4 -14   10.51    0.35 
   2  -4 -14   21.87    0.49 
   3  -4 -14    6.66    0.28 
   4  -4 -14    1.42    0.18 
   5  -4 -14   32.23    0.54 
   6  -4 -14    3.12    0.19 
   7  -4 -14    3.03    0.20 
   8  -4 -14    3.71    0.28 
   9  -4 -14    0.16    0.13 
  10  -4 -14   11.52    0.42 
  11  -4 -14    0.15    0.14 
  12  -4 -14    2.11    0.30 
  14  -4 -14    0.67    0.35 
  15  -4 -14    6.85    0.79 
  16  -4 -14    3.42    0.88 
  17  -4 -14   14.91    0.76 
  -8  -3 -14    4.07    0.52 
  -5  -3 -14    1.00    0.19 
  -4  -3 -14   16.33    0.52 
  -2  -3 -14   38.63    0.64 
  -1  -3 -14    8.25    0.33 
   0  -3 -14    8.52    0.33 
   1  -3 -14    4.50    0.25 
   2  -3 -14   40.09    0.71 
   3  -3 -14    0.37    0.11 
   4  -3 -14    1.09    0.18 
   5  -3 -14    1.44    0.14 
   6  -3 -14    6.15    0.23 
   7  -3 -14    3.64    0.21 
   8  -3 -14    5.32    0.30 
   9  -3 -14   21.89    0.55 
  10  -3 -14    2.55    0.27 
  11  -3 -14    0.70    0.16 
  12  -3 -14    5.79    0.35 
  13  -3 -14    7.89    0.71 
  15  -3 -14    0.58    0.36 
  16  -3 -14    9.01    0.61 
  17  -3 -14    2.56    0.45 
  -8  -2 -14    4.24    0.48 
  -7  -2 -14    0.41    0.40 
  -5  -2 -14   15.89    0.77 
  -4  -2 -14   12.01    0.57 
  -3  -2 -14   22.84    0.93 
  -2  -2 -14   30.74    0.56 
  -1  -2 -14   21.64    0.52 
   0  -2 -14   12.26    0.38 
   1  -2 -14   17.69    0.45 
   2  -2 -14   14.51    0.35 
   3  -2 -14    5.29    0.25 
   4  -2 -14   57.44    0.88 
   5  -2 -14    0.14    0.09 
   6  -2 -14   20.75    0.40 
   7  -2 -14    0.12    0.11 
   8  -2 -14  103.69    1.15 
   9  -2 -14   -0.11    0.12 
  10  -2 -14   39.11    0.75 
  11  -2 -14    0.07    0.14 
  12  -2 -14   52.76    0.93 
  13  -2 -14    1.54    0.35 
  14  -2 -14   12.25    1.15 
  15  -2 -14    0.03    0.36 
  16  -2 -14    8.36    0.62 
  17  -2 -14    9.37    0.97 
  -8  -1 -14    0.30    0.25 
  -6  -1 -14    2.28    0.33 
  -5  -1 -14    2.35    0.61 
  -4  -1 -14    1.49    0.32 
  -3  -1 -14   16.23    0.73 
  -2  -1 -14    2.85    0.25 
  -1  -1 -14    0.51    0.12 
   0  -1 -14    0.48    0.12 
   1  -1 -14   20.09    0.48 
   2  -1 -14    5.97    0.24 
   3  -1 -14   29.29    0.52 
   4  -1 -14    0.30    0.10 
   5  -1 -14   50.39    0.68 
   6  -1 -14    0.92    0.13 
   7  -1 -14   19.62    0.38 
   8  -1 -14    2.97    0.20 
   9  -1 -14   69.90    1.10 
  10  -1 -14    1.84    0.23 
  11  -1 -14   61.03    1.02 
  12  -1 -14    0.40    0.17 
  13  -1 -14   31.67    1.16 
  14  -1 -14    0.22    0.34 
  15  -1 -14    7.75    0.64 
  16  -1 -14    0.39    0.30 
  17  -1 -14    3.47    0.51 
  18  -1 -14    0.72    0.61 
  -8   0 -14    0.54    0.24 
  -6   0 -14    0.47    0.18 
  -5   0 -14   -0.17    0.17 
  -4   0 -14    0.39    0.18 
  -3   0 -14   -0.02    0.17 
  -2   0 -14   15.59    0.45 
  -1   0 -14   -0.06    0.10 
   0   0 -14    0.16    0.10 
   1   0 -14   -0.10    0.10 
   2   0 -14   33.52    0.64 
   3   0 -14    0.13    0.10 
   4   0 -14   18.64    0.38 
   5   0 -14   -0.12    0.08 
   6   0 -14   89.60    1.04 
   7   0 -14   -0.05    0.09 
   8   0 -14   29.59    0.64 
   9   0 -14   -0.08    0.13 
  10   0 -14   27.60    0.62 
  11   0 -14   -0.08    0.14 
  12   0 -14   60.11    1.60 
  13   0 -14   -0.31    0.27 
  14   0 -14   18.38    0.91 
  15   0 -14    0.32    0.39 
  16   0 -14    0.19    0.28 
  17   0 -14    0.13    0.47 
  -7   1 -14    1.32    0.39 
  -6   1 -14    2.18    0.29 
  -5   1 -14    2.42    0.34 
  -4   1 -14    0.84    0.19 
  -3   1 -14   17.07    0.91 
  -2   1 -14    2.99    0.24 
  -1   1 -14    0.49    0.12 
   0   1 -14    0.29    0.11 
   1   1 -14   21.09    0.49 
   2   1 -14    6.11    0.27 
   3   1 -14   28.52    0.57 
   4   1 -14    0.03    0.09 
   5   1 -14   49.66    0.69 
   6   1 -14    0.90    0.11 
   7   1 -14   19.54    0.39 
   8   1 -14    2.94    0.27 
   9   1 -14   67.94    1.09 
  10   1 -14    1.58    0.22 
  11   1 -14   61.81    1.01 
  12   1 -14    0.27    0.28 
  13   1 -14   31.76    1.15 
  14   1 -14    0.30    0.31 
  15   1 -14    8.26    0.60 
  16   1 -14    0.45    0.29 
  17   1 -14    2.19    0.57 
  -6   2 -14    0.02    0.18 
  -5   2 -14   16.25    0.57 
  -4   2 -14   12.35    0.57 
  -2   2 -14   30.35    0.66 
  -1   2 -14   21.63    0.53 
   0   2 -14   11.37    0.37 
   1   2 -14   17.29    0.45 
   2   2 -14   14.88    0.41 
   3   2 -14    5.17    0.26 
   4   2 -14   57.92    0.77 
   5   2 -14    0.06    0.09 
   6   2 -14   21.28    0.41 
   7   2 -14    0.05    0.09 
   8   2 -14  105.64    1.49 
   9   2 -14    0.06    0.13 
  10   2 -14   37.97    0.74 
  11   2 -14   -0.23    0.14 
  12   2 -14   54.04    1.49 
  13   2 -14    1.37    0.33 
  14   2 -14   14.42    0.83 
  15   2 -14   -0.07    0.26 
  16   2 -14    9.43    0.67 
  -7   3 -14    2.62    0.45 
  -6   3 -14   15.55    0.76 
  -5   3 -14    0.99    0.25 
  -4   3 -14   17.82    0.69 
  -3   3 -14    5.82    0.40 
  -2   3 -14   39.14    0.77 
  -1   3 -14    7.82    0.33 
   0   3 -14    9.08    0.34 
   1   3 -14    4.16    0.25 
   2   3 -14   39.66    0.73 
   3   3 -14    0.52    0.13 
   4   3 -14    0.95    0.13 
   5   3 -14    1.48    0.16 
   6   3 -14    6.08    0.24 
   7   3 -14    2.96    0.26 
   8   3 -14    5.51    0.31 
   9   3 -14   21.80    0.54 
  10   3 -14    2.60    0.28 
  11   3 -14    0.71    0.17 
  12   3 -14    6.67    0.61 
  13   3 -14    8.70    0.66 
  14   3 -14    0.86    0.26 
  15   3 -14    0.32    0.27 
  16   3 -14    9.02    0.91 
  -7   4 -14   14.74    0.70 
  -5   4 -14    7.00    0.49 
  -4   4 -14    4.52    0.41 
  -3   4 -14   57.52    1.02 
  -2   4 -14    0.31    0.13 
  -1   4 -14   28.33    0.62 
   0   4 -14    1.00    0.16 
   1   4 -14   10.22    0.36 
   2   4 -14   22.37    0.52 
   3   4 -14    6.16    0.28 
   4   4 -14    1.09    0.13 
   5   4 -14   31.90    0.53 
   6   4 -14    3.21    0.21 
   7   4 -14    3.30    0.27 
   8   4 -14    3.48    0.29 
   9   4 -14    0.55    0.16 
  10   4 -14   11.91    0.42 
  11   4 -14   -0.02    0.25 
  12   4 -14    2.27    0.54 
  13   4 -14    3.68    0.45 
  14   4 -14   -0.17    0.24 
  15   4 -14    6.15    0.54 
  -5   5 -14    0.23    0.20 
  -4   5 -14   24.81    0.67 
  -3   5 -14    0.19    0.17 
  -2   5 -14   43.84    0.96 
  -1   5 -14    1.11    0.18 
   0   5 -14    8.52    0.35 
   1   5 -14    3.05    0.25 
   2   5 -14    8.47    0.33 
   3   5 -14    0.20    0.11 
   4   5 -14   14.42    0.41 
   5   5 -14   -0.17    0.09 
   6   5 -14    8.75    0.37 
   7   5 -14    1.49    0.26 
   8   5 -14    3.49    0.30 
   9   5 -14    7.88    0.37 
  10   5 -14    0.59    0.17 
  11   5 -14   -0.04    0.20 
  12   5 -14   -0.05    0.26 
  13   5 -14    0.43    0.30 
  14   5 -14    0.63    0.26 
  15   5 -14    0.31    0.28 
  -5   6 -14   13.12    0.64 
  -3   6 -14    6.95    0.47 
  -1   6 -14   17.97    0.50 
   0   6 -14    6.84    0.33 
   1   6 -14    1.75    0.22 
   2   6 -14    0.60    0.12 
   3   6 -14    3.78    0.27 
   4   6 -14   43.74    0.78 
   5   6 -14    6.86    0.31 
   6   6 -14   16.15    0.65 
   7   6 -14    0.09    0.14 
   8   6 -14   18.93    0.52 
   9   6 -14    0.26    0.15 
  10   6 -14   11.68    0.43 
  11   6 -14    4.52    0.44 
  12   6 -14   28.59    1.05 
  13   6 -14    1.78    0.38 
  14   6 -14   24.55    0.80 
  15   6 -14    0.56    0.46 
  -6   7 -14    3.46    0.48 
  -5   7 -14    4.35    0.57 
  -4   7 -14   12.56    0.48 
  -3   7 -14    1.34    0.22 
  -2   7 -14   19.29    0.75 
  -1   7 -14   -0.11    0.12 
   0   7 -14    3.54    0.28 
   1   7 -14    5.47    0.30 
   2   7 -14    9.76    0.37 
   3   7 -14   14.32    0.43 
   4   7 -14    7.06    0.31 
   5   7 -14   25.86    0.83 
   6   7 -14    0.12    0.18 
   7   7 -14   12.22    0.56 
   8   7 -14    0.27    0.20 
   9   7 -14   24.35    0.77 
  12   7 -14    0.88    0.45 
  13   7 -14    7.85    1.06 
  14   7 -14    8.33    0.87 
  17   7 -14   10.14    1.14 
  -6   8 -14    0.50    0.27 
  -4   8 -14    5.71    0.37 
  -3   8 -14    7.92    0.42 
  -2   8 -14   -0.09    0.16 
   0   8 -14    1.67    0.24 
   1   8 -14   18.41    0.51 
   2   8 -14   19.66    0.52 
   3   8 -14   18.06    0.50 
   4   8 -14   55.71    1.37 
   5   8 -14   -0.31    0.17 
   6   8 -14   14.27    0.63 
   7   8 -14   10.64    0.57 
   8   8 -14    8.22    0.51 
   9   8 -14    1.78    0.39 
  10   8 -14   31.61    1.34 
  13   8 -14    1.56    0.46 
  14   8 -14   10.91    0.97 
  17   8 -14    9.66    1.13 
  -5   9 -14   -0.43    0.24 
  -4   9 -14    0.59    0.18 
  -3   9 -14   10.03    0.53 
  -2   9 -14    1.23    0.22 
  -1   9 -14   35.85    0.78 
   0   9 -14    0.29    0.14 
   1   9 -14   26.93    0.63 
   2   9 -14    0.06    0.13 
   3   9 -14   25.54    0.88 
   4   9 -14    8.67    0.53 
   5   9 -14  108.17    2.16 
   6   9 -14    4.50    0.43 
   7   9 -14   59.14    1.38 
   8   9 -14    1.03    0.25 
   9   9 -14   59.26    1.36 
  11   9 -14   26.58    1.25 
  13   9 -14   25.89    1.26 
  14   9 -14   -0.08    0.42 
  16   9 -14    1.29    0.95 
  -5  10 -14    0.81    0.27 
  -4  10 -14    0.37    0.17 
  -3  10 -14    6.74    0.39 
  -2  10 -14   11.41    0.50 
  -1  10 -14    3.55    0.31 
   1  10 -14    2.81    0.28 
   2  10 -14   43.84    0.84 
   3  10 -14    9.06    0.58 
   4  10 -14   36.13    1.08 
   5  10 -14    1.52    0.40 
   6  10 -14   31.91    0.97 
   7  10 -14   -0.11    0.21 
   8  10 -14   19.48    0.75 
   9  10 -14    0.65    0.31 
  11  10 -14    0.92    0.57 
  12  10 -14    8.01    0.85 
  13  10 -14    0.61    0.42 
  16  10 -14    9.30    1.07 
  -5  11 -14    0.36    0.27 
  -4  11 -14    9.33    0.68 
  -3  11 -14   -0.10    0.21 
  -2  11 -14   13.57    0.55 
  -1  11 -14    4.96    0.34 
   0  11 -14    8.21    0.38 
   1  11 -14    8.23    0.57 
   2  11 -14    4.85    0.48 
   3  11 -14    9.75    0.61 
   4  11 -14    0.90    0.27 
   5  11 -14   20.02    0.80 
   6  11 -14    0.66    0.25 
   7  11 -14   12.00    0.64 
   8  11 -14    1.62    0.43 
  10  11 -14   -0.14    0.56 
  11  11 -14   26.35    1.47 
  12  11 -14    1.24    0.40 
  13  11 -14    3.28    0.77 
  16  11 -14    5.25    0.98 
  -5  12 -14   22.31    1.23 
  -4  12 -14    0.76    0.31 
  -3  12 -14    7.54    0.54 
  -2  12 -14    2.20    0.27 
  -1  12 -14   21.32    1.25 
   0  12 -14    5.01    0.52 
   1  12 -14   26.72    1.25 
   2  12 -14    1.10    0.29 
   3  12 -14   10.51    0.62 
   4  12 -14   28.37    0.97 
   5  12 -14    1.50    0.29 
   6  12 -14    6.47    0.53 
   7  12 -14   -0.04    0.24 
   8  12 -14   24.22    0.87 
  11  12 -14    0.16    0.36 
  12  12 -14   18.16    1.10 
  15  12 -14   -0.98    0.49 
  -5  13 -14    0.43    0.32 
  -4  13 -14   39.77    1.23 
  -3  13 -14    4.89    0.81 
  -2  13 -14   23.49    0.66 
  -1  13 -14   -0.07    0.25 
   0  13 -14   10.05    0.66 
   1  13 -14    0.20    0.25 
   3  13 -14    9.66    0.64 
   4  13 -14   10.01    0.63 
   5  13 -14    0.34    0.24 
   6  13 -14    3.23    0.49 
   7  13 -14    0.13    0.26 
   8  13 -14    0.43    0.33 
  10  13 -14    0.53    0.38 
  11  13 -14    1.29    0.45 
  12  13 -14    0.89    0.43 
  15  13 -14    2.69    0.63 
  -2  14 -14    0.43    0.29 
  -1  14 -14   18.77    0.89 
   0  14 -14   -0.11    0.25 
   1  14 -14   12.44    0.73 
   2  14 -14   18.13    0.83 
   3  14 -14    3.52    0.62 
   4  14 -14    5.56    0.54 
   5  14 -14    4.66    0.54 
   6  14 -14    4.24    0.53 
   7  14 -14    0.20    0.29 
   9  14 -14    0.60    0.67 
  10  14 -14    1.85    0.49 
  11  14 -14   -0.72    0.37 
  12  14 -14    6.50    0.91 
  -3  15 -14    0.07    0.30 
  -2  15 -14   38.51    1.37 
  -1  15 -14    3.17    0.55 
   0  15 -14   11.38    0.72 
   2  15 -14   12.01    0.72 
   3  15 -14   -0.44    0.24 
   4  15 -14   23.87    1.06 
   5  15 -14    7.70    0.62 
   6  15 -14    2.14    0.50 
   7  15 -14   -0.01    0.29 
   9  15 -14   10.25    0.84 
  10  15 -14   -0.05    0.38 
  11  15 -14    0.04    0.42 
  -3  16 -14    9.07    0.77 
  -1  16 -14    5.15    0.63 
   0  16 -14    1.41    0.36 
   1  16 -14   12.85    0.78 
   3  16 -14   11.73    0.73 
   4  16 -14    6.45    0.63 
   5  16 -14    2.35    0.52 
   6  16 -14    0.74    0.32 
   7  16 -14    2.66    0.65 
   9  16 -14    5.85    0.79 
  10  16 -14    3.87    0.74 
  11  16 -14    0.30    0.41 
  -3  17 -14    8.86    0.81 
  -2  17 -14    3.91    0.62 
  -1  17 -14   16.33    0.90 
   0  17 -14   11.86    0.80 
   1  17 -14   12.79    0.80 
   2  17 -14    1.42    0.36 
   4  17 -14    0.48    0.32 
   5  17 -14   22.51    0.97 
   6  17 -14    1.40    0.37 
   9  17 -14   40.69    1.66 
  10  17 -14   -0.26    0.42 
  11  17 -14   38.09    1.65 
  -2  18 -14    1.38    0.38 
  -1  18 -14    2.33    0.47 
   0  18 -14    1.09    0.39 
   1  18 -14    0.44    0.35 
   2  18 -14    9.34    0.77 
   3  18 -14    4.06    0.63 
   5  18 -14    0.12    0.34 
   6  18 -14    9.34    0.78 
   8  18 -14   20.29    1.22 
   9  18 -14    3.81    0.86 
  10  18 -14   21.34    1.30 
  11  18 -14    0.20    0.63 
   0  19 -14    1.01    0.40 
   1  19 -14    8.92    0.81 
   2  19 -14   -0.30    0.35 
   3  19 -14   25.00    1.09 
   4  19 -14   10.37    0.81 
   8  19 -14    0.08    0.46 
   9  19 -14   41.68    1.71 
  10  19 -14   -0.66    0.50 
   1  20 -14    8.09    0.84 
   2  20 -14   11.33    0.89 
   3  20 -14    0.48    0.41 
   4  20 -14   10.11    0.84 
   5  20 -14    7.84    0.82 
   0 -21 -13    3.14    0.59 
   1 -21 -13   16.00    0.81 
   2 -21 -13   25.91    0.99 
  -1 -20 -13    1.85    0.37 
   0 -20 -13    2.69    0.54 
   1 -20 -13   30.72    1.01 
   2 -20 -13    5.52    0.63 
  10 -20 -13    3.05    0.78 
  -3 -19 -13    1.66    0.36 
  -2 -19 -13    3.50    0.59 
  -1 -19 -13    2.89    0.54 
   0 -19 -13    3.33    0.53 
   1 -19 -13    4.85    0.85 
   2 -19 -13   10.08    0.63 
   3 -19 -13    0.49    0.29 
   9 -19 -13   -0.44    0.35 
  10 -19 -13   21.61    1.29 
  -4 -18 -13    2.43    0.56 
  -3 -18 -13   11.04    0.69 
  -2 -18 -13   -0.17    0.26 
  -1 -18 -13    2.62    0.51 
   1 -18 -13   19.96    0.79 
   2 -18 -13    4.28    0.60 
   3 -18 -13   14.60    0.69 
   9 -18 -13   29.67    1.28 
  10 -18 -13    0.60    0.39 
  12 -18 -13   -0.33    0.44 
  -4 -17 -13    0.17    0.25 
  -3 -17 -13    6.37    0.58 
  -2 -17 -13    5.02    0.51 
  -1 -17 -13    5.90    0.56 
   0 -17 -13    9.78    0.60 
   2 -17 -13   18.18    0.72 
   3 -17 -13   31.04    0.91 
  10 -17 -13   29.74    1.27 
  12 -17 -13    4.65    0.84 
  -5 -16 -13    0.89    0.28 
  -4 -16 -13   15.52    0.65 
  -3 -16 -13    5.91    0.46 
  -2 -16 -13    9.87    0.49 
  -1 -16 -13    2.41    0.32 
   0 -16 -13   10.88    0.58 
   1 -16 -13   12.77    0.61 
   2 -16 -13   44.41    1.12 
   3 -16 -13    9.25    0.52 
   4 -16 -13   12.59    0.58 
   8 -16 -13    6.43    0.73 
   9 -16 -13    6.44    0.73 
  10 -16 -13    1.07    0.36 
  11 -16 -13   21.52    1.13 
  12 -16 -13    1.73    0.47 
  13 -16 -13   15.38    1.05 
  14 -16 -13    0.66    0.45 
  -6 -15 -13    0.36    0.53 
  -5 -15 -13   11.63    0.56 
  -4 -15 -13    5.08    0.54 
  -3 -15 -13   20.36    0.64 
  -2 -15 -13    0.70    0.40 
  -1 -15 -13    2.05    0.44 
   0 -15 -13    8.94    0.53 
   1 -15 -13   12.66    0.60 
   2 -15 -13    2.55    0.27 
   3 -15 -13   18.46    0.67 
   4 -15 -13   14.08    0.58 
   9 -15 -13    0.38    0.31 
  10 -15 -13   17.98    0.98 
  11 -15 -13    1.14    0.38 
  12 -15 -13    6.60    0.78 
  13 -15 -13   -0.75    0.35 
  14 -15 -13    8.67    0.93 
  -6 -14 -13   17.65    0.66 
  -5 -14 -13    0.19    0.21 
  -4 -14 -13   30.15    0.77 
  -3 -14 -13    0.98    0.26 
  -2 -14 -13   33.68    0.76 
  -1 -14 -13    1.42    0.39 
   0 -14 -13   24.56    0.81 
   1 -14 -13    0.44    0.21 
   2 -14 -13   37.48    0.73 
   3 -14 -13    6.07    0.43 
   4 -14 -13   28.96    0.79 
   5 -14 -13    0.34    0.25 
   9 -14 -13    2.89    0.58 
  10 -14 -13    5.97    0.80 
  11 -14 -13    0.58    0.34 
  12 -14 -13    0.17    0.35 
  13 -14 -13    3.53    0.73 
  14 -14 -13    0.89    0.46 
  15 -14 -13    1.21    0.50 
  -7 -13 -13    4.66    0.49 
  -6 -13 -13   -0.11    0.22 
  -5 -13 -13   28.76    0.77 
  -4 -13 -13    1.83    0.30 
  -3 -13 -13   18.54    0.86 
  -2 -13 -13    0.30    0.18 
  -1 -13 -13   26.71    0.64 
   0 -13 -13    6.68    0.46 
   1 -13 -13   57.56    1.29 
   2 -13 -13    2.26    0.25 
   3 -13 -13   34.69    0.67 
   4 -13 -13    2.72    0.36 
   5 -13 -13    4.47    0.38 
   7 -13 -13    2.39    0.58 
   8 -13 -13   -0.35    0.45 
   9 -13 -13   -0.28    0.28 
  10 -13 -13    9.41    0.73 
  12 -13 -13    0.32    0.37 
  13 -13 -13    1.39    0.43 
  14 -13 -13    0.23    0.41 
  15 -13 -13    1.00    0.49 
  -7 -12 -13    0.28    0.46 
  -6 -12 -13    5.84    0.46 
  -5 -12 -13    0.64    0.21 
  -4 -12 -13   19.28    0.60 
  -3 -12 -13    0.46    0.19 
  -2 -12 -13   26.47    1.02 
  -1 -12 -13    0.00    0.15 
   0 -12 -13   11.79    0.42 
   1 -12 -13    0.30    0.13 
   2 -12 -13   56.69    0.92 
   3 -12 -13    3.36    0.25 
   4 -12 -13   24.71    0.70 
   5 -12 -13    1.55    0.30 
   7 -12 -13    1.30    0.31 
   8 -12 -13    1.01    0.28 
   9 -12 -13    1.11    0.39 
  10 -12 -13   -0.03    0.28 
  11 -12 -13    3.50    0.62 
  12 -12 -13    0.96    0.44 
  13 -12 -13    6.07    0.72 
  14 -12 -13    3.48    0.74 
  15 -12 -13    3.61    0.85 
  16 -12 -13    0.35    0.49 
  -8 -11 -13    1.89    0.56 
  -7 -11 -13   13.32    0.59 
  -6 -11 -13   14.97    0.57 
  -5 -11 -13    9.67    0.60 
  -4 -11 -13    1.52    0.42 
  -3 -11 -13   20.28    0.58 
  -2 -11 -13    6.53    0.37 
  -1 -11 -13   10.75    0.36 
   0 -11 -13   26.82    0.61 
   1 -11 -13   15.11    0.43 
   2 -11 -13   37.33    0.70 
   3 -11 -13   23.87    0.53 
   4 -11 -13    8.12    0.31 
   5 -11 -13    6.98    0.37 
   6 -11 -13   31.58    0.88 
   7 -11 -13    8.94    0.66 
   9 -11 -13    9.57    0.66 
  11 -11 -13    0.46    0.28 
  12 -11 -13    9.25    0.76 
  13 -11 -13   -0.20    0.39 
  14 -11 -13   10.57    0.90 
  15 -11 -13    0.66    0.42 
  16 -11 -13   18.31    1.15 
  -8 -10 -13    1.38    0.52 
  -7 -10 -13    3.20    0.74 
  -6 -10 -13    1.08    0.21 
  -5 -10 -13    0.68    0.41 
  -4 -10 -13    1.02    0.20 
  -3 -10 -13    3.95    0.37 
  -2 -10 -13    0.83    0.17 
  -1 -10 -13    9.37    0.31 
   0 -10 -13    9.38    0.30 
   1 -10 -13   18.84    0.47 
   2 -10 -13    5.54    0.27 
   3 -10 -13   36.19    0.66 
   4 -10 -13    0.04    0.10 
   5 -10 -13   28.97    0.55 
   6 -10 -13    0.60    0.28 
   7 -10 -13   33.23    1.12 
   8 -10 -13    0.17    0.24 
   9 -10 -13   38.20    1.26 
  10 -10 -13    3.34    0.54 
  12 -10 -13    0.35    0.31 
  13 -10 -13   14.04    0.89 
  14 -10 -13   -0.26    0.34 
  15 -10 -13    5.33    0.79 
  16 -10 -13    0.31    0.46 
  -8  -9 -13    1.18    0.48 
  -7  -9 -13    0.93    0.41 
  -6  -9 -13    0.46    0.17 
  -5  -9 -13    1.80    0.29 
  -4  -9 -13    0.49    0.19 
  -3  -9 -13    0.36    0.17 
  -2  -9 -13   -0.01    0.14 
  -1  -9 -13    5.84    0.32 
   0  -9 -13    1.74    0.17 
   1  -9 -13    2.47    0.22 
   2  -9 -13   21.94    0.49 
   3  -9 -13   12.57    0.36 
   4  -9 -13   17.98    0.42 
   5  -9 -13    0.04    0.10 
   6  -9 -13   24.22    0.51 
   7  -9 -13   -0.42    0.21 
   8  -9 -13   37.04    1.21 
   9  -9 -13    0.65    0.26 
  10  -9 -13   38.16    1.26 
  11  -9 -13    0.08    0.26 
  12  -9 -13    1.01    0.37 
  13  -9 -13    0.38    0.32 
  14  -9 -13   14.80    0.99 
  15  -9 -13   -0.05    0.36 
  16  -9 -13   19.20    1.12 
  17  -9 -13    0.75    0.52 
  -8  -8 -13   10.49    0.92 
  -7  -8 -13    0.12    0.38 
  -6  -8 -13    1.39    0.22 
  -5  -8 -13    1.08    0.27 
  -4  -8 -13   10.72    0.53 
  -3  -8 -13    1.02    0.21 
  -2  -8 -13    4.25    0.23 
  -1  -8 -13    8.01    0.34 
   0  -8 -13    5.66    0.27 
   1  -8 -13   21.17    0.49 
   2  -8 -13   35.36    0.64 
   3  -8 -13   28.04    0.55 
   4  -8 -13   21.18    0.46 
   5  -8 -13   35.90    0.62 
   6  -8 -13    2.07    0.18 
   7  -8 -13   51.82    0.93 
   8  -8 -13    0.33    0.24 
   9  -8 -13   60.63    1.62 
  10  -8 -13    1.49    0.32 
  11  -8 -13   63.77    1.70 
  12  -8 -13    0.34    0.28 
  13  -8 -13   27.43    1.16 
  14  -8 -13   -0.43    0.33 
  16  -8 -13    0.38    0.43 
  17  -8 -13   30.12    1.83 
  -7  -7 -13    9.17    0.53 
  -6  -7 -13    0.42    0.17 
  -5  -7 -13    6.36    0.37 
  -4  -7 -13    0.46    0.18 
  -3  -7 -13    8.95    0.38 
  -2  -7 -13    9.68    0.31 
  -1  -7 -13   18.73    0.50 
   0  -7 -13    3.85    0.24 
   1  -7 -13   16.15    0.41 
   2  -7 -13    1.94    0.19 
   3  -7 -13   26.61    0.46 
   4  -7 -13   36.14    0.55 
   5  -7 -13    1.05    0.15 
   6  -7 -13   26.88    0.45 
   7  -7 -13   25.30    0.43 
   8  -7 -13   10.27    0.39 
   9  -7 -13   -0.02    0.12 
  10  -7 -13   28.01    1.05 
  11  -7 -13    0.96    0.30 
  12  -7 -13   12.67    0.79 
  13  -7 -13    4.19    0.76 
  14  -7 -13   29.02    1.17 
  15  -7 -13    0.11    0.36 
  16  -7 -13   18.56    0.86 
  17  -7 -13    9.08    0.68 
  -9  -6 -13    0.36    0.50 
  -8  -6 -13   12.04    0.88 
  -7  -6 -13    0.50    0.18 
  -6  -6 -13   10.00    0.47 
  -5  -6 -13    1.63    0.25 
  -4  -6 -13   49.85    1.47 
  -3  -6 -13    1.91    0.25 
  -2  -6 -13   20.72    0.45 
  -1  -6 -13    0.15    0.10 
   0  -6 -13   27.47    0.57 
   1  -6 -13   -0.02    0.09 
   2  -6 -13   32.62    0.60 
   3  -6 -13    6.52    0.23 
   4  -6 -13   29.34    0.55 
   5  -6 -13    0.52    0.10 
   6  -6 -13    9.84    0.30 
   7  -6 -13    2.09    0.18 
   8  -6 -13    0.19    0.13 
   9  -6 -13    5.27    0.31 
  10  -6 -13    2.69    0.27 
  11  -6 -13    6.91    0.35 
  12  -6 -13    2.61    0.30 
  13  -6 -13    0.30    0.17 
  15  -6 -13    8.91    0.81 
  16  -6 -13   19.71    0.83 
  17  -6 -13    1.49    0.38 
  18  -6 -13    3.56    0.96 
  -8  -5 -13    0.83    0.43 
  -7  -5 -13   29.93    0.76 
  -6  -5 -13    3.77    0.46 
  -5  -5 -13   40.23    0.83 
  -4  -5 -13    0.88    0.18 
  -3  -5 -13   46.41    0.72 
  -2  -5 -13    0.27    0.13 
  -1  -5 -13   14.62    0.35 
   0  -5 -13    2.77    0.21 
   1  -5 -13   31.59    0.60 
   2  -5 -13    4.73    0.23 
   3  -5 -13   22.86    0.38 
   4  -5 -13   17.67    0.40 
   5  -5 -13    4.79    0.20 
   6  -5 -13   17.09    0.35 
   7  -5 -13    4.59    0.21 
   8  -5 -13    2.68    0.25 
   9  -5 -13    1.34    0.21 
  10  -5 -13    8.62    0.37 
  11  -5 -13    1.46    0.22 
  12  -5 -13    1.04    0.18 
  13  -5 -13   -0.12    0.17 
  14  -5 -13    2.53    0.61 
  15  -5 -13    8.52    0.65 
  16  -5 -13    3.49    0.54 
  17  -5 -13    0.86    0.47 
  18  -5 -13    0.11    0.50 
  -7  -4 -13    2.44    0.30 
  -5  -4 -13    0.25    0.14 
  -4  -4 -13   27.89    0.66 
  -3  -4 -13    8.26    0.29 
  -2  -4 -13   38.14    0.75 
  -1  -4 -13   19.94    0.41 
   0  -4 -13   32.22    0.62 
   1  -4 -13    0.07    0.09 
   2  -4 -13    8.66    0.26 
   3  -4 -13    2.95    0.18 
   4  -4 -13   15.41    0.37 
   5  -4 -13    0.60    0.12 
   6  -4 -13    0.73    0.11 
   7  -4 -13    0.18    0.09 
   8  -4 -13    8.84    0.35 
   9  -4 -13    0.15    0.12 
  10  -4 -13    0.61    0.14 
  11  -4 -13    2.28    0.27 
  12  -4 -13    0.93    0.17 
  13  -4 -13    1.38    0.25 
  14  -4 -13   -0.22    0.31 
  15  -4 -13   -0.13    0.31 
  16  -4 -13   17.40    0.73 
  17  -4 -13    1.15    0.35 
  -8  -3 -13   -0.46    0.42 
  -7  -3 -13    6.96    0.50 
  -6  -3 -13    0.32    0.22 
  -5  -3 -13   56.15    1.14 
  -4  -3 -13    0.95    0.17 
  -3  -3 -13   44.97    0.69 
  -2  -3 -13   10.42    0.38 
  -1  -3 -13    2.85    0.19 
   0  -3 -13    5.13    0.25 
   1  -3 -13   44.17    0.74 
   2  -3 -13   32.27    0.47 
   3  -3 -13   59.16    0.78 
   4  -3 -13   14.37    0.35 
   5  -3 -13    7.09    0.23 
   6  -3 -13    3.21    0.18 
   7  -3 -13    2.40    0.18 
   8  -3 -13   13.71    0.30 
   9  -3 -13   15.57    0.44 
  10  -3 -13   45.28    0.82 
  11  -3 -13    1.02    0.21 
  12  -3 -13   41.76    0.79 
  13  -3 -13    0.43    0.23 
  14  -3 -13    7.83    0.70 
  15  -3 -13    0.41    0.27 
  16  -3 -13   14.64    0.80 
  17  -3 -13    1.12    0.34 
  -9  -2 -13    0.05    0.40 
  -8  -2 -13    4.90    0.69 
  -7  -2 -13    4.36    0.36 
  -6  -2 -13   17.20    0.57 
  -5  -2 -13    0.59    0.18 
  -4  -2 -13    2.10    0.30 
  -3  -2 -13    0.30    0.11 
  -2  -2 -13   20.45    0.42 
  -1  -2 -13    1.70    0.19 
   0  -2 -13    4.97    0.25 
   1  -2 -13   46.92    0.77 
   2  -2 -13   21.02    0.35 
   3  -2 -13    5.85    0.24 
   4  -2 -13    0.26    0.08 
   5  -2 -13   -0.01    0.07 
   6  -2 -13    0.30    0.08 
   7  -2 -13   31.29    0.64 
   8  -2 -13    5.86    0.22 
   9  -2 -13   25.40    0.57 
  10  -2 -13    4.80    0.29 
  11  -2 -13   33.61    0.67 
  12  -2 -13    3.18    0.29 
  13  -2 -13   14.36    0.61 
  14  -2 -13    0.29    0.23 
  15  -2 -13    8.65    0.56 
  16  -2 -13    0.01    0.27 
  17  -2 -13    8.84    1.02 
  -9  -1 -13    5.37    0.82 
  -8  -1 -13   14.08    0.76 
  -7  -1 -13    2.66    0.32 
  -6  -1 -13    1.87    0.27 
  -5  -1 -13    2.89    0.34 
  -4  -1 -13    0.58    0.12 
  -3  -1 -13   12.83    0.43 
  -2  -1 -13    2.88    0.19 
  -1  -1 -13    1.91    0.20 
   0  -1 -13    3.82    0.23 
   1  -1 -13    3.94    0.22 
   2  -1 -13    4.77    0.20 
   3  -1 -13   12.74    0.34 
   4  -1 -13   10.34    0.27 
   5  -1 -13    0.02    0.08 
   6  -1 -13   22.04    0.41 
   7  -1 -13   22.10    0.39 
   8  -1 -13   88.72    0.99 
   9  -1 -13    0.60    0.13 
  10  -1 -13   37.14    0.70 
  11  -1 -13    0.45    0.14 
  12  -1 -13   48.67    0.84 
  13  -1 -13    2.30    0.38 
  14  -1 -13   19.24    0.91 
  15  -1 -13    5.56    0.53 
  16  -1 -13   10.78    0.62 
  -8   0 -13    0.25    0.37 
  -7   0 -13   -0.10    0.16 
  -6   0 -13   -0.07    0.15 
  -5   0 -13    0.38    0.17 
  -4   0 -13    0.03    0.10 
  -3   0 -13   11.02    0.33 
  -2   0 -13    0.05    0.09 
  -1   0 -13    6.43    0.28 
   0   0 -13    0.09    0.09 
   1   0 -13   38.98    0.51 
   2   0 -13   -0.04    0.07 
   3   0 -13   35.38    0.62 
   4   0 -13   -0.04    0.07 
   5   0 -13   44.38    0.61 
   6   0 -13    0.23    0.11 
   7   0 -13   99.29    1.10 
   8   0 -13    0.07    0.11 
   9   0 -13   67.09    1.05 
  10   0 -13    0.23    0.12 
  11   0 -13   70.05    1.08 
  12   0 -13   -0.01    0.15 
  13   0 -13   42.97    0.99 
  14   0 -13   -0.03    0.30 
  15   0 -13   35.38    0.98 
  16   0 -13    0.15    0.27 
  -7   1 -13    2.68    0.29 
  -6   1 -13    1.93    0.33 
  -5   1 -13    2.95    0.30 
  -4   1 -13    0.61    0.17 
  -3   1 -13   12.33    0.34 
  -2   1 -13    2.60    0.22 
  -1   1 -13    2.13    0.20 
   0   1 -13    3.74    0.23 
   1   1 -13    4.29    0.20 
   2   1 -13    4.85    0.24 
   3   1 -13   12.30    0.34 
   4   1 -13   10.28    0.27 
   5   1 -13    0.02    0.07 
   6   1 -13   22.93    0.40 
   7   1 -13   21.93    0.39 
   8   1 -13   88.07    1.28 
   9   1 -13    0.69    0.16 
  10   1 -13   36.21    0.69 
  11   1 -13    0.41    0.14 
  12   1 -13   48.49    1.37 
  13   1 -13    2.48    0.36 
  14   1 -13   18.78    0.88 
  15   1 -13    4.85    0.52 
  16   1 -13   10.66    0.83 
  18   1 -13   10.65    1.08 
  -7   2 -13    4.67    0.44 
  -6   2 -13   16.43    0.62 
  -5   2 -13    0.54    0.18 
  -4   2 -13    1.59    0.22 
  -3   2 -13    0.44    0.12 
  -2   2 -13   18.78    0.49 
  -1   2 -13    1.86    0.19 
   0   2 -13    4.91    0.25 
   1   2 -13   47.44    0.67 
   2   2 -13   21.42    0.47 
   3   2 -13    5.20    0.21 
   4   2 -13    0.22    0.08 
   5   2 -13   -0.08    0.08 
   6   2 -13    0.10    0.08 
   7   2 -13   31.55    0.64 
   8   2 -13    6.28    0.30 
   9   2 -13   25.17    0.56 
  10   2 -13    4.57    0.28 
  11   2 -13   31.73    0.64 
  12   2 -13    3.27    0.38 
  13   2 -13   14.04    0.65 
  14   2 -13    0.45    0.22 
  15   2 -13    8.68    0.54 
  16   2 -13   -0.22    0.35 
  18   2 -13    3.04    0.65 
  -7   3 -13    5.15    0.46 
  -6   3 -13   -0.02    0.27 
  -5   3 -13   49.49    1.41 
  -4   3 -13    1.26    0.17 
  -3   3 -13   45.35    0.83 
  -2   3 -13   10.46    0.37 
  -1   3 -13    3.05    0.23 
   0   3 -13    5.25    0.26 
   1   3 -13   43.82    0.76 
   2   3 -13   31.84    0.61 
   3   3 -13   59.78    0.66 
   4   3 -13   14.22    0.28 
   5   3 -13    7.22    0.24 
   6   3 -13    3.46    0.19 
   7   3 -13    2.61    0.23 
   8   3 -13   13.59    0.41 
   9   3 -13   15.70    0.43 
  10   3 -13   47.46    0.81 
  11   3 -13    1.11    0.17 
  12   3 -13   42.58    0.95 
  13   3 -13    0.59    0.28 
  14   3 -13    6.93    0.49 
  15   3 -13    0.30    0.25 
  18   3 -13   14.73    1.20 
  -4   4 -13   29.01    0.59 
  -3   4 -13    8.33    0.34 
  -2   4 -13   39.51    0.75 
  -1   4 -13   20.34    0.50 
   0   4 -13   32.19    0.63 
   1   4 -13   -0.05    0.09 
   2   4 -13    8.84    0.26 
   3   4 -13    2.46    0.18 
   4   4 -13   15.54    0.30 
   5   4 -13    0.80    0.12 
   6   4 -13    0.52    0.10 
   7   4 -13   -0.12    0.10 
   8   4 -13    9.57    0.35 
   9   4 -13    0.18    0.12 
  10   4 -13    0.83    0.16 
  11   4 -13    2.09    0.45 
  12   4 -13    1.03    0.23 
  13   4 -13    0.90    0.26 
  14   4 -13    0.40    0.23 
  15   4 -13   -0.25    0.24 
  17   4 -13   -0.05    0.48 
  -6   5 -13    4.44    0.50 
  -4   5 -13    1.45    0.43 
  -3   5 -13   46.21    0.85 
  -2   5 -13    0.06    0.18 
  -1   5 -13   14.43    0.42 
   0   5 -13    3.47    0.24 
   1   5 -13   31.53    0.51 
   2   5 -13    4.83    0.21 
   3   5 -13   23.49    0.42 
   4   5 -13   17.15    0.36 
   5   5 -13    4.75    0.22 
   6   5 -13   17.29    0.47 
   7   5 -13    5.26    0.29 
   8   5 -13    2.82    0.26 
   9   5 -13    1.07    0.26 
  10   5 -13    9.41    0.37 
  11   5 -13    1.39    0.25 
  12   5 -13    1.33    0.28 
  13   5 -13   -0.07    0.20 
  14   5 -13    0.89    0.25 
  15   5 -13    8.01    0.58 
  16   5 -13    2.72    0.57 
  17   5 -13    0.50    0.48 
  -6   6 -13   12.31    0.60 
  -5   6 -13    1.60    0.36 
  -4   6 -13   44.72    1.05 
  -3   6 -13    2.09    0.24 
  -2   6 -13   21.04    0.53 
  -1   6 -13    0.02    0.11 
   0   6 -13   27.38    0.59 
   1   6 -13    0.07    0.10 
   2   6 -13   32.94    0.64 
   3   6 -13    6.89    0.30 
   4   6 -13   28.87    0.58 
   5   6 -13    0.40    0.11 
   6   6 -13    8.92    0.46 
   7   6 -13    2.70    0.26 
   8   6 -13    0.17    0.13 
   9   6 -13    5.29    0.31 
  10   6 -13    2.61    0.28 
  11   6 -13    7.62    0.45 
  12   6 -13    2.90    0.38 
  13   6 -13    0.30    0.21 
  14   6 -13    3.41    0.60 
  15   6 -13    9.98    0.66 
  16   6 -13   18.13    1.17 
  17   6 -13    2.35    0.58 
  18   6 -13    7.30    1.57 
  -5   7 -13    7.01    0.47 
  -4   7 -13    0.22    0.23 
  -3   7 -13    9.08    0.38 
  -2   7 -13    9.02    0.36 
  -1   7 -13   19.16    0.50 
   0   7 -13    3.87    0.26 
   1   7 -13   15.63    0.44 
   2   7 -13    1.45    0.21 
   3   7 -13   26.10    0.56 
   4   7 -13   35.02    0.66 
   5   7 -13    1.26    0.30 
   6   7 -13   27.00    0.81 
   7   7 -13   25.21    0.76 
   8   7 -13   11.29    0.51 
   9   7 -13   -0.15    0.16 
  10   7 -13   28.61    0.84 
  11   7 -13    1.27    0.39 
  13   7 -13    5.87    0.71 
  14   7 -13   25.91    1.44 
  15   7 -13    0.61    0.47 
  16   7 -13   21.99    1.27 
  17   7 -13    8.46    1.05 
  -4   8 -13   10.80    0.66 
  -2   8 -13    4.54    0.29 
  -1   8 -13    8.01    0.34 
   0   8 -13    5.81    0.30 
   1   8 -13   21.78    0.53 
   2   8 -13   35.98    0.69 
   3   8 -13   26.98    0.58 
   4   8 -13   21.59    0.75 
   5   8 -13   36.66    0.99 
   6   8 -13    1.72    0.33 
   7   8 -13   53.00    1.22 
   8   8 -13    0.29    0.19 
   9   8 -13   61.76    1.30 
  10   8 -13    2.43    0.54 
  11   8 -13   65.22    1.89 
  12   8 -13   -0.09    0.33 
  13   8 -13   28.11    1.27 
  14   8 -13   -0.14    0.39 
  15   8 -13   19.53    1.19 
  16   8 -13    0.76    0.49 
  17   8 -13   32.41    1.58 
  -5   9 -13    2.70    0.30 
  -4   9 -13    0.36    0.16 
  -3   9 -13    0.40    0.14 
  -2   9 -13   -0.10    0.12 
  -1   9 -13    5.86    0.32 
   0   9 -13    1.46    0.20 
   1   9 -13    2.24    0.24 
   2   9 -13   21.90    0.53 
   3   9 -13   12.16    0.60 
   4   9 -13   19.17    0.70 
   5   9 -13    0.17    0.17 
   6   9 -13   23.12    0.77 
   7   9 -13    0.08    0.18 
   8   9 -13   39.06    1.01 
   9   9 -13    0.56    0.23 
  10   9 -13   41.14    1.43 
  12   9 -13    2.40    0.58 
  14   9 -13   15.05    1.07 
  15   9 -13   -0.14    0.43 
  16   9 -13   21.47    1.29 
  17   9 -13   -0.32    0.52 
  -5  10 -13    1.75    0.29 
  -3  10 -13    4.61    0.32 
  -1  10 -13    8.81    0.38 
   0  10 -13    9.69    0.38 
   1  10 -13   19.11    0.51 
   2  10 -13    6.13    0.48 
   3  10 -13   35.05    1.04 
   4  10 -13    0.40    0.20 
   5  10 -13   28.27    0.89 
   6  10 -13    0.83    0.22 
   7  10 -13   33.47    0.94 
   8  10 -13    0.44    0.21 
   9  10 -13   40.65    0.84 
  10  10 -13    3.56    0.61 
  11  10 -13   32.37    1.32 
  12  10 -13    0.31    0.37 
  13  10 -13   15.09    1.00 
  14  10 -13    0.02    0.42 
  15  10 -13    6.70    0.90 
  -4  11 -13    1.62    0.23 
  -3  11 -13   19.60    0.58 
  -2  11 -13    5.94    0.33 
  -1  11 -13    9.90    0.48 
   0  11 -13   25.52    0.62 
   1  11 -13   13.72    0.67 
   2  11 -13   35.30    1.08 
   3  11 -13   24.09    0.85 
   4  11 -13    8.10    0.53 
   5  11 -13    7.58    0.50 
   6  11 -13   31.45    0.94 
   7  11 -13    8.53    0.51 
   8  11 -13   29.47    0.89 
   9  11 -13   10.60    0.77 
  10  11 -13   52.66    1.97 
  11  11 -13   -0.08    0.31 
  13  11 -13   -0.22    0.41 
  14  11 -13   10.31    0.95 
  15  11 -13    0.48    0.48 
  16  11 -13   17.20    1.24 
  -4  12 -13   19.23    0.60 
  -2  12 -13   25.71    0.65 
  -1  12 -13   -0.04    0.15 
   0  12 -13   12.38    0.66 
   1  12 -13    0.52    0.22 
   2  12 -13   55.21    1.43 
   3  12 -13    3.18    0.41 
   4  12 -13   24.57    0.86 
   5  12 -13    0.76    0.25 
   6  12 -13    5.06    0.47 
   7  12 -13    1.06    0.25 
   8  12 -13    0.85    0.21 
   9  12 -13    1.76    0.54 
  10  12 -13    0.15    0.34 
  11  12 -13    4.23    0.65 
  12  12 -13    1.41    0.44 
  16  12 -13   -0.24    0.54 
  -6  13 -13    0.08    0.31 
  -5  13 -13   29.60    1.14 
  -4  13 -13    1.60    0.25 
  -3  13 -13   17.04    0.55 
  -2  13 -13    0.32    0.27 
  -1  13 -13   26.18    0.97 
   1  13 -13   57.34    1.48 
   2  13 -13    3.26    0.45 
   3  13 -13   34.73    1.07 
   4  13 -13    3.03    0.44 
   5  13 -13    5.51    0.49 
   6  13 -13    0.35    0.22 
   7  13 -13    0.73    0.33 
   8  13 -13   -0.07    0.25 
  10  13 -13    9.30    0.80 
  11  13 -13    0.87    0.41 
  13  13 -13    1.92    0.52 
  14  13 -13    0.16    0.46 
  15  13 -13    1.59    0.58 
  -6  14 -13   14.47    1.10 
  -5  14 -13   -0.23    0.28 
  -3  14 -13    0.40    0.27 
  -2  14 -13   32.46    1.16 
  -1  14 -13    1.68    0.44 
   0  14 -13   24.21    0.95 
   1  14 -13    0.59    0.27 
   2  14 -13   38.00    1.16 
   3  14 -13    7.36    0.55 
   4  14 -13   28.09    0.96 
   5  14 -13    0.50    0.25 
   6  14 -13   17.75    0.75 
   7  14 -13    0.14    0.24 
   8  14 -13    1.12    0.36 
  10  14 -13    6.38    0.88 
  11  14 -13    0.72    0.43 
  13  14 -13    1.86    0.51 
  14  14 -13    0.60    0.46 
  15  14 -13    0.87    0.61 
  -3  15 -13   19.58    0.94 
  -2  15 -13    1.20    0.30 
   0  15 -13    7.21    0.60 
   1  15 -13   12.36    0.72 
   2  15 -13    3.24    0.48 
   3  15 -13   17.35    0.79 
   4  15 -13   12.91    0.69 
   5  15 -13    6.97    0.56 
   6  15 -13    6.62    0.56 
   7  15 -13    0.32    0.27 
   8  15 -13   11.92    1.08 
   9  15 -13    0.03    0.34 
  10  15 -13   19.17    1.08 
  13  15 -13   -0.11    0.46 
  14  15 -13    6.83    1.08 
  -5  16 -13    1.16    0.59 
  -3  16 -13    5.86    0.64 
  -2  16 -13    8.52    0.67 
  -1  16 -13    2.86    0.52 
   1  16 -13   13.75    0.74 
   2  16 -13   42.96    1.33 
   3  16 -13    7.59    0.60 
   4  16 -13   11.62    0.69 
   5  16 -13   16.18    0.77 
   6  16 -13    1.22    0.31 
   7  16 -13    2.45    0.54 
   8  16 -13    5.13    0.74 
   9  16 -13    5.34    0.74 
  10  16 -13    0.94    0.41 
  13  16 -13   16.01    1.18 
  -3  17 -13    5.52    0.67 
  -2  17 -13    4.68    0.94 
  -1  17 -13    4.80    0.58 
   0  17 -13   10.11    0.69 
   2  17 -13   18.02    0.85 
   3  17 -13   28.19    1.08 
   4  17 -13    1.90    0.37 
   5  17 -13    0.55    0.30 
   6  17 -13    0.30    0.29 
   7  17 -13    0.38    0.39 
   8  17 -13   22.85    1.18 
   9  17 -13    1.08    0.47 
  12  17 -13    5.13    0.84 
  -3  18 -13   12.60    0.85 
  -2  18 -13    0.08    0.55 
  -1  18 -13    1.77    0.37 
   0  18 -13   -0.19    0.29 
   1  18 -13   18.67    0.91 
   3  18 -13   12.91    0.80 
   4  18 -13   -0.01    0.32 
   5  18 -13   19.35    0.89 
   6  18 -13    0.56    0.34 
   7  18 -13   26.10    1.25 
   8  18 -13    0.67    0.43 
   9  18 -13   30.45    1.40 
  12  18 -13    0.01    0.49 
  -2  19 -13    4.51    0.70 
  -1  19 -13    3.42    0.65 
   0  19 -13    3.62    0.64 
   1  19 -13    4.46    0.65 
   2  19 -13   10.29    0.76 
   4  19 -13   21.32    0.99 
   5  19 -13    0.82    0.38 
   6  19 -13   21.60    1.25 
   7  19 -13    3.86    0.77 
   8  19 -13   21.51    1.22 
   9  19 -13    0.40    0.47 
  -1  20 -13    1.83    0.43 
   0  20 -13    3.78    0.68 
   1  20 -13   29.16    1.19 
   2  20 -13    4.55    0.69 
   3  20 -13    2.34    0.43 
   5  20 -13    7.18    0.80 
   6  20 -13    3.64    0.82 
   7  20 -13   18.16    1.16 
   8  20 -13   -0.41    0.45 
   0  21 -13    2.48    0.48 
   1  21 -13   15.15    0.95 
   2  21 -13   26.59    1.15 
   3  21 -13   10.02    0.86 
   4  21 -13    7.13    0.79 
   5  21 -13    3.63    0.77 
   6  21 -13   11.09    1.05 
   7  21 -13    7.57    0.93 
   8  21 -13    8.67    1.00 
   3  22 -13   -0.13    0.42 
   4  22 -13   11.64    0.97 
   0 -22 -12    0.32    0.33 
   1 -22 -12   22.04    0.93 
   2 -22 -12   -0.31    0.32 
  -2 -21 -12   10.87    0.76 
  -1 -21 -12    3.29    0.56 
   0 -21 -12    5.92    0.61 
   1 -21 -12    0.89    0.32 
   2 -21 -12    7.92    0.65 
   9 -21 -12    8.57    1.01 
  10 -21 -12    0.65    0.49 
  -3 -20 -12    7.79    0.64 
  -2 -20 -12    0.06    0.28 
  -1 -20 -12    5.13    0.59 
   0 -20 -12    0.90    0.29 
   1 -20 -12    3.78    0.52 
   2 -20 -12    8.62    0.61 
   3 -20 -12   16.03    0.73 
   9 -20 -12    7.91    0.86 
  -4 -19 -12    2.62    0.54 
  -3 -19 -12    1.33    0.32 
  -2 -19 -12    0.70    0.27 
  -1 -19 -12    1.57    0.32 
   0 -19 -12    2.45    0.48 
   1 -19 -12    6.08    0.54 
   2 -19 -12    3.78    0.49 
   3 -19 -12   13.94    0.66 
   9 -19 -12   23.56    1.62 
  10 -19 -12    3.12    0.71 
  12 -19 -12    0.20    0.41 
  -5 -18 -12    1.16    0.34 
  -4 -18 -12    0.10    0.27 
  -3 -18 -12    0.39    0.26 
  -2 -18 -12    0.76    0.26 
  -1 -18 -12   -0.05    0.24 
   0 -18 -12   10.12    0.59 
   1 -18 -12    2.97    0.46 
   2 -18 -12    4.00    0.48 
   3 -18 -12    1.82    0.43 
   4 -18 -12   10.30    0.56 
   8 -18 -12    9.30    0.74 
  10 -18 -12   28.14    1.20 
  11 -18 -12    0.06    0.36 
  12 -18 -12   24.69    1.19 
  13 -18 -12    1.18    0.47 
  -6 -17 -12    0.87    0.36 
  -5 -17 -12    0.48    0.23 
  -4 -17 -12   -0.07    0.21 
  -3 -17 -12    3.63    0.40 
  -1 -17 -12    0.26    0.22 
   0 -17 -12    6.94    0.56 
   1 -17 -12   26.56    0.85 
   2 -17 -12    3.13    0.40 
   3 -17 -12   22.37    0.74 
   4 -17 -12    3.96    0.43 
   8 -17 -12    0.47    0.32 
   9 -17 -12    9.21    0.72 
  10 -17 -12    0.85    0.33 
  11 -17 -12   21.67    1.06 
  12 -17 -12    0.33    0.39 
  13 -17 -12   26.71    1.25 
  14 -17 -12   -0.13    0.45 
  -6 -16 -12    1.17    0.53 
  -5 -16 -12   14.86    0.74 
  -4 -16 -12    0.18    0.21 
  -3 -16 -12   10.37    0.50 
  -2 -16 -12    0.05    0.18 
  -1 -16 -12    6.51    0.66 
   0 -16 -12   16.59    0.56 
   1 -16 -12   16.99    0.66 
   2 -16 -12   24.28    0.78 
   3 -16 -12    2.62    0.37 
   4 -16 -12   19.43    0.66 
  10 -16 -12   13.47    0.87 
  11 -16 -12    1.79    0.42 
  12 -16 -12   23.84    1.14 
  13 -16 -12   -0.42    0.37 
  14 -16 -12    8.88    0.92 
  -7 -15 -12    0.51    0.26 
  -6 -15 -12   38.11    0.91 
  -5 -15 -12    7.83    0.47 
  -4 -15 -12   25.60    0.90 
  -3 -15 -12    2.27    0.34 
  -2 -15 -12    7.22    0.41 
  -1 -15 -12   -0.17    0.16 
   0 -15 -12   27.50    0.63 
   1 -15 -12    1.45    0.34 
   2 -15 -12   38.46    0.98 
   3 -15 -12    1.66    0.34 
   4 -15 -12    8.35    0.46 
   5 -15 -12    5.93    0.40 
   8 -15 -12    9.50    0.78 
   9 -15 -12    0.74    0.30 
  10 -15 -12    0.69    0.39 
  11 -15 -12    2.37    0.60 
  12 -15 -12   -0.03    0.33 
  13 -15 -12    1.41    0.43 
  14 -15 -12    0.49    0.43 
  15 -15 -12    0.58    0.47 
  -8 -14 -12    1.60    0.56 
  -7 -14 -12   24.70    0.75 
  -6 -14 -12    0.07    0.22 
  -5 -14 -12   13.74    0.54 
  -4 -14 -12    1.08    0.27 
  -3 -14 -12   16.17    0.53 
  -2 -14 -12    0.04    0.18 
  -1 -14 -12   18.91    0.53 
   0 -14 -12   14.53    0.38 
   1 -14 -12   29.39    0.66 
   2 -14 -12    8.78    0.48 
   3 -14 -12   32.73    0.85 
   4 -14 -12    6.92    0.40 
   5 -14 -12   26.56    0.71 
   7 -14 -12   25.13    1.02 
   9 -14 -12    0.61    0.28 
  10 -14 -12    0.11    0.28 
  11 -14 -12   -0.02    0.30 
  12 -14 -12    0.09    0.33 
  13 -14 -12    7.69    0.79 
  14 -14 -12    1.45    0.46 
  15 -14 -12    1.82    0.50 
  -8 -13 -12    4.17    0.85 
  -7 -13 -12    0.08    0.31 
  -6 -13 -12   10.20    0.51 
  -5 -13 -12    0.36    0.19 
  -4 -13 -12   11.33    0.47 
  -3 -13 -12    0.17    0.17 
  -2 -13 -12    1.57    0.28 
  -1 -13 -12    0.31    0.16 
   0 -13 -12   16.84    0.47 
   1 -13 -12    1.44    0.21 
   2 -13 -12   52.43    1.16 
   3 -13 -12    0.76    0.19 
   4 -13 -12   43.44    0.97 
   5 -13 -12   19.99    0.59 
   7 -13 -12    5.08    0.57 
   9 -13 -12    4.28    0.61 
  10 -13 -12   10.98    0.79 
  11 -13 -12   -0.21    0.28 
  12 -13 -12   -0.08    0.31 
  13 -13 -12    7.42    0.77 
  14 -13 -12    3.19    0.73 
  15 -13 -12    1.13    0.44 
  16 -13 -12    0.70    0.50 
  -8 -12 -12    1.69    0.50 
  -7 -12 -12   17.44    1.06 
  -6 -12 -12    0.80    0.26 
  -5 -12 -12    8.49    0.57 
  -4 -12 -12    0.39    0.17 
  -3 -12 -12   35.97    0.79 
  -2 -12 -12    6.16    0.35 
  -1 -12 -12   51.26    0.76 
   0 -12 -12   28.21    0.61 
   1 -12 -12   41.70    0.74 
   2 -12 -12   16.82    0.44 
   3 -12 -12   62.94    1.28 
   4 -12 -12   34.54    0.68 
   5 -12 -12   31.50    0.76 
   6 -12 -12    2.61    0.30 
   7 -12 -12   21.31    0.89 
   8 -12 -12   53.25    1.54 
   9 -12 -12    3.43    0.53 
  10 -12 -12   14.40    0.79 
  11 -12 -12    0.68    0.36 
  12 -12 -12    5.57    0.65 
  13 -12 -12   -0.02    0.33 
  14 -12 -12   10.73    0.87 
  15 -12 -12    2.11    0.51 
  16 -12 -12   19.28    1.14 
  -9 -11 -12    6.01    0.62 
  -8 -11 -12    6.53    0.84 
  -7 -11 -12   10.58    0.90 
  -6 -11 -12    6.30    0.43 
  -5 -11 -12    1.21    0.28 
  -4 -11 -12   28.87    0.72 
  -3 -11 -12    0.83    0.18 
  -2 -11 -12    0.28    0.14 
  -1 -11 -12    8.03    0.36 
   0 -11 -12   27.32    0.59 
   1 -11 -12    0.22    0.11 
   2 -11 -12   28.42    0.57 
   3 -11 -12   27.58    0.73 
   4 -11 -12   61.73    1.20 
   5 -11 -12   23.68    0.63 
   6 -11 -12    2.57    0.28 
   7 -11 -12    5.89    0.57 
   8 -11 -12    6.48    0.57 
   9 -11 -12   20.45    0.87 
  10 -11 -12    0.70    0.28 
  11 -11 -12    9.74    0.69 
  12 -11 -12    0.40    0.32 
  13 -11 -12    1.48    0.38 
  15 -11 -12    8.32    0.85 
  16 -11 -12    1.54    0.51 
  17 -11 -12    2.29    0.59 
  -9 -10 -12   -0.33    0.20 
  -8 -10 -12    5.25    0.77 
  -7 -10 -12    2.25    0.51 
  -6 -10 -12    5.12    0.38 
  -5 -10 -12   11.40    0.58 
  -4 -10 -12    1.39    0.23 
  -3 -10 -12    0.25    0.14 
  -2 -10 -12   -0.05    0.09 
  -1 -10 -12    6.43    0.32 
   0 -10 -12    4.32    0.27 
   1 -10 -12   -0.17    0.09 
   2 -10 -12   28.86    0.57 
   3 -10 -12    2.76    0.21 
   4 -10 -12   21.21    0.60 
   6 -10 -12   24.67    0.50 
   7 -10 -12    3.11    0.45 
   8 -10 -12   38.21    1.20 
   9 -10 -12    0.09    0.23 
  10 -10 -12   69.40    1.77 
  11 -10 -12    0.02    0.26 
  12 -10 -12    8.72    0.70 
  13 -10 -12    1.44    0.37 
  14 -10 -12   12.67    0.85 
  16 -10 -12   20.75    0.85 
  17 -10 -12   -0.60    0.39 
  -9  -9 -12    4.40    0.42 
  -8  -9 -12    4.03    0.70 
  -7  -9 -12    1.37    0.42 
  -6  -9 -12    4.35    0.62 
  -5  -9 -12    0.13    0.16 
  -4  -9 -12    2.09    0.28 
  -3  -9 -12    1.76    0.24 
  -2  -9 -12    4.03    0.28 
  -1  -9 -12    4.68    0.29 
   0  -9 -12    0.02    0.09 
   1  -9 -12    0.08    0.09 
   2  -9 -12    4.36    0.24 
   3  -9 -12  111.45    1.10 
   4  -9 -12    0.29    0.08 
   5  -9 -12   31.07    0.71 
   6  -9 -12    0.72    0.13 
   7  -9 -12   20.38    0.55 
   8  -9 -12    0.15    0.21 
   9  -9 -12   88.37    2.02 
  10  -9 -12    1.19    0.29 
  11  -9 -12   57.33    1.56 
  13  -9 -12   33.36    1.38 
  14  -9 -12    1.18    0.39 
  15  -9 -12   27.35    1.15 
  16  -9 -12   -0.01    0.32 
  17  -9 -12   12.42    0.74 
  -9  -8 -12    1.26    0.29 
  -8  -8 -12   -0.30    0.19 
  -7  -8 -12    1.54    0.27 
  -6  -8 -12    0.76    0.17 
  -5  -8 -12    1.91    0.31 
  -4  -8 -12    2.69    0.27 
  -3  -8 -12    1.49    0.22 
  -2  -8 -12    2.38    0.25 
  -1  -8 -12    2.81    0.25 
   0  -8 -12    2.84    0.19 
   1  -8 -12    2.27    0.19 
   2  -8 -12    5.57    0.25 
   3  -8 -12    0.05    0.07 
   4  -8 -12    0.58    0.10 
   5  -8 -12   12.94    0.30 
   6  -8 -12   32.73    0.59 
   7  -8 -12   14.10    0.36 
   8  -8 -12   17.63    0.78 
   9  -8 -12   -0.26    0.20 
  10  -8 -12   40.02    1.23 
  11  -8 -12    0.28    0.25 
  12  -8 -12    6.41    0.61 
  13  -8 -12    1.15    0.33 
  15  -8 -12   -0.19    0.25 
  16  -8 -12   34.19    1.00 
  17  -8 -12    0.05    0.32 
  18  -8 -12    2.23    0.62 
 -10  -7 -12   17.41    1.08 
  -9  -7 -12    1.62    0.31 
  -8  -7 -12    5.65    0.48 
  -7  -7 -12    0.03    0.19 
  -6  -7 -12    5.49    0.34 
  -5  -7 -12    0.17    0.15 
  -4  -7 -12   28.01    0.65 
  -3  -7 -12    0.36    0.13 
  -2  -7 -12    5.43    0.30 
  -1  -7 -12   29.34    0.50 
   0  -7 -12   14.07    0.33 
   1  -7 -12    0.14    0.08 
   2  -7 -12   26.89    0.46 
   3  -7 -12   14.13    0.28 
   4  -7 -12   44.43    0.70 
   5  -7 -12    4.08    0.19 
   6  -7 -12   19.05    0.49 
   7  -7 -12   22.63    0.46 
   8  -7 -12    6.93    0.53 
   9  -7 -12   45.84    1.31 
  10  -7 -12    8.51    0.60 
  11  -7 -12    7.53    0.59 
  12  -7 -12    0.04    0.25 
  13  -7 -12   11.72    0.75 
  14  -7 -12    0.20    0.30 
  15  -7 -12   14.34    1.00 
  16  -7 -12    0.12    0.29 
  17  -7 -12   19.96    1.21 
  -9  -6 -12    4.88    0.41 
  -8  -6 -12    0.62    0.39 
  -7  -6 -12   10.15    1.16 
  -6  -6 -12    0.28    0.29 
  -5  -6 -12   25.92    0.63 
  -4  -6 -12    1.31    0.20 
  -3  -6 -12    5.66    0.30 
  -2  -6 -12   12.27    0.40 
  -1  -6 -12   45.09    0.64 
   0  -6 -12    3.64    0.19 
   1  -6 -12   44.30    0.72 
   2  -6 -12    2.47    0.16 
   3  -6 -12   17.63    0.32 
   4  -6 -12    8.66    0.43 
   5  -6 -12   11.23    0.32 
   6  -6 -12   22.26    0.38 
   7  -6 -12   14.55    0.29 
   8  -6 -12   10.24    0.36 
   9  -6 -12   11.76    0.65 
  10  -6 -12   25.03    0.94 
  11  -6 -12    0.44    0.26 
  12  -6 -12   16.19    0.82 
  13  -6 -12    0.24    0.21 
  14  -6 -12    4.05    0.63 
  15  -6 -12    4.15    0.50 
  16  -6 -12   15.37    0.72 
  17  -6 -12    7.16    0.64 
  -8  -5 -12   23.12    1.09 
  -7  -5 -12    6.22    0.44 
  -6  -5 -12   45.75    0.92 
  -5  -5 -12    0.81    0.20 
  -4  -5 -12   71.53    1.15 
  -3  -5 -12    5.95    0.30 
  -2  -5 -12   13.90    0.41 
  -1  -5 -12   15.56    0.34 
   0  -5 -12  112.80    1.23 
   1  -5 -12   13.13    0.35 
   2  -5 -12   58.78    0.86 
   3  -5 -12    4.74    0.19 
   4  -5 -12   35.11    0.89 
   5  -5 -12    0.62    0.15 
   6  -5 -12   13.68    0.29 
   7  -5 -12    0.25    0.08 
   8  -5 -12    1.47    0.15 
   9  -5 -12    2.96    0.25 
  10  -5 -12    0.51    0.13 
  11  -5 -12    1.03    0.19 
  12  -5 -12    0.70    0.15 
  13  -5 -12    0.18    0.14 
  14  -5 -12    5.29    0.47 
  15  -5 -12    1.60    0.41 
  16  -5 -12    4.32    0.55 
  17  -5 -12    0.25    0.46 
  -8  -4 -12    2.90    0.40 
  -7  -4 -12   24.12    0.83 
  -6  -4 -12    0.05    0.17 
  -5  -4 -12   82.08    1.29 
  -4  -4 -12    0.35    0.13 
  -3  -4 -12   55.60    0.94 
  -2  -4 -12    4.49    0.26 
  -1  -4 -12   34.85    0.55 
   0  -4 -12   19.99    0.38 
   1  -4 -12   94.07    1.27 
   2  -4 -12    3.45    0.17 
   3  -4 -12   62.08    0.89 
   4  -4 -12    3.76    0.24 
   5  -4 -12    6.16    0.21 
   6  -4 -12    9.97    0.25 
   7  -4 -12   21.99    0.38 
   8  -4 -12    0.02    0.08 
   9  -4 -12   12.92    0.40 
  10  -4 -12    0.27    0.12 
  11  -4 -12    7.15    0.32 
  12  -4 -12    1.61    0.21 
  13  -4 -12    2.03    0.24 
  14  -4 -12   -0.13    0.22 
  15  -4 -12   -0.13    0.25 
  16  -4 -12    3.53    0.52 
 -10  -3 -12   13.26    1.13 
  -9  -3 -12    1.76    0.44 
  -8  -3 -12   19.66    0.60 
  -7  -3 -12    3.38    0.39 
  -5  -3 -12    6.86    0.33 
  -4  -3 -12   33.20    0.70 
  -3  -3 -12    1.16    0.21 
  -2  -3 -12   49.68    0.70 
  -1  -3 -12    5.70    0.22 
   0  -3 -12   69.75    1.01 
   1  -3 -12   -0.04    0.07 
   2  -3 -12   29.57    0.48 
   3  -3 -12    7.26    0.25 
   4  -3 -12    7.42    0.33 
   5  -3 -12    6.20    0.21 
   6  -3 -12   25.98    0.41 
   7  -3 -12   10.01    0.26 
   8  -3 -12    3.68    0.18 
   9  -3 -12    5.93    0.29 
  10  -3 -12    0.33    0.11 
  11  -3 -12    5.41    0.30 
  12  -3 -12    0.07    0.13 
  13  -3 -12   17.98    0.64 
  14  -3 -12    0.06    0.22 
  15  -3 -12    0.38    0.25 
  16  -3 -12    0.24    0.26 
  18  -3 -12    5.33    0.92 
 -10  -2 -12    0.17    0.43 
  -8  -2 -12    9.52    0.44 
  -7  -2 -12    1.17    0.20 
  -5  -2 -12   33.13    0.71 
  -4  -2 -12    0.05    0.11 
  -3  -2 -12   20.85    0.51 
  -2  -2 -12    3.15    0.18 
  -1  -2 -12   12.20    0.30 
   0  -2 -12    5.39    0.23 
   1  -2 -12   18.53    0.42 
   2  -2 -12    6.56    0.21 
   3  -2 -12   61.12    0.89 
   5  -2 -12    2.70    0.16 
   6  -2 -12    0.29    0.08 
   7  -2 -12   10.20    0.25 
   8  -2 -12   10.02    0.24 
   9  -2 -12    0.13    0.10 
  10  -2 -12   37.47    0.69 
  11  -2 -12    0.19    0.12 
  12  -2 -12   35.61    0.68 
  13  -2 -12    8.72    0.49 
  14  -2 -12   43.95    1.32 
  15  -2 -12   11.63    0.58 
  16  -2 -12    9.16    0.58 
  18  -2 -12    9.28    1.04 
 -10  -1 -12    1.61    0.56 
  -8  -1 -12    1.06    0.35 
  -7  -1 -12    0.76    0.20 
  -5  -1 -12    0.16    0.12 
  -4  -1 -12   11.23    0.39 
  -3  -1 -12    0.98    0.23 
  -2  -1 -12    4.23    0.23 
  -1  -1 -12    9.94    0.31 
   0  -1 -12   66.48    0.98 
   1  -1 -12   27.22    0.53 
   2  -1 -12    5.08    0.22 
   3  -1 -12   22.28    0.47 
   4  -1 -12   33.13    0.90 
   5  -1 -12    3.58    0.17 
   6  -1 -12    0.17    0.07 
   7  -1 -12  111.34    1.18 
   8  -1 -12   11.47    0.35 
   9  -1 -12   79.60    1.18 
  10  -1 -12   -0.01    0.10 
  11  -1 -12   68.31    1.03 
  12  -1 -12    0.91    0.17 
  13  -1 -12   19.53    0.65 
  14  -1 -12    1.07    0.32 
  15  -1 -12   85.50    1.51 
  16  -1 -12   -0.23    0.26 
  17  -1 -12   18.65    1.14 
  18  -1 -12    1.59    0.51 
  -8   0 -12   18.46    0.93 
  -7   0 -12   -0.34    0.16 
  -6   0 -12   10.64    0.51 
  -5   0 -12   -0.02    0.10 
  -4   0 -12    3.18    0.25 
  -3   0 -12   -0.04    0.08 
  -2   0 -12   27.97    0.57 
  -1   0 -12   -0.03    0.08 
   0   0 -12    4.75    0.23 
   1   0 -12    0.08    0.07 
   2   0 -12    0.50    0.09 
   3   0 -12    0.01    0.07 
   4   0 -12   23.40    0.45 
   5   0 -12    0.04    0.07 
   6   0 -12    6.86    0.21 
   7   0 -12    0.09    0.08 
   8   0 -12    5.19    0.27 
   9   0 -12    0.13    0.10 
  10   0 -12  125.82    1.64 
  11   0 -12    0.15    0.22 
  12   0 -12   50.27    0.75 
  13   0 -12   -0.24    0.18 
  14   0 -12    4.29    0.59 
  15   0 -12    0.05    0.24 
  16   0 -12   19.96    0.73 
  17   0 -12    0.02    0.40 
  18   0 -12    3.24    0.65 
  -7   1 -12    0.41    0.16 
  -6   1 -12    5.07    0.67 
  -5   1 -12    0.25    0.12 
  -4   1 -12   11.82    0.50 
  -3   1 -12    0.79    0.12 
  -2   1 -12    4.29    0.21 
  -1   1 -12    9.83    0.31 
   0   1 -12   65.92    0.98 
   1   1 -12   27.41    0.45 
   2   1 -12    5.52    0.18 
   3   1 -12   22.93    0.38 
   4   1 -12   31.95    0.48 
   5   1 -12    3.70    0.18 
   6   1 -12    0.33    0.08 
   7   1 -12  113.60    1.19 
   8   1 -12   10.90    0.35 
   9   1 -12   82.95    1.17 
  10   1 -12    0.15    0.21 
  11   1 -12   67.31    1.01 
  12   1 -12    1.39    0.23 
  13   1 -12   18.90    0.64 
  14   1 -12    1.11    0.31 
  15   1 -12   87.03    1.51 
  16   1 -12    0.19    0.27 
  17   1 -12   18.93    1.16 
  18   1 -12    1.67    0.54 
  -7   2 -12    1.57    0.35 
  -6   2 -12    0.21    0.41 
  -5   2 -12   33.00    0.58 
  -4   2 -12    0.27    0.13 
  -3   2 -12   20.87    0.49 
  -2   2 -12    3.03    0.19 
  -1   2 -12   11.91    0.30 
   0   2 -12    5.10    0.21 
   1   2 -12   18.82    0.31 
   2   2 -12    6.30    0.20 
   3   2 -12   63.88    0.88 
   4   2 -12   19.45    0.36 
   5   2 -12    2.75    0.17 
   6   2 -12    0.12    0.07 
   7   2 -12    9.29    0.33 
   8   2 -12   10.23    0.34 
   9   2 -12   -0.02    0.19 
  10   2 -12   36.53    0.68 
  11   2 -12    0.07    0.16 
  12   2 -12   35.35    0.84 
  13   2 -12    9.60    0.49 
  14   2 -12   45.03    1.10 
  15   2 -12   10.89    0.57 
  16   2 -12    7.92    0.87 
  17   2 -12   -0.63    0.42 
  18   2 -12    8.69    0.98 
  -8   3 -12   16.92    1.40 
  -5   3 -12    5.99    0.30 
  -4   3 -12   32.74    0.73 
  -3   3 -12    1.00    0.13 
  -2   3 -12   49.20    0.83 
  -1   3 -12    5.38    0.20 
   0   3 -12   68.88    0.81 
   1   3 -12   -0.03    0.07 
   2   3 -12   29.92    0.54 
   3   3 -12    7.30    0.23 
   4   3 -12    7.41    0.23 
   5   3 -12    6.39    0.21 
   6   3 -12   25.77    0.55 
   7   3 -12   10.05    0.34 
   8   3 -12    3.70    0.24 
   9   3 -12    6.33    0.47 
  10   3 -12    0.30    0.15 
  11   3 -12    5.91    0.27 
  12   3 -12    0.27    0.18 
  13   3 -12   19.04    0.63 
  14   3 -12    0.26    0.21 
  15   3 -12    0.55    0.24 
  16   3 -12    0.02    0.39 
  17   3 -12   12.66    1.03 
  18   3 -12    6.75    0.94 
  -6   4 -12    0.15    0.21 
  -5   4 -12   81.41    1.26 
  -4   4 -12    0.23    0.13 
  -3   4 -12   56.03    0.93 
  -2   4 -12    4.34    0.21 
  -1   4 -12   34.78    0.52 
   0   4 -12   20.58    0.37 
   1   4 -12   95.58    1.05 
   2   4 -12    3.07    0.22 
   3   4 -12   60.20    0.66 
   4   4 -12    3.65    0.18 
   5   4 -12    5.99    0.21 
   6   4 -12    9.86    0.34 
   7   4 -12   21.63    0.50 
   8   4 -12   -0.12    0.11 
   9   4 -12   12.78    0.39 
  10   4 -12    0.20    0.13 
  11   4 -12    6.82    0.40 
  12   4 -12    1.10    0.21 
  13   4 -12    1.70    0.28 
  14   4 -12    0.61    0.31 
  15   4 -12    0.18    0.24 
  16   4 -12    4.18    0.76 
  17   4 -12   -0.60    0.42 
  18   4 -12    1.64    0.58 
  -6   5 -12   44.07    1.18 
  -5   5 -12    0.54    0.18 
  -4   5 -12   71.62    1.13 
  -3   5 -12    6.43    0.30 
  -2   5 -12   14.00    0.33 
  -1   5 -12   15.26    0.34 
   0   5 -12  113.31    1.22 
   1   5 -12   12.94    0.30 
   2   5 -12   56.25    0.87 
   3   5 -12    4.83    0.20 
   4   5 -12   35.20    0.46 
   5   5 -12    0.54    0.09 
   6   5 -12   13.70    0.40 
   7   5 -12    0.13    0.10 
   8   5 -12    1.36    0.21 
   9   5 -12    3.25    0.26 
  10   5 -12    0.76    0.14 
  11   5 -12    1.75    0.25 
  12   5 -12    0.74    0.21 
  13   5 -12   -0.15    0.20 
  14   5 -12    3.84    0.58 
  15   5 -12    1.84    0.40 
  16   5 -12    5.02    0.78 
  17   5 -12    0.62    0.46 
  18   5 -12   20.01    1.30 
  -5   6 -12   25.99    0.66 
  -4   6 -12    1.02    0.26 
  -3   6 -12    5.09    0.28 
  -2   6 -12   12.32    0.38 
  -1   6 -12   44.67    0.79 
   0   6 -12    3.71    0.20 
   1   6 -12   44.06    0.61 
   2   6 -12    2.60    0.18 
   3   6 -12   17.53    0.36 
   4   6 -12    8.95    0.30 
   5   6 -12   11.17    0.48 
   6   6 -12   21.61    0.51 
   7   6 -12   14.90    0.42 
   8   6 -12   10.02    0.36 
   9   6 -12   11.39    0.61 
  10   6 -12   25.41    0.49 
  11   6 -12    0.75    0.20 
  12   6 -12   17.60    0.59 
  13   6 -12    0.68    0.23 
  14   6 -12    2.51    0.56 
  15   6 -12    4.76    1.02 
  16   6 -12   13.76    1.04 
  17   6 -12    6.83    0.93 
  18   6 -12    5.14    1.01 
  -5   7 -12    0.25    0.23 
  -4   7 -12   28.81    0.64 
  -3   7 -12    0.10    0.11 
  -2   7 -12    4.92    0.41 
  -1   7 -12   28.88    0.60 
   0   7 -12   13.58    0.40 
   1   7 -12    0.28    0.10 
   2   7 -12   26.41    0.55 
   3   7 -12   14.45    0.39 
   4   7 -12   44.44    0.74 
   5   7 -12    3.76    0.33 
   6   7 -12   17.26    0.60 
   7   7 -12   23.29    0.69 
   8   7 -12    6.57    0.40 
   9   7 -12   48.12    0.90 
  10   7 -12    8.97    0.33 
  11   7 -12    8.24    0.70 
  12   7 -12   -0.25    0.28 
  14   7 -12   -0.21    0.43 
  15   7 -12   15.51    1.04 
  16   7 -12    0.00    0.41 
  17   7 -12   19.93    1.23 
  18   7 -12    3.88    0.98 
  -5   8 -12    2.88    0.38 
  -4   8 -12    3.22    0.27 
  -3   8 -12    1.27    0.22 
  -2   8 -12    2.76    0.23 
  -1   8 -12    2.69    0.23 
   0   8 -12    3.21    0.23 
   1   8 -12    2.21    0.21 
   2   8 -12    6.15    0.28 
   3   8 -12    0.07    0.10 
   4   8 -12    0.39    0.17 
   5   8 -12   14.27    0.56 
   6   8 -12   31.62    0.73 
   7   8 -12   14.47    0.55 
   8   8 -12   18.78    0.62 
   9   8 -12    0.46    0.17 
  10   8 -12   40.29    1.37 
  11   8 -12   -0.10    0.28 
  12   8 -12    5.22    0.67 
  14   8 -12   16.31    1.03 
  15   8 -12    0.68    0.44 
  16   8 -12   37.67    1.55 
  17   8 -12   -0.03    0.48 
  18   8 -12    1.74    0.65 
  -5   9 -12   -0.03    0.20 
  -4   9 -12    2.16    0.28 
  -3   9 -12    1.27    0.19 
  -2   9 -12    4.69    0.28 
  -1   9 -12    5.30    0.28 
   0   9 -12    0.03    0.11 
   1   9 -12    0.04    0.10 
   2   9 -12    4.68    0.26 
   3   9 -12  110.40    2.17 
   4   9 -12    0.16    0.16 
   5   9 -12   29.37    0.85 
   6   9 -12    0.83    0.20 
   7   9 -12   20.55    0.58 
   8   9 -12   -0.15    0.17 
   9   9 -12   88.62    2.19 
  10   9 -12    0.74    0.32 
  11   9 -12   59.99    1.76 
  12   9 -12    1.82    0.64 
  15   9 -12   27.24    1.32 
  16   9 -12    0.34    0.47 
  17   9 -12   10.40    1.10 
  -5  10 -12   10.19    0.64 
  -4  10 -12    1.18    0.28 
  -3  10 -12    0.27    0.12 
  -2  10 -12    0.06    0.12 
  -1  10 -12    6.03    0.31 
   0  10 -12    3.88    0.27 
   1  10 -12    0.06    0.11 
   2  10 -12   27.84    0.88 
   3  10 -12    2.92    0.38 
   4  10 -12   20.52    0.72 
   5  10 -12    3.89    0.34 
   6  10 -12   23.67    0.77 
   7  10 -12    3.41    0.38 
   8  10 -12   38.44    0.82 
   9  10 -12   -0.12    0.18 
  10  10 -12   68.68    1.93 
  11  10 -12    0.06    0.31 
  13  10 -12    1.75    0.46 
  14  10 -12   13.18    0.98 
  15  10 -12    2.78    0.75 
  16  10 -12   18.62    1.21 
  17  10 -12   -0.48    0.52 
  -5  11 -12    0.60    0.29 
  -4  11 -12   29.35    0.93 
  -3  11 -12    1.11    0.34 
  -2  11 -12    0.19    0.12 
  -1  11 -12    7.46    0.34 
   0  11 -12   26.53    0.60 
   1  11 -12    0.44    0.21 
   2  11 -12   27.40    0.89 
   3  11 -12   27.48    0.88 
   4  11 -12   59.31    1.38 
   5  11 -12   23.66    0.78 
   6  11 -12    3.21    0.32 
   7  11 -12    6.17    0.45 
   8  11 -12    5.68    0.35 
   9  11 -12   21.87    1.01 
  10  11 -12    0.19    0.29 
  13  11 -12    2.11    0.77 
  14  11 -12    1.15    0.46 
  15  11 -12    8.65    0.91 
  16  11 -12    0.29    0.50 
  17  11 -12    2.39    0.66 
  -6  12 -12    0.01    0.38 
  -5  12 -12    7.08    0.60 
  -4  12 -12    0.81    0.17 
  -3  12 -12   39.35    1.54 
  -2  12 -12    5.92    0.34 
  -1  12 -12   48.90    0.91 
   0  12 -12   26.95    0.93 
   1  12 -12   40.44    1.15 
   2  12 -12   17.35    0.71 
   3  12 -12   61.65    1.46 
   4  12 -12   34.04    0.99 
   5  12 -12   30.22    0.92 
   6  12 -12    1.92    0.37 
   7  12 -12   22.22    0.75 
   8  12 -12   54.69    0.99 
   9  12 -12    4.76    0.59 
  10  12 -12   14.41    0.98 
  12  12 -12    6.54    0.72 
  13  12 -12    0.26    0.40 
  14  12 -12   11.07    0.97 
  15  12 -12    3.06    0.81 
  16  12 -12   16.02    1.21 
  -6  13 -12    9.70    0.70 
  -5  13 -12    0.71    0.29 
  -3  13 -12    0.34    0.15 
  -1  13 -12    0.33    0.22 
   0  13 -12   15.37    0.71 
   1  13 -12    1.00    0.24 
   2  13 -12   50.75    1.33 
   3  13 -12    0.71    0.23 
   4  13 -12   41.73    1.13 
   5  13 -12   19.30    0.73 
   6  13 -12    5.19    0.45 
   7  13 -12    6.15    0.38 
   8  13 -12    2.82    0.34 
   9  13 -12    4.45    0.62 
  10  13 -12   12.48    0.85 
  11  13 -12   -0.12    0.30 
  13  13 -12    6.63    0.85 
  14  13 -12    3.02    0.75 
  15  13 -12    1.28    0.49 
  16  13 -12   -0.46    0.55 
  -5  14 -12   12.52    0.76 
  -4  14 -12    1.80    0.46 
  -3  14 -12   15.87    0.87 
  -2  14 -12    0.18    0.23 
   0  14 -12   15.50    0.73 
   1  14 -12   27.48    0.96 
   2  14 -12    8.45    0.56 
   3  14 -12   32.30    1.01 
   4  14 -12    6.48    0.50 
   5  14 -12   26.20    0.88 
   6  14 -12    5.42    0.48 
   7  14 -12   26.09    0.67 
   8  14 -12    6.12    0.56 
   9  14 -12    0.25    0.31 
  10  14 -12    0.04    0.31 
  12  14 -12    0.51    0.41 
  13  14 -12    7.93    0.83 
  14  14 -12    1.51    0.48 
  15  14 -12    2.29    0.58 
  -5  15 -12    7.85    0.65 
  -3  15 -12    2.29    0.48 
  -2  15 -12    7.06    0.59 
  -1  15 -12   -0.03    0.23 
   0  15 -12   26.43    1.07 
   1  15 -12    1.54    0.30 
   2  15 -12   37.68    1.13 
   3  15 -12    1.99    0.42 
   4  15 -12    8.92    0.57 
   5  15 -12    4.81    0.39 
   6  15 -12   12.21    0.53 
   7  15 -12    2.72    0.47 
   8  15 -12    8.89    0.73 
   9  15 -12    1.06    0.40 
  11  15 -12    2.50    0.66 
  12  15 -12   -0.37    0.40 
  13  15 -12    0.80    0.46 
  14  15 -12    0.48    0.47 
  15  15 -12    1.62    0.58 
  -5  16 -12   14.60    0.87 
  -3  16 -12   11.90    0.72 
  -2  16 -12    0.48    0.30 
  -1  16 -12    7.62    0.59 
   0  16 -12   16.21    0.78 
   1  16 -12   15.36    0.80 
   2  16 -12   24.57    0.93 
   3  16 -12    2.78    0.46 
   4  16 -12   18.29    0.79 
   5  16 -12   31.01    1.00 
   6  16 -12    5.87    0.44 
   7  16 -12    0.36    0.28 
   8  16 -12   10.84    0.84 
  10  16 -12   14.49    0.94 
  11  16 -12    3.04    0.71 
  12  16 -12   26.87    1.34 
  13  16 -12   -0.52    0.43 
  14  16 -12    9.70    1.04 
  -3  17 -12    2.84    0.54 
  -2  17 -12    1.48    0.33 
  -1  17 -12    0.70    0.33 
   0  17 -12    5.57    0.60 
   1  17 -12   26.52    1.02 
   2  17 -12    3.20    0.49 
   3  17 -12   22.59    0.89 
   4  17 -12    3.85    0.52 
   5  17 -12   14.38    0.73 
   6  17 -12    3.62    0.53 
   7  17 -12   37.72    1.20 
   8  17 -12   -0.35    0.33 
   9  17 -12    8.26    0.82 
  11  17 -12   22.46    1.19 
  12  17 -12    0.46    0.44 
  13  17 -12   27.02    1.36 
  14  17 -12   -0.88    0.49 
  -4  18 -12   -0.40    0.31 
  -3  18 -12    0.30    0.30 
  -2  18 -12    0.41    0.29 
  -1  18 -12   -0.30    0.26 
   1  18 -12    2.25    0.52 
   2  18 -12    3.09    0.53 
   3  18 -12    2.34    0.56 
   4  18 -12   10.64    0.69 
   5  18 -12    0.47    0.30 
   6  18 -12   10.86    0.54 
   7  18 -12    0.43    0.35 
   8  18 -12    8.17    0.87 
  10  18 -12   28.55    1.40 
  11  18 -12    0.55    0.44 
  12  18 -12   22.12    1.26 
  13  18 -12    2.12    0.56 
  -3  19 -12    0.89    0.36 
  -2  19 -12    0.77    0.33 
  -1  19 -12    2.45    0.56 
   0  19 -12    2.60    0.57 
   1  19 -12    5.00    0.74 
   2  19 -12    3.96    0.59 
   3  19 -12   13.68    0.79 
   4  19 -12    0.85    0.38 
   5  19 -12    6.18    0.48 
   6  19 -12    4.30    0.48 
   7  19 -12   18.85    1.07 
   8  19 -12    6.46    0.95 
  10  19 -12    3.57    0.89 
  11  19 -12   39.22    1.65 
  12  19 -12    0.09    0.50 
  -3  20 -12    8.12    1.14 
  -2  20 -12    0.77    0.33 
  -1  20 -12    5.06    0.68 
   0  20 -12    0.43    0.33 
   1  20 -12    4.20    0.62 
   2  20 -12    8.48    0.75 
   3  20 -12   16.18    0.85 
   4  20 -12   24.08    1.01 
   5  20 -12    3.25    0.73 
   6  20 -12   22.98    1.21 
   7  20 -12    7.15    0.84 
  10  20 -12   33.72    1.59 
  -2  21 -12   10.70    0.84 
  -1  21 -12    3.89    0.71 
   0  21 -12    5.42    0.72 
   1  21 -12    0.66    0.39 
   2  21 -12    6.74    0.75 
   3  21 -12    6.00    0.72 
   4  21 -12   11.58    0.94 
   5  21 -12    0.53    0.30 
   6  21 -12    4.26    0.80 
   7  21 -12    2.29    0.51 
  10  21 -12    0.26    0.48 
   0  22 -12    0.54    0.40 
   1  22 -12   22.46    1.09 
   2  22 -12   -0.25    0.37 
   3  22 -12   23.03    1.11 
   4  22 -12    2.57    0.51 
   6  22 -12    0.01    0.47 
   2  23 -12    8.15    0.88 
   3  23 -12    4.60    0.80 
   2 -24 -11   18.62    1.14 
  -1 -23 -11   24.06    0.99 
   0 -23 -11    6.81    0.69 
   1 -23 -11   43.48    1.26 
   2 -23 -11   -0.10    0.31 
  -2 -22 -11   18.82    0.89 
  -1 -22 -11    0.32    0.29 
   0 -22 -11   51.56    1.40 
   1 -22 -11    0.30    0.30 
   2 -22 -11   15.90    0.76 
   3 -22 -11    0.39    0.39 
   9 -22 -11    0.22    0.39 
  -4 -21 -11    2.79    0.58 
  -3 -21 -11    8.65    0.70 
  -2 -21 -11   -0.22    0.26 
  -1 -21 -11   43.06    1.22 
   0 -21 -11    0.81    0.35 
   1 -21 -11   22.13    0.86 
   2 -21 -11    1.02    0.34 
   3 -21 -11   34.12    1.01 
   9 -21 -11    9.86    0.88 
  -5 -20 -11    0.21    0.31 
  -4 -20 -11    6.96    0.61 
  -3 -20 -11    0.18    0.28 
  -2 -20 -11   10.59    0.67 
  -1 -20 -11    0.15    0.28 
   0 -20 -11    6.85    0.55 
   1 -20 -11    3.22    0.61 
   2 -20 -11   11.61    0.65 
   3 -20 -11    2.12    0.47 
   8 -20 -11    8.57    0.75 
  10 -20 -11    1.03    0.40 
  11 -20 -11   10.40    1.12 
  -5 -19 -11    0.05    0.26 
  -4 -19 -11    5.39    0.56 
  -3 -19 -11    0.01    0.25 
  -2 -19 -11    0.35    0.26 
  -1 -19 -11    0.59    0.25 
   0 -19 -11    0.51    0.29 
   1 -19 -11    0.11    0.23 
   2 -19 -11    0.34    0.23 
   3 -19 -11    2.33    0.42 
   4 -19 -11    5.37    0.48 
   8 -19 -11   14.72    0.87 
  10 -19 -11   23.79    1.27 
  11 -19 -11    0.64    0.39 
  12 -19 -11   19.97    1.10 
  13 -19 -11    7.93    0.93 
  -6 -18 -11    0.99    0.27 
  -5 -18 -11    1.57    0.26 
  -4 -18 -11    2.14    0.38 
  -3 -18 -11    1.95    0.42 
  -2 -18 -11    3.85    0.47 
  -1 -18 -11   13.16    0.66 
   0 -18 -11    0.05    0.21 
   1 -18 -11    5.75    0.47 
   2 -18 -11    0.37    0.22 
   3 -18 -11   17.73    0.67 
   4 -18 -11    0.64    0.23 
   9 -18 -11   18.88    0.95 
  10 -18 -11    2.12    0.45 
  11 -18 -11   23.29    1.10 
  12 -18 -11    2.89    0.72 
  13 -18 -11   18.11    1.08 
  14 -18 -11   -0.07    0.45 
  -7 -17 -11    5.28    0.49 
  -6 -17 -11   14.99    0.60 
  -5 -17 -11    2.72    0.54 
  -4 -17 -11    4.09    0.38 
  -3 -17 -11    1.91    0.32 
  -2 -17 -11    3.88    0.36 
  -1 -17 -11    4.78    0.46 
   0 -17 -11    1.23    0.26 
   1 -17 -11    7.33    0.50 
   2 -17 -11    0.56    0.22 
   3 -17 -11    8.81    0.49 
   4 -17 -11    7.99    0.48 
   5 -17 -11    0.07    0.20 
  10 -17 -11    0.59    0.32 
  12 -17 -11   22.28    1.07 
  13 -17 -11   -0.27    0.37 
  14 -17 -11   22.66    1.19 
  -8 -16 -11   26.22    1.32 
  -7 -16 -11    9.70    0.53 
  -6 -16 -11   15.94    0.76 
  -5 -16 -11    1.26    0.24 
  -4 -16 -11   17.79    0.93 
  -3 -16 -11    0.37    0.18 
  -2 -16 -11   20.69    0.65 
  -1 -16 -11    0.23    0.16 
   0 -16 -11   30.05    0.66 
   1 -16 -11    1.96    0.37 
   2 -16 -11   24.89    0.77 
   3 -16 -11    1.97    0.35 
   4 -16 -11   31.40    0.82 
   5 -16 -11   13.14    0.53 
   7 -16 -11    3.97    0.64 
   9 -16 -11   13.19    0.78 
  10 -16 -11    1.40    0.34 
  11 -16 -11    9.25    0.75 
  12 -16 -11    0.11    0.34 
  13 -16 -11   12.15    0.89 
  14 -16 -11    1.76    0.46 
  15 -16 -11    7.77    0.97 
  -8 -15 -11    4.31    0.87 
  -7 -15 -11   22.34    0.74 
  -6 -15 -11    1.10    0.23 
  -5 -15 -11   30.59    0.99 
  -4 -15 -11    0.91    0.20 
  -3 -15 -11   15.41    0.59 
  -2 -15 -11    0.10    0.16 
  -1 -15 -11   12.23    0.44 
   0 -15 -11   16.19    0.48 
   1 -15 -11   74.34    1.53 
   2 -15 -11   16.33    0.60 
   3 -15 -11   10.58    0.48 
   4 -15 -11    2.79    0.34 
   5 -15 -11   22.82    0.65 
   7 -15 -11   28.44    1.06 
   8 -15 -11    2.86    0.48 
   9 -15 -11   14.69    1.05 
  10 -15 -11    7.36    0.67 
  11 -15 -11    5.04    0.64 
  12 -15 -11    8.38    0.75 
  13 -15 -11   -0.43    0.32 
  14 -15 -11    5.70    0.80 
  15 -15 -11    6.02    0.88 
  -9 -14 -11   -0.22    0.52 
  -8 -14 -11   10.53    0.95 
  -7 -14 -11    1.71    0.48 
  -6 -14 -11   65.74    1.19 
  -5 -14 -11    0.17    0.24 
  -4 -14 -11   40.52    0.84 
  -3 -14 -11    4.88    0.34 
  -2 -14 -11    2.85    0.29 
  -1 -14 -11    2.58    0.25 
   0 -14 -11   22.03    0.53 
   1 -14 -11    0.19    0.16 
   2 -14 -11  103.45    1.92 
   3 -14 -11    2.27    0.30 
   4 -14 -11    3.73    0.28 
   5 -14 -11    0.14    0.15 
   7 -14 -11    1.59    0.41 
   9 -14 -11    4.01    0.52 
  11 -14 -11    3.65    0.58 
  13 -14 -11    1.08    0.39 
  14 -14 -11    0.01    0.37 
  15 -14 -11    2.39    0.47 
  16 -14 -11   -0.25    0.36 
  -9 -13 -11   33.90    1.47 
  -8 -13 -11    1.85    0.34 
  -7 -13 -11   44.59    1.75 
  -6 -13 -11    1.63    0.28 
  -5 -13 -11   18.19    0.57 
  -4 -13 -11    1.32    0.36 
  -3 -13 -11   30.56    0.69 
  -2 -13 -11    1.63    0.26 
  -1 -13 -11   62.01    0.83 
   0 -13 -11    4.65    0.29 
   1 -13 -11   33.96    0.88 
   2 -13 -11    0.08    0.15 
   3 -13 -11   41.43    0.95 
   4 -13 -11    1.21    0.26 
   5 -13 -11  104.62    1.83 
   6 -13 -11    0.23    0.14 
   7 -13 -11   24.30    0.94 
   8 -13 -11   -0.10    0.21 
   9 -13 -11   20.11    0.86 
  10 -13 -11    0.52    0.25 
  12 -13 -11    1.60    0.37 
  13 -13 -11    1.89    0.41 
  14 -13 -11    3.22    0.67 
  15 -13 -11    3.43    0.80 
  16 -13 -11   -0.08    0.30 
 -10 -12 -11    1.07    0.55 
  -9 -12 -11    0.45    0.24 
  -8 -12 -11    9.38    0.50 
  -7 -12 -11   12.39    1.32 
  -6 -12 -11    6.13    0.72 
  -5 -12 -11    0.63    0.18 
  -4 -12 -11   20.99    0.57 
  -3 -12 -11   -0.01    0.13 
  -2 -12 -11    2.75    0.27 
  -1 -12 -11    0.01    0.13 
   0 -12 -11   14.23    0.42 
   1 -12 -11    1.63    0.28 
   2 -12 -11   33.23    0.83 
   3 -12 -11    0.25    0.15 
   4 -12 -11   32.59    0.67 
   6 -12 -11    7.42    0.30 
   7 -12 -11   14.48    0.71 
   8 -12 -11   30.88    1.06 
   9 -12 -11   24.35    0.95 
  10 -12 -11    3.70    0.53 
  11 -12 -11    0.80    0.29 
  13 -12 -11    2.36    0.59 
  14 -12 -11    0.43    0.36 
  15 -12 -11   14.21    0.98 
  16 -12 -11    0.28    0.30 
  17 -12 -11    0.72    0.36 
 -10 -11 -11    6.23    0.89 
  -9 -11 -11    3.43    0.77 
  -8 -11 -11    0.08    0.20 
  -7 -11 -11    5.93    0.40 
  -6 -11 -11   11.60    0.59 
  -5 -11 -11    6.09    0.61 
  -4 -11 -11   13.87    0.47 
  -3 -11 -11    0.39    0.15 
  -2 -11 -11    1.06    0.20 
  -1 -11 -11   26.71    0.59 
   0 -11 -11    0.25    0.11 
   1 -11 -11   24.77    0.43 
   2 -11 -11   15.56    0.52 
   3 -11 -11   32.27    0.62 
   4 -11 -11    6.15    0.28 
   5 -11 -11    4.48    0.30 
   6 -11 -11   17.46    0.42 
   7 -11 -11   16.35    0.76 
   8 -11 -11  101.96    2.22 
   9 -11 -11    1.70    0.33 
  10 -11 -11   19.47    0.85 
  11 -11 -11   -0.19    0.24 
  12 -11 -11   11.26    0.74 
  14 -11 -11   30.42    1.20 
  15 -11 -11    3.94    0.52 
  16 -11 -11   15.57    0.75 
  17 -11 -11    0.58    0.36 
 -10 -10 -11    1.42    0.51 
  -9 -10 -11    0.60    0.44 
  -8 -10 -11   -0.05    0.18 
  -7 -10 -11   28.38    1.15 
  -6 -10 -11   13.01    0.50 
  -5 -10 -11    2.08    0.28 
  -4 -10 -11    7.29    0.36 
  -3 -10 -11    0.02    0.12 
  -2 -10 -11    4.95    0.29 
  -1 -10 -11    0.52    0.10 
   0 -10 -11    2.89    0.19 
   1 -10 -11    5.63    0.21 
   2 -10 -11   10.73    0.34 
   3 -10 -11   30.60    0.50 
   4 -10 -11   12.30    0.74 
   5 -10 -11   35.40    0.77 
   6 -10 -11   36.19    0.62 
   7 -10 -11   15.30    0.37 
   8 -10 -11    0.06    0.21 
   9 -10 -11   61.38    1.57 
  10 -10 -11    2.39    0.46 
  11 -10 -11   23.86    0.95 
  12 -10 -11    0.36    0.29 
  13 -10 -11   42.94    1.33 
  15 -10 -11   20.23    0.76 
  16 -10 -11    0.19    0.43 
  17 -10 -11    8.14    0.69 
  -9  -9 -11    2.80    0.67 
  -8  -9 -11    3.15    0.36 
  -7  -9 -11    0.08    0.17 
  -6  -9 -11    4.79    0.35 
  -5  -9 -11    0.49    0.15 
  -4  -9 -11    2.30    0.26 
  -3  -9 -11    0.03    0.11 
  -2  -9 -11    1.38    0.22 
  -1  -9 -11    9.20    0.34 
   0  -9 -11    1.19    0.13 
   1  -9 -11    0.05    0.08 
   2  -9 -11   24.21    0.44 
   3  -9 -11    0.18    0.09 
   4  -9 -11    0.21    0.13 
   5  -9 -11    1.81    0.19 
   6  -9 -11   17.63    0.45 
   7  -9 -11    2.74    0.19 
   8  -9 -11   59.09    1.49 
   9  -9 -11    0.33    0.23 
  10  -9 -11   10.34    0.63 
  11  -9 -11    0.25    0.25 
  12  -9 -11   23.38    0.94 
  13  -9 -11    0.25    0.30 
  14  -9 -11   42.29    1.02 
  15  -9 -11    0.51    0.29 
  16  -9 -11   19.66    0.80 
  17  -9 -11    0.17    0.43 
 -11  -8 -11    9.24    1.00 
 -10  -8 -11    0.51    0.47 
  -9  -8 -11    0.07    0.19 
  -8  -8 -11    2.93    0.35 
  -7  -8 -11    6.71    0.38 
  -6  -8 -11   12.33    0.56 
  -5  -8 -11    5.56    0.33 
  -4  -8 -11    3.93    0.29 
  -3  -8 -11    0.89    0.18 
  -2  -8 -11    1.95    0.17 
  -1  -8 -11   12.85    0.38 
   0  -8 -11   34.38    0.52 
   1  -8 -11   14.29    0.36 
   2  -8 -11   27.15    0.51 
   3  -8 -11   19.20    0.38 
   4  -8 -11    8.69    0.35 
   5  -8 -11   30.42    0.55 
   6  -8 -11    5.55    0.25 
   7  -8 -11   16.00    0.35 
   8  -8 -11   17.04    0.74 
   9  -8 -11   63.64    1.58 
  10  -8 -11   14.59    0.72 
  11  -8 -11   20.36    0.86 
  12  -8 -11   -0.14    0.24 
  13  -8 -11   39.66    0.94 
  14  -8 -11    1.07    0.27 
  15  -8 -11   34.29    0.97 
  16  -8 -11    3.60    0.53 
  17  -8 -11    8.82    0.90 
 -10  -7 -11   24.33    1.19 
  -9  -7 -11    5.01    0.69 
  -8  -7 -11    0.05    0.34 
  -7  -7 -11   10.56    0.53 
  -6  -7 -11    5.18    0.32 
  -5  -7 -11    3.31    0.28 
  -4  -7 -11    0.04    0.12 
  -3  -7 -11    7.63    0.26 
  -2  -7 -11    0.31    0.09 
  -1  -7 -11   15.20    0.42 
   0  -7 -11   14.93    0.39 
   1  -7 -11    7.15    0.27 
   2  -7 -11   16.71    0.38 
   3  -7 -11   12.71    0.65 
   4  -7 -11   18.37    0.38 
   5  -7 -11    0.02    0.10 
   6  -7 -11   11.85    0.30 
   7  -7 -11    3.56    0.19 
   8  -7 -11  116.51    2.40 
   9  -7 -11    0.10    0.20 
  10  -7 -11   30.45    0.87 
  11  -7 -11    1.89    0.45 
  12  -7 -11   20.56    0.89 
  13  -7 -11    2.12    0.32 
  14  -7 -11   18.00    0.69 
  15  -7 -11   -0.14    0.28 
  16  -7 -11   12.64    0.69 
  17  -7 -11    6.97    0.87 
  -9  -6 -11   15.89    0.92 
  -8  -6 -11   36.11    0.91 
  -7  -6 -11    0.70    0.38 
  -6  -6 -11   32.30    0.71 
  -5  -6 -11    3.10    0.26 
  -4  -6 -11   67.01    1.08 
  -3  -6 -11    3.16    0.19 
  -2  -6 -11   17.74    0.45 
  -1  -6 -11    0.26    0.08 
   0  -6 -11   47.70    0.80 
   1  -6 -11    6.79    0.25 
   2  -6 -11   78.13    1.05 
   3  -6 -11    9.74    0.30 
   4  -6 -11   32.13    0.54 
   5  -6 -11    1.97    0.20 
   6  -6 -11   28.60    0.51 
   7  -6 -11    3.25    0.19 
   8  -6 -11   40.31    0.66 
   9  -6 -11   29.64    0.97 
  10  -6 -11   16.26    0.56 
  11  -6 -11    0.97    0.20 
  12  -6 -11    0.21    0.25 
  13  -6 -11    3.15    0.40 
  14  -6 -11    4.27    0.48 
  15  -6 -11    3.51    0.46 
  16  -6 -11    0.36    0.28 
  18  -6 -11    5.42    0.93 
  -8  -5 -11    0.62    0.21 
  -6  -5 -11    0.20    0.14 
  -5  -5 -11   39.86    0.78 
  -4  -5 -11    7.86    0.33 
  -3  -5 -11   47.41    0.67 
  -2  -5 -11    3.40    0.22 
  -1  -5 -11   23.63    0.42 
   0  -5 -11   15.60    0.49 
   1  -5 -11  165.36    1.98 
   2  -5 -11    2.90    0.18 
   3  -5 -11   88.09    1.15 
   4  -5 -11    6.64    0.20 
   5  -5 -11   29.78    0.53 
   6  -5 -11    0.86    0.11 
   7  -5 -11   12.16    0.37 
   8  -5 -11   -0.02    0.09 
   9  -5 -11   80.22    1.81 
  10  -5 -11    0.23    0.20 
  11  -5 -11    5.67    0.43 
  12  -5 -11   15.65    0.76 
  13  -5 -11    7.03    0.45 
  14  -5 -11   -0.18    0.24 
  15  -5 -11    2.67    0.60 
  16  -5 -11    0.73    0.28 
  17  -5 -11    0.75    0.45 
  18  -5 -11    4.09    0.91 
 -10  -4 -11    4.48    0.75 
  -9  -4 -11    2.65    0.59 
  -8  -4 -11    4.18    0.39 
  -7  -4 -11    3.24    0.54 
  -6  -4 -11   38.74    0.79 
  -5  -4 -11    3.77    0.26 
  -4  -4 -11   43.14    0.79 
  -3  -4 -11    5.17    0.22 
  -2  -4 -11   16.42    0.43 
  -1  -4 -11    1.20    0.23 
   0  -4 -11   47.41    1.01 
   1  -4 -11    0.31    0.08 
   2  -4 -11   85.84    1.54 
   3  -4 -11   15.38    0.34 
   4  -4 -11    3.70    0.16 
   5  -4 -11    9.58    0.28 
   6  -4 -11   35.80    0.55 
   7  -4 -11    0.28    0.07 
   8  -4 -11   10.03    0.23 
   9  -4 -11    0.79    0.15 
  10  -4 -11    0.21    0.21 
  11  -4 -11   10.92    0.64 
  12  -4 -11    5.30    0.45 
  13  -4 -11    0.81    0.22 
  14  -4 -11    0.94    0.24 
  15  -4 -11    0.11    0.23 
  16  -4 -11    0.44    0.27 
  17  -4 -11    4.98    0.83 
  18  -4 -11    0.72    0.52 
 -11  -3 -11    4.65    0.86 
  -9  -3 -11    6.06    0.64 
  -8  -3 -11    0.15    0.29 
  -7  -3 -11   21.20    0.63 
  -6  -3 -11    5.99    0.32 
  -5  -3 -11   58.53    0.99 
  -4  -3 -11    3.10    0.20 
  -3  -3 -11   10.02    0.46 
  -2  -3 -11    0.22    0.08 
  -1  -3 -11   24.56    0.82 
   0  -3 -11   26.00    0.67 
   1  -3 -11   81.21    0.92 
   2  -3 -11    2.90    0.20 
   3  -3 -11   65.36    0.90 
   4  -3 -11    1.21    0.16 
   5  -3 -11   38.80    0.52 
   6  -3 -11   20.96    0.34 
   7  -3 -11   -0.05    0.07 
   8  -3 -11    6.08    0.19 
   9  -3 -11   16.52    0.42 
  10  -3 -11    0.00    0.10 
  11  -3 -11    0.42    0.24 
  12  -3 -11    5.66    0.39 
  13  -3 -11    7.16    0.44 
  14  -3 -11   27.61    0.78 
  15  -3 -11    2.40    0.59 
  16  -3 -11    5.88    0.56 
  17  -3 -11    1.77    0.47 
  18  -3 -11    1.63    0.50 
  19  -3 -11    0.11    0.54 
 -11  -2 -11    5.43    0.77 
  -9  -2 -11    5.85    0.67 
  -7  -2 -11    5.27    0.31 
  -6  -2 -11    5.30    0.30 
  -5  -2 -11    4.98    0.29 
  -4  -2 -11    3.69    0.37 
  -2  -2 -11   87.08    1.21 
  -1  -2 -11    0.24    0.21 
   0  -2 -11   23.90    0.47 
   1  -2 -11   28.14    0.55 
   2  -2 -11   76.83    1.04 
   3  -2 -11    0.94    0.13 
   4  -2 -11   52.74    0.80 
   5  -2 -11    0.22    0.07 
   6  -2 -11   52.93    0.64 
   7  -2 -11   10.76    0.24 
   8  -2 -11   14.96    0.39 
   9  -2 -11    8.96    0.35 
  10  -2 -11   17.99    0.75 
  11  -2 -11    2.83    0.34 
  12  -2 -11   21.83    0.45 
  13  -2 -11   28.11    0.75 
  14  -2 -11    0.35    0.21 
  15  -2 -11   35.48    1.18 
  16  -2 -11    0.13    0.36 
  17  -2 -11   13.54    1.04 
  18  -2 -11   -0.24    0.43 
  19  -2 -11    1.01    0.61 
 -10  -1 -11   -0.39    0.56 
  -9  -1 -11    0.66    0.35 
  -7  -1 -11    1.93    0.23 
  -6  -1 -11   17.30    0.50 
  -5  -1 -11    5.20    0.28 
  -4  -1 -11   -0.11    0.11 
  -2  -1 -11    0.20    0.09 
   0  -1 -11    4.47    0.20 
   1  -1 -11   14.87    0.46 
   2  -1 -11   35.55    0.58 
   3  -1 -11   10.52    0.24 
   4  -1 -11   49.59    0.77 
   5  -1 -11    0.34    0.09 
   6  -1 -11   16.32    0.30 
   7  -1 -11    1.20    0.12 
   8  -1 -11   17.02    0.69 
   9  -1 -11    1.37    0.17 
  10  -1 -11   37.93    0.67 
  11  -1 -11    6.74    0.31 
  12  -1 -11   51.11    0.73 
  13  -1 -11    0.55    0.20 
  14  -1 -11   42.66    0.96 
  15  -1 -11    2.57    0.41 
  16  -1 -11   32.54    1.15 
  17  -1 -11    4.14    0.81 
  18  -1 -11   11.31    1.02 
  19  -1 -11    2.02    0.61 
  -8   0 -11    0.37    0.30 
  -7   0 -11    0.80    0.16 
  -5   0 -11   16.42    0.50 
  -4   0 -11    0.25    0.08 
  -2   0 -11   -0.05    0.10 
  -1   0 -11   23.98    0.81 
   0   0 -11    0.13    0.07 
   1   0 -11   48.04    1.00 
   2   0 -11    0.07    0.07 
   3   0 -11    8.20    0.27 
   4   0 -11   -0.03    0.06 
   5   0 -11   18.29    0.32 
   6   0 -11    0.01    0.06 
   7   0 -11   50.35    0.76 
   8   0 -11    0.06    0.10 
   9   0 -11  261.75    3.05 
  10   0 -11   -0.01    0.11 
  11   0 -11   33.47    0.55 
  12   0 -11   -0.14    0.13 
  13   0 -11   63.12    1.17 
  14   0 -11    0.45    0.19 
  15   0 -11   68.66    1.68 
  16   0 -11   -0.17    0.37 
  17   0 -11   40.36    1.58 
  18   0 -11    1.45    0.48 
  19   0 -11    9.71    1.07 
  -7   1 -11    1.52    0.22 
  -6   1 -11   18.50    0.83 
  -5   1 -11    5.57    0.36 
  -4   1 -11    0.09    0.12 
  -3   1 -11    0.10    0.11 
  -2   1 -11    0.07    0.08 
  -1   1 -11    0.21    0.07 
   0   1 -11    4.40    0.15 
   1   1 -11   14.49    0.35 
   2   1 -11   35.41    0.59 
   3   1 -11   10.30    0.50 
   4   1 -11   50.19    0.63 
   5   1 -11    0.25    0.07 
   6   1 -11   16.17    0.37 
   7   1 -11    1.27    0.15 
   8   1 -11   17.25    0.42 
   9   1 -11    1.07    0.17 
  10   1 -11   38.28    0.61 
  11   1 -11    6.49    0.26 
  12   1 -11   50.92    1.00 
  13   1 -11    0.43    0.19 
  14   1 -11   44.10    0.95 
  15   1 -11    2.64    0.40 
  17   1 -11    3.68    0.77 
  18   1 -11   13.44    1.10 
  19   1 -11    2.22    0.59 
  -7   2 -11    5.29    0.40 
  -5   2 -11    5.41    0.29 
  -4   2 -11    4.09    0.31 
  -3   2 -11    2.56    0.17 
  -2   2 -11   86.74    1.01 
  -1   2 -11    0.27    0.07 
   0   2 -11   23.79    0.40 
   1   2 -11   28.67    0.53 
   2   2 -11   77.67    0.85 
   3   2 -11    0.72    0.11 
   4   2 -11   52.44    0.65 
   5   2 -11    0.20    0.07 
   6   2 -11   51.94    0.79 
   7   2 -11   10.93    0.33 
   8   2 -11   14.76    0.39 
   9   2 -11    9.81    0.32 
  10   2 -11   18.13    0.39 
  11   2 -11    2.86    0.22 
  12   2 -11   22.59    0.64 
  13   2 -11   28.16    0.73 
  14   2 -11   -0.06    0.19 
  15   2 -11   36.93    1.14 
  17   2 -11   12.98    0.99 
  18   2 -11    0.04    0.46 
  19   2 -11    1.36    0.58 
  -7   3 -11   21.36    0.76 
  -6   3 -11    5.86    0.32 
  -5   3 -11   56.12    1.34 
  -4   3 -11    3.27    0.21 
  -3   3 -11   10.56    0.29 
  -2   3 -11    0.19    0.10 
  -1   3 -11   24.24    0.39 
   0   3 -11   26.17    0.52 
   1   3 -11   79.45    0.88 
   2   3 -11    2.89    0.16 
   3   3 -11   63.92    0.77 
   4   3 -11    1.08    0.16 
   5   3 -11   38.56    0.53 
   6   3 -11   20.84    0.37 
   7   3 -11    0.25    0.10 
   8   3 -11    6.51    0.27 
   9   3 -11   16.17    0.40 
  10   3 -11    0.15    0.11 
  11   3 -11    0.89    0.14 
  12   3 -11    5.61    0.37 
  13   3 -11    6.93    0.42 
  14   3 -11   28.93    0.76 
  15   3 -11    3.07    0.42 
  17   3 -11    1.52    0.48 
  18   3 -11    1.77    0.55 
  19   3 -11    0.14    0.57 
  -7   4 -11    3.54    0.53 
  -6   4 -11   38.43    0.75 
  -5   4 -11    3.41    0.31 
  -4   4 -11   41.37    0.62 
  -3   4 -11    5.32    0.27 
  -2   4 -11   16.56    0.42 
  -1   4 -11    1.16    0.12 
   0   4 -11   46.78    0.73 
   1   4 -11    0.38    0.08 
   2   4 -11   84.57    0.84 
   3   4 -11   15.27    0.27 
   4   4 -11    3.71    0.17 
   5   4 -11    9.58    0.25 
   6   4 -11   34.57    0.68 
   7   4 -11    0.39    0.11 
   8   4 -11   10.08    0.33 
   9   4 -11    0.41    0.11 
  10   4 -11    0.43    0.11 
  11   4 -11   11.68    0.47 
  12   4 -11    4.95    0.37 
  13   4 -11    1.01    0.21 
  14   4 -11    0.84    0.23 
  15   4 -11    0.24    0.23 
  17   4 -11    7.45    0.90 
  18   4 -11    0.78    0.50 
  19   4 -11    0.85    0.60 
  -6   5 -11    0.17    0.19 
  -5   5 -11   38.73    1.20 
  -4   5 -11    7.83    0.27 
  -3   5 -11   47.42    0.67 
  -2   5 -11    3.05    0.24 
  -1   5 -11   24.57    0.43 
   0   5 -11   15.02    0.32 
   1   5 -11  161.41    2.02 
   2   5 -11    2.85    0.16 
   3   5 -11   87.74    0.97 
   4   5 -11    7.08    0.22 
   5   5 -11   29.76    0.45 
   6   5 -11    0.59    0.19 
   7   5 -11   12.17    0.36 
   8   5 -11    0.16    0.11 
   9   5 -11   81.02    0.99 
  10   5 -11    0.03    0.10 
  11   5 -11    7.21    0.40 
  12   5 -11   13.81    0.52 
  13   5 -11    6.38    0.42 
  14   5 -11   -0.13    0.20 
  15   5 -11    2.46    0.64 
  16   5 -11    0.97    0.41 
  17   5 -11    1.00    0.45 
  18   5 -11    1.73    0.57 
  -6   6 -11   32.79    1.12 
  -5   6 -11    3.36    0.51 
  -4   6 -11   66.21    0.88 
  -3   6 -11    3.16    0.22 
  -2   6 -11   16.83    0.66 
  -1   6 -11    0.39    0.11 
   0   6 -11   46.82    0.63 
   1   6 -11    6.56    0.39 
   2   6 -11   76.71    0.90 
   3   6 -11   10.11    0.26 
   4   6 -11   31.62    0.57 
   5   6 -11    1.36    0.24 
   6   6 -11   29.07    0.89 
   7   6 -11    3.31    0.24 
   8   6 -11   40.57    0.71 
   9   6 -11   29.37    0.70 
  10   6 -11   16.38    0.37 
  11   6 -11    0.74    0.19 
  12   6 -11    0.41    0.18 
  13   6 -11    2.82    0.36 
  14   6 -11    4.77    0.57 
  15   6 -11    5.14    0.73 
  16   6 -11    0.66    0.44 
  17   6 -11    0.79    0.48 
  18   6 -11    3.82    0.94 
  -6   7 -11    4.71    0.37 
  -5   7 -11    3.39    0.28 
  -4   7 -11    0.21    0.12 
  -3   7 -11    7.22    0.30 
  -2   7 -11    0.41    0.16 
  -1   7 -11   16.29    0.62 
   0   7 -11   15.20    0.40 
   1   7 -11    6.47    0.31 
   2   7 -11   16.41    0.49 
   3   7 -11   12.43    0.34 
   4   7 -11   18.07    0.60 
   5   7 -11   -0.03    0.12 
   6   7 -11   10.94    0.52 
   7   7 -11    3.26    0.32 
   8   7 -11  118.21    1.62 
   9   7 -11   -0.09    0.10 
  10   7 -11   32.25    0.55 
  12   7 -11   21.56    1.01 
  13   7 -11    1.70    0.38 
  14   7 -11   19.73    1.11 
  15   7 -11   -0.38    0.35 
  16   7 -11   14.02    1.02 
  17   7 -11    7.52    0.92 
  18   7 -11   26.96    1.41 
  -6   8 -11   11.51    0.66 
  -5   8 -11    5.38    0.31 
  -4   8 -11    4.47    0.32 
  -3   8 -11    0.56    0.12 
  -2   8 -11    1.82    0.20 
  -1   8 -11   11.73    0.55 
   0   8 -11   33.55    0.95 
   1   8 -11   13.47    0.51 
   2   8 -11   26.96    0.64 
   3   8 -11   20.47    0.45 
   4   8 -11    8.96    0.44 
   5   8 -11   30.18    0.81 
   6   8 -11    5.39    0.30 
   7   8 -11   15.58    0.56 
   8   8 -11   17.18    0.47 
   9   8 -11   64.49    1.03 
  10   8 -11   13.76    0.80 
  11   8 -11   21.39    1.00 
  12   8 -11   -0.11    0.28 
  13   8 -11   42.24    1.47 
  14   8 -11    0.54    0.37 
  15   8 -11   39.01    2.22 
  16   8 -11    2.82    0.58 
  17   8 -11    6.56    0.97 
  18   8 -11   -0.26    0.54 
  -5   9 -11    0.43    0.19 
  -4   9 -11    2.22    0.36 
  -3   9 -11    0.12    0.10 
  -2   9 -11    1.30    0.16 
  -1   9 -11    9.23    0.51 
   0   9 -11    1.02    0.21 
   1   9 -11    0.07    0.09 
   2   9 -11   24.53    0.52 
   3   9 -11    0.19    0.15 
   4   9 -11    0.13    0.15 
   5   9 -11    1.93    0.30 
   6   9 -11   18.52    0.62 
   7   9 -11    2.84    0.45 
   8   9 -11   60.40    1.01 
   9   9 -11    0.23    0.15 
  10   9 -11   11.40    0.73 
  11   9 -11    0.65    0.32 
  12   9 -11   23.08    1.08 
  14   9 -11   43.76    1.57 
  15   9 -11    1.85    0.55 
  16   9 -11   20.34    1.19 
  17   9 -11    0.71    0.53 
  18   9 -11    9.16    1.17 
  -5  10 -11    1.76    0.24 
  -4  10 -11    7.71    0.34 
  -3  10 -11    0.09    0.11 
  -2  10 -11    5.20    0.29 
  -1  10 -11    0.13    0.11 
   0  10 -11    2.56    0.24 
   1  10 -11    5.65    0.27 
   2  10 -11   10.60    0.52 
   3  10 -11   30.03    0.88 
   4  10 -11   12.45    0.55 
   5  10 -11   35.09    0.93 
   6  10 -11   35.22    0.91 
   7  10 -11   15.16    0.45 
   8  10 -11    0.19    0.24 
   9  10 -11   63.75    1.04 
  10  10 -11    1.60    0.37 
  11  10 -11   23.64    1.06 
  12  10 -11    0.42    0.31 
  13  10 -11   41.62    1.53 
  14  10 -11   -0.13    0.38 
  15  10 -11   21.24    1.18 
  16  10 -11    0.54    0.46 
  17  10 -11    8.76    1.09 
  -5  11 -11    5.33    0.60 
  -4  11 -11   13.69    0.46 
  -3  11 -11    0.43    0.19 
  -2  11 -11    0.82    0.15 
  -1  11 -11   26.72    0.59 
   0  11 -11    0.36    0.12 
   1  11 -11   24.70    0.81 
   2  11 -11   15.78    0.63 
   3  11 -11   33.05    0.92 
   4  11 -11    6.34    0.42 
   5  11 -11    3.48    0.35 
   6  11 -11   17.73    0.63 
   7  11 -11   16.92    0.49 
   8  11 -11  101.20    2.39 
   9  11 -11    1.96    0.48 
  10  11 -11   19.45    0.96 
  11  11 -11    0.03    0.31 
  12  11 -11   10.99    1.24 
  13  11 -11    0.18    0.36 
  15  11 -11    3.56    0.78 
  16  11 -11   14.55    1.13 
  17  11 -11    1.02    0.58 
  -5  12 -11    0.32    0.26 
  -4  12 -11   19.91    0.73 
  -3  12 -11   -0.17    0.12 
  -2  12 -11    3.03    0.26 
  -1  12 -11   -0.07    0.11 
   0  12 -11   14.26    0.64 
   1  12 -11    1.60    0.32 
   2  12 -11   33.76    0.97 
   3  12 -11   -0.03    0.14 
   4  12 -11   31.96    0.91 
   5  12 -11    3.31    0.37 
   6  12 -11    7.90    0.38 
   7  12 -11   15.23    0.48 
   8  12 -11   31.73    0.70 
   9  12 -11   23.85    1.04 
  10  12 -11    3.62    0.57 
  11  12 -11    0.90    0.34 
  12  12 -11    0.33    0.36 
  13  12 -11    2.56    0.51 
  14  12 -11    1.00    0.45 
  15  12 -11   13.28    1.04 
  16  12 -11    0.51    0.50 
  17  12 -11    0.75    0.58 
  -6  13 -11    1.28    0.31 
  -5  13 -11   17.44    0.86 
  -4  13 -11    1.44    0.29 
  -3  13 -11   30.55    0.73 
  -2  13 -11    1.00    0.25 
  -1  13 -11   61.17    1.52 
   0  13 -11    5.56    0.45 
   1  13 -11   32.93    1.00 
   2  13 -11   -0.11    0.17 
   3  13 -11   40.91    1.10 
   4  13 -11    1.01    0.18 
   5  13 -11  102.95    2.03 
   6  13 -11   -0.08    0.14 
   7  13 -11   24.69    0.62 
   8  13 -11    0.39    0.17 
   9  13 -11   20.30    1.00 
  10  13 -11    0.72    0.30 
  12  13 -11    1.82    0.46 
  14  13 -11    3.80    0.77 
  15  13 -11    3.72    0.86 
  16  13 -11   -0.17    0.51 
  -6  14 -11   64.12    2.37 
  -5  14 -11    0.31    0.27 
  -4  14 -11   40.07    1.24 
  -3  14 -11    5.35    0.65 
  -2  14 -11    3.30    0.44 
  -1  14 -11    3.58    0.43 
   0  14 -11   22.28    0.83 
   1  14 -11    0.55    0.21 
   2  14 -11  100.72    2.10 
   3  14 -11    1.57    0.36 
   4  14 -11    2.75    0.38 
   5  14 -11    0.31    0.21 
   6  14 -11   11.42    0.45 
   7  14 -11    1.37    0.20 
   8  14 -11   10.11    0.45 
   9  14 -11    4.92    0.60 
  11  14 -11    4.16    0.65 
  12  14 -11    4.19    0.73 
  13  14 -11    1.56    0.47 
  14  14 -11   -0.42    0.42 
  15  14 -11    4.36    0.90 
  16  14 -11   -0.47    0.51 
  -5  15 -11   30.61    1.11 
  -3  15 -11   16.07    0.77 
  -1  15 -11   12.02    0.65 
   0  15 -11   14.98    0.71 
   1  15 -11   71.90    1.69 
   2  15 -11   16.64    0.72 
   3  15 -11   10.51    0.58 
   4  15 -11    2.87    0.40 
   5  15 -11   22.12    0.62 
   6  15 -11   35.67    0.80 
   7  15 -11   30.46    0.72 
   8  15 -11    1.28    0.35 
  11  15 -11    5.52    0.73 
  12  15 -11    8.93    0.80 
  13  15 -11    0.54    0.43 
  14  15 -11    7.25    0.91 
  15  15 -11    3.92    0.68 
  -7  16 -11    7.90    0.87 
  -5  16 -11    0.86    0.29 
  -4  16 -11   17.18    1.25 
  -3  16 -11    0.43    0.27 
  -2  16 -11   20.77    0.87 
   0  16 -11   28.28    0.99 
   1  16 -11    1.84    0.40 
   2  16 -11   24.03    0.87 
   3  16 -11    2.03    0.42 
   4  16 -11   30.05    0.97 
   5  16 -11   12.87    0.51 
   6  16 -11    2.55    0.35 
   7  16 -11    4.68    0.51 
   8  16 -11   12.49    0.84 
  10  16 -11    1.52    0.42 
  11  16 -11   10.15    0.86 
  12  16 -11   -0.09    0.39 
  13  16 -11   13.10    1.02 
  14  16 -11    1.53    0.58 
  15  16 -11    8.20    1.11 
  -7  17 -11    4.43    0.74 
  -6  17 -11   13.06    0.84 
  -5  17 -11    3.40    0.56 
  -3  17 -11    1.02    0.30 
  -2  17 -11    3.39    0.49 
  -1  17 -11    4.53    0.50 
   0  17 -11    0.88    0.41 
   1  17 -11    8.39    0.58 
   2  17 -11    0.35    0.24 
   3  17 -11    7.67    0.46 
   4  17 -11    7.80    0.57 
   5  17 -11    0.26    0.23 
   6  17 -11   14.43    0.55 
   7  17 -11    6.35    0.46 
   8  17 -11   19.34    1.05 
   9  17 -11    7.34    0.82 
  10  17 -11    1.29    0.40 
  11  17 -11    0.99    0.42 
  12  17 -11   23.63    1.25 
  13  17 -11    1.06    0.50 
  14  17 -11   20.79    1.34 
  -4  18 -11    0.63    0.33 
  -3  18 -11    1.33    0.33 
  -2  18 -11    3.41    0.53 
  -1  18 -11   12.79    0.74 
   0  18 -11   -0.06    0.24 
   2  18 -11    0.03    0.24 
   3  18 -11   16.96    0.78 
   4  18 -11    1.08    0.26 
   5  18 -11   12.75    0.68 
   6  18 -11    0.56    0.22 
   7  18 -11   43.10    1.57 
   9  18 -11   17.78    1.07 
  10  18 -11    2.20    0.50 
  11  18 -11   21.49    1.18 
  12  18 -11    2.84    0.77 
  13  18 -11   20.19    1.22 
  14  18 -11    0.35    0.54 
  -4  19 -11    5.59    0.70 
  -3  19 -11   -0.01    0.28 
  -2  19 -11    0.18    0.28 
  -1  19 -11   -0.06    0.26 
   0  19 -11    0.16    0.28 
   1  19 -11   -0.35    0.24 
   3  19 -11    1.52    0.32 
   4  19 -11    5.21    0.51 
   5  19 -11   -0.16    0.26 
   6  19 -11    4.08    0.48 
   7  19 -11    0.30    0.36 
   8  19 -11   15.17    1.00 
   9  19 -11    1.59    0.47 
  10  19 -11   25.10    1.30 
  11  19 -11    0.60    0.44 
  12  19 -11   20.21    1.25 
  13  19 -11    7.73    1.04 
  -4  20 -11    7.32    0.72 
  -2  20 -11    8.73    0.69 
  -1  20 -11   -0.18    0.28 
   0  20 -11    7.33    0.65 
   1  20 -11    3.60    0.61 
   2  20 -11   12.49    0.76 
   4  20 -11   -0.07    0.31 
   5  20 -11    4.47    0.48 
   6  20 -11    3.70    0.54 
   8  20 -11    6.77    0.82 
   9  20 -11    4.31    0.79 
  10  20 -11    1.59    0.53 
  11  20 -11   13.33    1.08 
  12  20 -11    2.42    0.63 
  -4  21 -11    1.56    0.43 
  -3  21 -11   10.20    0.81 
  -2  21 -11   -0.10    0.32 
  -1  21 -11   39.86    1.37 
   0  21 -11    0.59    0.34 
   1  21 -11   20.58    0.98 
   3  21 -11   33.34    1.19 
   4  21 -11    0.28    0.36 
   5  21 -11   13.74    0.64 
   6  21 -11    5.85    0.83 
   8  21 -11    9.76    1.06 
   9  21 -11   10.93    0.95 
  10  21 -11   12.90    1.05 
  11  21 -11    1.46    0.58 
  -2  22 -11   19.71    1.04 
  -1  22 -11    0.34    0.36 
   0  22 -11   50.71    1.58 
   1  22 -11    0.16    0.34 
   2  22 -11   16.97    0.95 
   3  22 -11    0.67    0.41 
   4  22 -11   13.99    0.85 
   8  22 -11    7.36    0.96 
   9  22 -11   -0.06    0.75 
  10  22 -11    0.49    0.51 
  -1  23 -11   21.15    1.12 
   0  23 -11    6.66    0.80 
   1  23 -11   43.43    1.46 
   2  23 -11    0.77    0.38 
   8  23 -11    2.05    0.57 
   2 -25 -10   22.65    0.99 
  -1 -24 -10   25.15    1.00 
   0 -24 -10    0.37    0.31 
   1 -24 -10   22.93    0.95 
   2 -24 -10    0.37    0.31 
  -3 -23 -10    0.43    0.33 
  -2 -23 -10   26.28    1.03 
  -1 -23 -10    1.17    0.33 
   0 -23 -10   47.56    1.33 
   1 -23 -10    0.10    0.28 
   2 -23 -10   32.65    1.06 
   3 -23 -10    0.55    0.32 
  -4 -22 -10    2.69    0.59 
  -2 -22 -10    2.94    0.54 
  -1 -22 -10   35.12    1.11 
   0 -22 -10   -0.47    0.30 
   1 -22 -10   70.12    1.62 
   2 -22 -10    0.58    0.31 
   3 -22 -10   28.20    0.94 
   9 -22 -10   13.99    0.95 
  -5 -21 -10    4.00    0.59 
  -4 -21 -10    0.16    0.28 
  -3 -21 -10    1.23    0.31 
  -2 -21 -10   24.21    0.92 
   0 -21 -10   22.30    0.84 
   2 -21 -10   29.45    0.93 
   3 -21 -10    1.31    0.30 
   4 -21 -10   22.46    0.84 
   8 -21 -10   22.65    1.06 
   9 -21 -10    5.60    0.97 
  10 -21 -10    3.96    0.75 
  12 -21 -10    1.25    0.48 
  -6 -20 -10    2.80    0.56 
  -5 -20 -10   11.45    0.70 
  -4 -20 -10    1.15    0.29 
  -3 -20 -10    3.54    0.51 
  -1 -20 -10    6.73    0.54 
   1 -20 -10   15.25    0.68 
   2 -20 -10    3.13    0.44 
   3 -20 -10    4.56    0.46 
   4 -20 -10    4.32    0.47 
   8 -20 -10    1.25    0.35 
  11 -20 -10   -0.40    0.35 
  12 -20 -10   12.31    0.95 
  13 -20 -10   -0.09    0.45 
  -7 -19 -10   -0.12    0.26 
  -6 -19 -10    1.16    0.28 
  -5 -19 -10    1.14    0.30 
  -4 -19 -10    1.23    0.29 
  -3 -19 -10    2.43    0.48 
  -2 -19 -10    1.47    0.27 
   0 -19 -10   13.04    0.63 
   1 -19 -10    6.63    0.48 
   2 -19 -10   12.84    0.59 
   3 -19 -10    5.03    0.44 
   4 -19 -10    0.55    0.21 
   8 -19 -10    1.43    0.43 
   9 -19 -10   21.32    0.98 
  11 -19 -10   16.84    0.98 
  12 -19 -10   -0.58    0.34 
  13 -19 -10   20.44    1.12 
  -8 -18 -10    7.22    1.02 
  -7 -18 -10    6.62    0.50 
  -6 -18 -10   11.42    0.54 
  -5 -18 -10    1.25    0.26 
  -4 -18 -10   12.22    0.53 
  -3 -18 -10    0.22    0.18 
  -2 -18 -10    0.29    0.25 
  -1 -18 -10    0.04    0.20 
   0 -18 -10    1.13    0.25 
   1 -18 -10    6.76    0.48 
   2 -18 -10    2.00    0.36 
   3 -18 -10    3.48    0.39 
   4 -18 -10    0.94    0.22 
   5 -18 -10    1.17    0.24 
   8 -18 -10   14.14    0.90 
  10 -18 -10    8.38    0.73 
  11 -18 -10    2.58    0.65 
  12 -18 -10    5.12    0.74 
  13 -18 -10   -0.29    0.38 
  14 -18 -10   32.42    1.38 
  -8 -17 -10    4.66    0.92 
  -7 -17 -10   30.61    0.82 
  -6 -17 -10   11.59    0.55 
  -5 -17 -10    7.07    0.43 
  -4 -17 -10   15.64    0.55 
  -3 -17 -10    0.67    0.19 
  -2 -17 -10   18.30    0.54 
  -1 -17 -10    0.54    0.18 
   0 -17 -10    2.88    0.37 
   1 -17 -10    5.15    0.41 
   2 -17 -10   14.16    0.59 
   3 -17 -10    3.71    0.38 
   4 -17 -10    7.18    0.44 
   5 -17 -10   23.66    0.71 
   7 -17 -10    4.79    0.61 
   9 -17 -10   20.10    0.94 
  10 -17 -10    0.16    0.29 
  11 -17 -10   11.63    0.81 
  12 -17 -10    1.02    0.36 
  13 -17 -10   10.08    0.83 
  14 -17 -10    0.84    0.44 
  15 -17 -10   22.16    1.20 
  -9 -16 -10    2.26    0.61 
  -8 -16 -10    8.13    0.95 
  -6 -16 -10    3.17    0.80 
  -5 -16 -10    5.59    0.71 
  -4 -16 -10    9.66    0.44 
  -3 -16 -10    0.46    0.17 
  -2 -16 -10    1.47    0.24 
  -1 -16 -10    3.99    0.31 
   0 -16 -10   10.53    0.40 
   1 -16 -10   19.12    0.67 
   2 -16 -10    3.14    0.34 
   3 -16 -10    5.86    0.40 
   4 -16 -10    7.93    0.42 
   5 -16 -10    4.35    0.36 
   7 -16 -10    8.88    0.66 
   8 -16 -10   23.05    1.00 
  10 -16 -10    0.40    0.29 
  11 -16 -10    2.47    0.57 
  12 -16 -10    1.18    0.34 
  13 -16 -10    1.90    0.41 
  14 -16 -10   30.59    1.27 
  15 -16 -10    0.22    0.43 
  -9 -15 -10   11.86    1.03 
  -8 -15 -10   14.11    0.66 
  -7 -15 -10    7.68    0.50 
  -6 -15 -10   38.34    1.13 
  -5 -15 -10    0.64    0.19 
  -4 -15 -10   18.68    0.87 
  -3 -15 -10    9.85    0.42 
  -2 -15 -10   28.03    0.64 
  -1 -15 -10   -0.04    0.14 
   0 -15 -10   36.47    0.69 
   1 -15 -10    3.87    0.27 
   2 -15 -10   75.04    1.52 
   3 -15 -10   15.70    0.56 
   4 -15 -10   41.33    0.77 
   5 -15 -10    3.24    0.31 
   6 -15 -10   54.56    1.12 
   7 -15 -10    0.00    0.21 
   8 -15 -10   35.84    1.15 
   9 -15 -10    8.35    0.65 
  11 -15 -10    6.44    0.62 
  12 -15 -10    7.10    0.67 
  13 -15 -10    6.28    0.73 
  14 -15 -10    0.31    0.35 
  15 -15 -10    1.84    0.48 
  16 -15 -10    0.72    0.44 
 -10 -14 -10    7.26    0.96 
  -9 -14 -10    8.56    0.89 
  -8 -14 -10    0.61    0.22 
  -7 -14 -10   31.79    1.26 
  -6 -14 -10   -0.04    0.18 
  -5 -14 -10   48.21    0.94 
  -4 -14 -10    9.38    0.42 
  -3 -14 -10   32.87    0.71 
  -2 -14 -10    0.52    0.16 
  -1 -14 -10   43.63    0.79 
   0 -14 -10    1.63    0.24 
   1 -14 -10   45.94    0.77 
   2 -14 -10    5.03    0.35 
   3 -14 -10   65.98    1.32 
   4 -14 -10    8.67    0.41 
   6 -14 -10    0.02    0.12 
   7 -14 -10  132.19    2.67 
   8 -14 -10   -0.06    0.21 
   9 -14 -10   21.98    0.90 
  10 -14 -10    4.78    0.55 
  11 -14 -10    5.04    0.69 
  12 -14 -10    2.42    0.54 
  13 -14 -10   -0.09    0.29 
  14 -14 -10    0.11    0.35 
  15 -14 -10    3.76    0.54 
  16 -14 -10    0.25    0.33 
  -9 -13 -10    5.69    0.80 
  -8 -13 -10   17.44    0.62 
  -7 -13 -10    4.39    0.45 
  -6 -13 -10   33.02    0.77 
  -5 -13 -10    0.96    0.21 
  -4 -13 -10   16.31    0.50 
  -3 -13 -10    0.90    0.17 
  -2 -13 -10   32.34    0.67 
  -1 -13 -10    0.41    0.14 
   0 -13 -10   19.95    0.48 
   1 -13 -10   33.80    0.63 
   2 -13 -10   60.16    1.24 
   3 -13 -10   -0.05    0.14 
   4 -13 -10   17.55    0.43 
   5 -13 -10    0.21    0.14 
   6 -13 -10   31.50    0.59 
   7 -13 -10    3.07    0.43 
   8 -13 -10   22.07    0.87 
   9 -13 -10    0.87    0.25 
  10 -13 -10    5.87    0.57 
  11 -13 -10    0.27    0.25 
  12 -13 -10   -0.21    0.29 
  13 -13 -10    1.18    0.34 
  14 -13 -10   -0.26    0.30 
  15 -13 -10    0.39    0.28 
  16 -13 -10    1.24    0.33 
  17 -13 -10   -0.11    0.33 
 -11 -12 -10    2.09    0.59 
 -10 -12 -10    0.41    0.46 
  -9 -12 -10   11.36    0.90 
  -8 -12 -10    0.50    0.22 
  -7 -12 -10   22.77    0.70 
  -6 -12 -10    0.14    0.15 
  -5 -12 -10   16.23    0.52 
  -4 -12 -10    2.53    0.27 
  -3 -12 -10   22.04    0.55 
  -2 -12 -10    2.74    0.25 
  -1 -12 -10   30.47    0.54 
   0 -12 -10    3.14    0.24 
   1 -12 -10   37.94    0.66 
   2 -12 -10    7.22    0.28 
   3 -12 -10   11.11    0.35 
   4 -12 -10   14.15    0.66 
   5 -12 -10   88.02    1.56 
   6 -12 -10   10.01    0.31 
   7 -12 -10   50.37    1.33 
   8 -12 -10    6.08    0.51 
   9 -12 -10    8.67    0.58 
  10 -12 -10    8.38    0.60 
  11 -12 -10   11.07    0.69 
  12 -12 -10    1.22    0.32 
  13 -12 -10    0.76    0.34 
  14 -12 -10   13.38    0.65 
  15 -12 -10   -0.10    0.25 
  16 -12 -10    1.31    0.33 
  17 -12 -10    0.21    0.33 
 -11 -11 -10    6.24    0.91 
 -10 -11 -10    1.30    0.47 
  -9 -11 -10    0.70    0.41 
  -8 -11 -10    1.86    0.30 
  -7 -11 -10   21.10    0.78 
  -6 -11 -10   15.77    0.57 
  -5 -11 -10   12.43    0.45 
  -4 -11 -10   14.21    0.45 
  -3 -11 -10    4.59    0.29 
  -2 -11 -10   -0.09    0.11 
  -1 -11 -10   27.65    0.47 
   0 -11 -10   48.17    0.79 
   1 -11 -10    6.05    0.26 
   2 -11 -10   17.41    0.54 
   3 -11 -10    1.28    0.22 
   4 -11 -10   25.32    0.63 
   5 -11 -10    3.72    0.22 
   6 -11 -10   20.76    0.43 
   7 -11 -10   15.37    0.36 
   8 -11 -10   42.19    1.20 
   9 -11 -10   21.00    0.82 
  10 -11 -10    4.72    0.49 
  11 -11 -10   41.19    1.23 
  12 -11 -10    0.15    0.24 
  13 -11 -10   10.10    0.73 
  14 -11 -10    1.77    0.50 
  15 -11 -10   20.90    0.75 
  16 -11 -10    1.24    0.32 
  17 -11 -10   15.03    1.07 
 -11 -10 -10    0.64    0.48 
 -10 -10 -10   14.44    0.96 
  -9 -10 -10    2.14    0.36 
  -8 -10 -10    9.78    0.77 
  -7 -10 -10    1.58    0.26 
  -6 -10 -10   17.22    0.52 
  -5 -10 -10    0.21    0.14 
  -4 -10 -10    5.95    0.31 
  -3 -10 -10    0.33    0.13 
  -2 -10 -10    2.32    0.18 
  -1 -10 -10   -0.19    0.09 
   0 -10 -10    0.34    0.11 
   1 -10 -10    0.24    0.10 
   2 -10 -10    0.22    0.11 
   3 -10 -10    0.21    0.13 
   4 -10 -10    0.11    0.11 
   5 -10 -10    8.68    0.28 
   6 -10 -10   34.47    1.03 
   7 -10 -10    0.13    0.09 
   8 -10 -10   46.54    1.26 
   9 -10 -10    0.76    0.23 
  10 -10 -10   13.75    0.70 
  11 -10 -10   -0.11    0.22 
  12 -10 -10   19.99    0.88 
  13 -10 -10    0.32    0.21 
  14 -10 -10   31.57    1.18 
  15 -10 -10    1.37    0.39 
  16 -10 -10   19.58    0.75 
 -11  -9 -10    9.23    1.07 
 -10  -9 -10    2.38    0.49 
  -9  -9 -10    4.62    0.38 
  -8  -9 -10   -0.06    0.16 
  -7  -9 -10   29.95    1.14 
  -6  -9 -10    0.47    0.14 
  -5  -9 -10    3.16    0.27 
  -4  -9 -10   14.56    0.44 
  -3  -9 -10    0.11    0.11 
  -2  -9 -10   13.87    0.40 
  -1  -9 -10    1.12    0.16 
   0  -9 -10    0.29    0.08 
   1  -9 -10    9.21    0.30 
   2  -9 -10   11.56    0.36 
   3  -9 -10   12.20    0.41 
   4  -9 -10    1.92    0.21 
   5  -9 -10   37.39    0.76 
   6  -9 -10    3.00    0.19 
   7  -9 -10   44.11    0.66 
   8  -9 -10    8.53    0.53 
   9  -9 -10   12.47    0.63 
  10  -9 -10    1.48    0.38 
  11  -9 -10   46.18    1.08 
  12  -9 -10    1.44    0.32 
  13  -9 -10   14.31    0.57 
  14  -9 -10    0.19    0.23 
  15  -9 -10   36.87    1.25 
  16  -9 -10    0.91    0.41 
  17  -9 -10   23.19    1.17 
  18  -9 -10   -0.80    0.71 
 -11  -8 -10    0.49    0.45 
 -10  -8 -10   19.20    1.05 
  -9  -8 -10    5.92    1.13 
  -8  -8 -10   21.56    1.02 
  -7  -8 -10    0.63    0.17 
  -6  -8 -10   17.88    0.52 
  -5  -8 -10    4.71    0.28 
  -4  -8 -10    5.19    0.28 
  -3  -8 -10    0.61    0.13 
  -2  -8 -10    0.10    0.10 
  -1  -8 -10    1.40    0.18 
   0  -8 -10    0.83    0.14 
   1  -8 -10   -0.08    0.09 
   3  -8 -10    9.14    0.35 
   4  -8 -10    3.91    0.25 
   5  -8 -10    8.19    0.27 
   6  -8 -10    6.14    0.22 
   7  -8 -10    6.81    0.21 
   8  -8 -10   47.21    1.25 
   9  -8 -10   10.82    0.59 
  10  -8 -10   47.17    1.27 
  11  -8 -10    0.36    0.24 
  12  -8 -10   31.82    1.06 
  13  -8 -10    0.68    0.21 
  14  -8 -10   46.66    1.09 
  15  -8 -10   10.69    0.58 
  16  -8 -10   10.10    0.71 
  17  -8 -10    4.67    1.03 
  18  -8 -10   18.28    1.28 
 -10  -7 -10    3.87    0.68 
  -8  -7 -10    6.20    0.38 
  -7  -7 -10   13.66    0.47 
  -6  -7 -10   51.58    0.94 
  -5  -7 -10    1.33    0.19 
  -4  -7 -10   19.69    0.52 
  -3  -7 -10    7.92    0.25 
  -2  -7 -10   10.22    0.69 
  -1  -7 -10    7.13    0.27 
   0  -7 -10   62.44    0.92 
   1  -7 -10    0.93    0.12 
   2  -7 -10  118.56    1.48 
   3  -7 -10    2.28    0.22 
   4  -7 -10   22.56    0.46 
   5  -7 -10    5.08    0.21 
   6  -7 -10   41.57    0.64 
   7  -7 -10   26.93    0.45 
   8  -7 -10  104.93    2.13 
   9  -7 -10   13.70    0.64 
  10  -7 -10   12.62    0.63 
  11  -7 -10   20.71    0.81 
  12  -7 -10    5.93    0.42 
  13  -7 -10   49.74    1.03 
  14  -7 -10    5.11    0.46 
  15  -7 -10   30.43    0.86 
  16  -7 -10    0.64    0.28 
  17  -7 -10   10.28    0.67 
  18  -7 -10    3.85    0.90 
  -8  -6 -10   15.52    0.77 
  -7  -6 -10   21.55    0.57 
  -6  -6 -10    2.66    0.26 
  -5  -6 -10   24.94    0.58 
  -4  -6 -10    0.14    0.20 
  -3  -6 -10   88.00    1.26 
  -2  -6 -10   10.60    0.56 
  -1  -6 -10   51.43    1.09 
   0  -6 -10   11.60    0.32 
   1  -6 -10   57.55    0.70 
   2  -6 -10    0.40    0.08 
   3  -6 -10   56.40    0.80 
   4  -6 -10    1.90    0.16 
   5  -6 -10   51.94    0.77 
   6  -6 -10   16.10    0.34 
   7  -6 -10   40.18    1.09 
   8  -6 -10   15.02    0.65 
   9  -6 -10    1.27    0.33 
  10  -6 -10   17.52    0.61 
  11  -6 -10   18.08    0.75 
  12  -6 -10   20.86    0.62 
  13  -6 -10    3.48    0.38 
  14  -6 -10    6.91    0.47 
  15  -6 -10    0.64    0.24 
  16  -6 -10    2.09    0.37 
  17  -6 -10    0.29    0.37 
  18  -6 -10   22.56    1.29 
 -11  -5 -10    0.88    0.43 
  -8  -5 -10   17.14    0.97 
  -7  -5 -10    0.20    0.28 
  -6  -5 -10   13.67    0.44 
  -5  -5 -10    2.55    0.24 
  -4  -5 -10   50.87    1.33 
  -3  -5 -10    2.63    0.26 
  -2  -5 -10   54.80    1.27 
  -1  -5 -10    0.18    0.07 
   0  -5 -10   38.04    0.64 
   1  -5 -10   13.36    0.36 
   2  -5 -10   47.15    0.70 
   3  -5 -10   20.26    0.39 
   4  -5 -10    2.26    0.13 
   5  -5 -10    1.24    0.13 
   6  -5 -10    5.31    0.19 
   7  -5 -10   16.10    0.33 
   8  -5 -10   56.97    1.38 
   9  -5 -10    0.97    0.23 
  10  -5 -10    0.20    0.20 
  11  -5 -10    0.36    0.17 
  12  -5 -10    0.25    0.17 
  13  -5 -10    6.84    0.43 
  14  -5 -10    0.31    0.20 
  15  -5 -10    3.17    0.60 
  16  -5 -10   -0.62    0.32 
  17  -5 -10    1.96    0.52 
  18  -5 -10    0.56    0.47 
  19  -5 -10    0.29    0.54 
 -10  -4 -10    2.76    0.60 
  -8  -4 -10    0.55    0.17 
  -7  -4 -10   55.15    1.53 
  -6  -4 -10    4.23    0.27 
  -5  -4 -10   90.11    1.33 
  -4  -4 -10    0.85    0.24 
  -3  -4 -10   74.55    1.11 
  -2  -4 -10    7.37    0.34 
  -1  -4 -10   56.49    1.14 
   0  -4 -10    8.95    0.24 
   1  -4 -10  189.28    3.10 
   2  -4 -10   11.85    0.31 
   3  -4 -10   98.06    1.04 
   4  -4 -10    9.26    0.26 
   5  -4 -10   30.69    0.52 
   6  -4 -10   18.32    0.30 
   7  -4 -10  147.05    1.76 
   8  -4 -10    0.26    0.17 
   9  -4 -10   14.25    0.62 
  10  -4 -10    1.68    0.35 
  11  -4 -10   18.70    0.57 
  12  -4 -10    0.49    0.17 
  13  -4 -10    2.06    0.29 
  14  -4 -10    2.20    0.38 
  15  -4 -10    6.27    0.64 
  16  -4 -10    5.87    0.56 
  17  -4 -10    0.75    0.45 
  19  -4 -10    1.58    0.54 
 -12  -3 -10    1.25    0.46 
 -10  -3 -10    8.54    0.74 
  -9  -3 -10    6.61    0.77 
  -8  -3 -10   15.72    0.50 
  -7  -3 -10   21.46    0.90 
  -6  -3 -10   16.00    0.58 
  -5  -3 -10    0.11    0.13 
  -2  -3 -10  106.89    1.43 
  -1  -3 -10    0.18    0.09 
   0  -3 -10   10.53    0.25 
   1  -3 -10   30.41    0.77 
   2  -3 -10   61.45    0.86 
   3  -3 -10    6.11    0.20 
   4  -3 -10   34.70    0.57 
   5  -3 -10   16.41    0.35 
   6  -3 -10   48.40    0.60 
   7  -3 -10    3.33    0.14 
   8  -3 -10    0.15    0.09 
   9  -3 -10    3.17    0.38 
  10  -3 -10    0.40    0.20 
  11  -3 -10    0.56    0.17 
  12  -3 -10   17.49    0.56 
  13  -3 -10   10.34    0.47 
  14  -3 -10   -0.08    0.20 
  15  -3 -10   11.28    0.73 
  16  -3 -10    2.74    0.37 
  17  -3 -10    5.93    0.81 
  18  -3 -10   -0.13    0.45 
  19  -3 -10    2.92    0.65 
 -11  -2 -10    0.05    0.39 
 -10  -2 -10    3.64    0.61 
  -8  -2 -10   14.91    0.77 
  -7  -2 -10   13.35    0.43 
  -6  -2 -10   25.14    0.94 
  -5  -2 -10   41.28    1.04 
  -2  -2 -10    1.00    0.22 
  -1  -2 -10   11.63    0.41 
   0  -2 -10    2.52    0.18 
   1  -2 -10   40.12    0.96 
   2  -2 -10   15.57    0.33 
   3  -2 -10    0.17    0.06 
   4  -2 -10   24.37    0.45 
   5  -2 -10   15.12    0.31 
   6  -2 -10   44.27    0.54 
   7  -2 -10   10.81    0.22 
   8  -2 -10    4.04    0.22 
   9  -2 -10    9.29    0.31 
  10  -2 -10   35.47    0.56 
  11  -2 -10   17.90    0.38 
  12  -2 -10    5.58    0.25 
  13  -2 -10    0.19    0.18 
  14  -2 -10   33.85    0.83 
  15  -2 -10    2.72    0.58 
  16  -2 -10   24.93    0.78 
  17  -2 -10   -0.20    0.37 
  18  -2 -10    8.09    0.92 
  19  -2 -10    5.36    0.98 
 -10  -1 -10    7.88    0.73 
  -9  -1 -10    4.00    0.54 
  -8  -1 -10    9.08    0.64 
  -7  -1 -10    6.77    0.40 
  -6  -1 -10    1.90    0.41 
  -5  -1 -10   11.82    0.47 
  -2  -1 -10    7.50    0.36 
  -1  -1 -10   22.15    0.44 
   0  -1 -10   61.15    1.25 
   1  -1 -10    4.23    0.28 
   2  -1 -10   16.99    0.35 
   3  -1 -10   -0.01    0.05 
   4  -1 -10   32.27    0.45 
   5  -1 -10   23.69    0.36 
   6  -1 -10   34.55    0.46 
   7  -1 -10   13.84    0.26 
   8  -1 -10   24.12    0.49 
   9  -1 -10    7.17    0.27 
  10  -1 -10    1.62    0.16 
  11  -1 -10   88.65    1.08 
  12  -1 -10   14.57    0.35 
  13  -1 -10   22.65    0.66 
  14  -1 -10   11.31    0.50 
  15  -1 -10   60.02    1.51 
  16  -1 -10    0.63    0.32 
  17  -1 -10   28.82    1.33 
  18  -1 -10    0.28    0.43 
  19  -1 -10    9.14    1.05 
  -8   0 -10   10.53    0.69 
  -6   0 -10    2.06    0.42 
  -5   0 -10   -0.13    0.08 
  -4   0 -10    2.48    0.21 
  -1   0 -10    0.13    0.06 
   0   0 -10   31.51    0.80 
   2   0 -10    0.10    0.06 
   3   0 -10   -0.06    0.06 
   4   0 -10   49.80    0.61 
   5   0 -10   -0.01    0.06 
   6   0 -10   17.97    0.30 
   7   0 -10   -0.13    0.08 
   8   0 -10   59.27    0.87 
   9   0 -10    0.13    0.10 
  10   0 -10   37.91    0.58 
  11   0 -10    0.02    0.10 
  12   0 -10  114.13    1.27 
  13   0 -10    0.13    0.17 
  14   0 -10   36.43    0.84 
  15   0 -10    0.31    0.22 
  16   0 -10   99.23    2.55 
  17   0 -10   -0.13    0.37 
  18   0 -10   22.02    1.21 
  19   0 -10   -0.22    0.48 
  -6   1 -10    2.16    0.19 
  -5   1 -10   11.64    0.27 
  -4   1 -10   25.42    0.61 
  -3   1 -10   18.47    0.41 
  -1   1 -10   21.37    0.44 
   0   1 -10   60.49    0.98 
   1   1 -10    4.53    0.28 
   2   1 -10   17.83    0.31 
   3   1 -10    0.03    0.07 
   4   1 -10   32.36    0.41 
   5   1 -10   23.84    0.36 
   6   1 -10   35.33    0.46 
   7   1 -10   13.59    0.35 
   8   1 -10   24.56    0.48 
   9   1 -10    6.90    0.26 
  10   1 -10    1.59    0.16 
  11   1 -10   89.55    1.04 
  12   1 -10   15.40    0.52 
  13   1 -10   22.35    0.64 
  14   1 -10   11.37    0.51 
  15   1 -10   58.07    1.15 
  16   1 -10    0.23    0.36 
  17   1 -10   29.31    1.33 
  18   1 -10    0.99    0.48 
  19   1 -10   10.96    1.13 
  -6   2 -10   26.02    0.76 
  -5   2 -10   40.02    0.59 
  -4   2 -10    4.85    0.25 
  -3   2 -10    8.13    0.29 
  -2   2 -10    0.27    0.13 
  -1   2 -10   11.11    0.27 
   0   2 -10    2.59    0.16 
   1   2 -10   43.99    0.99 
   2   2 -10   16.12    0.30 
   3   2 -10    0.16    0.07 
   4   2 -10   24.40    0.38 
   5   2 -10   15.13    0.28 
   6   2 -10   44.02    0.55 
   7   2 -10   10.73    0.31 
   8   2 -10    3.87    0.22 
   9   2 -10    9.33    0.29 
  10   2 -10   34.72    0.53 
  11   2 -10   17.38    0.36 
  12   2 -10    4.83    0.35 
  13   2 -10    0.29    0.17 
  14   2 -10   33.28    0.79 
  15   2 -10    2.31    0.56 
  16   2 -10   25.59    1.21 
  17   2 -10    0.13    0.43 
  18   2 -10    7.32    0.92 
  19   2 -10    3.99    0.98 
  -6   3 -10   13.52    0.64 
  -5   3 -10    0.20    0.11 
  -4   3 -10    4.67    0.20 
  -3   3 -10   16.30    0.40 
  -2   3 -10  107.71    1.87 
  -1   3 -10    0.30    0.08 
   0   3 -10   10.56    0.31 
   1   3 -10   30.53    0.78 
   2   3 -10   60.66    1.35 
   3   3 -10    6.30    0.24 
   4   3 -10   34.41    0.48 
   5   3 -10   16.39    0.30 
   6   3 -10   47.27    0.75 
   7   3 -10    3.44    0.20 
   8   3 -10    0.00    0.09 
   9   3 -10    3.59    0.22 
  10   3 -10   -0.02    0.11 
  11   3 -10    0.43    0.11 
  12   3 -10   17.02    0.54 
  13   3 -10   10.20    0.45 
  14   3 -10    0.12    0.18 
  15   3 -10   11.28    0.59 
  16   3 -10    1.99    0.47 
  17   3 -10    4.61    0.80 
  18   3 -10   -0.49    0.45 
  19   3 -10    2.73    0.67 
  -6   4 -10    3.77    0.45 
  -5   4 -10   90.12    1.37 
  -4   4 -10    1.14    0.17 
  -3   4 -10   77.13    1.47 
  -2   4 -10    6.33    0.36 
  -1   4 -10   56.49    0.84 
   0   4 -10    9.38    0.25 
   1   4 -10  182.59    2.26 
   2   4 -10   12.50    0.52 
   3   4 -10   96.45    1.28 
   4   4 -10    9.64    0.23 
   5   4 -10   30.72    0.44 
   6   4 -10   18.23    0.41 
   7   4 -10  145.35    1.81 
   8   4 -10    0.58    0.10 
   9   4 -10   14.41    0.36 
  10   4 -10    1.53    0.16 
  11   4 -10   18.67    0.55 
  12   4 -10    0.18    0.16 
  13   4 -10    1.79    0.28 
  14   4 -10    1.30    0.24 
  16   4 -10    6.90    0.78 
  17   4 -10    0.34    0.44 
  18   4 -10    1.43    0.53 
  19   4 -10   -0.66    0.52 
  -5   5 -10    2.86    0.27 
  -4   5 -10   47.90    0.84 
  -3   5 -10    2.65    0.24 
  -2   5 -10   54.56    0.86 
  -1   5 -10    0.19    0.09 
   0   5 -10   37.32    0.52 
   1   5 -10   13.58    0.34 
   3   5 -10   20.53    0.40 
   4   5 -10    2.31    0.19 
   5   5 -10    1.11    0.17 
   6   5 -10    5.45    0.25 
   7   5 -10   16.39    0.40 
   8   5 -10   57.97    0.87 
   9   5 -10    1.28    0.18 
  10   5 -10    0.42    0.11 
  11   5 -10    0.39    0.16 
  12   5 -10    0.68    0.19 
  13   5 -10    8.26    0.43 
  14   5 -10    0.15    0.19 
  16   5 -10    0.46    0.40 
  17   5 -10    1.69    0.51 
  18   5 -10    0.73    0.52 
  19   5 -10    0.39    0.55 
  -5   6 -10   23.05    0.65 
  -4   6 -10    0.02    0.14 
  -3   6 -10   87.30    1.81 
  -2   6 -10   10.51    0.34 
  -1   6 -10   52.03    1.17 
   0   6 -10   11.02    0.27 
   1   6 -10   57.60    0.71 
   2   6 -10    0.28    0.10 
   3   6 -10   57.24    0.70 
   4   6 -10    1.83    0.19 
   5   6 -10   53.67    0.84 
   6   6 -10   15.01    0.39 
   7   6 -10   40.16    0.68 
   8   6 -10   14.49    0.37 
   9   6 -10    0.96    0.17 
  10   6 -10   18.53    0.38 
  11   6 -10   18.00    0.55 
  12   6 -10   20.80    0.60 
  13   6 -10    3.19    0.36 
  14   6 -10    7.34    0.45 
  15   6 -10    0.36    0.35 
  16   6 -10    1.18    0.47 
  17   6 -10    0.17    0.46 
  18   6 -10   20.80    1.30 
  19   6 -10    1.53    0.61 
  -4   7 -10   20.16    0.73 
  -3   7 -10    8.40    0.30 
  -2   7 -10   10.41    0.49 
  -1   7 -10    6.98    0.49 
   0   7 -10   62.68    0.96 
   1   7 -10    0.73    0.10 
   2   7 -10  120.51    1.56 
   3   7 -10    2.19    0.17 
   5   7 -10    4.99    0.33 
   6   7 -10   41.09    0.93 
   7   7 -10   26.76    0.69 
   8   7 -10  104.21    1.85 
   9   7 -10   12.83    0.38 
  10   7 -10   11.69    0.33 
  11   7 -10   20.86    0.94 
  12   7 -10    5.27    0.58 
  13   7 -10   50.69    1.60 
  14   7 -10    4.22    0.66 
  15   7 -10   31.65    1.33 
  17   7 -10   10.53    1.04 
  18   7 -10    1.85    0.61 
  -6   8 -10   16.96    0.85 
  -4   8 -10    4.92    0.30 
  -3   8 -10    0.58    0.12 
  -2   8 -10    0.06    0.14 
  -1   8 -10    1.68    0.26 
   0   8 -10    0.27    0.14 
   1   8 -10   -0.02    0.11 
   2   8 -10   23.14    0.48 
   3   8 -10    9.37    0.43 
   4   8 -10    4.65    0.32 
   5   8 -10    8.62    0.40 
   6   8 -10    5.60    0.35 
   7   8 -10    6.05    0.36 
   8   8 -10   47.33    0.81 
   9   8 -10   10.13    0.36 
  10   8 -10   47.54    1.44 
  11   8 -10    0.51    0.25 
  12   8 -10   32.41    1.24 
  13   8 -10    0.77    0.34 
  14   8 -10   46.38    1.63 
  15   8 -10   10.96    0.89 
  16   8 -10    8.67    1.02 
  17   8 -10    4.90    0.93 
  18   8 -10   20.50    1.34 
  -5   9 -10    3.42    0.37 
  -4   9 -10   14.71    0.42 
  -3   9 -10   -0.03    0.09 
  -2   9 -10   13.02    0.42 
  -1   9 -10    1.28    0.29 
   0   9 -10    0.59    0.17 
   1   9 -10    9.58    0.42 
   2   9 -10   11.40    0.49 
   3   9 -10   11.70    0.49 
   4   9 -10    2.19    0.28 
   6   9 -10    3.50    0.33 
   7   9 -10   44.36    0.79 
   8   9 -10    8.60    0.34 
   9   9 -10   11.90    0.38 
  10   9 -10    1.76    0.36 
  11   9 -10   46.21    1.46 
  12   9 -10    1.66    0.39 
  13   9 -10   13.39    0.88 
  15   9 -10   36.32    1.46 
  16   9 -10    0.46    0.47 
  17   9 -10   21.00    1.28 
  18   9 -10    0.00    0.56 
  -5  10 -10    0.50    0.20 
  -4  10 -10    5.37    0.31 
  -3  10 -10    0.49    0.12 
  -2  10 -10    1.48    0.20 
  -1  10 -10    0.14    0.14 
   0  10 -10    0.08    0.14 
   1  10 -10    0.26    0.13 
   2  10 -10    0.25    0.12 
   3  10 -10    0.28    0.13 
   4  10 -10   -0.11    0.12 
   5  10 -10    8.29    0.42 
   6  10 -10   34.93    0.70 
   7  10 -10    0.12    0.13 
   8  10 -10   46.11    1.39 
   9  10 -10    1.04    0.20 
  10  10 -10   13.92    0.80 
  11  10 -10    0.54    0.28 
  12  10 -10   20.23    1.01 
  13  10 -10    0.48    0.32 
  14  10 -10   33.51    1.35 
  15  10 -10    0.54    0.46 
  16  10 -10   20.41    1.21 
  17  10 -10    0.79    0.57 
  18  10 -10    9.90    1.22 
  -6  11 -10   15.58    0.81 
  -5  11 -10   12.34    0.64 
  -4  11 -10   13.71    0.65 
  -3  11 -10    4.64    0.29 
  -2  11 -10   -0.01    0.10 
  -1  11 -10   26.51    0.86 
   0  11 -10   47.30    1.19 
   1  11 -10    6.19    0.40 
   2  11 -10   17.17    0.50 
   4  11 -10   24.16    0.74 
   5  11 -10    4.01    0.34 
   6  11 -10   19.20    0.55 
   7  11 -10   15.06    0.46 
   8  11 -10   42.37    0.80 
   9  11 -10   19.73    0.90 
  10  11 -10    4.18    0.56 
  11  11 -10   41.14    1.41 
  12  11 -10    0.27    0.32 
  14  11 -10    1.40    0.43 
  15  11 -10   18.74    1.43 
  16  11 -10    0.09    0.46 
  17  11 -10   15.66    1.19 
  -6  12 -10    0.37    0.33 
  -5  12 -10   16.64    0.73 
  -4  12 -10    3.04    0.38 
  -3  12 -10   21.91    0.54 
  -2  12 -10    2.00    0.35 
  -1  12 -10   29.08    0.92 
   0  12 -10    2.74    0.34 
   1  12 -10   37.24    1.02 
   2  12 -10    7.56    0.45 
   3  12 -10   10.58    0.51 
   4  12 -10   14.71    0.57 
   5  12 -10   87.76    1.32 
   6  12 -10   10.42    0.39 
   7  12 -10   50.34    0.94 
   8  12 -10    5.82    0.34 
   9  12 -10    9.44    0.67 
  10  12 -10    7.14    0.66 
  11  12 -10   12.20    0.82 
  12  12 -10    1.70    0.42 
  13  12 -10    0.85    0.37 
  14  12 -10   13.53    0.97 
  15  12 -10    0.31    0.46 
  16  12 -10    0.27    0.50 
  17  12 -10    0.82    0.56 
  -6  13 -10   32.51    1.10 
  -4  13 -10   15.20    0.72 
  -3  13 -10    0.72    0.14 
  -2  13 -10   32.01    1.00 
  -1  13 -10    0.17    0.17 
   0  13 -10   18.95    0.73 
   1  13 -10   32.86    0.97 
   2  13 -10   59.24    1.38 
   3  13 -10    0.32    0.16 
   4  13 -10   17.85    0.58 
   5  13 -10    0.18    0.13 
   6  13 -10   31.48    0.68 
   7  13 -10    2.26    0.28 
   8  13 -10   23.37    0.59 
   9  13 -10    1.12    0.30 
  10  13 -10    6.49    0.64 
  11  13 -10    0.22    0.31 
  13  13 -10    0.46    0.36 
  15  13 -10   -0.23    0.44 
  16  13 -10    0.92    0.55 
  17  13 -10   -0.89    0.57 
  -6  14 -10    0.03    0.24 
  -4  14 -10    7.61    0.62 
  -3  14 -10   32.03    1.04 
  -2  14 -10    0.49    0.21 
  -1  14 -10   42.46    1.19 
   0  14 -10    1.28    0.33 
   1  14 -10   44.67    1.19 
   2  14 -10    4.82    0.42 
   3  14 -10   64.43    1.46 
   4  14 -10    8.32    0.40 
   5  14 -10   24.47    0.62 
   6  14 -10    0.18    0.15 
   7  14 -10  133.17    1.84 
   8  14 -10   -0.16    0.24 
   9  14 -10   22.45    1.03 
  10  14 -10    5.25    0.64 
  11  14 -10    8.63    1.12 
  12  14 -10    2.33    0.60 
  13  14 -10    0.30    0.37 
  14  14 -10    0.35    0.43 
  15  14 -10    3.74    0.84 
  16  14 -10    0.15    0.52 
  -6  15 -10   38.55    1.25 
  -5  15 -10    0.21    0.23 
  -3  15 -10   10.15    0.60 
  -2  15 -10   28.06    0.97 
  -1  15 -10   -0.10    0.17 
   0  15 -10   35.20    1.07 
   1  15 -10    3.79    0.42 
   2  15 -10   74.48    1.67 
   3  15 -10   14.90    0.64 
   4  15 -10   40.85    0.84 
   5  15 -10    3.16    0.31 
   6  15 -10   53.71    0.99 
   7  15 -10   -0.20    0.15 
   8  15 -10   32.61    1.22 
   9  15 -10   10.02    0.76 
  10  15 -10   12.35    0.95 
  11  15 -10    5.81    0.70 
  12  15 -10    7.89    0.81 
  13  15 -10    6.77    0.69 
  14  15 -10    0.86    0.42 
  15  15 -10    3.53    0.85 
  16  15 -10   -0.30    0.55 
  -7  16 -10    3.69    0.75 
  -5  16 -10    5.05    0.56 
  -4  16 -10    8.73    0.61 
  -3  16 -10    0.31    0.22 
  -2  16 -10    1.79    0.39 
  -1  16 -10    3.73    0.44 
   0  16 -10    9.99    0.60 
   1  16 -10   19.68    0.78 
   2  16 -10    2.82    0.40 
   3  16 -10    6.34    0.49 
   4  16 -10    6.61    0.39 
   5  16 -10    4.97    0.36 
   6  16 -10   13.85    0.50 
   7  16 -10   10.19    0.45 
   8  16 -10   23.17    1.04 
  10  16 -10    0.79    0.36 
  11  16 -10    1.54    0.37 
  13  16 -10    1.58    0.50 
  14  16 -10   30.30    1.20 
  15  16 -10    0.28    0.53 
  -7  17 -10   30.50    1.18 
  -6  17 -10   10.63    0.73 
  -5  17 -10    7.27    0.62 
  -4  17 -10   14.83    1.02 
  -3  17 -10    0.43    0.25 
  -2  17 -10   17.92    0.86 
  -1  17 -10    0.59    0.23 
   0  17 -10    3.58    0.44 
   1  17 -10    4.69    0.49 
   2  17 -10   12.30    0.65 
   3  17 -10    3.76    0.35 
   4  17 -10    7.55    0.41 
   5  17 -10   23.51    0.65 
   6  17 -10   19.02    0.59 
   7  17 -10    4.49    0.42 
   9  17 -10   20.97    1.07 
  10  17 -10   -0.25    0.31 
  11  17 -10    8.70    1.14 
  12  17 -10    0.40    0.41 
  13  17 -10   12.63    1.04 
  14  17 -10    0.79    0.55 
  15  17 -10   21.66    1.37 
  -7  18 -10    6.74    0.75 
  -6  18 -10   10.19    0.74 
  -4  18 -10   11.71    0.75 
  -2  18 -10    0.21    0.24 
  -1  18 -10    0.14    0.27 
   0  18 -10    1.89    0.44 
   1  18 -10    6.97    0.56 
   2  18 -10    2.68    0.45 
   3  18 -10    4.18    0.39 
   4  18 -10    0.81    0.22 
   5  18 -10    0.92    0.29 
   6  18 -10   16.45    0.59 
   8  18 -10   15.52    0.95 
   9  18 -10   -0.22    0.36 
  10  18 -10    9.00    0.88 
  11  18 -10    2.01    0.46 
  12  18 -10    6.22    0.83 
  13  18 -10    0.88    0.48 
  14  18 -10   30.88    1.50 
  -4  19 -10    1.48    0.36 
  -3  19 -10    1.55    0.35 
  -1  19 -10   -0.04    0.23 
   0  19 -10   11.54    0.75 
   1  19 -10    7.01    0.56 
   2  19 -10   13.45    0.71 
   3  19 -10    5.58    0.56 
   4  19 -10    0.31    0.21 
   5  19 -10   22.07    0.68 
   6  19 -10    0.84    0.24 
   7  19 -10   15.22    0.93 
   9  19 -10   21.54    1.13 
  10  19 -10    7.56    0.84 
  11  19 -10   15.61    1.09 
  12  19 -10    0.09    0.46 
  13  19 -10   20.20    1.27 
  -4  20 -10    0.61    0.31 
  -3  20 -10    3.67    0.58 
  -2  20 -10    0.00    0.28 
   0  20 -10    0.54    0.29 
   1  20 -10   15.59    0.81 
   2  20 -10    3.10    0.54 
   3  20 -10    4.24    0.57 
   4  20 -10    4.26    0.49 
   5  20 -10    8.80    0.66 
   6  20 -10    1.79    0.53 
   7  20 -10    4.88    0.72 
   8  20 -10    1.57    0.43 
   9  20 -10    1.54    0.46 
  10  20 -10   29.60    1.39 
  11  20 -10    0.05    0.45 
  12  20 -10   13.21    1.16 
  13  20 -10   -0.18    0.56 
  -4  21 -10   -0.17    0.33 
  -2  21 -10   21.81    1.01 
  -1  21 -10    3.17    0.59 
   0  21 -10   20.08    1.07 
   1  21 -10    0.00    0.30 
   2  21 -10   27.82    1.08 
   4  21 -10   23.16    0.95 
   6  21 -10   17.50    1.35 
   7  21 -10   10.33    0.92 
   8  21 -10   22.98    0.91 
   9  21 -10    6.37    0.81 
  10  21 -10    4.14    0.82 
  11  21 -10    0.75    0.53 
  12  21 -10    0.86    0.60 
  -4  22 -10    3.57    0.76 
  -3  22 -10    3.70    0.68 
  -2  22 -10    1.78    0.44 
  -1  22 -10   34.26    1.28 
   0  22 -10   -0.16    0.32 
   1  22 -10   65.29    1.77 
   2  22 -10    1.29    0.40 
   6  22 -10    1.21    0.46 
   7  22 -10   16.01    1.06 
   8  22 -10    1.05    0.33 
   9  22 -10   14.26    0.78 
  10  22 -10    3.36    0.88 
  11  22 -10   15.71    1.19 
  -3  23 -10    0.60    0.39 
  -1  23 -10    1.42    0.43 
   7  23 -10    0.87    0.39 
   8  23 -10   15.14    1.11 
   9  23 -10    1.06    0.52 
   8  24 -10   15.46    1.21 
  -1 -25  -9   25.62    1.05 
   0 -25  -9    0.47    0.34 
   1 -25  -9   18.40    0.90 
   2 -25  -9    4.50    0.68 
  -3 -24  -9    0.00    0.30 
  -2 -24  -9   33.62    1.17 
  -1 -24  -9    2.43    0.59 
   0 -24  -9   36.82    1.19 
   1 -24  -9   -0.08    0.30 
   2 -24  -9   47.65    1.58 
   3 -24  -9   -0.16    0.33 
  -4 -23  -9    0.89    0.33 
  -3 -23  -9   15.91    0.81 
  -2 -23  -9   12.21    0.74 
  -1 -23  -9   24.47    0.96 
   0 -23  -9    3.77    0.60 
   1 -23  -9   64.72    1.57 
   2 -23  -9    3.28    0.55 
   3 -23  -9   18.31    0.92 
   9 -23  -9    3.46    0.73 
  10 -23  -9    1.89    0.55 
  -5 -22  -9    0.68    0.32 
  -4 -22  -9    5.98    0.60 
  -3 -22  -9    2.99    0.51 
  -2 -22  -9    2.16    0.50 
   0 -22  -9   27.70    0.96 
   1 -22  -9   -0.01    0.29 
   2 -22  -9   12.60    0.69 
   3 -22  -9    0.07    0.26 
   4 -22  -9   29.52    0.97 
   8 -22  -9   12.76    0.90 
   9 -22  -9    0.15    0.38 
  -6 -21  -9    2.22    0.52 
  -5 -21  -9   17.82    0.84 
  -4 -21  -9    0.00    0.24 
  -3 -21  -9   11.38    0.67 
  -1 -21  -9   16.11    0.75 
   1 -21  -9   29.42    0.94 
   2 -21  -9   -0.09    0.24 
   3 -21  -9   24.01    0.83 
   4 -21  -9    1.28    0.30 
   9 -21  -9    9.41    0.89 
  11 -21  -9    5.69    0.81 
  12 -21  -9    4.73    0.86 
  -7 -20  -9    3.05    0.56 
  -6 -20  -9    6.56    0.58 
  -5 -20  -9   11.59    0.69 
  -4 -20  -9    5.94    0.53 
  -2 -20  -9    8.28    0.56 
   0 -20  -9   14.89    0.69 
   1 -20  -9    2.22    0.41 
   2 -20  -9   19.31    0.73 
   3 -20  -9    0.10    0.21 
   4 -20  -9    9.81    0.57 
   5 -20  -9    5.23    0.52 
   8 -20  -9    7.53    0.71 
   9 -20  -9    4.31    0.68 
  11 -20  -9   17.67    1.01 
  12 -20  -9   -0.20    0.37 
  13 -20  -9   14.59    1.04 
  -8 -19  -9   28.49    1.37 
  -7 -19  -9    5.67    0.58 
  -6 -19  -9    5.50    0.54 
  -5 -19  -9    0.50    0.21 
  -4 -19  -9    6.73    0.66 
  -3 -19  -9   10.61    0.60 
  -1 -19  -9    0.09    0.19 
   0 -19  -9    2.07    0.40 
   1 -19  -9   -0.10    0.19 
   2 -19  -9    0.13    0.19 
   3 -19  -9    1.66    0.37 
   4 -19  -9    8.69    0.50 
   5 -19  -9    0.83    0.24 
   7 -19  -9    3.47    0.60 
   8 -19  -9   22.42    1.00 
  10 -19  -9   13.54    0.85 
  11 -19  -9    1.15    0.41 
  12 -19  -9   23.85    1.11 
  13 -19  -9    0.58    0.42 
  14 -19  -9   27.91    1.31 
  -9 -18  -9   10.75    1.06 
  -8 -18  -9    0.62    0.52 
  -7 -18  -9   15.12    0.66 
  -6 -18  -9    0.83    0.23 
  -5 -18  -9    6.51    0.43 
  -4 -18  -9    2.26    0.30 
  -3 -18  -9    7.79    0.48 
  -2 -18  -9    1.55    0.35 
  -1 -18  -9    3.53    0.40 
   0 -18  -9    3.63    0.40 
   1 -18  -9    1.33    0.25 
   2 -18  -9    0.68    0.21 
   3 -18  -9    7.49    0.46 
   4 -18  -9    0.68    0.21 
   5 -18  -9   10.90    0.51 
   7 -18  -9   14.23    0.89 
   9 -18  -9   15.37    0.84 
  10 -18  -9    0.70    0.48 
  11 -18  -9    7.83    0.74 
  12 -18  -9    0.30    0.35 
  13 -18  -9   20.80    1.07 
  14 -18  -9    1.84    0.51 
  -9 -17  -9    4.99    0.90 
  -8 -17  -9    9.49    0.92 
  -7 -17  -9    5.64    0.54 
  -6 -17  -9    9.41    0.49 
  -5 -17  -9   12.56    0.51 
  -4 -17  -9   19.37    0.58 
  -3 -17  -9    0.24    0.17 
  -2 -17  -9    1.29    0.20 
  -1 -17  -9    0.88    0.17 
   0 -17  -9   -0.20    0.16 
   1 -17  -9   10.88    0.52 
   2 -17  -9    0.19    0.18 
   3 -17  -9    1.16    0.22 
   4 -17  -9   36.13    0.89 
   5 -17  -9    7.45    0.44 
   6 -17  -9    8.84    0.47 
   7 -17  -9    8.93    0.65 
   8 -17  -9   34.91    1.17 
  10 -17  -9   19.60    0.91 
  11 -17  -9    6.02    0.67 
  12 -17  -9    6.97    0.70 
  13 -17  -9   -0.14    0.32 
  14 -17  -9    7.92    0.87 
  15 -17  -9    1.37    0.36 
 -10 -16  -9    0.47    0.54 
  -9 -16  -9   11.53    1.00 
  -8 -16  -9   12.36    0.63 
  -7 -16  -9   20.26    0.71 
  -6 -16  -9   15.79    0.90 
  -5 -16  -9   27.12    0.69 
  -4 -16  -9   10.17    0.43 
  -3 -16  -9   12.10    0.44 
  -2 -16  -9   28.98    0.64 
  -1 -16  -9   31.85    0.65 
   0 -16  -9   24.40    0.55 
   1 -16  -9    6.72    0.32 
   2 -16  -9    6.62    0.41 
   3 -16  -9    2.31    0.31 
   4 -16  -9   14.94    0.54 
   5 -16  -9   11.06    0.46 
   7 -16  -9    5.63    0.53 
   8 -16  -9   21.14    0.89 
   9 -16  -9   23.51    0.94 
  11 -16  -9   12.63    0.76 
  12 -16  -9   10.97    0.75 
  13 -16  -9    3.79    0.68 
  14 -16  -9    1.60    0.43 
  15 -16  -9    9.66    0.65 
  16 -16  -9    0.65    0.48 
 -10 -15  -9    4.10    0.51 
  -9 -15  -9    5.70    0.82 
  -8 -15  -9    4.36    0.40 
  -7 -15  -9   18.54    0.80 
  -6 -15  -9    3.49    0.35 
  -5 -15  -9   32.26    1.12 
  -4 -15  -9   13.57    0.47 
  -3 -15  -9   12.80    0.44 
  -2 -15  -9    6.16    0.34 
  -1 -15  -9   35.25    0.68 
   0 -15  -9    0.12    0.13 
   1 -15  -9   13.90    0.40 
   2 -15  -9    3.31    0.31 
   3 -15  -9   10.42    0.44 
   4 -15  -9    1.67    0.27 
   6 -15  -9   31.27    0.60 
   7 -15  -9   12.66    0.68 
   8 -15  -9    0.24    0.23 
   9 -15  -9   20.27    0.86 
  10 -15  -9    1.47    0.31 
  11 -15  -9   15.58    1.17 
  12 -15  -9    0.42    0.30 
  13 -15  -9    8.40    0.75 
  14 -15  -9    6.72    0.55 
  15 -15  -9    0.06    0.28 
  16 -15  -9    0.15    0.31 
 -11 -14  -9    1.20    0.56 
 -10 -14  -9    4.50    0.47 
  -9 -14  -9    0.42    0.44 
  -8 -14  -9   17.77    0.60 
  -7 -14  -9    1.42    0.27 
  -6 -14  -9   54.01    1.03 
  -5 -14  -9    5.53    0.36 
  -4 -14  -9    6.75    0.35 
  -3 -14  -9    1.08    0.20 
  -2 -14  -9   50.17    0.86 
  -1 -14  -9    0.28    0.13 
   0 -14  -9   47.23    1.09 
   1 -14  -9   15.73    0.42 
   2 -14  -9   26.91    0.73 
   3 -14  -9    6.69    0.29 
   4 -14  -9   15.38    0.41 
   5 -14  -9    4.12    0.32 
   6 -14  -9   75.77    1.08 
   8 -14  -9   33.30    1.05 
   9 -14  -9    1.11    0.27 
  10 -14  -9   16.45    0.78 
  11 -14  -9    2.89    0.51 
  12 -14  -9    4.86    0.65 
  13 -14  -9    0.51    0.32 
  14 -14  -9   12.12    0.60 
  15 -14  -9    3.01    0.52 
  16 -14  -9    3.61    0.60 
 -11 -13  -9    7.02    0.95 
 -10 -13  -9    1.09    0.49 
  -9 -13  -9   13.73    0.94 
  -8 -13  -9    6.20    0.44 
  -7 -13  -9   21.47    0.62 
  -6 -13  -9    6.23    0.37 
  -5 -13  -9   45.46    0.87 
  -4 -13  -9    0.05    0.14 
  -3 -13  -9   77.82    1.19 
  -2 -13  -9    1.75    0.23 
  -1 -13  -9   59.17    0.93 
   0 -13  -9    0.11    0.13 
   1 -13  -9   85.48    0.95 
   2 -13  -9   21.46    0.47 
   3 -13  -9   30.40    0.58 
   4 -13  -9    0.11    0.10 
   5 -13  -9   52.32    0.90 
   6 -13  -9   10.88    0.32 
   7 -13  -9   90.63    1.21 
   8 -13  -9   21.23    0.83 
   9 -13  -9   48.43    1.34 
  10 -13  -9    3.58    0.47 
  11 -13  -9   31.46    1.08 
  12 -13  -9    0.40    0.19 
  13 -13  -9    9.08    0.77 
  14 -13  -9    1.27    0.27 
  15 -13  -9    0.19    0.27 
  16 -13  -9    2.19    0.35 
  17 -13  -9   -0.71    0.45 
 -11 -12  -9    8.83    0.92 
 -10 -12  -9    0.67    0.44 
  -9 -12  -9    4.12    0.45 
  -8 -12  -9   12.82    0.51 
  -7 -12  -9    5.45    0.37 
  -6 -12  -9   30.87    0.71 
  -5 -12  -9   34.99    0.74 
  -4 -12  -9   31.32    0.67 
  -3 -12  -9    0.01    0.11 
  -2 -12  -9    1.22    0.18 
  -1 -12  -9   10.79    0.35 
   0 -12  -9   87.62    1.68 
   1 -12  -9   -0.07    0.10 
   2 -12  -9    2.89    0.27 
   4 -12  -9   39.46    0.85 
   5 -12  -9   20.09    0.43 
   6 -12  -9   53.27    0.86 
   7 -12  -9    1.37    0.16 
   8 -12  -9  106.03    2.18 
   9 -12  -9    4.00    0.46 
  10 -12  -9    5.38    0.52 
  11 -12  -9   24.18    0.92 
  12 -12  -9    5.58    0.56 
  13 -12  -9   13.88    0.58 
  14 -12  -9    2.46    0.41 
  15 -12  -9    8.96    0.57 
  16 -12  -9    0.43    0.45 
  17 -12  -9    5.10    0.89 
 -12 -11  -9   11.57    1.04 
 -11 -11  -9   -0.71    0.42 
 -10 -11  -9   10.59    0.86 
  -9 -11  -9    1.89    0.44 
  -7 -11  -9    7.44    0.39 
  -6 -11  -9   14.95    0.48 
  -5 -11  -9    1.33    0.23 
  -4 -11  -9    6.02    0.31 
  -3 -11  -9    1.12    0.18 
  -2 -11  -9    2.91    0.23 
  -1 -11  -9    4.80    0.25 
   0 -11  -9    0.27    0.13 
   1 -11  -9    0.42    0.11 
   2 -11  -9   13.87    0.47 
   3 -11  -9    4.16    0.27 
   4 -11  -9   10.41    0.38 
   5 -11  -9    0.81    0.15 
   6 -11  -9   22.10    0.47 
   7 -11  -9   29.40    0.51 
   8 -11  -9   16.34    0.69 
   9 -11  -9    1.10    0.24 
  10 -11  -9    1.27    0.26 
  11 -11  -9    0.42    0.24 
  12 -11  -9   24.68    0.73 
  13 -11  -9    0.13    0.20 
  14 -11  -9   19.87    0.69 
  15 -11  -9    0.82    0.37 
  16 -11  -9   10.83    0.87 
  18 -11  -9    1.88    0.47 
 -11 -10  -9    9.62    0.90 
 -10 -10  -9   11.38    0.88 
  -9 -10  -9   13.88    0.58 
  -8 -10  -9    7.94    0.43 
  -7 -10  -9   19.12    0.55 
  -6 -10  -9    5.39    0.32 
  -5 -10  -9    3.86    0.27 
  -4 -10  -9   30.61    0.65 
  -3 -10  -9   21.37    0.51 
  -2 -10  -9   29.10    0.65 
  -1 -10  -9    0.88    0.14 
   0 -10  -9   23.61    0.65 
   1 -10  -9    3.02    0.20 
   2 -10  -9   10.53    0.32 
   3 -10  -9   10.04    0.37 
   4 -10  -9   30.86    0.68 
   5 -10  -9    5.73    0.23 
   6 -10  -9   26.28    0.47 
   7 -10  -9   67.82    0.92 
   8 -10  -9   13.76    0.63 
   9 -10  -9   35.65    1.05 
  10 -10  -9    4.19    0.45 
  11 -10  -9   21.58    0.68 
  12 -10  -9    0.92    0.21 
  13 -10  -9   33.14    0.82 
  14 -10  -9    2.16    0.32 
  15 -10  -9   12.62    0.80 
  17 -10  -9   27.97    1.24 
  18 -10  -9    2.58    0.60 
 -12  -9  -9   30.30    1.37 
 -10  -9  -9    1.22    0.42 
  -9  -9  -9    1.72    0.39 
  -8  -9  -9   22.18    0.99 
  -7  -9  -9    0.00    0.13 
  -6  -9  -9   34.66    0.73 
  -5  -9  -9    0.12    0.12 
  -4  -9  -9   45.96    1.24 
  -3  -9  -9    0.50    0.11 
  -2  -9  -9    1.61    0.35 
  -1  -9  -9    8.20    0.29 
   0  -9  -9    2.92    0.20 
   1  -9  -9    4.45    0.24 
   2  -9  -9    0.60    0.13 
   3  -9  -9    6.40    0.29 
   4  -9  -9    6.38    0.28 
   5  -9  -9    2.96    0.17 
   6  -9  -9   57.17    0.80 
   7  -9  -9    0.87    0.12 
   8  -9  -9   15.41    0.65 
   9  -9  -9    2.63    0.38 
  10  -9  -9   64.13    1.52 
  11  -9  -9    0.95    0.25 
  12  -9  -9   72.53    1.25 
  13  -9  -9    8.41    0.46 
  14  -9  -9   54.06    1.47 
  15  -9  -9    0.36    0.23 
  16  -9  -9    9.14    0.58 
  17  -9  -9    0.70    0.42 
  18  -9  -9   16.60    1.20 
 -11  -8  -9   13.66    0.94 
 -10  -8  -9    0.25    0.40 
  -9  -8  -9   34.17    1.26 
  -8  -8  -9    9.48    0.41 
  -7  -8  -9   36.44    0.76 
  -6  -8  -9   36.98    0.75 
  -5  -8  -9   19.97    0.81 
  -4  -8  -9    0.10    0.21 
  -3  -8  -9    0.21    0.11 
  -2  -8  -9    9.53    0.51 
  -1  -8  -9   16.90    0.40 
   0  -8  -9   34.33    0.50 
   1  -8  -9    7.36    0.26 
   2  -8  -9    0.22    0.10 
   3  -8  -9    8.80    0.32 
   4  -8  -9    3.38    0.18 
   5  -8  -9    1.80    0.15 
   6  -8  -9    8.27    0.23 
   7  -8  -9   91.24    1.15 
   8  -8  -9   51.67    1.27 
   9  -8  -9    5.44    0.44 
  10  -8  -9    3.89    0.43 
  11  -8  -9   23.93    0.63 
  12  -8  -9    7.62    0.34 
  13  -8  -9   23.08    0.66 
  14  -8  -9   13.72    0.56 
  15  -8  -9   24.78    0.76 
  16  -8  -9    0.67    0.27 
  17  -8  -9   17.89    0.78 
  18  -8  -9   -0.45    0.48 
  -9  -7  -9    1.24    0.37 
  -8  -7  -9   29.60    0.70 
  -7  -7  -9   23.82    0.61 
  -6  -7  -9    6.80    0.32 
  -5  -7  -9   13.05    0.66 
  -4  -7  -9    0.46    0.21 
  -3  -7  -9    8.47    0.39 
  -2  -7  -9   10.38    0.34 
  -1  -7  -9   29.90    0.55 
   0  -7  -9    9.06    0.29 
   1  -7  -9    3.52    0.15 
   2  -7  -9    0.06    0.08 
   3  -7  -9   13.04    0.38 
   4  -7  -9   11.88    0.29 
   5  -7  -9   52.30    0.74 
   6  -7  -9    0.71    0.11 
   7  -7  -9   42.63    1.10 
   8  -7  -9   18.88    0.69 
   9  -7  -9    0.08    0.16 
  10  -7  -9    4.67    0.44 
  11  -7  -9   13.35    0.47 
  12  -7  -9    4.50    0.29 
  13  -7  -9    3.32    0.35 
  14  -7  -9   36.62    0.86 
  15  -7  -9    0.05    0.32 
  16  -7  -9    7.86    0.76 
  17  -7  -9    0.87    0.46 
  18  -7  -9    1.99    0.57 
  19  -7  -9    2.22    0.61 
  -8  -6  -9    9.85    0.41 
  -7  -6  -9    0.25    0.14 
  -6  -6  -9   36.44    0.73 
  -5  -6  -9    9.94    0.59 
  -3  -6  -9   20.67    0.72 
  -2  -6  -9   43.38    0.72 
  -1  -6  -9    0.42    0.11 
   0  -6  -9  178.21    2.15 
   1  -6  -9    3.68    0.15 
   2  -6  -9   45.37    0.91 
   3  -6  -9    0.27    0.09 
   4  -6  -9   27.65    0.47 
   5  -6  -9    2.41    0.14 
   6  -6  -9   50.07    0.70 
   7  -6  -9   15.10    0.29 
   8  -6  -9   74.78    1.62 
   9  -6  -9    0.57    0.19 
  10  -6  -9   26.49    0.85 
  11  -6  -9    0.30    0.13 
  12  -6  -9    2.55    0.27 
  13  -6  -9   29.04    0.65 
  14  -6  -9    3.72    0.39 
  15  -6  -9   20.64    0.91 
  16  -6  -9    1.82    0.33 
  17  -6  -9    8.82    0.92 
  18  -6  -9    0.02    0.42 
  19  -6  -9    6.28    1.01 
 -11  -5  -9   -0.42    0.34 
 -10  -5  -9    2.81    0.73 
  -8  -5  -9   24.31    0.99 
  -7  -5  -9   30.08    0.80 
  -6  -5  -9    2.31    0.23 
  -5  -5  -9   26.40    0.91 
  -4  -5  -9    4.24    0.40 
  -2  -5  -9    7.36    0.28 
   0  -5  -9    0.46    0.07 
   1  -5  -9  153.45    1.83 
   2  -5  -9    7.96    0.29 
   3  -5  -9   93.17    1.58 
   4  -5  -9   37.76    0.58 
   5  -5  -9   99.80    1.07 
   6  -5  -9   11.73    0.26 
   7  -5  -9  186.03    2.13 
   8  -5  -9    0.11    0.17 
   9  -5  -9   45.14    1.14 
  10  -5  -9    0.98    0.18 
  11  -5  -9    8.49    0.40 
  12  -5  -9    0.11    0.16 
  13  -5  -9   30.16    0.63 
  14  -5  -9   -0.20    0.19 
  15  -5  -9    4.18    0.58 
  16  -5  -9    0.15    0.25 
  17  -5  -9    1.35    0.48 
  18  -5  -9   -0.35    0.43 
  19  -5  -9   -0.33    0.52 
 -11  -4  -9    0.70    0.40 
 -10  -4  -9    8.72    0.70 
  -9  -4  -9    5.04    0.58 
  -8  -4  -9    6.95    0.58 
  -7  -4  -9    0.24    0.13 
  -6  -4  -9   34.08    0.89 
  -2  -4  -9   66.64    0.98 
   0  -4  -9  129.96    1.32 
   1  -4  -9    0.04    0.07 
   2  -4  -9   17.84    0.46 
   3  -4  -9   26.57    0.44 
   4  -4  -9   86.39    1.05 
   5  -4  -9    9.52    0.28 
   6  -4  -9   45.79    0.65 
   7  -4  -9    0.09    0.06 
   8  -4  -9    0.35    0.16 
   9  -4  -9    8.28    0.48 
  10  -4  -9    3.08    0.38 
  11  -4  -9   13.73    0.48 
  12  -4  -9    0.02    0.16 
  13  -4  -9    1.86    0.24 
  14  -4  -9    0.15    0.19 
  15  -4  -9    1.71    0.27 
  16  -4  -9   -0.23    0.24 
  17  -4  -9    0.65    0.41 
  18  -4  -9    3.10    0.82 
  19  -4  -9   -0.27    0.52 
 -12  -3  -9    3.00    0.66 
 -11  -3  -9   -0.15    0.33 
  -9  -3  -9    4.60    0.53 
  -8  -3  -9    6.11    0.55 
  -7  -3  -9   12.70    0.42 
  -2  -3  -9   21.88    0.45 
  -1  -3  -9  173.06    1.70 
   0  -3  -9    2.61    0.14 
   1  -3  -9  192.70    3.11 
   2  -3  -9    6.93    0.21 
   3  -3  -9   19.87    0.36 
   4  -3  -9    0.70    0.09 
   5  -3  -9   37.73    0.54 
   6  -3  -9   17.84    0.34 
   7  -3  -9  101.01    1.24 
   8  -3  -9    8.19    0.46 
   9  -3  -9   19.91    0.71 
  10  -3  -9    1.70    0.33 
  11  -3  -9    1.34    0.22 
  12  -3  -9    0.48    0.17 
  13  -3  -9    0.16    0.14 
  14  -3  -9   13.09    0.53 
  15  -3  -9    1.09    0.24 
  16  -3  -9   10.46    0.56 
  17  -3  -9    1.39    0.45 
  18  -3  -9    1.15    0.50 
  19  -3  -9    3.90    0.97 
 -11  -2  -9    4.81    0.65 
 -10  -2  -9    3.68    0.73 
  -9  -2  -9    3.77    0.52 
  -7  -2  -9    6.79    0.55 
  -2  -2  -9   80.77    1.08 
  -1  -2  -9   -0.04    0.06 
   0  -2  -9  104.23    1.38 
   1  -2  -9    6.69    0.21 
   2  -2  -9   64.14    0.85 
   3  -2  -9   26.51    0.43 
   4  -2  -9  186.30    2.10 
   5  -2  -9   57.03    1.00 
   6  -2  -9  148.99    1.70 
   7  -2  -9   42.54    0.51 
   8  -2  -9  103.27    1.36 
   9  -2  -9   11.24    0.40 
  10  -2  -9    0.05    0.17 
  11  -2  -9   35.80    0.76 
  12  -2  -9   19.22    0.56 
  13  -2  -9   14.63    0.44 
  14  -2  -9    1.71    0.29 
  15  -2  -9   27.20    0.76 
  16  -2  -9    1.04    0.40 
  17  -2  -9   10.08    1.01 
  18  -2  -9    0.85    0.47 
  19  -2  -9   18.01    1.25 
  -9  -1  -9   -0.16    0.25 
  -7  -1  -9    0.16    0.15 
  -6  -1  -9    0.15    0.11 
  -5  -1  -9    0.42    0.13 
  -4  -1  -9   15.05    0.41 
  -2  -1  -9    0.30    0.07 
  -1  -1  -9   10.66    0.28 
   0  -1  -9   31.20    0.70 
   1  -1  -9   15.76    0.35 
   2  -1  -9    1.38    0.12 
   3  -1  -9    0.12    0.05 
   4  -1  -9   15.37    0.30 
   5  -1  -9    1.81    0.11 
   6  -1  -9    3.70    0.14 
   7  -1  -9   34.11    0.60 
   8  -1  -9   16.73    0.37 
   9  -1  -9    9.90    0.29 
  10  -1  -9   18.73    0.41 
  11  -1  -9    6.36    0.24 
  12  -1  -9   19.05    0.38 
  13  -1  -9    1.37    0.19 
  14  -1  -9   39.04    0.87 
  15  -1  -9    2.70    0.39 
  16  -1  -9   56.95    1.80 
  18  -1  -9   14.51    1.10 
  19  -1  -9    0.27    0.52 
  -8   0  -9    0.29    0.26 
  -6   0  -9    0.03    0.11 
  -5   0  -9    3.19    0.21 
  -2   0  -9    0.02    0.16 
  -1   0  -9    0.05    0.06 
   0   0  -9    0.06    0.07 
   1   0  -9   85.90    1.10 
   2   0  -9    0.17    0.06 
   3   0  -9    7.34    0.21 
   4   0  -9   -0.04    0.05 
   5   0  -9    3.86    0.14 
   6   0  -9    0.13    0.05 
   7   0  -9    4.93    0.26 
   8   0  -9    0.03    0.08 
   9   0  -9   12.87    0.32 
  10   0  -9   -0.05    0.08 
  11   0  -9    0.07    0.09 
  12   0  -9   -0.01    0.09 
  13   0  -9   82.90    1.13 
  14   0  -9    0.02    0.18 
  15   0  -9   50.16    1.01 
  16   0  -9    0.20    0.36 
  18   0  -9    0.22    0.47 
  19   0  -9   43.58    1.73 
  -6   1  -9    0.15    0.12 
  -4   1  -9   16.22    0.45 
  -3   1  -9    0.17    0.08 
  -2   1  -9    0.16    0.09 
  -1   1  -9   10.68    0.28 
   0   1  -9   31.42    0.70 
   1   1  -9   16.24    0.33 
   2   1  -9    1.54    0.12 
   3   1  -9    0.09    0.05 
   4   1  -9   15.03    0.26 
   5   1  -9    1.75    0.11 
   6   1  -9    3.31    0.13 
   7   1  -9   31.05    0.70 
   8   1  -9   16.38    0.38 
   9   1  -9    9.52    0.27 
  10   1  -9   19.03    0.35 
  11   1  -9    6.33    0.22 
  12   1  -9   18.69    0.55 
  13   1  -9    1.18    0.17 
  14   1  -9   38.45    0.85 
  15   1  -9    1.93    0.33 
  16   1  -9   59.08    1.84 
  18   1  -9   14.63    1.09 
  19   1  -9    0.35    0.53 
  -6   2  -9   34.55    0.83 
  -5   2  -9   44.23    0.74 
  -4   2  -9   26.07    0.65 
  -3   2  -9    0.09    0.06 
  -2   2  -9   81.63    1.62 
  -1   2  -9    0.02    0.05 
   0   2  -9  105.15    1.84 
   1   2  -9    6.68    0.22 
   2   2  -9   62.40    0.74 
   3   2  -9   26.38    0.44 
   4   2  -9  183.18    1.76 
   5   2  -9   56.96    0.65 
   6   2  -9  148.64    1.81 
   7   2  -9   44.11    0.87 
   8   2  -9  105.73    1.78 
   9   2  -9   10.77    0.29 
  10   2  -9    0.20    0.09 
  11   2  -9   36.25    0.52 
  12   2  -9   19.41    0.56 
  13   2  -9   14.92    0.45 
  14   2  -9    1.06    0.22 
  15   2  -9   29.37    1.20 
  16   2  -9    0.95    0.38 
  18   2  -9   -0.01    0.47 
  19   2  -9   18.60    1.25 
  -7   3  -9   12.32    0.65 
  -5   3  -9   51.46    0.91 
  -4   3  -9   56.88    1.14 
  -3   3  -9    3.54    0.18 
  -2   3  -9   20.98    0.38 
  -1   3  -9  172.81    2.05 
   1   3  -9  195.27    2.25 
   2   3  -9    7.10    0.18 
   3   3  -9   19.68    0.37 
   4   3  -9    0.70    0.09 
   5   3  -9   38.18    0.49 
   6   3  -9   17.35    0.40 
   7   3  -9   98.60    1.71 
   8   3  -9    8.57    0.32 
   9   3  -9   21.33    0.42 
  10   3  -9    1.13    0.13 
  11   3  -9    0.96    0.13 
  12   3  -9    0.83    0.18 
  13   3  -9    0.34    0.15 
  14   3  -9   12.83    0.50 
  15   3  -9    0.46    0.37 
  16   3  -9    8.44    0.80 
  18   3  -9    1.29    0.53 
  19   3  -9    4.39    0.98 
  -7   4  -9    0.09    0.21 
  -6   4  -9   35.12    1.29 
  -5   4  -9    3.44    0.32 
  -4   4  -9   13.30    0.48 
  -3   4  -9   -0.03    0.15 
  -2   4  -9   68.17    0.79 
  -1   4  -9   22.26    0.65 
   0   4  -9  127.52    2.22 
   1   4  -9    0.12    0.07 
   2   4  -9   17.90    0.37 
   3   4  -9   25.51    0.45 
   4   4  -9   84.13    1.07 
   5   4  -9   10.19    0.37 
   6   4  -9   45.51    0.93 
   7   4  -9    0.04    0.10 
   8   4  -9    0.82    0.20 
   9   4  -9    8.43    0.25 
  10   4  -9    3.58    0.19 
  11   4  -9   14.18    0.46 
  12   4  -9    0.46    0.16 
  13   4  -9    2.05    0.22 
  14   4  -9    0.20    0.19 
  15   4  -9    1.65    0.41 
  16   4  -9   -0.29    0.34 
  18   4  -9    4.21    0.89 
  19   4  -9   -0.44    0.54 
  -6   5  -9    2.09    0.33 
  -4   5  -9    4.82    0.26 
  -3   5  -9   67.97    1.40 
  -2   5  -9    7.03    0.25 
  -1   5  -9  255.98    3.11 
   0   5  -9    0.33    0.07 
   2   5  -9    7.81    0.24 
   3   5  -9   93.46    1.18 
   4   5  -9   37.00    0.51 
   5   5  -9   99.28    1.76 
   6   5  -9   11.28    0.32 
   7   5  -9  181.90    2.20 
   8   5  -9    0.39    0.10 
   9   5  -9   43.83    0.60 
  10   5  -9    0.89    0.11 
  11   5  -9    8.70    0.39 
  12   5  -9   -0.04    0.15 
  13   5  -9   31.68    0.72 
  14   5  -9    0.14    0.16 
  15   5  -9    4.60    0.67 
  16   5  -9   -0.60    0.34 
  17   5  -9    2.24    0.65 
  18   5  -9    1.37    0.52 
  19   5  -9    0.48    0.52 
  -6   6  -9   38.02    1.32 
  -4   6  -9   29.58    0.96 
  -3   6  -9   22.77    0.69 
  -2   6  -9   42.97    0.59 
  -1   6  -9    0.24    0.10 
   0   6  -9  173.53    1.71 
   1   6  -9    3.54    0.19 
   2   6  -9   46.72    0.75 
   3   6  -9    0.21    0.07 
   4   6  -9   26.40    0.69 
   5   6  -9    2.07    0.18 
   6   6  -9   48.84    0.76 
   7   6  -9   15.22    0.36 
   8   6  -9   75.26    1.03 
   9   6  -9    0.61    0.15 
  10   6  -9   25.64    0.42 
  11   6  -9    0.30    0.15 
  12   6  -9    2.94    0.32 
  13   6  -9   30.10    0.71 
  14   6  -9    3.25    0.58 
  15   6  -9   20.96    1.04 
  16   6  -9    3.17    0.70 
  17   6  -9    9.33    0.90 
  18   6  -9   -0.89    0.46 
  19   6  -9    8.76    1.15 
  -6   7  -9    6.36    0.69 
  -4   7  -9    0.29    0.19 
  -2   7  -9   10.25    0.33 
   0   7  -9    8.70    0.41 
   1   7  -9    3.49    0.25 
   3   7  -9   13.31    0.48 
   4   7  -9   11.26    0.43 
   5   7  -9   49.56    1.06 
   6   7  -9    0.73    0.15 
   7   7  -9   41.21    0.88 
   8   7  -9   18.40    0.43 
   9   7  -9    0.25    0.12 
  10   7  -9    4.55    0.49 
  11   7  -9   13.07    0.74 
  12   7  -9    4.58    0.58 
  13   7  -9    3.33    0.56 
  14   7  -9   38.22    1.38 
  15   7  -9   -0.41    0.38 
  16   7  -9    8.91    0.88 
  17   7  -9    0.92    0.49 
  18   7  -9    1.66    0.62 
  19   7  -9    2.15    0.68 
  -7   8  -9   37.18    1.14 
  -5   8  -9   21.17    0.81 
  -4   8  -9   -0.06    0.14 
  -3   8  -9    0.03    0.14 
  -2   8  -9    9.24    0.46 
  -1   8  -9   16.45    0.41 
   0   8  -9   34.36    0.89 
   1   8  -9    7.57    0.29 
   2   8  -9    0.23    0.07 
   3   8  -9    8.74    0.40 
   4   8  -9    2.86    0.27 
   5   8  -9    1.57    0.24 
   6   8  -9    8.20    0.37 
   7   8  -9   90.98    1.64 
   8   8  -9   50.68    0.82 
   9   8  -9    5.15    0.26 
  10   8  -9    4.69    0.51 
  11   8  -9   23.20    1.00 
  12   8  -9    7.46    0.66 
  13   8  -9   22.06    1.03 
  14   8  -9   13.27    0.86 
  16   8  -9    0.51    0.41 
  17   8  -9   21.62    1.21 
  18   8  -9    0.70    0.56 
  -7   9  -9    0.04    0.19 
  -5   9  -9    0.25    0.17 
  -4   9  -9   45.64    1.17 
  -3   9  -9    0.67    0.17 
  -2   9  -9    1.74    0.27 
  -1   9  -9    7.88    0.43 
   0   9  -9    2.92    0.30 
   2   9  -9    0.51    0.14 
   3   9  -9    5.74    0.43 
   4   9  -9    6.70    0.36 
   5   9  -9    2.91    0.23 
   6   9  -9   56.01    1.16 
   7   9  -9    1.11    0.18 
   8   9  -9   15.32    0.41 
   9   9  -9    2.12    0.23 
  10   9  -9   65.02    1.72 
  11   9  -9    0.75    0.30 
  12   9  -9   72.70    1.93 
  13   9  -9    8.08    0.73 
  14   9  -9   53.02    1.70 
  15   9  -9   -0.32    0.36 
  16   9  -9    9.25    1.02 
  17   9  -9    0.49    0.52 
  18   9  -9   15.51    1.27 
  -7  10  -9   18.63    0.78 
  -5  10  -9    4.09    0.38 
  -4  10  -9   30.28    0.93 
  -3  10  -9   21.25    0.74 
  -2  10  -9   29.54    0.88 
  -1  10  -9    1.25    0.25 
   0  10  -9   23.44    0.76 
   1  10  -9    2.45    0.34 
   2  10  -9   10.34    0.46 
   3  10  -9   10.19    0.44 
   5  10  -9    5.53    0.35 
   6  10  -9   25.73    0.70 
   7  10  -9   67.48    1.04 
   8  10  -9   14.75    0.75 
   9  10  -9   35.13    0.65 
  10  10  -9    4.08    0.52 
  11  10  -9   23.26    1.01 
  12  10  -9    1.74    0.37 
  13  10  -9   33.29    1.29 
  14  10  -9    1.78    0.42 
  15  10  -9   14.25    0.98 
  17  10  -9   28.76    1.43 
  18  10  -9    5.14    1.07 
  -7  11  -9    8.65    0.55 
  -6  11  -9   14.43    0.82 
  -5  11  -9    1.49    0.34 
  -4  11  -9    5.37    0.43 
  -3  11  -9    1.85    0.30 
  -2  11  -9    3.08    0.34 
  -1  11  -9    5.18    0.38 
   1  11  -9    0.34    0.13 
   2  11  -9   13.93    0.54 
   3  11  -9    3.48    0.31 
   4  11  -9   10.31    0.45 
   5  11  -9    1.47    0.26 
   6  11  -9   22.20    0.52 
   7  11  -9   28.94    0.61 
   8  11  -9   16.25    0.45 
   9  11  -9    0.98    0.31 
  10  11  -9    0.80    0.31 
  11  11  -9    0.83    0.33 
  12  11  -9   25.01    1.09 
  13  11  -9   -0.23    0.31 
  15  11  -9    0.59    0.44 
  16  11  -9   10.34    0.98 
  17  11  -9   -0.06    0.50 
  18  11  -9    4.79    1.04 
  -6  12  -9   31.20    1.03 
  -5  12  -9   34.52    1.06 
  -4  12  -9   31.17    0.98 
  -3  12  -9   -0.16    0.15 
  -2  12  -9    1.09    0.28 
  -1  12  -9   10.84    0.53 
   1  12  -9   -0.01    0.13 
   2  12  -9    3.01    0.28 
   3  12  -9   19.28    0.65 
   4  12  -9   38.62    0.75 
   5  12  -9   19.20    0.54 
   6  12  -9   50.19    0.88 
   7  12  -9    1.56    0.25 
   8  12  -9  103.59    1.47 
   9  12  -9    3.84    0.51 
  10  12  -9    5.86    0.58 
  11  12  -9   23.62    1.04 
  12  12  -9    6.24    0.68 
  13  12  -9   12.29    0.87 
  14  12  -9    3.43    0.71 
  15  12  -9   11.80    1.44 
  16  12  -9   -0.28    0.47 
  17  12  -9    3.80    0.72 
  -6  13  -9    6.34    0.51 
  -5  13  -9   44.91    1.26 
  -4  13  -9    0.13    0.17 
  -3  13  -9   78.10    1.76 
  -2  13  -9    2.10    0.33 
  -1  13  -9   59.33    1.41 
   0  13  -9   -0.08    0.15 
   1  13  -9   86.17    1.78 
   2  13  -9   20.86    0.56 
   3  13  -9   29.48    0.85 
   4  13  -9    0.09    0.12 
   5  13  -9   54.92    0.94 
   6  13  -9   11.55    0.67 
   7  13  -9   87.89    1.34 
   8  13  -9   21.67    0.50 
   9  13  -9   51.56    1.54 
  10  13  -9    4.05    0.55 
  11  13  -9   34.14    1.27 
  12  13  -9    0.65    0.34 
  14  13  -9    1.56    0.46 
  15  13  -9   -0.05    0.46 
  16  13  -9    1.98    0.59 
  17  13  -9    0.92    0.61 
  -6  14  -9   52.24    1.46 
  -5  14  -9    6.75    0.50 
  -4  14  -9    6.67    0.49 
  -3  14  -9    0.93    0.22 
  -2  14  -9   48.96    1.29 
  -1  14  -9    0.22    0.17 
   0  14  -9   47.39    1.20 
   1  14  -9   15.68    0.63 
   2  14  -9   26.66    0.68 
   3  14  -9    6.26    0.33 
   4  14  -9   15.64    0.47 
   5  14  -9    3.22    0.28 
   6  14  -9   76.49    1.20 
   7  14  -9   -0.06    0.15 
   8  14  -9   32.41    0.65 
   9  14  -9    1.09    0.36 
  10  14  -9   19.39    0.96 
  11  14  -9    2.88    0.48 
  12  14  -9    5.28    0.75 
  13  14  -9    0.30    0.37 
  14  14  -9   11.73    1.14 
  15  14  -9    2.09    0.57 
  16  14  -9    4.05    0.94 
  17  14  -9    1.19    1.05 
  -6  15  -9    2.20    0.46 
  -4  15  -9   13.35    0.67 
  -3  15  -9   11.83    0.63 
  -2  15  -9    6.78    0.49 
  -1  15  -9   35.81    1.05 
   0  15  -9    0.41    0.19 
   1  15  -9   14.58    0.64 
   2  15  -9    2.83    0.29 
   3  15  -9    9.59    0.34 
   4  15  -9    2.15    0.27 
   5  15  -9   23.87    0.60 
   6  15  -9   31.42    0.69 
   7  15  -9   12.64    0.45 
   8  15  -9    0.70    0.27 
   9  15  -9   21.87    0.82 
  10  15  -9    2.04    0.54 
  11  15  -9   18.48    1.02 
  12  15  -9    0.41    0.33 
  13  15  -9    7.10    0.71 
  14  15  -9    7.71    0.77 
  16  15  -9    0.50    0.56 
  -7  16  -9   18.34    1.01 
  -5  16  -9   27.38    0.99 
  -3  16  -9   11.55    0.64 
  -2  16  -9   28.35    0.97 
  -1  16  -9   33.01    1.03 
   0  16  -9   25.78    0.88 
   1  16  -9    6.88    0.48 
   2  16  -9    6.09    0.47 
   3  16  -9    2.46    0.29 
   4  16  -9   14.13    0.43 
   5  16  -9    9.94    0.42 
   6  16  -9   38.82    0.80 
   7  16  -9    5.90    0.37 
   8  16  -9   22.06    1.01 
   9  16  -9   23.87    1.05 
  10  16  -9    9.54    0.75 
  11  16  -9   12.15    0.88 
  12  16  -9    9.61    0.87 
  13  16  -9    5.05    1.32 
  14  16  -9    1.61    0.54 
  15  16  -9   10.57    1.10 
  16  16  -9    0.11    0.57 
  -7  17  -9    6.42    0.62 
  -6  17  -9   10.20    0.68 
  -5  17  -9   12.48    0.89 
  -4  17  -9   17.48    0.94 
  -2  17  -9    0.76    0.24 
  -1  17  -9    0.57    0.22 
   0  17  -9    0.17    0.20 
   1  17  -9    8.76    0.56 
   2  17  -9    0.69    0.21 
   3  17  -9    1.38    0.23 
   4  17  -9   33.61    0.77 
   5  17  -9    7.78    0.40 
   6  17  -9    7.47    0.41 
   7  17  -9    9.55    0.73 
   8  17  -9   35.51    1.33 
   9  17  -9   10.46    0.89 
  10  17  -9   18.76    0.99 
  11  17  -9    5.47    0.70 
  13  17  -9    0.76    0.40 
  14  17  -9    8.46    0.85 
  15  17  -9    1.38    0.61 
  -6  18  -9    0.62    0.29 
  -5  18  -9    7.57    0.62 
  -4  18  -9    2.62    0.49 
  -3  18  -9    8.16    0.61 
  -1  18  -9    3.48    0.46 
   0  18  -9    3.08    0.44 
   1  18  -9    1.48    0.38 
   2  18  -9    0.26    0.22 
   3  18  -9    6.76    0.41 
   4  18  -9    0.99    0.20 
   5  18  -9    9.68    0.46 
   6  18  -9    4.18    0.36 
   7  18  -9   15.45    0.91 
   9  18  -9   14.92    0.94 
  10  18  -9    0.36    0.36 
  12  18  -9    1.11    0.44 
  13  18  -9   20.68    1.18 
  14  18  -9    2.28    0.51 
  -6  19  -9    4.74    0.62 
  -4  19  -9    8.14    0.65 
  -3  19  -9   10.18    0.71 
  -2  19  -9    4.94    0.52 
   0  19  -9    1.66    0.32 
   1  19  -9    0.04    0.22 
   2  19  -9   -0.05    0.22 
   3  19  -9    2.23    0.45 
   4  19  -9    7.64    0.47 
   5  19  -9    0.96    0.28 
   7  19  -9    1.59    0.37 
   8  19  -9   22.42    1.11 
   9  19  -9    1.10    0.41 
  10  19  -9   10.62    1.13 
  11  19  -9    1.04    0.43 
  12  19  -9   22.90    1.25 
  13  19  -9    0.20    0.48 
  14  19  -9   26.25    1.44 
  -6  20  -9    6.30    0.75 
  -4  20  -9    6.55    0.63 
  -3  20  -9    6.85    0.62 
  -2  20  -9    9.43    0.82 
  -1  20  -9    0.45    0.26 
   0  20  -9   11.79    1.16 
   1  20  -9    1.20    0.31 
   2  20  -9   17.69    0.82 
   3  20  -9    0.49    0.28 
   4  20  -9    9.79    0.62 
   6  20  -9   13.79    0.68 
   7  20  -9   10.03    0.84 
   9  20  -9    6.38    0.76 
  10  20  -9    5.29    0.83 
  11  20  -9   17.72    1.16 
  12  20  -9    0.74    0.52 
  13  20  -9   13.27    1.22 
  -4  21  -9    0.47    0.31 
  -3  21  -9   10.82    0.76 
  -2  21  -9   -0.17    0.26 
   0  21  -9   -0.28    0.26 
   1  21  -9   24.69    1.07 
   2  21  -9    0.07    0.25 
   6  21  -9    0.68    0.26 
   7  21  -9   42.35    1.09 
   8  21  -9    0.54    0.31 
   9  21  -9    6.19    0.80 
  10  21  -9    3.01    0.78 
  11  21  -9    4.37    0.90 
  12  21  -9    5.24    1.01 
  -4  22  -9    7.64    0.73 
  -3  22  -9    1.99    0.44 
  -2  22  -9    3.23    0.59 
  -1  22  -9    0.09    0.31 
   1  22  -9    0.22    0.28 
   4  22  -9   27.22    1.94 
   5  22  -9    1.72    0.44 
   6  22  -9   10.74    0.64 
   7  22  -9   -0.12    0.38 
   8  22  -9   12.54    0.81 
   9  22  -9    1.09    0.50 
  10  22  -9   17.18    1.19 
  11  22  -9    0.04    0.49 
  -4  23  -9    1.42    0.58 
   3  23  -9   15.50    1.12 
   4  23  -9   -0.05    0.36 
   5  23  -9   33.75    1.55 
   6  23  -9    0.43    0.81 
   7  23  -9   37.53    1.55 
   8  23  -9   -0.90    0.43 
   9  23  -9    3.43    0.92 
  10  23  -9    3.87    0.94 
   3  24  -9    1.05    0.48 
   4  24  -9   25.77    1.28 
   5  24  -9   -0.44    0.43 
   8  24  -9   10.98    1.10 
   9  24  -9    0.78    0.55 
   0 -26  -8    0.79    0.34 
   1 -26  -8    9.12    0.73 
   2 -26  -8    0.16    0.35 
  -3 -25  -8    5.18    0.66 
  -2 -25  -8   15.99    0.88 
  -1 -25  -8    0.18    0.31 
   0 -25  -8   23.45    0.93 
   1 -25  -8    4.58    0.61 
   2 -25  -8   12.06    0.86 
   3 -25  -8    0.88    0.36 
  -4 -24  -8   -0.07    0.33 
  -3 -24  -8   18.39    0.89 
  -2 -24  -8   17.96    0.87 
  -1 -24  -8   25.34    0.99 
   0 -24  -8    0.26    0.27 
   1 -24  -8   26.78    1.15 
   2 -24  -8   -0.08    0.27 
   3 -24  -8   23.57    1.17 
   8 -24  -8    0.27    0.64 
   9 -24  -8    6.15    0.88 
  -5 -23  -8    2.35    0.56 
  -4 -23  -8   18.42    0.89 
  -3 -23  -8    2.10    0.53 
  -2 -23  -8   11.76    0.73 
  -1 -23  -8    4.32    0.57 
   0 -23  -8   15.89    0.74 
   1 -23  -8    0.22    0.26 
   2 -23  -8   22.55    0.99 
   3 -23  -8    0.65    0.29 
   4 -23  -8   48.81    1.26 
   8 -23  -8    6.99    0.79 
   9 -23  -8    1.18    0.42 
  -6 -22  -8   -0.23    0.26 
  -5 -22  -8   24.28    0.96 
  -4 -22  -8   -0.05    0.25 
  -3 -22  -8   23.25    0.93 
  -1 -22  -8   35.27    1.09 
   0 -22  -8    1.21    0.30 
   1 -22  -8   34.60    1.04 
   2 -22  -8    2.60    0.46 
   3 -22  -8   22.26    0.81 
   4 -22  -8    6.93    0.55 
   9 -22  -8   13.21    0.90 
  11 -22  -8    2.78    0.70 
  -7 -21  -8    4.58    0.60 
  -6 -21  -8    6.76    0.57 
  -5 -21  -8    0.17    0.26 
  -4 -21  -8   21.44    0.87 
  -2 -21  -8   15.41    0.73 
   0 -21  -8   23.38    0.83 
   1 -21  -8    0.57    0.24 
   2 -21  -8   27.30    0.90 
   3 -21  -8    0.00    0.21 
   4 -21  -8   17.01    0.69 
   5 -21  -8    0.30    0.24 
   8 -21  -8    8.61    0.75 
   9 -21  -8    1.32    0.39 
  11 -21  -8    4.22    0.69 
  12 -21  -8    9.04    0.84 
  13 -21  -8    2.97    0.56 
  -8 -20  -8   25.24    1.34 
  -7 -20  -8    0.17    0.25 
  -6 -20  -8    1.66    0.43 
  -5 -20  -8    0.18    0.23 
  -3 -20  -8    5.69    0.50 
  -1 -20  -8    8.28    0.56 
   0 -20  -8    9.66    0.54 
   1 -20  -8   10.58    0.56 
   2 -20  -8    0.81    0.23 
   3 -20  -8   11.30    0.57 
   4 -20  -8    2.14    0.38 
   5 -20  -8   21.65    0.73 
   8 -20  -8    6.50    0.71 
   9 -20  -8    4.43    0.63 
  10 -20  -8   -0.02    0.30 
  12 -20  -8    7.81    0.77 
  13 -20  -8   11.46    0.95 
  -9 -19  -8   14.67    1.09 
  -8 -19  -8    0.15    0.55 
  -7 -19  -8   17.58    1.08 
  -6 -19  -8    2.23    0.34 
  -5 -19  -8   10.10    0.56 
  -4 -19  -8    2.76    0.37 
  -2 -19  -8    1.15    0.25 
  -1 -19  -8    5.87    0.47 
   0 -19  -8    5.63    0.44 
   1 -19  -8    6.80    0.45 
   2 -19  -8    4.01    0.40 
   3 -19  -8    0.83    0.22 
   4 -19  -8    0.65    0.20 
   5 -19  -8    0.73    0.21 
   9 -19  -8    7.53    0.66 
  10 -19  -8    0.15    0.31 
  11 -19  -8    9.75    0.75 
  12 -19  -8    1.30    0.37 
  13 -19  -8   18.08    1.04 
  14 -19  -8   -0.10    0.44 
  -9 -18  -8    0.90    0.53 
  -8 -18  -8   31.22    0.90 
  -7 -18  -8    0.30    0.22 
  -6 -18  -8   17.32    0.60 
  -5 -18  -8    1.62    0.27 
  -4 -18  -8    4.40    0.61 
  -3 -18  -8    2.46    0.31 
  -2 -18  -8   17.60    0.52 
  -1 -18  -8    1.48    0.35 
   0 -18  -8   18.06    0.68 
   1 -18  -8    0.40    0.17 
   2 -18  -8    3.20    0.35 
   3 -18  -8    0.01    0.16 
   4 -18  -8    5.56    0.41 
   5 -18  -8    0.42    0.18 
   6 -18  -8    3.99    0.33 
   7 -18  -8    3.86    0.51 
   8 -18  -8   25.59    1.04 
  10 -18  -8   13.88    0.77 
  12 -18  -8   30.70    1.19 
  13 -18  -8    0.00    0.38 
  14 -18  -8   19.62    0.80 
  15 -18  -8    0.55    0.46 
 -10 -17  -8    2.96    0.62 
  -9 -17  -8   12.91    0.97 
  -8 -17  -8    1.35    0.25 
  -7 -17  -8    4.79    0.40 
  -6 -17  -8    0.63    0.20 
  -5 -17  -8   17.04    0.55 
  -4 -17  -8   14.26    0.48 
  -3 -17  -8   19.87    0.55 
  -2 -17  -8   11.10    0.41 
  -1 -17  -8   29.60    0.63 
   0 -17  -8    3.37    0.34 
   1 -17  -8    1.77    0.31 
   2 -17  -8    1.21    0.27 
   3 -17  -8    1.34    0.29 
   4 -17  -8   18.90    0.62 
   5 -17  -8    5.12    0.36 
   6 -17  -8    4.11    0.36 
   8 -17  -8   10.56    0.65 
   9 -17  -8   11.84    0.68 
  10 -17  -8   10.83    0.83 
  11 -17  -8   11.24    0.73 
  12 -17  -8    4.01    0.94 
  13 -17  -8    5.06    0.75 
  14 -17  -8    0.65    0.27 
  15 -17  -8    9.64    0.64 
 -11 -16  -8    0.00    0.52 
 -10 -16  -8    2.80    0.38 
  -9 -16  -8    0.75    0.45 
  -8 -16  -8    6.54    0.44 
  -7 -16  -8    2.24    0.45 
  -6 -16  -8   13.19    0.49 
  -5 -16  -8   27.17    0.68 
  -4 -16  -8    3.11    0.29 
  -3 -16  -8   16.46    0.50 
  -2 -16  -8   10.87    0.40 
  -1 -16  -8   21.36    0.52 
   0 -16  -8    1.91    0.21 
   1 -16  -8   22.35    0.50 
   2 -16  -8   13.99    0.54 
   3 -16  -8    0.21    0.14 
   4 -16  -8    6.85    0.34 
   5 -16  -8   33.15    0.81 
   6 -16  -8    5.57    0.29 
   7 -16  -8   11.21    0.62 
   8 -16  -8    6.91    0.53 
   9 -16  -8    7.78    0.58 
  10 -16  -8   16.93    0.80 
  12 -16  -8   11.42    0.77 
  13 -16  -8    9.58    0.97 
  14 -16  -8    3.89    0.49 
  15 -16  -8    0.15    0.24 
  16 -16  -8    2.62    0.39 
 -11 -15  -8    1.47    0.53 
 -10 -15  -8   -0.19    0.44 
  -8 -15  -8   13.79    0.57 
  -7 -15  -8    4.20    0.35 
  -6 -15  -8   16.67    0.84 
  -5 -15  -8    2.78    0.30 
  -4 -15  -8   24.76    0.60 
  -3 -15  -8   13.31    0.43 
  -2 -15  -8   98.44    1.39 
  -1 -15  -8    5.88    0.40 
   0 -15  -8   53.06    1.19 
   1 -15  -8    5.65    0.28 
   2 -15  -8    6.47    0.39 
   3 -15  -8    0.24    0.12 
   4 -15  -8   40.03    0.71 
   5 -15  -8    0.06    0.15 
   6 -15  -8   35.80    0.65 
   7 -15  -8    4.00    0.27 
   8 -15  -8   14.91    0.70 
   9 -15  -8   22.03    0.87 
  10 -15  -8    7.81    0.59 
  11 -15  -8    1.59    0.32 
  13 -15  -8    5.10    0.65 
  14 -15  -8    3.89    0.50 
  15 -15  -8   16.38    0.59 
  16 -15  -8    5.62    0.89 
 -11 -14  -8    1.16    0.51 
 -10 -14  -8    1.78    0.49 
  -9 -14  -8    8.24    0.45 
  -8 -14  -8   -0.20    0.16 
  -7 -14  -8   16.59    0.55 
  -6 -14  -8    4.95    0.33 
  -5 -14  -8   24.31    0.60 
  -4 -14  -8    0.61    0.15 
  -3 -14  -8  103.39    1.46 
  -2 -14  -8    2.04    0.23 
  -1 -14  -8  127.47    2.34 
   0 -14  -8    1.87    0.23 
   1 -14  -8   32.32    0.58 
   2 -14  -8   11.04    0.44 
   3 -14  -8  144.98    1.79 
   4 -14  -8    0.34    0.15 
   5 -14  -8   92.48    1.26 
   6 -14  -8   11.35    0.36 
   7 -14  -8   10.98    0.34 
   8 -14  -8    0.28    0.20 
   9 -14  -8   29.78    0.99 
  10 -14  -8    0.36    0.25 
  11 -14  -8   39.53    1.22 
  12 -14  -8    0.75    0.29 
  14 -14  -8    1.24    0.26 
  15 -14  -8   -0.04    0.27 
  16 -14  -8    0.06    0.30 
  17 -14  -8    0.43    0.50 
 -12 -13  -8    0.51    0.52 
 -11 -13  -8   -0.10    0.46 
 -10 -13  -8    0.52    0.43 
  -9 -13  -8    2.77    0.37 
  -8 -13  -8    2.43    0.58 
  -7 -13  -8    1.24    0.23 
  -6 -13  -8   14.05    0.48 
  -5 -13  -8   -0.04    0.13 
  -4 -13  -8   20.65    0.52 
  -3 -13  -8   11.98    0.40 
  -2 -13  -8   24.15    0.53 
  -1 -13  -8    6.58    0.37 
   0 -13  -8   78.62    1.10 
   1 -13  -8    3.62    0.23 
   2 -13  -8   28.22    0.72 
   3 -13  -8    0.75    0.16 
   4 -13  -8    1.03    0.25 
   5 -13  -8    0.75    0.13 
   6 -13  -8  126.83    2.49 
   7 -13  -8    3.66    0.22 
   8 -13  -8   83.23    1.84 
   9 -13  -8    0.92    0.24 
  10 -13  -8   13.96    0.70 
  11 -13  -8    0.98    0.28 
  12 -13  -8   17.65    0.59 
  13 -13  -8    1.33    0.26 
  15 -13  -8    1.09    0.24 
  16 -13  -8    1.51    0.56 
  17 -13  -8    0.86    0.49 
 -12 -12  -8    7.49    0.91 
 -10 -12  -8    0.31    0.40 
  -9 -12  -8    1.50    0.27 
  -8 -12  -8   40.45    1.35 
  -7 -12  -8    7.87    0.38 
  -6 -12  -8   34.46    0.74 
  -5 -12  -8   37.47    0.75 
  -4 -12  -8    9.16    0.36 
  -3 -12  -8   37.92    0.71 
  -2 -12  -8   12.00    0.38 
  -1 -12  -8   11.24    0.34 
   0 -12  -8   37.70    0.64 
   1 -12  -8   12.63    0.34 
   2 -12  -8   10.41    0.52 
   3 -12  -8   27.32    0.67 
   4 -12  -8    1.93    0.23 
   5 -12  -8   30.62    0.68 
   6 -12  -8   -0.09    0.09 
   7 -12  -8   25.25    0.47 
   8 -12  -8    0.77    0.22 
   9 -12  -8   42.26    1.19 
  10 -12  -8    0.16    0.16 
  11 -12  -8   25.57    0.93 
  12 -12  -8    5.12    0.38 
  13 -12  -8   11.25    0.71 
  14 -12  -8    3.68    0.43 
  15 -12  -8    0.12    0.26 
  16 -12  -8    0.22    0.32 
  17 -12  -8    0.75    0.47 
 -12 -11  -8    0.00    0.49 
 -11 -11  -8    8.42    0.83 
  -9 -11  -8   34.31    1.47 
  -8 -11  -8   12.49    0.47 
  -7 -11  -8    4.16    0.30 
  -6 -11  -8    1.78    0.25 
  -5 -11  -8    0.12    0.16 
  -4 -11  -8   22.65    0.83 
  -3 -11  -8   21.18    0.50 
  -2 -11  -8   47.20    1.15 
  -1 -11  -8   14.64    0.38 
   0 -11  -8   56.78    0.85 
   1 -11  -8    4.11    0.24 
   2 -11  -8    5.40    0.24 
   3 -11  -8   19.99    0.54 
   4 -11  -8   11.92    0.39 
   5 -11  -8    0.41    0.10 
   6 -11  -8   51.59    0.75 
   7 -11  -8   29.58    0.49 
   8 -11  -8   25.49    0.84 
   9 -11  -8   21.36    0.78 
  10 -11  -8   42.37    1.17 
  11 -11  -8   11.44    0.49 
  12 -11  -8   10.26    0.46 
  13 -11  -8   45.13    0.96 
  14 -11  -8    9.68    0.51 
  15 -11  -8    9.74    0.64 
  16 -11  -8   -0.43    0.37 
  17 -11  -8   36.30    1.03 
 -13 -10  -8   -0.42    0.47 
 -11 -10  -8    0.76    0.40 
 -10 -10  -8   13.47    0.87 
  -8 -10  -8    8.50    0.40 
  -7 -10  -8    3.17    0.27 
  -6 -10  -8   26.23    0.62 
  -5 -10  -8    0.51    0.25 
  -4 -10  -8    0.68    0.24 
  -3 -10  -8    6.13    0.28 
  -2 -10  -8   25.16    0.55 
  -1 -10  -8    2.34    0.19 
   0 -10  -8    0.14    0.08 
   1 -10  -8   15.75    0.36 
   2 -10  -8    0.70    0.18 
   3 -10  -8    1.78    0.19 
   4 -10  -8    2.92    0.18 
   5 -10  -8    0.43    0.09 
   6 -10  -8   31.47    0.51 
   7 -10  -8   10.00    0.25 
   8 -10  -8    6.83    0.46 
   9 -10  -8    3.62    0.33 
  10 -10  -8    4.62    0.44 
  11 -10  -8    0.05    0.13 
  12 -10  -8   84.41    1.37 
  13 -10  -8    0.30    0.19 
  14 -10  -8   32.32    0.91 
  15 -10  -8    0.35    0.19 
  16 -10  -8   17.04    0.59 
  17 -10  -8    1.03    0.45 
  18 -10  -8   11.43    1.04 
 -12  -9  -8    3.11    0.72 
 -11  -9  -8    4.33    0.69 
 -10  -9  -8    1.06    0.36 
  -9  -9  -8   55.50    1.63 
  -8  -9  -8    5.76    0.34 
  -7  -9  -8   43.04    0.84 
  -6  -9  -8    3.02    0.25 
  -5  -9  -8    7.94    0.54 
  -4  -9  -8    7.41    0.35 
  -3  -9  -8   88.92    1.23 
  -2  -9  -8    0.24    0.09 
  -1  -9  -8   18.32    0.42 
   1  -9  -8    9.80    0.28 
   2  -9  -8    6.26    0.28 
   3  -9  -8    0.19    0.09 
   4  -9  -8    0.17    0.07 
   5  -9  -8   55.14    0.77 
   6  -9  -8    2.08    0.14 
   7  -9  -8    0.15    0.07 
   8  -9  -8    1.47    0.31 
   9  -9  -8   40.89    1.09 
  10  -9  -8    2.63    0.38 
  11  -9  -8   14.27    0.41 
  12  -9  -8    7.11    0.40 
  13  -9  -8   45.17    0.94 
  14  -9  -8    0.91    0.19 
  15  -9  -8   11.36    0.57 
  16  -9  -8    0.20    0.21 
  17  -9  -8   13.45    0.98 
  18  -9  -8    3.39    0.86 
 -12  -8  -8   15.92    1.40 
 -11  -8  -8    0.55    0.38 
 -10  -8  -8   16.72    0.91 
  -9  -8  -8    1.39    0.26 
  -8  -8  -8   23.85    0.61 
  -7  -8  -8    0.68    0.27 
  -6  -8  -8   29.98    0.64 
  -5  -8  -8    7.28    0.50 
  -3  -8  -8   15.53    0.40 
  -2  -8  -8   35.56    0.63 
  -1  -8  -8    4.82    0.37 
   0  -8  -8    3.43    0.19 
   1  -8  -8    5.17    0.20 
   2  -8  -8    0.82    0.15 
   3  -8  -8   13.30    0.39 
   4  -8  -8    2.10    0.14 
   5  -8  -8    1.42    0.12 
   6  -8  -8   77.19    1.00 
   7  -8  -8    0.30    0.15 
   8  -8  -8    7.11    0.44 
   9  -8  -8   10.27    0.51 
  10  -8  -8   18.37    0.52 
  11  -8  -8    0.43    0.12 
  12  -8  -8   52.73    0.83 
  13  -8  -8    4.80    0.37 
  14  -8  -8   34.32    0.82 
  15  -8  -8    0.77    0.24 
  16  -8  -8   33.48    0.95 
  17  -8  -8    0.68    0.40 
  18  -8  -8   21.02    1.26 
 -10  -7  -8    0.99    0.41 
  -9  -7  -8   25.68    1.03 
  -8  -7  -8   23.26    0.96 
  -7  -7  -8   57.67    1.04 
  -6  -7  -8   18.35    0.48 
  -4  -7  -8   22.04    0.97 
  -3  -7  -8    3.39    0.34 
  -2  -7  -8   38.20    0.66 
   0  -7  -8  149.93    1.49 
   1  -7  -8    2.49    0.16 
   2  -7  -8   14.34    0.40 
   3  -7  -8    6.61    0.25 
   4  -7  -8   84.48    1.11 
   5  -7  -8   11.68    0.30 
   6  -7  -8   39.57    0.57 
   7  -7  -8    4.27    0.36 
   8  -7  -8   37.31    0.99 
   9  -7  -8   21.52    0.60 
  10  -7  -8   30.03    0.68 
  11  -7  -8    0.05    0.12 
  12  -7  -8   10.40    0.36 
  13  -7  -8   15.78    0.54 
  14  -7  -8   23.90    0.68 
  15  -7  -8    3.96    0.60 
  16  -7  -8    0.74    0.23 
  17  -7  -8   14.54    1.02 
  18  -7  -8   -0.26    0.47 
  19  -7  -8    4.07    1.02 
 -13  -6  -8    2.06    0.74 
 -12  -6  -8    7.02    0.79 
  -9  -6  -8    0.66    0.30 
  -8  -6  -8    5.10    0.52 
  -7  -6  -8   12.35    0.67 
  -6  -6  -8   40.58    0.76 
  -5  -6  -8   16.86    0.71 
  -2  -6  -8   19.78    0.47 
  -1  -6  -8   33.16    0.58 
   0  -6  -8    0.86    0.12 
   1  -6  -8   74.56    0.99 
   2  -6  -8    5.83    0.24 
   3  -6  -8   30.62    0.62 
   4  -6  -8    2.40    0.16 
   5  -6  -8  145.39    2.24 
   6  -6  -8    6.54    0.17 
   7  -6  -8   73.35    1.52 
   8  -6  -8    3.77    0.35 
   9  -6  -8   54.89    1.27 
  10  -6  -8    2.68    0.36 
  11  -6  -8   21.38    0.47 
  12  -6  -8   -0.04    0.12 
  13  -6  -8   12.09    0.48 
  14  -6  -8    0.21    0.18 
  15  -6  -8    7.83    0.42 
  16  -6  -8    7.13    0.42 
  17  -6  -8    1.73    0.48 
  18  -6  -8    0.21    0.48 
  19  -6  -8    4.86    1.03 
 -12  -5  -8    0.20    0.38 
 -11  -5  -8    0.37    0.35 
  -9  -5  -8    0.40    0.28 
  -7  -5  -8    3.19    0.56 
  -5  -5  -8    5.84    0.46 
  -4  -5  -8   14.47    0.55 
  -3  -5  -8    0.42    0.18 
  -2  -5  -8   76.35    1.42 
  -1  -5  -8   13.41    0.30 
   0  -5  -8   96.52    1.00 
   1  -5  -8   13.23    0.25 
   2  -5  -8   20.57    0.49 
   3  -5  -8    5.01    0.18 
   4  -5  -8  105.83    1.71 
   5  -5  -8   17.19    0.33 
   6  -5  -8   72.18    0.85 
   7  -5  -8    0.48    0.16 
   8  -5  -8   17.96    0.63 
   9  -5  -8    0.45    0.13 
  10  -5  -8   17.32    0.66 
  11  -5  -8    6.09    0.30 
  12  -5  -8   20.11    0.47 
  13  -5  -8    9.28    0.43 
  14  -5  -8    3.46    0.38 
  15  -5  -8    1.66    0.23 
  16  -5  -8   -0.10    0.19 
  17  -5  -8    0.95    0.30 
  18  -5  -8    1.83    0.51 
  19  -5  -8    3.80    0.96 
 -13  -4  -8    0.65    0.44 
 -12  -4  -8    6.03    0.70 
 -11  -4  -8    0.36    0.38 
 -10  -4  -8    7.45    0.73 
  -9  -4  -8    3.45    0.48 
  -8  -4  -8    6.74    0.54 
  -4  -4  -8    5.12    0.30 
  -3  -4  -8   59.61    1.34 
  -2  -4  -8    8.04    0.38 
  -1  -4  -8  255.73    2.42 
   0  -4  -8   30.86    0.42 
   1  -4  -8   78.26    0.84 
   2  -4  -8   11.88    0.26 
   3  -4  -8  190.96    1.81 
   4  -4  -8   14.21    0.29 
   5  -4  -8  183.89    2.11 
   6  -4  -8    2.38    0.11 
   7  -4  -8   91.48    1.96 
   8  -4  -8    9.50    0.48 
   9  -4  -8   60.02    1.32 
  10  -4  -8   23.00    0.75 
  11  -4  -8   16.22    0.49 
  12  -4  -8    0.28    0.15 
  13  -4  -8   21.94    0.52 
  14  -4  -8    1.10    0.23 
  15  -4  -8   11.11    0.52 
  16  -4  -8    0.28    0.24 
  17  -4  -8    0.63    0.37 
  18  -4  -8    1.18    0.47 
  19  -4  -8   -0.46    0.53 
 -12  -3  -8    0.31    0.38 
 -10  -3  -8   -0.31    0.28 
  -9  -3  -8    7.62    0.68 
  -8  -3  -8   -0.03    0.22 
  -4  -3  -8   35.73    0.83 
  -1  -3  -8    2.15    0.12 
   0  -3  -8   48.89    0.60 
   1  -3  -8    0.31    0.13 
   2  -3  -8  173.29    1.95 
   3  -3  -8   51.59    0.53 
   4  -3  -8   95.57    0.87 
   5  -3  -8   16.73    0.28 
   6  -3  -8  168.07    1.60 
   7  -3  -8   38.67    0.99 
   8  -3  -8   66.91    1.60 
   9  -3  -8   89.51    1.82 
  10  -3  -8   68.83    1.49 
  11  -3  -8   20.94    0.55 
  12  -3  -8   10.46    0.36 
  13  -3  -8    4.94    0.30 
  14  -3  -8    3.04    0.37 
  15  -3  -8   12.42    0.54 
  16  -3  -8    0.22    0.25 
  17  -3  -8    5.93    0.62 
  18  -3  -8    0.73    0.50 
  19  -3  -8   18.09    1.24 
 -11  -2  -8    0.57    0.44 
 -10  -2  -8   20.33    0.94 
  -7  -2  -8    1.80    0.38 
  -5  -2  -8    2.68    0.23 
  -4  -2  -8   25.27    0.65 
  -2  -2  -8   45.77    0.76 
  -1  -2  -8   26.35    0.39 
   0  -2  -8   74.17    0.98 
   1  -2  -8   64.61    0.83 
   2  -2  -8    0.50    0.08 
   3  -2  -8    0.86    0.07 
   4  -2  -8    0.10    0.04 
   5  -2  -8   29.01    0.37 
   6  -2  -8    0.47    0.06 
   7  -2  -8   26.64    0.77 
   8  -2  -8   25.56    0.57 
  10  -2  -8   26.70    0.63 
  11  -2  -8    0.74    0.16 
  12  -2  -8    3.82    0.26 
  13  -2  -8   25.04    0.55 
  14  -2  -8    9.05    0.45 
  15  -2  -8    0.18    0.21 
  16  -2  -8    7.31    0.75 
  17  -2  -8    3.12    0.40 
  18  -2  -8   32.99    1.45 
  19  -2  -8   -0.03    0.50 
 -10  -1  -8    1.87    0.49 
  -9  -1  -8   23.56    0.94 
  -7  -1  -8   19.87    0.47 
  -6  -1  -8    0.37    0.11 
  -5  -1  -8   65.62    1.20 
  -4  -1  -8   54.56    1.11 
  -3  -1  -8    4.21    0.24 
  -2  -1  -8    7.24    0.24 
  -1  -1  -8   16.24    0.29 
   0  -1  -8    0.51    0.06 
   1  -1  -8   23.71    0.40 
   2  -1  -8    6.37    0.16 
   3  -1  -8    1.85    0.10 
   4  -1  -8   30.64    0.36 
   5  -1  -8   21.87    0.31 
   6  -1  -8   72.73    0.88 
   7  -1  -8   21.29    0.51 
   8  -1  -8    9.80    0.27 
   9  -1  -8    4.58    0.28 
  10  -1  -8  114.56    2.38 
  11  -1  -8    0.76    0.16 
  12  -1  -8    0.76    0.15 
  13  -1  -8   78.11    1.07 
  14  -1  -8    1.73    0.27 
  15  -1  -8   11.44    0.52 
  16  -1  -8    0.47    0.32 
  17  -1  -8    9.58    0.61 
  18  -1  -8    2.83    0.58 
  19  -1  -8   23.87    1.38 
  -7   0  -8    0.20    0.12 
  -6   0  -8    5.58    0.32 
  -5   0  -8    0.17    0.12 
  -4   0  -8   14.31    0.36 
  -3   0  -8   -0.01    0.07 
  -2   0  -8   27.90    0.52 
  -1   0  -8    0.00    0.05 
   0   0  -8    8.65    0.20 
   1   0  -8    0.05    0.05 
   2   0  -8   43.55    0.52 
   3   0  -8    0.01    0.04 
   4   0  -8   16.37    0.24 
   5   0  -8    0.04    0.04 
   6   0  -8    1.08    0.10 
   7   0  -8    0.03    0.06 
   8   0  -8  244.21    2.77 
   9   0  -8    0.18    0.07 
  10   0  -8    0.53    0.09 
  11   0  -8    0.04    0.10 
  12   0  -8   20.01    0.34 
  13   0  -8    0.10    0.14 
  14   0  -8   20.57    0.60 
  15   0  -8    0.23    0.22 
  16   0  -8   46.27    1.27 
  17   0  -8   -0.19    0.27 
  18   0  -8   23.29    1.27 
  19   0  -8    0.13    0.36 
  -6   1  -8    0.55    0.12 
  -5   1  -8   66.58    1.24 
  -4   1  -8   54.52    0.76 
  -3   1  -8    3.91    0.24 
  -2   1  -8    7.02    0.26 
  -1   1  -8   15.69    0.25 
   0   1  -8    0.60    0.08 
   1   1  -8   24.07    0.41 
   2   1  -8    6.19    0.15 
   3   1  -8    1.69    0.09 
   4   1  -8   31.06    0.40 
   5   1  -8   21.80    0.31 
   6   1  -8   70.64    0.82 
   7   1  -8   19.36    0.30 
   8   1  -8    9.48    0.26 
   9   1  -8    4.54    0.18 
  10   1  -8  115.66    1.22 
  11   1  -8    0.85    0.14 
  12   1  -8    0.30    0.13 
  13   1  -8   78.20    1.06 
  14   1  -8    1.54    0.22 
  15   1  -8   11.82    0.82 
  16   1  -8    0.57    0.32 
  17   1  -8    9.61    0.64 
  18   1  -8    1.97    0.50 
  19   1  -8   22.52    1.33 
  -8   2  -8   24.82    0.92 
  -6   2  -8    0.34    0.14 
  -5   2  -8    2.70    0.26 
  -4   2  -8   25.39    0.49 
  -3   2  -8    5.68    0.21 
  -1   2  -8   25.69    0.39 
   0   2  -8   73.16    0.96 
   1   2  -8   61.88    0.63 
   2   2  -8    0.35    0.07 
   3   2  -8    0.81    0.08 
   4   2  -8    0.05    0.05 
   5   2  -8   29.12    0.38 
   6   2  -8    0.57    0.09 
   7   2  -8   25.58    0.39 
   8   2  -8   26.14    0.45 
   9   2  -8   72.05    0.83 
  10   2  -8   27.39    0.43 
  11   2  -8    0.68    0.09 
  12   2  -8    4.23    0.35 
  13   2  -8   25.58    0.58 
  14   2  -8    8.93    0.44 
  15   2  -8    0.03    0.31 
  16   2  -8    7.43    0.76 
  17   2  -8    2.59    0.70 
  18   2  -8   33.07    1.12 
  19   2  -8    0.28    0.55 
  -8   3  -8    0.03    0.10 
  -6   3  -8   25.48    0.60 
  -5   3  -8    0.91    0.22 
  -3   3  -8    0.22    0.07 
  -2   3  -8  105.45    1.21 
  -1   3  -8    2.00    0.15 
   0   3  -8   49.44    0.71 
   1   3  -8    0.21    0.07 
   2   3  -8  168.63    1.42 
   3   3  -8   51.25    0.53 
   4   3  -8   96.75    0.98 
   5   3  -8   17.03    0.32 
   6   3  -8  166.44    1.65 
   7   3  -8   39.75    0.53 
   8   3  -8   70.34    0.81 
   9   3  -8   90.66    0.99 
  10   3  -8   67.91    0.90 
  11   3  -8   20.43    0.53 
  12   3  -8   10.95    0.36 
  13   3  -8    4.79    0.38 
  15   3  -8   11.81    0.81 
  16   3  -8    0.48    0.41 
  17   3  -8    5.07    0.57 
  18   3  -8    0.13    0.32 
  19   3  -8   16.01    1.23 
  -5   4  -8    0.78    0.18 
  -4   4  -8    4.80    0.32 
  -3   4  -8   59.02    0.70 
  -2   4  -8    8.22    0.25 
  -1   4  -8  255.29    4.14 
   0   4  -8   31.03    0.44 
   1   4  -8   78.22    1.02 
   2   4  -8   11.77    0.21 
   3   4  -8  188.69    1.79 
   4   4  -8   14.49    0.26 
   5   4  -8  183.20    1.79 
   6   4  -8    2.22    0.14 
   7   4  -8   97.15    1.04 
   8   4  -8    9.72    0.24 
   9   4  -8   59.13    0.71 
  10   4  -8   23.20    0.72 
  11   4  -8   16.46    0.49 
  12   4  -8    0.58    0.16 
  13   4  -8   22.52    0.51 
  14   4  -8    0.96    0.24 
  15   4  -8   11.44    0.82 
  16   4  -8    0.88    0.45 
  17   4  -8    0.27    0.43 
  18   4  -8    0.47    0.34 
  19   4  -8   -0.32    0.53 
  -4   5  -8   14.52    0.40 
  -3   5  -8    0.18    0.08 
  -2   5  -8   75.43    1.03 
   0   5  -8   95.63    1.22 
   1   5  -8   13.14    0.26 
   2   5  -8   21.24    0.33 
   3   5  -8    4.87    0.16 
   4   5  -8  106.80    1.34 
   5   5  -8   17.23    0.32 
   6   5  -8   76.34    0.99 
   7   5  -8    0.46    0.09 
   8   5  -8   17.70    0.32 
   9   5  -8    0.48    0.10 
  10   5  -8   17.20    0.62 
  11   5  -8    6.11    0.34 
  12   5  -8   20.04    0.47 
  13   5  -8    9.73    0.36 
  14   5  -8    2.58    0.55 
  15   5  -8    2.50    0.59 
  17   5  -8    0.85    0.46 
  18   5  -8    1.69    0.37 
  19   5  -8    3.45    0.71 
  -7   6  -8   11.52    0.52 
  -4   6  -8    7.14    0.34 
  -3   6  -8   54.04    1.35 
  -2   6  -8   20.48    0.37 
  -1   6  -8   34.50    0.58 
   0   6  -8    0.81    0.09 
   1   6  -8   76.58    0.84 
   2   6  -8    5.64    0.18 
   3   6  -8   30.12    0.50 
   4   6  -8    2.49    0.22 
   5   6  -8  143.84    1.46 
   6   6  -8    6.71    0.23 
   7   6  -8   71.25    0.83 
   8   6  -8    3.34    0.17 
   9   6  -8   55.15    1.21 
  10   6  -8    2.60    0.26 
  11   6  -8   21.19    0.56 
  12   6  -8    0.08    0.14 
  13   6  -8   11.55    0.55 
  14   6  -8    0.10    0.31 
  15   6  -8    7.27    0.74 
  17   6  -8   -0.02    0.41 
  18   6  -8    0.69    0.36 
  19   6  -8    5.24    1.05 
  -7   7  -8   56.27    1.28 
  -6   7  -8   16.65    0.76 
  -3   7  -8    3.37    0.30 
  -2   7  -8   38.00    0.64 
  -1   7  -8    0.17    0.19 
   0   7  -8  152.02    1.87 
   1   7  -8    2.14    0.14 
   2   7  -8   14.88    0.28 
   3   7  -8    5.75    0.31 
   4   7  -8   81.97    1.52 
   5   7  -8   11.02    0.39 
   6   7  -8   39.86    0.83 
   7   7  -8    4.67    0.22 
   8   7  -8   37.33    0.63 
   9   7  -8   21.39    0.50 
  10   7  -8   30.70    1.05 
  11   7  -8    0.06    0.23 
  12   7  -8   10.86    0.51 
  13   7  -8   14.95    0.86 
  14   7  -8   24.52    1.10 
  15   7  -8    3.39    0.68 
  16   7  -8   -0.12    0.43 
  17   7  -8   15.46    1.29 
  18   7  -8    0.14    0.37 
  19   7  -8    3.89    1.04 
  -6   8  -8   29.21    0.95 
  -5   8  -8    6.59    0.51 
  -3   8  -8   14.91    0.57 
  -2   8  -8   36.42    0.63 
  -1   8  -8    4.65    0.18 
   0   8  -8    3.55    0.22 
   1   8  -8    4.94    0.20 
   2   8  -8    0.86    0.12 
   3   8  -8   13.42    0.46 
   4   8  -8    1.94    0.18 
   5   8  -8    1.99    0.23 
   6   8  -8   77.50    1.10 
   7   8  -8    0.05    0.10 
   8   8  -8    7.54    0.32 
   9   8  -8    9.95    0.32 
  10   8  -8   18.44    0.84 
  11   8  -8    0.48    0.21 
  12   8  -8   53.38    1.11 
  13   8  -8    5.21    0.59 
  14   8  -8   32.75    1.27 
  15   8  -8    1.44    0.43 
  16   8  -8   35.44    1.41 
  18   8  -8   21.79    1.31 
  -6   9  -8    3.39    0.35 
  -5   9  -8    7.93    0.46 
  -3   9  -8   86.70    1.76 
  -1   9  -8   18.21    0.41 
   0   9  -8    1.42    0.15 
   2   9  -8    5.92    0.31 
   3   9  -8    0.04    0.11 
   4   9  -8    0.18    0.11 
   5   9  -8   51.81    1.09 
   6   9  -8    2.29    0.20 
   7   9  -8    0.22    0.10 
   9   9  -8   40.28    0.67 
  10   9  -8    2.84    0.45 
  11   9  -8   15.10    0.80 
  12   9  -8    7.07    0.45 
  13   9  -8   45.79    1.48 
  14   9  -8    1.56    0.42 
  15   9  -8   11.15    0.90 
  16   9  -8    0.41    0.43 
  17   9  -8   15.15    1.10 
  18   9  -8    4.78    1.04 
  -6  10  -8   26.87    0.80 
  -5  10  -8    0.50    0.17 
  -4  10  -8    0.62    0.17 
  -3  10  -8    6.23    0.40 
  -1  10  -8    2.30    0.27 
   0  10  -8    0.01    0.07 
   3  10  -8    2.28    0.26 
   4  10  -8    2.64    0.27 
   5  10  -8    0.42    0.14 
   6  10  -8   31.06    0.60 
   7  10  -8    9.66    0.39 
   8  10  -8    7.12    0.53 
   9  10  -8    3.54    0.23 
  10  10  -8    3.92    0.49 
  11  10  -8   -0.24    0.25 
  12  10  -8   82.60    2.09 
  13  10  -8    0.31    0.30 
  14  10  -8   31.75    1.29 
  16  10  -8   17.76    1.12 
  17  10  -8    1.16    0.54 
  18  10  -8   12.49    1.24 
  -5  11  -8    0.09    0.15 
  -4  11  -8   22.96    0.78 
  -3  11  -8   20.41    0.72 
  -1  11  -8   14.76    0.57 
   0  11  -8   56.51    1.28 
   1  11  -8    4.24    0.31 
   2  11  -8    5.06    0.33 
   3  11  -8   19.81    0.78 
   4  11  -8   12.28    0.48 
   5  11  -8    0.46    0.14 
   6  11  -8   50.69    0.84 
   7  11  -8   28.85    0.72 
   8  11  -8   25.69    0.54 
   9  11  -8   19.86    0.89 
  10  11  -8   44.33    1.36 
  11  11  -8   11.18    0.73 
  12  11  -8   11.26    0.77 
  13  11  -8   45.82    1.49 
  14  11  -8    8.76    0.80 
  15  11  -8   10.95    0.92 
  16  11  -8    0.55    0.52 
  17  11  -8   36.81    1.56 
  18  11  -8    0.84    0.59 
  -7  12  -8    6.74    0.70 
  -6  12  -8   33.00    1.55 
  -5  12  -8   34.95    1.05 
  -4  12  -8    9.23    0.50 
  -3  12  -8   37.85    1.05 
  -2  12  -8   11.54    0.53 
  -1  12  -8   12.04    0.52 
   1  12  -8   12.82    0.41 
   2  12  -8   10.69    0.47 
   3  12  -8   27.34    0.76 
   4  12  -8    2.54    0.30 
   5  12  -8   29.88    0.62 
   6  12  -8    0.15    0.12 
   7  12  -8   26.94    0.57 
   8  12  -8    1.01    0.15 
   9  12  -8   43.83    1.36 
  10  12  -8    0.06    0.23 
  11  12  -8   27.50    1.10 
  12  12  -8    3.67    0.60 
  13  12  -8    9.14    0.78 
  14  12  -8    5.14    0.79 
  15  12  -8    0.04    0.42 
  16  12  -8    0.57    0.55 
  17  12  -8    0.24    0.53 
  -7  13  -8    0.98    0.30 
  -6  13  -8   14.06    0.68 
  -5  13  -8   -0.03    0.17 
  -4  13  -8   20.59    0.76 
  -3  13  -8   12.38    0.58 
  -2  13  -8   23.80    0.79 
  -1  13  -8    7.27    0.44 
   1  13  -8    3.39    0.27 
   2  13  -8   27.87    0.63 
   3  13  -8    0.55    0.16 
   4  13  -8    0.79    0.14 
   5  13  -8    1.05    0.17 
   6  13  -8  128.42    1.74 
   7  13  -8    3.54    0.26 
   8  13  -8   84.47    1.15 
   9  13  -8    0.91    0.28 
  10  13  -8   13.14    0.76 
  11  13  -8    0.94    0.35 
  12  13  -8   19.07    0.97 
  13  13  -8    1.15    0.40 
  14  13  -8   12.81    1.09 
  15  13  -8    0.79    0.49 
  16  13  -8    1.98    0.59 
  17  13  -8   -0.29    0.58 
  -6  14  -8    5.26    0.48 
  -5  14  -8   23.49    0.86 
  -4  14  -8    0.44    0.21 
  -3  14  -8  104.49    2.14 
  -2  14  -8    1.87    0.31 
  -1  14  -8  126.69    2.45 
   0  14  -8    2.19    0.31 
   1  14  -8   31.49    0.69 
   2  14  -8    9.92    0.39 
   3  14  -8  140.09    1.61 
   4  14  -8    0.18    0.11 
   5  14  -8   92.24    1.36 
   6  14  -8   12.00    0.40 
   7  14  -8   10.64    0.45 
   8  14  -8    0.45    0.23 
   9  14  -8   28.93    1.11 
  10  14  -8    0.40    0.25 
  11  14  -8   41.49    1.14 
  12  14  -8    1.20    0.39 
  13  14  -8   27.95    1.11 
  14  14  -8    1.64    0.48 
  15  14  -8    0.24    0.81 
  16  14  -8    0.15    0.44 
  17  14  -8    1.05    0.60 
  -5  15  -8    2.44    0.39 
  -4  15  -8   24.19    0.88 
  -3  15  -8   12.64    0.62 
  -2  15  -8   99.04    2.07 
  -1  15  -8    5.61    0.38 
   0  15  -8   52.83    1.29 
   1  15  -8    5.25    0.32 
   2  15  -8    6.83    0.29 
   3  15  -8    0.27    0.14 
   4  15  -8   38.46    0.77 
   5  15  -8    0.13    0.13 
   6  15  -8   34.18    0.72 
   7  15  -8    3.82    0.31 
   8  15  -8   15.64    0.67 
   9  15  -8   22.54    1.01 
  10  15  -8    6.79    0.67 
  11  15  -8    2.80    0.52 
  12  15  -8    8.64    0.80 
  13  15  -8    3.68    0.71 
  14  15  -8    3.83    0.76 
  15  15  -8   17.40    1.14 
  16  15  -8    6.18    0.85 
  -7  16  -8    1.40    0.39 
  -6  16  -8   12.80    0.81 
  -5  16  -8   25.88    1.07 
  -4  16  -8    2.25    0.39 
  -3  16  -8   17.62    0.75 
  -2  16  -8   11.50    0.60 
  -1  16  -8   22.45    0.80 
   0  16  -8    1.55    0.33 
   1  16  -8   23.30    0.61 
   2  16  -8   13.37    0.46 
   3  16  -8    0.37    0.14 
   4  16  -8    6.19    0.34 
   5  16  -8   32.56    0.71 
   6  16  -8    5.95    0.34 
   7  16  -8   10.30    0.72 
   8  16  -8    7.11    0.63 
   9  16  -8    7.43    0.63 
  10  16  -8   15.90    0.79 
  11  16  -8    1.45    0.41 
  12  16  -8    8.37    0.95 
  13  16  -8   11.06    0.78 
  14  16  -8    3.96    0.69 
  15  16  -8   -0.37    0.51 
  16  16  -8    2.40    0.67 
  -7  17  -8    5.87    0.56 
  -6  17  -8    0.40    0.24 
  -5  17  -8   16.40    0.78 
  -4  17  -8   12.98    1.05 
  -3  17  -8   19.30    0.81 
  -2  17  -8   10.93    0.61 
  -1  17  -8   30.42    0.98 
   0  17  -8    3.05    0.40 
   1  17  -8    1.55    0.36 
   2  17  -8    1.29    0.33 
   3  17  -8    1.13    0.19 
   4  17  -8   19.54    0.56 
   5  17  -8    4.22    0.33 
   6  17  -8    5.39    0.57 
   7  17  -8    0.24    0.27 
   8  17  -8   10.11    0.74 
   9  17  -8   11.51    0.78 
  10  17  -8   11.52    0.82 
  11  17  -8    9.85    1.01 
  12  17  -8    3.19    0.53 
  13  17  -8    7.34    1.63 
  14  17  -8   -0.08    0.46 
  15  17  -8   11.12    1.12 
  -6  18  -8   16.79    0.84 
  -5  18  -8    2.01    0.44 
  -4  18  -8    3.75    0.48 
  -3  18  -8    2.48    0.42 
  -2  18  -8   18.03    0.76 
  -1  18  -8    0.78    0.22 
   0  18  -8   17.99    0.75 
   1  18  -8    0.27    0.21 
   2  18  -8    3.20    0.42 
   3  18  -8   -0.09    0.16 
   4  18  -8    6.25    0.38 
   5  18  -8    0.98    0.30 
   6  18  -8    3.86    0.54 
   7  18  -8    3.41    0.57 
   8  18  -8   26.13    1.13 
   9  18  -8   13.49    0.93 
  10  18  -8   13.28    0.96 
  11  18  -8    1.02    0.41 
  12  18  -8   35.29    2.16 
  13  18  -8   -0.07    0.37 
  14  18  -8   18.52    1.18 
  15  18  -8   -0.02    0.54 
  -6  19  -8    1.74    0.36 
  -5  19  -8    9.99    0.66 
  -4  19  -8    2.89    0.47 
  -3  19  -8    7.85    0.60 
  -2  19  -8    0.99    0.26 
  -1  19  -8    5.45    0.50 
   0  19  -8    4.78    0.50 
   1  19  -8    5.05    0.50 
   2  19  -8    3.23    0.46 
   3  19  -8    0.72    0.25 
   4  19  -8    0.44    0.20 
   5  19  -8    0.46    0.21 
   6  19  -8   14.37    0.61 
   7  19  -8    8.12    0.69 
   9  19  -8    6.46    0.75 
  10  19  -8    0.33    0.32 
  12  19  -8    0.76    0.47 
  13  19  -8   19.85    1.05 
  14  19  -8   -0.29    0.54 
  -6  20  -8    0.78    0.35 
  -4  20  -8   18.48    0.88 
  -3  20  -8    5.51    0.58 
  -2  20  -8   14.33    0.77 
  -1  20  -8    6.30    0.92 
   0  20  -8    8.48    0.62 
   1  20  -8   11.64    0.67 
   2  20  -8    0.96    0.28 
   3  20  -8   11.86    1.03 
   6  20  -8    1.78    0.45 
   7  20  -8   11.41    0.84 
   8  20  -8    7.10    0.70 
   9  20  -8    3.33    0.66 
  10  20  -8    0.52    0.51 
  11  20  -8    2.38    0.56 
  12  20  -8    7.71    0.96 
  13  20  -8   13.79    1.18 
  -7  21  -8    4.14    0.65 
  -4  21  -8   20.57    0.96 
  -3  21  -8    2.68    0.52 
  -2  21  -8   16.51    0.87 
  -1  21  -8    4.12    0.54 
   1  21  -8    0.42    0.25 
   2  21  -8   30.23    1.42 
   5  21  -8    0.16    0.25 
   6  21  -8   16.35    0.70 
   7  21  -8    0.48    0.38 
   9  21  -8    1.25    0.46 
  10  21  -8    5.26    0.81 
  11  21  -8    5.75    0.85 
  12  21  -8   10.14    1.06 
  13  21  -8    5.50    1.11 
  -4  22  -8    0.20    0.28 
  -3  22  -8   23.48    1.00 
  -2  22  -8    0.30    0.27 
   4  22  -8    4.83    0.86 
   5  22  -8   37.63    1.46 
   6  22  -8   -0.15    0.26 
   7  22  -8   45.34    1.15 
   8  22  -8    3.92    0.53 
   9  22  -8   12.78    1.02 
  10  22  -8   -0.07    0.49 
  11  22  -8    3.76    0.89 
  12  22  -8   -0.76    0.53 
   1  23  -8    0.15    0.37 
   2  23  -8   21.15    1.14 
   3  23  -8    1.03    0.40 
   4  23  -8   46.51    1.67 
   5  23  -8    0.27    0.40 
   6  23  -8   41.00    1.55 
   7  23  -8    3.09    0.44 
   8  23  -8    6.76    0.91 
   9  23  -8    0.88    0.49 
  10  23  -8    8.10    0.99 
  11  23  -8    3.33    0.68 
   0  24  -8    0.70    0.45 
   1  24  -8   22.69    1.24 
   4  24  -8    0.96    0.51 
   5  24  -8   26.90    1.35 
   6  24  -8    2.07    0.52 
   7  24  -8   49.87    1.93 
   9  24  -8    6.84    0.96 
   0  25  -8   18.27    1.43 
   1  25  -8    2.81    0.69 
   2  25  -8   12.87    1.07 
   5  26  -8    3.26    0.75 
   1 -27  -7    0.11    0.34 
   2 -27  -7   -0.13    0.36 
  -2 -26  -7    5.13    0.64 
  -1 -26  -7    3.92    0.62 
   0 -26  -7    7.96    0.70 
   1 -26  -7    8.91    0.73 
   2 -26  -7    4.40    0.65 
   3 -26  -7    4.15    0.78 
  -4 -25  -7    1.56    0.40 
  -3 -25  -7    3.04    0.56 
  -2 -25  -7    1.39    0.34 
  -1 -25  -7   21.40    0.92 
   0 -25  -7   17.30    0.84 
   1 -25  -7   17.56    0.87 
   2 -25  -7    4.28    0.59 
   3 -25  -7   26.56    0.99 
   8 -25  -7    3.37    0.70 
   9 -25  -7    0.65    0.43 
  -5 -24  -7    1.47    0.35 
  -4 -24  -7   11.29    0.78 
  -3 -24  -7    1.16    0.31 
  -2 -24  -7   22.89    0.94 
  -1 -24  -7    2.36    0.49 
   1 -24  -7    0.52    0.30 
   2 -24  -7   12.28    0.77 
   3 -24  -7    0.95    0.30 
   4 -24  -7   49.07    1.31 
   8 -24  -7   11.80    0.89 
  -6 -23  -7    0.22    0.30 
  -5 -23  -7    3.83    0.54 
  -4 -23  -7    0.45    0.29 
  -3 -23  -7   25.42    0.96 
  -2 -23  -7    0.42    0.28 
  -1 -23  -7   52.54    1.39 
   0 -23  -7    0.16    0.24 
   2 -23  -7    0.09    0.24 
   3 -23  -7   31.03    0.98 
   4 -23  -7    0.34    0.28 
   9 -23  -7   18.47    1.02 
  11 -23  -7    8.57    0.88 
  -7 -22  -7    0.57    0.30 
  -6 -22  -7    4.64    0.57 
  -5 -22  -7    1.84    0.46 
  -4 -22  -7   11.77    0.71 
  -3 -22  -7    0.52    0.31 
  -2 -22  -7   59.17    1.49 
  -1 -22  -7    0.87    0.26 
   0 -22  -7   10.49    0.62 
   1 -22  -7    1.08    0.27 
   2 -22  -7   41.51    1.13 
   3 -22  -7    0.03    0.24 
   4 -22  -7   55.93    1.33 
   5 -22  -7   -0.09    0.25 
   7 -22  -7   -0.33    0.28 
   8 -22  -7   31.28    1.30 
   9 -22  -7    0.21    0.32 
  10 -22  -7   12.02    0.86 
  11 -22  -7    1.36    0.43 
  12 -22  -7   11.56    0.93 
  -7 -21  -7    1.12    0.36 
  -6 -21  -7   -0.40    0.25 
  -5 -21  -7    4.84    0.52 
  -3 -21  -7    4.15    0.43 
  -1 -21  -7   29.20    0.95 
   0 -21  -7    1.59    0.39 
   1 -21  -7    9.90    0.57 
   2 -21  -7    0.75    0.24 
   3 -21  -7   20.98    0.76 
   4 -21  -7    0.12    0.22 
   5 -21  -7   32.96    0.94 
   8 -21  -7   -0.16    0.33 
   9 -21  -7   23.56    1.04 
  10 -21  -7    0.73    0.35 
  11 -21  -7   12.77    0.89 
  12 -21  -7    0.54    0.37 
  13 -21  -7    5.98    0.88 
  -9 -20  -7   20.67    1.22 
  -8 -20  -7    4.27    0.87 
  -7 -20  -7    9.24    0.99 
  -6 -20  -7    4.02    0.42 
  -5 -20  -7    9.87    1.00 
  -4 -20  -7    4.62    0.49 
  -2 -20  -7   12.92    0.64 
  -1 -20  -7    4.13    0.42 
   0 -20  -7    1.79    0.37 
   1 -20  -7    1.02    0.25 
   2 -20  -7   16.45    0.67 
   3 -20  -7    0.07    0.19 
   4 -20  -7   17.13    0.65 
   5 -20  -7   -0.01    0.21 
   6 -20  -7   18.38    0.76 
   7 -20  -7    1.28    0.31 
   8 -20  -7    4.24    0.56 
   9 -20  -7    0.30    0.45 
  10 -20  -7   11.54    0.78 
  11 -20  -7   12.06    0.83 
  12 -20  -7   10.46    0.84 
  13 -20  -7   12.10    0.95 
  14 -20  -7    2.74    0.52 
 -10 -19  -7   20.04    1.24 
  -9 -19  -7    0.01    0.51 
  -8 -19  -7   30.67    0.83 
  -7 -19  -7    5.83    0.77 
  -6 -19  -7   15.46    0.61 
  -5 -19  -7    2.06    0.35 
  -4 -19  -7    4.63    0.65 
  -3 -19  -7    0.26    0.19 
  -2 -19  -7   23.71    0.81 
  -1 -19  -7    0.84    0.22 
   0 -19  -7   22.28    0.77 
   1 -19  -7    0.21    0.19 
   2 -19  -7    6.19    0.45 
   3 -19  -7    2.37    0.36 
   4 -19  -7    3.72    0.40 
   5 -19  -7    8.97    0.49 
   6 -19  -7    0.04    0.15 
   7 -19  -7    1.14    0.30 
  10 -19  -7    1.16    0.35 
  11 -19  -7    0.18    0.31 
  12 -19  -7    2.67    0.62 
  13 -19  -7    0.53    0.39 
  14 -19  -7   21.59    0.81 
 -10 -18  -7    0.31    0.28 
  -9 -18  -7   21.83    1.33 
  -8 -18  -7    0.07    0.21 
  -7 -18  -7   18.07    0.60 
  -6 -18  -7    0.54    0.19 
  -5 -18  -7   20.30    0.90 
  -4 -18  -7    2.77    0.28 
  -3 -18  -7   23.18    0.59 
  -2 -18  -7    0.28    0.14 
  -1 -18  -7   47.36    1.19 
   0 -18  -7    0.03    0.16 
   1 -18  -7    9.56    0.49 
   2 -18  -7    0.60    0.19 
   3 -18  -7    2.84    0.35 
   4 -18  -7    0.69    0.20 
   5 -18  -7    0.58    0.20 
   6 -18  -7    0.26    0.14 
   8 -18  -7    0.54    0.25 
   9 -18  -7   10.00    0.96 
  10 -18  -7    5.69    0.60 
  11 -18  -7    5.89    0.64 
  12 -18  -7    1.56    0.38 
  13 -18  -7   11.34    0.59 
  14 -18  -7   -0.02    0.26 
  15 -18  -7    2.94    0.44 
 -11 -17  -7   -0.42    0.54 
 -10 -17  -7   20.40    0.72 
  -9 -17  -7    0.26    0.50 
  -8 -17  -7   20.02    0.80 
  -7 -17  -7    0.11    0.17 
  -6 -17  -7   14.36    0.51 
  -5 -17  -7    0.17    0.15 
  -4 -17  -7   15.97    0.49 
  -3 -17  -7   10.32    0.40 
  -2 -17  -7    7.14    0.43 
  -1 -17  -7   18.95    0.50 
   0 -17  -7   15.65    0.43 
   1 -17  -7    7.11    0.42 
   2 -17  -7   -0.13    0.15 
   3 -17  -7    1.11    0.18 
   4 -17  -7   11.51    0.41 
   5 -17  -7   22.30    0.65 
   6 -17  -7   15.54    0.74 
   7 -17  -7    9.75    0.62 
   8 -17  -7   14.63    0.73 
   9 -17  -7    0.71    0.26 
  10 -17  -7   11.59    0.70 
  11 -17  -7    7.01    0.64 
  12 -17  -7   42.38    1.37 
  13 -17  -7   21.46    0.76 
  14 -17  -7   26.26    0.81 
  15 -17  -7    0.18    0.26 
 -11 -16  -7   18.47    1.17 
 -10 -16  -7    0.91    0.47 
  -9 -16  -7   38.33    1.38 
  -8 -16  -7    1.01    0.41 
  -7 -16  -7    3.57    0.35 
  -6 -16  -7    8.19    0.39 
  -5 -16  -7   11.09    0.44 
  -4 -16  -7   20.96    0.55 
  -3 -16  -7   10.77    0.40 
  -2 -16  -7   68.33    1.05 
  -1 -16  -7   29.12    0.65 
   0 -16  -7   35.29    0.64 
   1 -16  -7    4.40    0.26 
   2 -16  -7   42.91    1.02 
   3 -16  -7    0.91    0.14 
   4 -16  -7    2.21    0.29 
   5 -16  -7    3.09    0.29 
   6 -16  -7   68.64    1.02 
   7 -16  -7   12.78    0.39 
   8 -16  -7   22.40    0.86 
   9 -16  -7    6.05    0.52 
  10 -16  -7    9.82    0.65 
  11 -16  -7    7.93    0.61 
  12 -16  -7    7.82    0.49 
  13 -16  -7    0.54    0.23 
  14 -16  -7    7.96    0.57 
  15 -16  -7    9.01    0.68 
  16 -16  -7    0.53    0.47 
 -12 -15  -7    4.39    0.90 
 -11 -15  -7    0.13    0.47 
 -10 -15  -7    8.17    0.82 
  -9 -15  -7    2.86    0.36 
  -8 -15  -7    2.45    0.60 
  -7 -15  -7    0.18    0.34 
  -6 -15  -7   54.50    1.00 
  -5 -15  -7   13.21    0.46 
  -4 -15  -7   23.70    0.58 
  -3 -15  -7   32.48    0.67 
  -2 -15  -7    0.91    0.30 
  -1 -15  -7  132.87    1.68 
   0 -15  -7   77.83    0.93 
   1 -15  -7   30.24    0.55 
   2 -15  -7    0.74    0.17 
   3 -15  -7   77.55    1.10 
   4 -15  -7   21.28    0.62 
   5 -15  -7   73.85    1.07 
   6 -15  -7    1.40    0.34 
   7 -15  -7   73.10    1.05 
   8 -15  -7   -0.09    0.18 
   9 -15  -7    6.35    0.52 
  10 -15  -7    3.80    0.47 
  11 -15  -7   38.92    0.92 
  12 -15  -7    3.67    0.37 
  13 -15  -7   14.36    0.64 
  14 -15  -7    0.18    0.23 
  15 -15  -7    4.29    0.88 
  16 -15  -7    0.67    0.42 
 -12 -14  -7    5.03    0.90 
 -11 -14  -7    0.63    0.47 
  -9 -14  -7    0.12    0.19 
  -8 -14  -7    0.14    0.33 
  -7 -14  -7    0.08    0.13 
  -6 -14  -7    0.20    0.15 
  -5 -14  -7   -0.15    0.11 
  -4 -14  -7    2.24    0.25 
  -3 -14  -7    2.51    0.24 
  -2 -14  -7  103.41    1.98 
  -1 -14  -7    3.32    0.24 
   0 -14  -7   56.89    0.86 
   1 -14  -7    6.15    0.26 
   2 -14  -7   20.68    0.61 
   4 -14  -7   26.12    0.68 
   5 -14  -7   17.73    0.42 
   6 -14  -7   91.45    1.23 
   7 -14  -7   29.21    0.54 
   8 -14  -7   45.29    0.86 
   9 -14  -7    6.19    0.50 
  10 -14  -7   38.90    1.16 
  11 -14  -7    0.11    0.17 
  12 -14  -7   50.56    1.02 
  13 -14  -7    3.24    0.39 
  14 -14  -7    6.87    0.45 
  15 -14  -7    8.32    0.80 
  16 -14  -7    1.57    0.51 
  17 -14  -7    0.54    0.36 
 -13 -13  -7   -0.30    0.54 
 -12 -13  -7    0.23    0.47 
 -11 -13  -7    6.51    0.81 
 -10 -13  -7    1.63    0.45 
  -9 -13  -7    0.54    0.19 
  -8 -13  -7    9.39    0.43 
  -7 -13  -7    5.32    0.32 
  -6 -13  -7    0.12    0.13 
  -5 -13  -7   44.65    0.84 
  -4 -13  -7    9.24    0.43 
  -3 -13  -7   53.72    0.89 
  -2 -13  -7    4.00    0.45 
  -1 -13  -7   23.82    0.50 
   0 -13  -7   27.46    0.53 
   1 -13  -7   46.99    0.72 
   2 -13  -7    0.06    0.10 
   3 -13  -7   24.54    0.64 
   4 -13  -7    5.70    0.31 
   5 -13  -7   73.52    1.35 
   6 -13  -7   10.52    0.30 
   7 -13  -7   45.86    0.71 
   8 -13  -7   30.37    0.94 
   9 -13  -7   23.41    0.84 
  10 -13  -7    1.80    0.38 
  11 -13  -7   68.88    1.19 
  12 -13  -7    0.25    0.18 
  13 -13  -7   26.09    1.02 
  14 -13  -7    0.73    0.23 
  15 -13  -7   12.24    0.59 
  16 -13  -7   -0.23    0.27 
  17 -13  -7    0.61    0.34 
 -13 -12  -7    0.52    0.52 
 -12 -12  -7    0.71    0.46 
 -11 -12  -7    0.20    0.39 
 -10 -12  -7    2.41    0.61 
  -9 -12  -7   18.20    0.93 
  -8 -12  -7   22.59    0.62 
  -7 -12  -7    6.55    0.35 
  -6 -12  -7   17.12    0.49 
  -5 -12  -7    0.35    0.25 
  -4 -12  -7   11.03    0.57 
  -3 -12  -7   21.40    0.50 
  -2 -12  -7   68.68    1.47 
  -1 -12  -7   27.01    0.53 
   0 -12  -7   61.65    0.89 
   1 -12  -7   15.10    0.50 
   2 -12  -7   13.35    0.39 
   3 -12  -7   21.59    0.57 
   4 -12  -7   12.95    0.42 
   5 -12  -7   11.15    0.30 
   6 -12  -7   32.63    0.56 
   7 -12  -7    8.02    0.26 
   8 -12  -7   43.13    0.67 
   9 -12  -7   17.47    0.69 
  10 -12  -7    9.21    0.41 
  11 -12  -7   13.21    0.48 
  12 -12  -7   25.87    0.68 
  13 -12  -7    3.18    0.31 
  14 -12  -7   27.18    0.77 
  15 -12  -7    9.98    0.47 
  16 -12  -7    0.04    0.28 
  17 -12  -7    3.16    0.50 
  18 -12  -7    0.38    0.53 
 -13 -11  -7   -0.88    0.51 
 -12 -11  -7    1.01    0.46 
 -11 -11  -7    5.01    0.68 
 -10 -11  -7   15.64    0.89 
  -9 -11  -7    0.15    0.16 
  -8 -11  -7   31.14    1.12 
  -7 -11  -7    1.44    0.21 
  -6 -11  -7   44.80    0.84 
  -5 -11  -7    2.46    0.41 
  -4 -11  -7   25.31    0.59 
  -3 -11  -7  104.22    1.41 
  -2 -11  -7   44.55    0.74 
  -1 -11  -7   21.68    0.46 
   0 -11  -7   12.12    0.35 
   1 -11  -7    5.88    0.23 
   2 -11  -7   22.40    0.58 
   3 -11  -7   40.22    0.84 
   4 -11  -7    1.63    0.18 
   5 -11  -7   31.36    0.54 
   6 -11  -7    0.83    0.13 
   7 -11  -7    1.49    0.16 
   8 -11  -7    1.90    0.31 
   9 -11  -7   49.48    1.25 
  10 -11  -7    3.35    0.29 
  11 -11  -7   38.09    0.80 
  12 -11  -7   25.26    0.66 
  13 -11  -7    3.04    0.30 
  14 -11  -7    3.96    0.58 
  15 -11  -7    1.76    0.29 
  16 -11  -7    2.21    0.30 
  17 -11  -7    1.09    0.48 
  18 -11  -7    7.08    0.92 
 -14 -10  -7    0.81    0.57 
 -13 -10  -7   19.29    1.16 
 -12 -10  -7    0.75    0.43 
 -10 -10  -7    3.24    0.65 
  -9 -10  -7   67.49    1.81 
  -8 -10  -7    0.06    0.13 
  -7 -10  -7   58.87    1.55 
  -6 -10  -7    0.38    0.24 
  -5 -10  -7    0.53    0.22 
  -4 -10  -7    4.26    0.40 
  -3 -10  -7  114.14    1.51 
  -2 -10  -7    3.10    0.20 
  -1 -10  -7   29.62    0.80 
   0 -10  -7   18.18    0.39 
   1 -10  -7    0.12    0.08 
   2 -10  -7   10.16    0.37 
   3 -10  -7    0.38    0.12 
   4 -10  -7   13.70    0.32 
   5 -10  -7   24.81    0.44 
   6 -10  -7    1.89    0.15 
   7 -10  -7    2.74    0.32 
   8 -10  -7    2.00    0.33 
   9 -10  -7   22.26    0.77 
  10 -10  -7    1.91    0.25 
  11 -10  -7   10.63    0.42 
  12 -10  -7   10.97    0.40 
  13 -10  -7   25.23    0.58 
  14 -10  -7    0.00    0.17 
  15 -10  -7   32.25    0.83 
  16 -10  -7    0.05    0.22 
  17 -10  -7   15.28    1.04 
  18 -10  -7    0.25    0.47 
 -12  -9  -7   10.55    0.86 
 -11  -9  -7   -0.09    0.35 
 -10  -9  -7   35.77    1.87 
  -9  -9  -7    3.78    0.54 
  -8  -9  -7   33.56    0.74 
  -7  -9  -7    0.14    0.13 
  -6  -9  -7   22.30    0.54 
  -4  -9  -7    0.77    0.22 
  -3  -9  -7    2.11    0.18 
  -2  -9  -7    8.87    0.29 
  -1  -9  -7   18.12    0.60 
   0  -9  -7    8.07    0.25 
   1  -9  -7    1.17    0.14 
   2  -9  -7    0.12    0.09 
   3  -9  -7    0.47    0.10 
   4  -9  -7    6.77    0.21 
   5  -9  -7    0.10    0.07 
   6  -9  -7   32.07    0.49 
   7  -9  -7    1.69    0.29 
   8  -9  -7    7.22    0.44 
   9  -9  -7    0.83    0.20 
  10  -9  -7   14.10    0.45 
  11  -9  -7    0.68    0.16 
  12  -9  -7   46.80    0.76 
  13  -9  -7    0.73    0.17 
  14  -9  -7   39.51    0.75 
  15  -9  -7    0.55    0.24 
  16  -9  -7   19.31    0.63 
  17  -9  -7    0.36    0.31 
  18  -9  -7   36.39    1.56 
 -12  -8  -7    0.68    0.43 
 -11  -8  -7   12.42    1.12 
 -10  -8  -7    7.48    0.67 
  -9  -8  -7   55.86    1.59 
  -8  -8  -7   13.54    0.73 
  -7  -8  -7   49.87    1.37 
  -5  -8  -7   17.46    0.71 
  -4  -8  -7    7.18    0.46 
  -3  -8  -7  159.44    2.76 
  -2  -8  -7   40.59    0.67 
  -1  -8  -7   35.51    0.59 
   0  -8  -7   44.30    0.67 
   1  -8  -7   21.09    0.39 
   2  -8  -7    5.67    0.25 
   3  -8  -7   21.54    0.50 
   4  -8  -7   15.46    0.34 
   5  -8  -7    3.47    0.17 
   6  -8  -7   91.38    1.13 
   7  -8  -7    7.64    0.40 
   8  -8  -7   30.76    0.85 
   9  -8  -7    1.15    0.28 
  10  -8  -7    9.55    0.40 
  11  -8  -7   24.56    0.60 
  12  -8  -7   21.52    0.49 
  13  -8  -7    1.52    0.19 
  14  -8  -7    9.79    0.44 
  15  -8  -7    8.67    0.65 
  16  -8  -7    1.21    0.27 
  17  -8  -7   14.61    0.75 
  18  -8  -7    0.84    0.34 
  19  -8  -7    9.98    1.20 
 -13  -7  -7    2.51    0.60 
 -10  -7  -7   48.96    1.51 
  -9  -7  -7    0.85    0.31 
  -8  -7  -7   21.42    0.89 
  -7  -7  -7    0.26    0.23 
  -4  -7  -7   93.36    2.34 
  -3  -7  -7   42.29    0.94 
  -2  -7  -7   58.31    1.29 
  -1  -7  -7    4.09    0.15 
   0  -7  -7   12.66    0.30 
   1  -7  -7   11.56    0.27 
   2  -7  -7    0.95    0.14 
   3  -7  -7   16.97    0.28 
   4  -7  -7   34.03    0.64 
   5  -7  -7   19.23    0.40 
   6  -7  -7    7.87    0.19 
   7  -7  -7   29.77    0.82 
   8  -7  -7   15.77    0.58 
   9  -7  -7   22.59    0.72 
  10  -7  -7   24.75    0.60 
  11  -7  -7   50.77    0.77 
  12  -7  -7   11.32    0.37 
  13  -7  -7    6.91    0.33 
  14  -7  -7    6.35    0.42 
  15  -7  -7    4.15    0.42 
  16  -7  -7   23.73    0.74 
  17  -7  -7    1.12    0.30 
  18  -7  -7   17.49    0.83 
  19  -7  -7    0.37    0.54 
 -14  -6  -7   -0.09    0.43 
 -13  -6  -7    8.53    1.21 
 -12  -6  -7    0.70    0.40 
 -10  -6  -7   -0.42    0.26 
  -9  -6  -7    0.70    0.26 
  -8  -6  -7   18.12    0.81 
  -7  -6  -7   10.79    0.61 
  -6  -6  -7   17.04    0.71 
  -4  -6  -7   11.00    0.36 
  -3  -6  -7    2.31    0.20 
  -2  -6  -7   29.61    0.42 
  -1  -6  -7    2.05    0.12 
   0  -6  -7   77.90    0.84 
   1  -6  -7    7.46    0.21 
   2  -6  -7   29.88    0.62 
   3  -6  -7    1.11    0.10 
   4  -6  -7   21.13    0.32 
   5  -6  -7   89.68    1.09 
   6  -6  -7  208.87    3.47 
   7  -6  -7    0.79    0.17 
   8  -6  -7    8.99    0.35 
   9  -6  -7    8.52    0.44 
  10  -6  -7   -0.18    0.15 
  11  -6  -7   29.67    0.56 
  12  -6  -7   69.51    0.96 
  13  -6  -7   14.32    0.42 
  14  -6  -7   25.93    0.67 
  15  -6  -7    8.08    0.39 
  16  -6  -7    0.15    0.25 
  17  -6  -7    3.65    0.51 
  18  -6  -7    1.36    0.38 
  19  -6  -7   10.08    1.10 
 -14  -5  -7    1.19    0.51 
 -11  -5  -7    0.67    0.34 
 -10  -5  -7   11.27    0.72 
  -9  -5  -7    1.60    0.41 
  -5  -5  -7   53.28    0.93 
  -4  -5  -7   24.15    0.49 
  -3  -5  -7   89.63    1.27 
  -2  -5  -7    2.04    0.12 
  -1  -5  -7  196.31    1.85 
   0  -5  -7    0.31    0.05 
   1  -5  -7   86.62    1.07 
   2  -5  -7    4.85    0.21 
   3  -5  -7   63.94    0.83 
   4  -5  -7   13.92    0.24 
   5  -5  -7  170.86    1.96 
   6  -5  -7   23.98    0.70 
   7  -5  -7  155.27    2.72 
   8  -5  -7    0.26    0.11 
   9  -5  -7   14.46    0.66 
  10  -5  -7    2.92    0.25 
  11  -5  -7   50.23    0.77 
  12  -5  -7    2.76    0.24 
  13  -5  -7    5.08    0.30 
  14  -5  -7    0.05    0.17 
  15  -5  -7    5.12    0.35 
  16  -5  -7   10.34    0.83 
  17  -5  -7    1.83    0.46 
  18  -5  -7    0.09    0.31 
  19  -5  -7    6.02    1.03 
 -13  -4  -7    1.55    0.44 
 -10  -4  -7   -0.17    0.26 
  -9  -4  -7    0.47    0.25 
  -5  -4  -7   22.72    0.62 
  -4  -4  -7   40.40    0.89 
  -3  -4  -7    3.78    0.20 
  -2  -4  -7   83.65    0.90 
  -1  -4  -7    0.06    0.05 
   0  -4  -7   61.39    0.67 
   1  -4  -7    0.98    0.09 
   2  -4  -7  147.16    1.47 
   3  -4  -7    5.50    0.17 
   4  -4  -7  134.11    1.29 
   5  -4  -7    1.93    0.10 
   6  -4  -7  147.38    2.58 
   7  -4  -7   38.27    0.58 
   8  -4  -7   16.86    0.59 
   9  -4  -7   21.58    0.51 
  10  -4  -7   56.10    1.00 
  11  -4  -7    5.83    0.36 
  12  -4  -7   46.52    0.73 
  13  -4  -7    5.60    0.30 
  14  -4  -7    3.16    0.31 
  15  -4  -7   -0.07    0.16 
  17  -4  -7   -0.28    0.26 
  18  -4  -7    1.80    0.37 
  19  -4  -7    0.05    0.51 
 -12  -3  -7    6.87    0.69 
 -11  -3  -7    6.19    1.00 
  -8  -3  -7   25.56    1.04 
  -4  -3  -7    7.61    0.33 
  -3  -3  -7    9.25    0.22 
  -2  -3  -7   16.93    0.29 
  -1  -3  -7   83.58    0.88 
   0  -3  -7  116.49    1.14 
   1  -3  -7  178.01    1.67 
   2  -3  -7   67.59    0.63 
   3  -3  -7    4.45    0.15 
   4  -3  -7    0.60    0.07 
   5  -3  -7  220.30    2.45 
   6  -3  -7    4.96    0.24 
   7  -3  -7  149.78    1.57 
   8  -3  -7   17.61    0.48 
   9  -3  -7   31.10    0.62 
  10  -3  -7   32.60    0.66 
  11  -3  -7   21.68    0.84 
  12  -3  -7    0.15    0.12 
  13  -3  -7   39.96    0.70 
  14  -3  -7   -0.10    0.15 
  15  -3  -7    9.94    0.45 
  16  -3  -7    0.41    0.36 
  17  -3  -7    0.04    0.26 
  18  -3  -7    9.36    0.68 
  19  -3  -7    1.32    0.55 
 -11  -2  -7   18.89    0.92 
 -10  -2  -7    3.01    0.49 
  -9  -2  -7   33.81    0.89 
  -8  -2  -7    2.52    0.39 
  -7  -2  -7   13.24    0.69 
  -6  -2  -7    7.99    0.34 
  -4  -2  -7   45.51    0.95 
  -3  -2  -7    4.60    0.16 
  -2  -2  -7   40.72    0.52 
  -1  -2  -7   16.73    0.28 
   0  -2  -7    4.25    0.13 
   1  -2  -7    4.02    0.12 
   2  -2  -7  122.79    1.04 
   3  -2  -7   28.04    0.33 
   4  -2  -7   27.28    0.36 
   5  -2  -7   30.42    0.39 
   6  -2  -7    7.16    0.16 
   7  -2  -7   28.95    0.58 
   8  -2  -7   20.59    0.48 
   9  -2  -7    2.36    0.23 
  10  -2  -7   44.22    0.80 
  11  -2  -7   48.11    1.16 
  12  -2  -7   35.62    0.83 
  13  -2  -7   20.11    0.48 
  14  -2  -7    0.25    0.14 
  15  -2  -7   15.75    0.57 
  16  -2  -7    0.89    0.38 
  17  -2  -7   12.57    0.69 
  18  -2  -7    0.44    0.34 
  19  -2  -7   31.69    1.55 
 -11  -1  -7    1.27    0.39 
  -9  -1  -7    2.87    0.25 
  -8  -1  -7   52.31    1.39 
  -7  -1  -7   16.66    0.52 
  -6  -1  -7    3.27    0.26 
  -5  -1  -7    0.21    0.09 
  -4  -1  -7    7.81    0.32 
  -3  -1  -7   10.75    0.23 
  -2  -1  -7   50.45    0.60 
  -1  -1  -7    4.82    0.15 
   0  -1  -7    0.31    0.05 
   1  -1  -7    1.43    0.09 
   2  -1  -7    2.32    0.09 
   3  -1  -7    0.42    0.05 
   4  -1  -7    4.32    0.12 
   5  -1  -7   25.91    0.33 
   6  -1  -7   15.60    0.39 
   7  -1  -7    0.61    0.10 
   8  -1  -7   89.13    1.25 
   9  -1  -7    0.63    0.14 
  10  -1  -7   14.47    0.56 
  11  -1  -7    1.98    0.36 
  12  -1  -7   30.99    0.58 
  13  -1  -7    9.72    0.47 
  14  -1  -7   19.60    0.50 
  15  -1  -7    0.31    0.30 
  16  -1  -7   10.97    0.63 
  17  -1  -7    1.04    0.30 
  18  -1  -7   36.91    1.52 
  19  -1  -7   -0.27    0.50 
  -8   0  -7    0.19    0.21 
  -7   0  -7  141.94    1.85 
  -6   0  -7   -0.11    0.11 
  -3   0  -7   63.74    0.73 
  -1   0  -7  152.77    1.48 
   0   0  -7    0.06    0.04 
   1   0  -7  105.64    0.95 
   2   0  -7    0.02    0.03 
   3   0  -7  160.39    1.32 
   4   0  -7    0.09    0.04 
   5   0  -7   21.30    0.26 
   6   0  -7    0.01    0.05 
   7   0  -7    8.41    0.19 
   8   0  -7    0.04    0.06 
   9   0  -7   16.27    0.44 
  10   0  -7    0.00    0.16 
  11   0  -7    3.32    0.38 
  12   0  -7   -0.04    0.12 
  13   0  -7    8.31    0.34 
  14   0  -7    0.02    0.18 
  15   0  -7   29.94    0.94 
  16   0  -7   -0.22    0.24 
  17   0  -7   18.13    0.83 
  18   0  -7    0.02    0.31 
  19   0  -7   26.65    1.03 
  -9   1  -7    3.23    0.59 
  -7   1  -7   16.81    0.55 
  -6   1  -7    3.25    0.22 
  -5   1  -7   -0.09    0.14 
  -4   1  -7    7.35    0.31 
  -3   1  -7   10.51    0.23 
  -2   1  -7   50.54    0.60 
  -1   1  -7    5.14    0.15 
   0   1  -7    0.37    0.06 
   1   1  -7    1.53    0.11 
   2   1  -7    2.49    0.09 
   3   1  -7    0.48    0.06 
   4   1  -7    4.17    0.11 
   5   1  -7   25.37    0.30 
   6   1  -7   14.83    0.27 
   7   1  -7    0.78    0.09 
   8   1  -7   88.50    0.95 
   9   1  -7    0.66    0.11 
  10   1  -7   14.80    0.30 
  11   1  -7    0.93    0.16 
  12   1  -7   30.42    0.57 
  13   1  -7   10.66    0.37 
  14   1  -7   19.85    0.49 
  15   1  -7    0.41    0.23 
  16   1  -7   11.05    0.60 
  17   1  -7    0.52    0.32 
  18   1  -7   35.61    1.12 
  19   1  -7    0.41    0.50 
  -9   2  -7   32.74    1.08 
  -6   2  -7    8.68    0.37 
  -5   2  -7    1.09    0.19 
  -4   2  -7   46.97    0.96 
  -3   2  -7    4.63    0.16 
  -2   2  -7   41.33    0.52 
  -1   2  -7   16.96    0.28 
   0   2  -7    4.29    0.14 
   1   2  -7    4.18    0.12 
   2   2  -7  122.94    1.04 
   3   2  -7   28.25    0.33 
   4   2  -7   27.33    0.32 
   5   2  -7   29.86    0.42 
   6   2  -7    7.48    0.19 
   7   2  -7   28.73    0.41 
   8   2  -7   20.73    0.32 
   9   2  -7    2.47    0.15 
  10   2  -7   42.42    1.01 
  11   2  -7   49.81    0.87 
  12   2  -7   35.95    0.62 
  13   2  -7   20.62    0.51 
  14   2  -7    0.11    0.15 
  15   2  -7   15.30    0.63 
  16   2  -7    0.51    0.26 
  17   2  -7   13.99    0.73 
  18   2  -7    1.35    0.40 
  19   2  -7   33.72    1.12 
  -6   3  -7   14.36    0.50 
  -5   3  -7    0.37    0.13 
  -4   3  -7    7.88    0.32 
  -3   3  -7    9.56    0.22 
  -2   3  -7   17.21    0.30 
  -1   3  -7   83.44    0.76 
   0   3  -7  115.01    1.13 
   1   3  -7  178.31    1.45 
   2   3  -7   66.51    0.63 
   3   3  -7    4.17    0.12 
   4   3  -7    0.54    0.06 
   5   3  -7  217.82    2.07 
   6   3  -7    4.86    0.16 
   7   3  -7  147.56    1.47 
   8   3  -7   17.93    0.30 
   9   3  -7   31.53    0.47 
  10   3  -7   33.37    0.85 
  11   3  -7   23.02    0.55 
  12   3  -7    0.13    0.12 
  13   3  -7   41.21    0.69 
  14   3  -7   -0.19    0.25 
  15   3  -7   10.85    0.56 
  16   3  -7    0.89    0.28 
  17   3  -7   -0.16    0.28 
  18   3  -7    7.56    1.26 
  19   3  -7    1.52    0.57 
  -5   4  -7   22.78    0.81 
  -4   4  -7   40.86    0.87 
  -3   4  -7    3.32    0.22 
  -2   4  -7   83.57    0.79 
  -1   4  -7    0.24    0.05 
   0   4  -7   60.63    0.67 
   1   4  -7    1.21    0.09 
   2   4  -7  150.76    1.26 
   3   4  -7    5.42    0.14 
   4   4  -7  131.80    1.32 
   5   4  -7    2.06    0.12 
   6   4  -7  147.40    1.46 
   7   4  -7   37.31    0.55 
   8   4  -7   17.68    0.33 
   9   4  -7   21.39    0.65 
  10   4  -7   58.31    0.95 
  11   4  -7    6.47    0.33 
  12   4  -7   46.56    0.74 
  13   4  -7    5.47    0.30 
  14   4  -7    3.60    0.58 
  15   4  -7   -0.09    0.22 
  16   4  -7    0.53    0.28 
  17   4  -7   -0.39    0.28 
  18   4  -7    1.62    0.58 
  19   4  -7    0.00    0.56 
  -4   5  -7   24.09    0.47 
  -3   5  -7   91.88    1.02 
  -2   5  -7    2.15    0.11 
  -1   5  -7  194.48    1.85 
   0   5  -7    0.29    0.05 
   1   5  -7   84.78    0.79 
   2   5  -7    5.16    0.18 
   3   5  -7   63.96    0.62 
   4   5  -7   13.86    0.27 
   5   5  -7  172.85    1.46 
   6   5  -7   23.42    0.32 
   7   5  -7  155.45    1.81 
   8   5  -7    0.21    0.07 
   9   5  -7   16.19    0.55 
  10   5  -7    2.45    0.25 
  11   5  -7   51.45    0.88 
  12   5  -7    2.55    0.31 
  13   5  -7    4.57    0.26 
  14   5  -7    0.21    0.30 
  15   5  -7    6.83    0.50 
  16   5  -7    8.84    0.83 
  17   5  -7    1.05    0.33 
  18   5  -7   -0.25    0.54 
  19   5  -7    6.10    1.06 
  -4   6  -7   11.44    0.47 
  -3   6  -7    2.34    0.12 
  -2   6  -7   28.54    0.54 
  -1   6  -7    2.23    0.13 
   0   6  -7   77.47    0.74 
   1   6  -7    7.39    0.19 
   2   6  -7   29.46    0.42 
   3   6  -7    0.90    0.12 
   4   6  -7   20.68    0.42 
   5   6  -7   88.55    0.97 
   6   6  -7  208.57    2.36 
   7   6  -7    0.90    0.13 
   8   6  -7    9.32    0.24 
   9   6  -7    8.24    0.34 
  10   6  -7   -0.04    0.12 
  11   6  -7   30.64    0.50 
  12   6  -7   69.57    1.38 
  13   6  -7   13.76    0.78 
  14   6  -7   23.07    0.77 
  15   6  -7    8.20    0.53 
  16   6  -7    0.27    0.39 
  17   6  -7    3.92    0.82 
  18   6  -7    2.23    0.58 
  19   6  -7    9.39    1.16 
  -3   7  -7   41.77    0.56 
  -2   7  -7   58.02    0.86 
  -1   7  -7    3.68    0.16 
   0   7  -7   12.31    0.25 
   1   7  -7   11.63    0.23 
   2   7  -7    0.89    0.18 
   3   7  -7   16.76    0.38 
   4   7  -7   32.41    0.57 
   5   7  -7   19.20    0.35 
   6   7  -7    7.85    0.30 
   7   7  -7   29.13    0.62 
   8   7  -7   14.83    0.38 
   9   7  -7   22.30    0.85 
  10   7  -7   24.72    0.92 
  11   7  -7   51.76    1.03 
  12   7  -7   11.70    0.72 
  13   7  -7    6.08    0.61 
  14   7  -7    7.29    0.68 
  15   7  -7    3.81    0.68 
  16   7  -7   22.94    1.15 
  17   7  -7    1.54    0.52 
  18   7  -7   19.41    1.25 
  19   7  -7    0.80    0.61 
  -7   8  -7   49.29    1.36 
  -3   8  -7  164.12    2.05 
  -2   8  -7   39.49    0.57 
  -1   8  -7   33.57    0.62 
   0   8  -7   44.09    0.57 
   1   8  -7   21.56    0.35 
   2   8  -7    5.77    0.22 
   3   8  -7   22.07    0.46 
   4   8  -7   15.98    0.47 
   5   8  -7    3.48    0.20 
   6   8  -7   90.88    1.58 
   7   8  -7    7.42    0.30 
   8   8  -7   30.04    0.62 
   9   8  -7    0.92    0.25 
  10   8  -7    9.51    0.62 
  11   8  -7   24.53    0.69 
  12   8  -7   20.83    0.92 
  13   8  -7    2.25    0.53 
  14   8  -7    9.12    0.78 
  15   8  -7    7.90    0.58 
  16   8  -7    1.49    0.55 
  17   8  -7   16.09    1.10 
  18   8  -7    1.42    0.58 
  19   8  -7    8.92    1.26 
  -7   9  -7    0.30    0.16 
  -5   9  -7    0.02    0.12 
  -3   9  -7    2.25    0.18 
  -2   9  -7    9.50    0.46 
  -1   9  -7   17.72    0.33 
   0   9  -7    8.07    0.23 
   1   9  -7    1.29    0.17 
   2   9  -7    0.27    0.10 
   3   9  -7    0.34    0.09 
   4   9  -7    6.56    0.31 
   5   9  -7    0.20    0.09 
   6   9  -7   31.40    0.58 
   7   9  -7    1.90    0.21 
   8   9  -7    7.11    0.27 
   9   9  -7    1.37    0.36 
  10   9  -7   13.21    0.72 
  11   9  -7    0.85    0.20 
  12   9  -7   47.69    1.04 
  13   9  -7    1.15    0.37 
  14   9  -7   40.87    1.42 
  15   9  -7    0.48    0.27 
  16   9  -7   19.43    1.12 
  17   9  -7    0.71    0.50 
  18   9  -7   39.69    1.68 
  -5  10  -7    0.59    0.17 
  -3  10  -7  113.60    2.16 
  -1  10  -7   29.18    0.54 
   0  10  -7   18.53    0.90 
   1  10  -7    0.14    0.11 
   2  10  -7    9.99    0.37 
   3  10  -7    0.51    0.12 
   4  10  -7   12.69    0.40 
   5  10  -7   24.13    0.50 
   6  10  -7    2.08    0.23 
   7  10  -7    2.64    0.25 
   8  10  -7    1.96    0.23 
   9  10  -7   22.80    0.89 
  10  10  -7    2.01    0.29 
  11  10  -7   10.70    0.50 
  12  10  -7   11.16    0.75 
  13  10  -7   27.30    1.12 
  14  10  -7   -0.10    0.24 
  15  10  -7   31.31    0.95 
  16  10  -7    0.25    0.32 
  18  10  -7   -0.18    0.58 
  -8  11  -7   30.18    1.00 
  -5  11  -7    2.54    0.31 
  -4  11  -7   25.62    0.82 
  -3  11  -7  106.14    2.05 
  -1  11  -7   22.22    0.69 
   1  11  -7    5.42    0.37 
   2  11  -7   21.60    0.64 
   3  11  -7   39.03    0.91 
   4  11  -7    1.38    0.18 
   5  11  -7   32.12    0.61 
   6  11  -7    0.87    0.16 
   7  11  -7    1.33    0.24 
   8  11  -7    1.60    0.20 
   9  11  -7   50.54    1.42 
  10  11  -7    3.85    0.35 
  11  11  -7   39.05    0.92 
  12  11  -7   25.27    1.05 
  13  11  -7    2.29    0.57 
  14  11  -7    3.81    0.68 
  15  11  -7    2.62    0.44 
  16  11  -7    2.80    0.45 
  17  11  -7    2.27    0.63 
  18  11  -7    5.15    1.07 
  -6  12  -7   17.41    0.70 
  -5  12  -7    0.26    0.16 
  -4  12  -7   11.61    0.54 
  -3  12  -7   22.75    0.74 
  -1  12  -7   25.87    0.87 
   1  12  -7   14.54    0.54 
   2  12  -7   12.82    0.53 
   3  12  -7   22.29    0.65 
   4  12  -7   13.05    0.38 
   5  12  -7   11.21    0.36 
   6  12  -7   33.16    0.79 
   7  12  -7    8.12    0.31 
   8  12  -7   44.24    1.29 
   9  12  -7   16.96    0.62 
  10  12  -7    9.17    0.47 
  11  12  -7   13.26    0.57 
  12  12  -7   25.03    1.08 
  13  12  -7    3.04    0.60 
  14  12  -7   28.99    1.23 
  16  12  -7    0.16    0.33 
  17  12  -7    5.03    0.70 
  -7  13  -7    4.68    0.61 
  -6  13  -7   -0.09    0.15 
  -5  13  -7   46.20    1.21 
  -4  13  -7    9.52    0.51 
  -3  13  -7   53.23    1.29 
  -2  13  -7    4.06    0.34 
  -1  13  -7   23.80    0.75 
   0  13  -7   27.20    0.84 
   1  13  -7   46.89    1.11 
   2  13  -7    0.23    0.13 
   3  13  -7   21.11    0.77 
   4  13  -7    5.44    0.29 
   5  13  -7   72.97    1.44 
   6  13  -7   10.21    0.35 
   7  13  -7   45.16    0.78 
   8  13  -7   31.23    1.08 
   9  13  -7   23.30    0.78 
  10  13  -7    1.40    0.25 
  11  13  -7   70.39    1.87 
  12  13  -7    0.06    0.30 
  13  13  -7   25.86    1.15 
  14  13  -7    0.01    0.41 
  15  13  -7   12.64    1.02 
  17  13  -7    0.45    0.60 
  -6  14  -7    0.17    0.19 
  -5  14  -7    0.17    0.17 
  -4  14  -7    2.31    0.26 
  -3  14  -7    2.41    0.33 
  -2  14  -7  105.55    2.09 
  -1  14  -7    3.69    0.34 
   1  14  -7    5.51    0.33 
   2  14  -7   20.50    0.67 
   3  14  -7    0.24    0.11 
   4  14  -7   26.01    0.63 
   5  14  -7   17.41    0.47 
   6  14  -7   88.58    1.31 
   7  14  -7   29.16    1.04 
   8  14  -7   44.98    1.35 
   9  14  -7    5.25    0.48 
  10  14  -7   38.79    1.03 
  11  14  -7    0.02    0.28 
  12  14  -7   50.52    1.32 
  13  14  -7    2.38    0.64 
  14  14  -7    7.23    1.62 
  15  14  -7    7.87    0.78 
  16  14  -7    2.08    0.53 
  17  14  -7    0.56    0.52 
  -7  15  -7    0.20    0.23 
  -6  15  -7   55.00    1.45 
  -5  15  -7   13.20    0.64 
  -4  15  -7   24.00    0.84 
  -3  15  -7   33.17    1.00 
  -2  15  -7    1.32    0.21 
  -1  15  -7  130.01    2.49 
   0  15  -7   80.58    1.69 
   1  15  -7   31.90    0.69 
   2  15  -7    0.91    0.15 
   3  15  -7   75.18    0.99 
   4  15  -7   19.68    0.44 
   5  15  -7   70.81    1.79 
   6  15  -7    1.33    0.19 
   7  15  -7   74.29    1.45 
   8  15  -7   -0.28    0.20 
   9  15  -7    5.80    0.59 
  10  15  -7    3.62    0.46 
  11  15  -7   38.88    1.20 
  12  15  -7    3.80    0.52 
  13  15  -7   16.45    0.82 
  14  15  -7   -0.40    0.35 
  15  15  -7    4.51    0.72 
  16  15  -7    0.10    0.47 
  -6  16  -7    7.74    0.54 
  -5  16  -7   11.55    0.62 
  -4  16  -7   20.50    0.79 
  -3  16  -7    9.99    0.56 
  -2  16  -7   66.43    1.15 
  -1  16  -7   29.35    0.91 
   0  16  -7   37.08    1.02 
   1  16  -7    4.14    0.36 
   2  16  -7   42.92    0.72 
   3  16  -7    1.05    0.18 
   4  16  -7    2.28    0.26 
   5  16  -7    3.63    0.28 
   6  16  -7   68.38    1.77 
   7  16  -7   13.42    0.62 
   8  16  -7   23.21    0.80 
   9  16  -7    5.97    0.58 
  10  16  -7   10.57    0.64 
  11  16  -7    8.09    0.75 
  12  16  -7    8.78    0.80 
  13  16  -7    0.90    0.37 
  14  16  -7    8.80    0.96 
  15  16  -7    9.96    0.90 
  16  16  -7   -0.56    0.48 
  -7  17  -7    0.05    0.23 
  -5  17  -7   -0.14    0.19 
  -4  17  -7   15.65    0.71 
  -3  17  -7   10.33    0.58 
  -2  17  -7    7.49    0.49 
  -1  17  -7   19.07    0.73 
   0  17  -7   15.59    0.66 
   1  17  -7    7.67    0.49 
   2  17  -7   -0.05    0.13 
   3  17  -7    1.10    0.18 
   4  17  -7   11.19    0.42 
   5  17  -7   20.27    0.89 
   6  17  -7   15.09    0.71 
   7  17  -7    9.55    0.69 
   8  17  -7   14.12    0.70 
   9  17  -7    0.92    0.32 
  10  17  -7   12.75    0.71 
  11  17  -7    7.51    0.60 
  13  17  -7   22.11    0.98 
  15  17  -7    0.25    0.49 
  -7  18  -7   18.70    0.87 
  -6  18  -7    0.52    0.29 
  -5  18  -7   18.54    0.82 
  -4  18  -7    3.40    0.44 
  -3  18  -7   22.98    0.88 
  -2  18  -7    0.49    0.21 
  -1  18  -7   46.78    1.26 
   0  18  -7   -0.05    0.18 
   1  18  -7    8.48    0.53 
   2  18  -7    0.37    0.21 
   3  18  -7    1.65    0.26 
   4  18  -7    0.13    0.25 
   5  18  -7    0.94    0.31 
   6  18  -7   -0.35    0.24 
   7  18  -7   -0.21    0.26 
   8  18  -7    1.03    0.36 
   9  18  -7   11.71    0.81 
  10  18  -7    6.75    0.73 
  12  18  -7    1.45    0.39 
  14  18  -7   -0.47    0.40 
  15  18  -7    4.51    0.95 
  -6  19  -7   16.75    0.84 
  -5  19  -7    3.06    0.47 
  -4  19  -7    5.09    0.53 
  -3  19  -7    0.17    0.23 
  -2  19  -7   22.42    0.88 
  -1  19  -7    0.60    0.23 
   0  19  -7   22.55    0.71 
   1  19  -7    0.03    0.20 
   2  19  -7    6.87    0.50 
   4  19  -7    3.69    0.37 
   5  19  -7    8.22    0.47 
   6  19  -7    0.23    0.28 
   7  19  -7    1.26    0.34 
   8  19  -7    5.71    0.64 
   9  19  -7    3.11    0.68 
  10  19  -7    1.03    0.48 
  11  19  -7    0.09    0.41 
  12  19  -7    3.12    0.59 
  13  19  -7    1.07    0.45 
  14  19  -7   23.78    1.36 
  -8  20  -7    3.08    0.74 
  -6  20  -7    4.07    0.56 
  -5  20  -7    7.47    0.63 
  -4  20  -7    5.46    0.54 
  -3  20  -7    1.29    0.30 
  -2  20  -7   13.13    0.75 
  -1  20  -7    3.99    0.48 
   0  20  -7    2.08    0.33 
   1  20  -7    0.82    0.31 
   2  20  -7   17.09    0.89 
   3  20  -7    0.11    0.29 
   4  20  -7   15.90    0.87 
   5  20  -7    0.18    0.20 
   6  20  -7   18.09    0.95 
   7  20  -7    0.88    0.42 
   9  20  -7    0.31    0.35 
  10  20  -7   10.91    0.91 
  12  20  -7   10.48    1.02 
  13  20  -7   13.46    0.94 
  14  20  -7    1.32    0.66 
  -6  21  -7    0.03    0.27 
  -4  21  -7    0.12    0.24 
  -3  21  -7    3.02    0.48 
  -2  21  -7   17.67    0.81 
   0  21  -7    1.28    0.36 
   1  21  -7    7.47    0.81 
   5  21  -7   31.06    1.27 
   6  21  -7   -0.04    0.22 
   7  21  -7   21.03    0.76 
   8  21  -7   -0.51    0.34 
   9  21  -7   21.33    1.16 
  10  21  -7    1.05    0.49 
  11  21  -7   14.29    1.03 
  12  21  -7    0.10    0.51 
  13  21  -7    8.55    1.08 
  -2  22  -7   55.03    1.74 
   1  22  -7    1.06    0.39 
   2  22  -7   34.28    1.63 
   3  22  -7    0.33    0.36 
   4  22  -7   53.95    1.72 
   5  22  -7   -0.36    0.34 
   7  22  -7   -0.25    0.40 
   8  22  -7   29.89    1.58 
   9  22  -7    0.21    0.41 
  10  22  -7   13.36    1.05 
  11  22  -7    2.02    0.58 
  12  22  -7   10.59    1.10 
  -3  23  -7   24.82    1.16 
  -2  23  -7    0.57    0.39 
  -1  23  -7   49.43    1.67 
   0  23  -7    0.68    0.35 
   1  23  -7   16.39    0.95 
   2  23  -7   -0.02    0.32 
   3  23  -7   28.77    1.25 
   4  23  -7    0.21    0.35 
   5  23  -7   46.16    1.62 
   7  23  -7   43.42    1.64 
   8  23  -7    0.10    0.29 
   9  23  -7   22.50    1.23 
  10  23  -7    3.13    0.62 
  11  23  -7    9.41    1.09 
  -3  24  -7    2.50    0.69 
   1  24  -7    0.53    0.36 
   2  24  -7   14.79    0.98 
   3  24  -7    0.38    0.38 
   4  24  -7   46.83    1.68 
   5  24  -7    3.43    0.82 
   6  24  -7   56.91    1.97 
   7  24  -7   -0.32    0.40 
   8  24  -7   14.38    1.04 
   9  24  -7    0.60    0.37 
  10  24  -7    9.39    1.10 
  -1  25  -7   17.80    1.75 
   1  25  -7   18.22    1.15 
   2  25  -7    3.84    0.75 
   5  25  -7   21.30    1.79 
   6  25  -7    1.06    0.49 
   7  25  -7   24.04    1.32 
   8  25  -7    2.35    0.60 
   9  25  -7    1.06    0.52 
   7  26  -7    0.80    0.89 
   1  27  -7    0.06    0.53 
  -1 -27  -6   10.48    0.79 
   0 -27  -6    0.33    0.35 
   1 -27  -6    3.50    0.65 
   2 -27  -6    0.09    0.33 
   3 -27  -6    8.44    0.77 
  -4 -26  -6   14.63    0.88 
  -3 -26  -6    0.68    0.34 
  -2 -26  -6    2.84    0.61 
   0 -26  -6    1.19    0.34 
   1 -26  -6    0.27    0.33 
   2 -26  -6    1.72    0.38 
  -5 -25  -6    9.40    0.69 
  -4 -25  -6    0.63    0.31 
  -3 -25  -6    5.15    0.62 
  -2 -25  -6    3.86    0.59 
  -1 -25  -6    8.08    0.66 
   0 -25  -6    9.83    0.69 
   1 -25  -6    2.74    0.59 
   2 -25  -6   14.28    0.76 
  -6 -24  -6    2.50    0.59 
  -5 -24  -6    3.65    0.53 
  -4 -24  -6    2.91    0.52 
  -3 -24  -6    4.44    0.56 
  -2 -24  -6    0.72    0.31 
   0 -24  -6    0.86    0.28 
   1 -24  -6   12.87    0.72 
   2 -24  -6    3.40    0.63 
   8 -24  -6    2.70    0.64 
  -6 -23  -6    1.56    0.37 
  -5 -23  -6    0.44    0.26 
  -4 -23  -6    4.31    0.52 
  -3 -23  -6   -0.15    0.23 
  -2 -23  -6   16.58    0.79 
  -1 -23  -6    0.24    0.23 
   1 -23  -6    0.32    0.24 
   7 -23  -6    0.05    0.30 
  10 -23  -6   32.62    1.31 
  11 -23  -6    0.66    0.41 
  -6 -22  -6    7.33    0.64 
  -5 -22  -6   -0.15    0.23 
  -4 -22  -6   -0.03    0.23 
  -3 -22  -6   16.99    0.77 
  -2 -22  -6    3.18    0.46 
  -1 -22  -6   21.75    0.85 
   0 -22  -6    0.92    0.27 
   1 -22  -6   15.54    0.70 
   7 -22  -6   26.73    1.39 
   8 -22  -6   -0.43    0.27 
  10 -22  -6    0.52    0.38 
  11 -22  -6   35.94    1.35 
  12 -22  -6    0.33    0.40 
  -9 -21  -6   15.22    1.14 
  -8 -21  -6    0.48    0.68 
  -6 -21  -6    0.88    0.29 
  -5 -21  -6    7.00    0.62 
  -4 -21  -6   10.55    0.62 
  -3 -21  -6    4.29    0.48 
  -2 -21  -6   13.79    0.67 
  -1 -21  -6    0.20    0.20 
   0 -21  -6    7.28    0.52 
   1 -21  -6    2.38    0.40 
   8 -21  -6   22.02    1.19 
   9 -21  -6    0.31    0.30 
  10 -21  -6   21.44    1.03 
  11 -21  -6    0.12    0.34 
  12 -21  -6    8.18    0.82 
  13 -21  -6   12.40    0.98 
 -10 -20  -6   41.79    1.61 
  -9 -20  -6   -0.30    0.29 
  -8 -20  -6   46.54    1.03 
  -7 -20  -6    3.20    0.75 
  -6 -20  -6   20.59    0.69 
  -5 -20  -6   13.11    0.54 
  -4 -20  -6   10.06    0.75 
  -3 -20  -6    1.78    0.37 
  -2 -20  -6   17.03    0.72 
  -1 -20  -6    4.59    0.44 
   0 -20  -6    3.23    0.40 
   1 -20  -6   13.55    0.61 
   6 -20  -6   -0.39    0.21 
   8 -20  -6    6.07    0.60 
   9 -20  -6   15.78    0.84 
  10 -20  -6    0.19    0.35 
  11 -20  -6    6.73    0.68 
  12 -20  -6   -0.43    0.31 
  13 -20  -6    4.49    0.54 
  14 -20  -6    3.10    0.42 
 -10 -19  -6    1.22    0.57 
  -9 -19  -6   18.67    1.25 
  -8 -19  -6    1.76    0.45 
  -7 -19  -6   27.61    0.74 
  -6 -19  -6    0.43    0.19 
  -5 -19  -6   15.66    0.60 
  -4 -19  -6    0.97    0.20 
  -3 -19  -6   10.65    0.43 
  -2 -19  -6   12.85    0.61 
  -1 -19  -6   17.29    0.69 
   0 -19  -6    3.78    0.39 
   1 -19  -6   10.10    0.52 
   6 -19  -6   15.11    0.74 
   8 -19  -6    0.70    0.27 
   9 -19  -6    1.20    0.32 
  10 -19  -6    2.46    0.55 
  12 -19  -6    0.18    0.22 
  13 -19  -6    4.88    0.50 
  14 -19  -6    6.97    0.58 
 -11 -18  -6    0.23    0.55 
 -10 -18  -6   26.88    1.29 
  -9 -18  -6    0.76    0.47 
  -8 -18  -6   18.37    0.62 
  -7 -18  -6    0.04    0.17 
  -6 -18  -6    9.09    0.44 
  -5 -18  -6   18.07    0.55 
  -4 -18  -6   25.89    0.63 
  -3 -18  -6    0.14    0.14 
  -2 -18  -6   14.11    0.45 
  -1 -18  -6    0.27    0.18 
   0 -18  -6   11.43    0.53 
   1 -18  -6    2.97    0.35 
   3 -18  -6    4.36    0.45 
   4 -18  -6    5.83    0.51 
   7 -18  -6    0.22    0.22 
   8 -18  -6   13.02    0.71 
   9 -18  -6    1.18    0.29 
  11 -18  -6    5.58    0.61 
  12 -18  -6   32.87    1.21 
  13 -18  -6    3.95    0.46 
  14 -18  -6   13.63    0.65 
  15 -18  -6   -0.10    0.40 
 -12 -17  -6    1.22    0.62 
 -11 -17  -6   20.33    1.21 
 -10 -17  -6    0.90    0.48 
  -9 -17  -6   39.88    0.94 
  -8 -17  -6   -0.23    0.18 
  -7 -17  -6   23.88    0.65 
  -6 -17  -6    1.46    0.25 
  -5 -17  -6   34.30    0.75 
  -4 -17  -6    4.42    0.31 
  -3 -17  -6   31.33    0.66 
  -2 -17  -6    0.95    0.16 
  -1 -17  -6   65.22    0.99 
   0 -17  -6   19.34    0.46 
   1 -17  -6    6.21    0.40 
   3 -17  -6   61.21    1.44 
   5 -17  -6    9.98    0.58 
   6 -17  -6    3.82    0.42 
   7 -17  -6   23.10    0.87 
   8 -17  -6    0.94    0.26 
   9 -17  -6    2.38    0.46 
  10 -17  -6   13.22    0.58 
  12 -17  -6    1.25    0.34 
  13 -17  -6   20.71    0.81 
  14 -17  -6    2.57    0.46 
  15 -17  -6    1.80    0.46 
 -12 -16  -6    8.40    1.01 
 -11 -16  -6    0.17    0.47 
 -10 -16  -6    7.81    0.94 
  -8 -16  -6   26.73    1.09 
  -7 -16  -6    0.34    0.16 
  -6 -16  -6   17.82    0.54 
  -5 -16  -6    2.82    0.29 
  -4 -16  -6   34.75    0.71 
  -3 -16  -6   19.88    0.51 
  -2 -16  -6   30.34    0.62 
  -1 -16  -6   48.12    0.78 
   0 -16  -6   42.81    0.70 
   1 -16  -6   58.14    0.83 
   2 -16  -6   36.60    0.90 
   3 -16  -6   36.53    1.02 
   5 -16  -6   73.11    1.64 
   6 -16  -6    0.53    0.21 
   7 -16  -6   29.47    0.98 
   8 -16  -6    1.59    0.38 
   9 -16  -6   26.22    0.95 
  10 -16  -6    6.47    0.54 
  11 -16  -6   28.64    0.75 
  12 -16  -6   18.75    1.30 
  13 -16  -6   14.89    0.61 
  14 -16  -6   15.04    0.75 
  15 -16  -6   11.92    0.64 
  16 -16  -6    2.76    0.46 
 -13 -15  -6    2.43    0.66 
 -12 -15  -6   -0.10    0.49 
 -11 -15  -6    2.12    0.51 
 -10 -15  -6    0.41    0.39 
  -9 -15  -6    2.21    0.32 
  -8 -15  -6    1.62    0.39 
  -7 -15  -6    0.55    0.16 
  -6 -15  -6    0.29    0.15 
  -5 -15  -6    1.32    0.20 
  -4 -15  -6    0.50    0.14 
  -3 -15  -6    1.50    0.19 
  -2 -15  -6   42.33    0.75 
  -1 -15  -6   -0.02    0.11 
   0 -15  -6   36.79    0.63 
   1 -15  -6    5.63    0.25 
   2 -15  -6   72.60    1.42 
   3 -15  -6   -0.10    0.15 
   5 -15  -6   10.20    0.54 
   6 -15  -6   18.66    0.72 
   7 -15  -6   16.03    0.68 
   8 -15  -6   22.71    0.84 
   9 -15  -6    9.87    0.59 
  10 -15  -6   46.70    1.30 
  11 -15  -6    9.67    0.45 
  12 -15  -6   37.51    1.19 
  13 -15  -6    3.40    0.40 
  14 -15  -6   11.78    0.49 
  15 -15  -6    1.43    0.26 
  16 -15  -6    6.87    0.60 
 -13 -14  -6    0.47    0.57 
 -12 -14  -6    1.96    0.53 
 -11 -14  -6    0.30    0.41 
 -10 -14  -6    1.22    0.39 
  -9 -14  -6    1.88    0.43 
  -8 -14  -6    1.46    0.24 
  -7 -14  -6    0.37    0.14 
  -6 -14  -6    0.19    0.14 
  -5 -14  -6   18.42    0.77 
  -4 -14  -6    0.28    0.23 
  -3 -14  -6   13.06    0.39 
  -2 -14  -6   16.25    0.64 
  -1 -14  -6   49.06    0.78 
   0 -14  -6   10.04    0.31 
   1 -14  -6   35.14    0.57 
   3 -14  -6   48.70    1.04 
   6 -14  -6   20.14    0.73 
   7 -14  -6   16.88    0.68 
   8 -14  -6   28.70    0.92 
   9 -14  -6   37.74    1.10 
  10 -14  -6   -0.04    0.14 
  11 -14  -6   36.02    0.80 
  12 -14  -6    0.23    0.18 
  13 -14  -6   34.10    0.83 
  14 -14  -6    0.50    0.30 
  15 -14  -6    4.39    0.42 
  16 -14  -6    2.20    0.35 
  17 -14  -6   14.56    0.93 
 -13 -13  -6   -0.07    0.50 
 -12 -13  -6    1.66    0.50 
 -10 -13  -6   -0.31    0.38 
  -9 -13  -6    0.79    0.24 
  -8 -13  -6    8.01    0.64 
  -7 -13  -6    0.37    0.14 
  -6 -13  -6    8.13    0.35 
  -5 -13  -6    4.28    0.47 
  -4 -13  -6   16.47    0.67 
  -3 -13  -6    1.84    0.26 
  -2 -13  -6  120.74    1.61 
  -1 -13  -6    1.32    0.18 
   0 -13  -6  104.38    1.33 
   1 -13  -6   11.13    0.41 
   2 -13  -6   22.84    0.63 
   3 -13  -6    6.38    0.32 
   4 -13  -6   97.21    1.29 
   5 -13  -6   21.64    0.72 
   6 -13  -6   25.09    0.81 
   7 -13  -6    6.73    0.44 
   8 -13  -6   15.94    0.52 
   9 -13  -6    4.90    0.37 
  10 -13  -6   27.74    0.66 
  11 -13  -6    0.89    0.18 
  12 -13  -6   62.09    1.12 
  13 -13  -6    4.23    0.56 
  14 -13  -6   15.11    0.52 
  15 -13  -6    1.88    0.26 
  16 -13  -6    8.68    0.53 
  17 -13  -6    1.23    0.51 
 -13 -12  -6    9.47    0.92 
 -12 -12  -6    7.15    0.79 
 -11 -12  -6    0.28    0.37 
 -10 -12  -6    8.71    0.89 
  -9 -12  -6    0.44    0.31 
  -8 -12  -6   12.29    0.45 
  -7 -12  -6    0.26    0.13 
  -6 -12  -6   -0.08    0.16 
  -5 -12  -6   11.89    0.62 
  -4 -12  -6   68.51    1.50 
  -3 -12  -6   53.34    0.86 
  -2 -12  -6   56.78    0.88 
  -1 -12  -6   40.47    0.96 
   0 -12  -6    3.66    0.31 
   1 -12  -6   48.06    0.70 
   2 -12  -6   14.64    0.47 
   3 -12  -6   72.42    1.35 
   4 -12  -6   14.10    0.35 
   5 -12  -6   36.30    0.60 
   6 -12  -6    3.45    0.19 
   7 -12  -6   13.73    0.57 
   8 -12  -6   -0.08    0.09 
   9 -12  -6   14.75    0.46 
  10 -12  -6    0.23    0.13 
  11 -12  -6   57.35    1.03 
  12 -12  -6    2.51    0.33 
  13 -12  -6   16.37    0.47 
  14 -12  -6    7.60    0.48 
  15 -12  -6   20.28    0.74 
  16 -12  -6    0.74    0.30 
  17 -12  -6    7.18    0.91 
  18 -12  -6   -0.03    0.56 
 -14 -11  -6    0.42    0.53 
 -13 -11  -6    1.53    0.55 
 -12 -11  -6   -0.31    0.38 
 -11 -11  -6   25.51    1.12 
 -10 -11  -6   -0.10    0.29 
  -9 -11  -6   16.64    0.85 
  -8 -11  -6    8.74    0.38 
  -7 -11  -6    6.18    0.33 
  -6 -11  -6   17.37    0.49 
  -5 -11  -6   18.14    0.73 
  -4 -11  -6   35.70    0.99 
  -3 -11  -6   48.87    0.80 
  -2 -11  -6   26.98    0.53 
  -1 -11  -6   25.26    0.70 
   0 -11  -6   51.36    0.75 
   1 -11  -6    0.82    0.12 
   2 -11  -6    6.43    0.30 
   3 -11  -6    9.94    0.36 
   4 -11  -6   98.19    1.25 
   5 -11  -6   10.17    0.27 
   6 -11  -6   20.31    0.39 
   7 -11  -6   10.04    0.26 
   8 -11  -6   14.57    0.60 
   9 -11  -6   23.90    0.56 
  10 -11  -6   13.86    0.45 
  11 -11  -6   20.19    0.56 
  12 -11  -6    8.54    0.41 
  13 -11  -6   18.31    0.49 
  14 -11  -6    8.10    0.66 
  15 -11  -6   28.77    0.69 
  16 -11  -6    0.23    0.22 
  17 -11  -6   16.40    0.79 
  18 -11  -6    2.40    0.60 
 -14 -10  -6   25.09    2.00 
 -13 -10  -6    1.30    0.47 
 -12 -10  -6    5.44    0.72 
 -11 -10  -6    1.07    0.37 
 -10 -10  -6   35.37    1.25 
  -9 -10  -6    0.70    0.30 
  -8 -10  -6   37.33    1.19 
  -7 -10  -6    1.83    0.40 
  -6 -10  -6   48.40    1.34 
  -5 -10  -6    7.54    0.49 
  -4 -10  -6   29.81    0.87 
  -3 -10  -6   10.13    0.32 
  -2 -10  -6    9.98    0.30 
  -1 -10  -6    7.79    0.26 
   0 -10  -6   76.19    1.01 
   1 -10  -6    8.70    0.24 
   2 -10  -6   41.15    0.58 
   3 -10  -6   15.22    0.33 
   4 -10  -6   11.07    0.35 
   5 -10  -6    7.31    0.27 
   6 -10  -6    1.70    0.14 
   7 -10  -6    7.16    0.20 
   8 -10  -6    0.49    0.16 
   9 -10  -6    4.60    0.38 
  10 -10  -6   36.49    0.73 
  11 -10  -6   37.42    0.76 
  12 -10  -6   10.66    0.43 
  13 -10  -6   10.36    0.40 
  14 -10  -6   18.89    0.52 
  15 -10  -6    1.22    0.27 
  16 -10  -6   26.67    0.68 
  17 -10  -6    0.22    0.43 
 -13  -9  -6    3.31    0.81 
 -11  -9  -6   60.59    1.78 
 -10  -9  -6   -0.45    0.28 
  -9  -9  -6   90.61    2.13 
  -8  -9  -6   10.48    0.64 
  -7  -9  -6   54.61    1.43 
  -6  -9  -6    0.63    0.22 
  -5  -9  -6   38.46    1.11 
  -4  -9  -6   -0.29    0.15 
  -3  -9  -6  144.34    1.80 
  -2  -9  -6   28.73    0.56 
  -1  -9  -6   61.18    0.86 
   0  -9  -6    9.40    0.26 
   1  -9  -6   39.15    0.58 
   2  -9  -6    2.55    0.19 
   3  -9  -6   55.50    0.77 
   4  -9  -6    0.24    0.08 
   5  -9  -6   16.46    0.40 
   6  -9  -6   13.86    0.29 
   7  -9  -6   13.28    0.52 
   8  -9  -6    2.90    0.23 
   9  -9  -6    0.85    0.19 
  10  -9  -6   10.37    0.37 
  11  -9  -6    2.64    0.23 
  12  -9  -6    6.36    0.31 
  13  -9  -6    0.57    0.18 
  14  -9  -6    0.03    0.16 
  15  -9  -6   33.45    0.72 
  16  -9  -6    4.93    0.43 
  17  -9  -6    7.87    0.89 
  18  -9  -6    1.63    0.37 
 -10  -8  -6   33.08    1.17 
  -9  -8  -6    0.03    0.25 
  -8  -8  -6   41.43    1.23 
  -7  -8  -6   18.39    0.77 
  -5  -8  -6   14.60    0.41 
  -4  -8  -6  121.07    1.63 
  -3  -8  -6   25.89    0.40 
  -2  -8  -6   19.22    0.41 
  -1  -8  -6    0.09    0.07 
   0  -8  -6   22.61    0.36 
   1  -8  -6    1.68    0.13 
   2  -8  -6   15.62    0.41 
   3  -8  -6    5.73    0.16 
   4  -8  -6    0.43    0.07 
   5  -8  -6    0.06    0.05 
   6  -8  -6    4.65    0.15 
   8  -8  -6    3.54    0.31 
   9  -8  -6   38.89    1.00 
  10  -8  -6   34.21    0.68 
  11  -8  -6   42.04    0.68 
  12  -8  -6    0.83    0.14 
  13  -8  -6    0.16    0.16 
  14  -8  -6   15.05    0.46 
  15  -8  -6    5.59    0.53 
  16  -8  -6   10.63    0.57 
  17  -8  -6   18.22    1.06 
  18  -8  -6   27.32    0.96 
  19  -8  -6    2.00    0.65 
 -15  -7  -6    2.25    0.61 
 -14  -7  -6    3.43    0.73 
 -13  -7  -6    1.76    0.46 
 -12  -7  -6    3.63    0.83 
 -10  -7  -6    1.92    0.46 
  -9  -7  -6    9.61    0.63 
  -8  -7  -6   10.83    0.63 
  -7  -7  -6    2.80    0.23 
  -5  -7  -6   17.41    0.46 
  -4  -7  -6   13.76    0.32 
  -3  -7  -6   50.02    0.63 
  -2  -7  -6   13.55    0.26 
  -1  -7  -6   67.78    0.92 
   0  -7  -6   13.72    0.25 
   1  -7  -6   24.38    0.40 
   2  -7  -6   28.85    0.60 
   3  -7  -6    1.32    0.11 
   4  -7  -6   29.45    0.38 
   5  -7  -6    0.49    0.08 
   6  -7  -6   23.62    0.68 
   7  -7  -6    0.24    0.13 
   9  -7  -6    1.59    0.28 
  10  -7  -6    4.36    0.23 
  11  -7  -6   35.61    0.60 
  12  -7  -6   22.93    0.50 
  13  -7  -6    8.70    0.41 
  14  -7  -6   25.00    0.57 
  15  -7  -6    2.91    0.34 
  16  -7  -6    3.11    0.45 
  17  -7  -6    7.70    0.59 
  18  -7  -6    2.88    0.46 
  19  -7  -6   21.53    1.40 
 -13  -6  -6    0.36    0.38 
 -12  -6  -6   10.65    0.93 
 -11  -6  -6    0.55    0.31 
 -10  -6  -6   31.49    1.12 
  -6  -6  -6    0.48    0.21 
  -5  -6  -6   23.60    0.41 
  -4  -6  -6  274.65    2.59 
  -3  -6  -6   85.96    0.92 
  -2  -6  -6  116.54    1.16 
  -1  -6  -6   78.56    1.02 
   0  -6  -6   10.92    0.26 
   1  -6  -6  229.13    2.57 
   2  -6  -6   17.70    0.29 
   3  -6  -6  139.00    1.61 
   4  -6  -6   22.72    0.31 
   5  -6  -6  113.47    1.32 
   6  -6  -6   36.97    0.63 
   7  -6  -6   31.74    0.59 
   8  -6  -6    0.68    0.16 
   9  -6  -6   11.90    0.54 
  10  -6  -6   12.41    0.33 
  11  -6  -6   90.50    1.16 
  12  -6  -6    0.00    0.11 
  13  -6  -6    3.31    0.33 
  14  -6  -6    0.92    0.17 
  15  -6  -6    6.73    0.36 
  16  -6  -6    1.86    0.33 
  17  -6  -6    3.90    0.69 
  18  -6  -6    1.02    0.37 
  19  -6  -6    0.65    0.56 
 -14  -5  -6    0.13    0.68 
 -13  -5  -6    0.05    0.35 
 -11  -5  -6    0.35    0.31 
 -10  -5  -6    0.46    0.27 
  -5  -5  -6    1.55    0.14 
  -4  -5  -6   13.68    0.34 
  -3  -5  -6   68.93    0.78 
  -2  -5  -6   69.59    0.76 
  -1  -5  -6    5.05    0.15 
   0  -5  -6  112.64    1.36 
   1  -5  -6    4.51    0.14 
   2  -5  -6  136.89    1.29 
   3  -5  -6  103.45    1.01 
   4  -5  -6  367.07    3.26 
   5  -5  -6  100.94    1.31 
   6  -5  -6  185.67    2.24 
   7  -5  -6    0.73    0.11 
   8  -5  -6   66.23    1.35 
   9  -5  -6    0.04    0.10 
  10  -5  -6   57.54    0.82 
  11  -5  -6   21.17    0.48 
  12  -5  -6   45.15    0.71 
  13  -5  -6    3.22    0.26 
  14  -5  -6    6.58    0.33 
  15  -5  -6    2.61    0.38 
  16  -5  -6   15.97    0.96 
  17  -5  -6    4.28    0.53 
  18  -5  -6    1.00    0.51 
  19  -5  -6    5.40    1.02 
 -13  -4  -6    1.45    0.43 
 -12  -4  -6    0.38    0.36 
 -11  -4  -6    0.12    0.45 
 -10  -4  -6    1.33    0.32 
  -9  -4  -6    3.66    0.44 
  -6  -4  -6   42.01    1.13 
  -5  -4  -6    6.07    0.21 
  -4  -4  -6   10.83    0.23 
  -3  -4  -6    6.75    0.18 
  -2  -4  -6   16.82    0.28 
  -1  -4  -6  201.87    1.91 
   0  -4  -6   41.09    0.48 
   1  -4  -6   34.34    0.42 
   2  -4  -6   48.66    0.54 
   3  -4  -6  226.09    2.05 
   4  -4  -6    1.32    0.08 
   5  -4  -6  111.64    1.09 
   6  -4  -6    2.72    0.19 
   7  -4  -6  141.46    1.77 
   8  -4  -6    3.66    0.31 
   9  -4  -6   41.40    0.74 
  10  -4  -6   27.01    0.58 
  11  -4  -6   88.68    1.38 
  12  -4  -6   32.13    0.58 
  13  -4  -6   43.27    0.72 
  14  -4  -6    0.13    0.15 
  15  -4  -6   -0.11    0.16 
  16  -4  -6    0.27    0.35 
  17  -4  -6    2.82    0.40 
  18  -4  -6    2.13    0.54 
  19  -4  -6    0.93    0.56 
 -12  -3  -6    7.42    0.80 
 -11  -3  -6    7.33    0.62 
  -9  -3  -6    6.99    0.61 
  -6  -3  -6    2.44    0.28 
  -5  -3  -6   16.64    0.35 
  -4  -3  -6   38.05    0.50 
  -3  -3  -6    9.89    0.21 
  -2  -3  -6   49.74    0.58 
  -1  -3  -6    0.56    0.06 
   0  -3  -6   12.38    0.21 
   1  -3  -6   14.66    0.23 
   2  -3  -6  124.78    1.19 
   3  -3  -6    1.57    0.08 
   4  -3  -6  289.78    2.61 
   5  -3  -6    0.72    0.06 
   6  -3  -6   34.09    0.59 
   7  -3  -6   42.95    0.59 
   8  -3  -6  108.85    1.95 
   9  -3  -6   11.68    0.39 
  10  -3  -6   97.95    1.40 
  11  -3  -6   16.88    0.48 
  12  -3  -6   72.12    0.97 
  13  -3  -6    9.91    0.37 
  14  -3  -6    3.64    0.35 
  15  -3  -6   12.98    0.49 
  16  -3  -6    6.76    0.70 
  17  -3  -6    1.18    0.29 
  18  -3  -6    0.28    0.45 
  19  -3  -6    4.74    0.59 
 -10  -2  -6   47.08    1.38 
  -7  -2  -6    0.36    0.13 
  -6  -2  -6    0.06    0.10 
  -5  -2  -6   12.51    0.31 
  -4  -2  -6  112.25    1.16 
  -3  -2  -6    5.31    0.16 
  -2  -2  -6   21.80    0.32 
  -1  -2  -6   58.15    0.55 
   0  -2  -6   26.20    0.34 
   1  -2  -6    0.71    0.08 
   2  -2  -6   22.18    0.29 
   3  -2  -6   43.55    0.49 
   4  -2  -6   88.11    0.77 
   5  -2  -6  263.44    2.43 
   6  -2  -6    5.62    0.19 
   7  -2  -6   33.20    0.49 
   8  -2  -6    0.04    0.10 
   9  -2  -6   13.27    0.49 
  10  -2  -6    1.38    0.18 
  11  -2  -6   40.80    0.65 
  12  -2  -6    0.38    0.12 
  13  -2  -6    8.89    0.34 
  14  -2  -6   13.76    0.78 
  15  -2  -6    6.53    0.47 
  16  -2  -6    0.78    0.26 
  17  -2  -6    0.38    0.34 
  18  -2  -6    1.28    0.59 
  19  -2  -6    0.05    0.37 
 -12  -1  -6    0.15    0.38 
  -9  -1  -6   90.84    2.03 
  -8  -1  -6    0.63    0.40 
  -7  -1  -6  128.62    2.20 
  -5  -1  -6   40.88    0.56 
  -4  -1  -6   22.37    0.35 
  -3  -1  -6   15.60    0.27 
  -2  -1  -6    5.44    0.15 
  -1  -1  -6   90.74    0.80 
   0  -1  -6    7.51    0.16 
   1  -1  -6   18.71    0.26 
   2  -1  -6   69.40    0.62 
   3  -1  -6   56.05    0.52 
   4  -1  -6   42.34    0.42 
   5  -1  -6  138.16    1.15 
   6  -1  -6   97.82    1.06 
   7  -1  -6    0.36    0.08 
   8  -1  -6   17.79    0.43 
   9  -1  -6    5.82    0.35 
  10  -1  -6   23.33    0.55 
  11  -1  -6   15.93    0.38 
  12  -1  -6    0.11    0.12 
  13  -1  -6    1.48    0.20 
  14  -1  -6   -0.03    0.18 
  15  -1  -6    0.26    0.21 
  16  -1  -6    0.04    0.23 
  17  -1  -6   21.20    0.97 
  18  -1  -6    0.64    0.48 
  19  -1  -6   28.98    1.14 
  -7   0  -6    0.19    0.11 
  -6   0  -6   13.01    0.42 
  -5   0  -6    0.00    0.07 
  -4   0  -6   33.70    0.46 
  -3   0  -6    0.00    0.04 
  -2   0  -6   48.79    0.56 
  -1   0  -6    0.03    0.04 
   0   0  -6    5.93    0.17 
   1   0  -6    0.01    0.03 
   2   0  -6   41.93    0.41 
   3   0  -6    0.09    0.03 
   4   0  -6   15.96    0.21 
   5   0  -6    0.00    0.04 
   6   0  -6   32.74    0.38 
   7   0  -6    0.01    0.07 
   8   0  -6    0.02    0.09 
   9   0  -6    0.21    0.14 
  10   0  -6   43.48    0.69 
  11   0  -6    0.03    0.11 
  12   0  -6   10.69    0.34 
  13   0  -6    0.03    0.17 
  14   0  -6   30.09    0.70 
  15   0  -6   -0.05    0.31 
  16   0  -6   13.89    0.68 
  18   0  -6   16.14    0.90 
  19   0  -6   -0.06    0.53 
 -10   1  -6    5.36    0.50 
  -7   1  -6  129.49    2.22 
  -6   1  -6    1.48    0.20 
  -5   1  -6   41.43    0.93 
  -4   1  -6   22.77    0.35 
  -3   1  -6   15.65    0.27 
  -2   1  -6    5.56    0.14 
  -1   1  -6   92.23    0.79 
   0   1  -6    7.52    0.12 
   1   1  -6   19.36    0.21 
   2   1  -6   69.87    0.62 
   3   1  -6   55.37    0.52 
   4   1  -6   42.72    0.42 
   5   1  -6  135.00    1.17 
   6   1  -6   97.35    0.88 
   7   1  -6    0.45    0.07 
   8   1  -6   18.12    0.29 
   9   1  -6    5.74    0.17 
  10   1  -6   24.39    0.54 
  11   1  -6   15.00    0.37 
  12   1  -6   -0.02    0.11 
  13   1  -6    1.38    0.18 
  14   1  -6   -0.26    0.24 
  15   1  -6    0.68    0.24 
  16   1  -6   -0.10    0.24 
  17   1  -6   16.93    1.62 
  18   1  -6   -0.16    0.32 
  19   1  -6   29.47    1.44 
 -10   2  -6   43.66    1.60 
  -9   2  -6    1.86    0.48 
  -6   2  -6    0.13    0.13 
  -4   2  -6  113.80    1.17 
  -3   2  -6    5.11    0.13 
  -2   2  -6   21.71    0.27 
  -1   2  -6   58.33    0.64 
   0   2  -6   26.31    0.25 
   1   2  -6    0.51    0.05 
   2   2  -6   21.69    0.29 
   3   2  -6   43.13    0.43 
   4   2  -6   86.19    0.76 
   5   2  -6  260.88    2.39 
   6   2  -6    5.55    0.14 
   7   2  -6   33.42    0.39 
   8   2  -6    0.29    0.06 
   9   2  -6   13.06    0.40 
  10   2  -6    1.68    0.22 
  11   2  -6   41.59    0.64 
  12   2  -6    0.02    0.12 
  13   2  -6    9.00    0.33 
  14   2  -6   13.51    0.80 
  15   2  -6    7.20    0.48 
  16   2  -6    0.54    0.26 
  17   2  -6    0.59    0.35 
  18   2  -6    1.52    0.37 
  19   2  -6    0.54    0.36 
  -5   3  -6   16.90    0.52 
  -4   3  -6   37.90    0.43 
  -3   3  -6    9.84    0.18 
  -2   3  -6   50.12    0.50 
  -1   3  -6    0.65    0.06 
   0   3  -6   12.73    0.19 
   1   3  -6   15.11    0.19 
   2   3  -6  122.44    1.04 
   3   3  -6    1.50    0.08 
   4   3  -6  289.29    2.29 
   5   3  -6    0.72    0.08 
   6   3  -6   34.05    0.39 
   7   3  -6   42.93    0.46 
   8   3  -6  107.43    1.09 
   9   3  -6   12.02    0.35 
  10   3  -6   98.15    1.36 
  11   3  -6   16.92    0.39 
  12   3  -6   73.80    0.96 
  13   3  -6   10.52    0.35 
  14   3  -6    3.55    0.56 
  15   3  -6   12.86    0.59 
  16   3  -6    7.84    0.75 
  17   3  -6    0.96    0.32 
  18   3  -6    0.37    0.28 
  19   3  -6    5.34    0.70 
  -6   4  -6   40.38    1.13 
  -5   4  -6    5.89    0.33 
  -4   4  -6   10.85    0.21 
  -3   4  -6    6.46    0.15 
  -2   4  -6   17.44    0.25 
  -1   4  -6  206.12    1.66 
   0   4  -6   41.44    0.43 
   1   4  -6   34.58    0.37 
   2   4  -6   48.00    0.48 
   3   4  -6  224.82    1.79 
   4   4  -6    1.45    0.10 
   5   4  -6  112.55    1.12 
   6   4  -6    2.56    0.11 
   7   4  -6  142.05    1.22 
   8   4  -6    3.99    0.23 
   9   4  -6   42.37    0.73 
  10   4  -6   26.70    0.55 
  11   4  -6   91.11    1.09 
  12   4  -6   32.88    0.62 
  13   4  -6   43.80    0.69 
  14   4  -6    0.53    0.30 
  15   4  -6    0.14    0.23 
  16   4  -6    0.42    0.38 
  17   4  -6    1.65    0.47 
  18   4  -6    1.53    0.31 
  19   4  -6    0.11    0.38 
  -5   5  -6    1.47    0.24 
  -4   5  -6   13.72    0.25 
  -3   5  -6   70.69    0.68 
  -2   5  -6   69.93    0.67 
  -1   5  -6    5.26    0.15 
   0   5  -6  111.94    0.98 
   1   5  -6    5.02    0.13 
   2   5  -6  134.30    1.31 
   3   5  -6  102.64    1.29 
   4   5  -6  362.24    3.30 
   5   5  -6  102.14    1.04 
   6   5  -6  190.44    1.58 
   7   5  -6    0.52    0.07 
   8   5  -6   66.78    1.02 
   9   5  -6    0.07    0.10 
  10   5  -6   58.23    0.92 
  11   5  -6   19.89    0.42 
  12   5  -6   46.03    0.62 
  13   5  -6    3.24    0.33 
  14   5  -6    7.02    0.67 
  15   5  -6    2.72    0.43 
  16   5  -6   17.78    0.99 
  17   5  -6    4.54    0.79 
  18   5  -6    2.32    0.44 
  19   5  -6    4.83    1.07 
  -5   6  -6   22.36    0.77 
  -4   6  -6  276.86    3.19 
  -3   6  -6   85.38    0.80 
  -2   6  -6  114.82    1.01 
  -1   6  -6   78.86    0.74 
   0   6  -6   10.88    0.20 
   1   6  -6  229.81    1.89 
   2   6  -6   17.75    0.28 
   3   6  -6  136.66    1.67 
   4   6  -6   21.93    0.41 
   5   6  -6  112.36    1.40 
   6   6  -6   36.06    0.49 
   7   6  -6   31.82    0.39 
   8   6  -6    0.83    0.16 
   9   6  -6   11.22    0.36 
  10   6  -6   12.62    0.65 
  11   6  -6   92.27    1.20 
  12   6  -6    0.07    0.14 
  13   6  -6    2.80    0.30 
  14   6  -6    1.01    0.35 
  15   6  -6    6.18    0.71 
  16   6  -6    3.33    0.52 
  17   6  -6    2.51    0.55 
  18   6  -6    1.45    0.38 
  19   6  -6    0.34    0.61 
  -4   7  -6   13.88    0.30 
  -3   7  -6   50.51    0.62 
  -2   7  -6   13.93    0.27 
  -1   7  -6   67.43    0.67 
   0   7  -6   14.18    0.26 
   1   7  -6   24.09    0.32 
   2   7  -6   28.70    0.45 
   3   7  -6    1.24    0.14 
   4   7  -6   29.69    0.51 
   5   7  -6    0.46    0.07 
   6   7  -6   23.44    0.37 
   7   7  -6    0.46    0.08 
   8   7  -6   12.52    0.59 
   9   7  -6    1.86    0.35 
  10   7  -6    4.66    0.46 
  11   7  -6   35.97    0.67 
  12   7  -6   23.11    0.55 
  13   7  -6    8.31    0.39 
  14   7  -6   25.41    1.07 
  15   7  -6    3.28    0.47 
  16   7  -6    3.43    0.50 
  17   7  -6    6.95    0.66 
  18   7  -6    3.53    0.86 
  19   7  -6   20.63    1.41 
  -4   8  -6  122.84    1.58 
  -3   8  -6   25.67    0.42 
  -2   8  -6   20.13    0.42 
  -1   8  -6    0.16    0.06 
   0   8  -6   23.62    0.36 
   1   8  -6    1.63    0.13 
   2   8  -6   14.91    0.32 
   3   8  -6    5.64    0.19 
   4   8  -6    0.55    0.11 
   5   8  -6   -0.04    0.16 
   6   8  -6    4.52    0.18 
   7   8  -6    3.65    0.19 
   8   8  -6    4.11    0.41 
   9   8  -6   39.00    1.15 
  10   8  -6   33.73    1.08 
  11   8  -6   42.58    0.92 
  12   8  -6    0.91    0.21 
  13   8  -6    0.01    0.20 
  14   8  -6   16.12    0.91 
  15   8  -6    6.46    0.75 
  16   8  -6   10.80    0.91 
  17   8  -6   18.67    0.82 
  18   8  -6   25.80    1.55 
  19   8  -6    0.80    0.79 
  -5   9  -6   36.94    1.08 
  -4   9  -6    0.05    0.14 
  -3   9  -6  145.56    2.57 
  -2   9  -6   28.19    0.57 
  -1   9  -6   60.96    0.73 
   0   9  -6    9.02    0.29 
   1   9  -6   39.60    0.55 
   2   9  -6    2.43    0.16 
   3   9  -6   56.27    0.69 
   4   9  -6    0.10    0.08 
   5   9  -6   17.99    0.39 
   6   9  -6   13.88    0.35 
   7   9  -6   12.83    0.31 
   8   9  -6    2.85    0.37 
   9   9  -6    0.78    0.24 
  10   9  -6   10.05    0.44 
  11   9  -6    1.92    0.45 
  12   9  -6    6.80    0.43 
  13   9  -6    0.87    0.23 
  14   9  -6    0.08    0.23 
  15   9  -6   33.94    1.33 
  16   9  -6    4.35    0.54 
  17   9  -6    6.88    0.68 
  18   9  -6    2.05    0.67 
  -7  10  -6    1.81    0.35 
  -4  10  -6   25.92    1.16 
  -3  10  -6   10.71    0.45 
  -2  10  -6   10.39    0.39 
   0  10  -6   75.56    1.49 
   1  10  -6    8.04    0.24 
   2  10  -6   39.41    0.61 
   3  10  -6   14.95    0.33 
   4  10  -6   11.66    0.35 
   5  10  -6    7.23    0.31 
   6  10  -6    1.82    0.18 
   7  10  -6    6.59    0.24 
   8  10  -6    0.70    0.21 
   9  10  -6    4.83    0.46 
  10  10  -6   36.81    0.83 
  11  10  -6   38.18    1.22 
  12  10  -6   11.65    0.54 
  13  10  -6   10.16    0.55 
  14  10  -6   18.36    0.71 
  15  10  -6    1.27    0.45 
  16  10  -6   26.04    0.91 
  18  10  -6   14.43    1.29 
  -7  11  -6    7.16    0.46 
  -3  11  -6   48.96    1.15 
  -2  11  -6   27.79    0.77 
  -1  11  -6   25.82    0.72 
   1  11  -6    0.76    0.15 
   2  11  -6    6.38    0.34 
   3  11  -6    9.55    0.34 
   4  11  -6   95.15    1.74 
   5  11  -6    9.83    0.38 
   6  11  -6   19.77    0.43 
   7  11  -6    9.62    0.28 
   8  11  -6   14.57    0.68 
   9  11  -6   23.48    0.68 
  10  11  -6   14.31    0.73 
  11  11  -6   19.24    0.68 
  12  11  -6    8.14    0.68 
  13  11  -6   18.60    0.68 
  14  11  -6    7.83    0.76 
  15  11  -6   30.75    1.28 
  17  11  -6   17.54    1.17 
  18  11  -6    2.77    0.75 
  -7  12  -6   -0.08    0.16 
  -6  12  -6    0.28    0.17 
  -5  12  -6   12.20    0.59 
  -4  12  -6   64.02    1.88 
  -3  12  -6   53.69    1.24 
  -2  12  -6   56.97    1.69 
  -1  12  -6   41.96    1.01 
   2  12  -6   15.00    0.41 
   3  12  -6   72.25    0.94 
   4  12  -6   14.66    0.40 
   5  12  -6   35.36    0.81 
   6  12  -6    2.74    0.21 
   7  12  -6   13.93    0.67 
   8  12  -6   -0.04    0.19 
   9  12  -6   15.27    0.54 
  10  12  -6    0.20    0.24 
  11  12  -6   57.37    1.60 
  12  12  -6    4.01    0.59 
  13  12  -6   17.03    0.66 
  14  12  -6    8.78    0.57 
  15  12  -6   18.97    0.85 
  16  12  -6    1.05    0.53 
  -8  13  -6    6.28    0.54 
  -6  13  -6    7.67    0.36 
  -5  13  -6    4.79    0.39 
  -4  13  -6   15.69    0.63 
  -3  13  -6    2.01    0.29 
  -2  13  -6  122.42    2.30 
  -1  13  -6    1.31    0.24 
   1  13  -6   11.38    0.46 
   2  13  -6   21.57    0.96 
   3  13  -6    6.35    0.37 
   4  13  -6   97.57    1.79 
   5  13  -6   19.60    0.58 
   6  13  -6   25.70    0.53 
   7  13  -6    6.26    0.50 
   8  13  -6   16.34    0.56 
   9  13  -6    5.38    0.34 
  10  13  -6   27.99    0.69 
  11  13  -6    0.96    0.28 
  12  13  -6   62.50    1.74 
  13  13  -6    2.52    0.41 
  14  13  -6   15.15    0.98 
  15  13  -6    2.53    0.44 
  16  13  -6    8.89    0.85 
  17  13  -6   -0.14    0.52 
  -8  14  -6    0.98    0.26 
  -6  14  -6    0.25    0.18 
  -5  14  -6   17.29    0.52 
  -4  14  -6    0.10    0.12 
  -3  14  -6   13.08    0.43 
  -2  14  -6   17.24    0.64 
  -1  14  -6   50.74    1.26 
   0  14  -6    9.43    0.37 
   1  14  -6   34.02    0.90 
   2  14  -6    0.26    0.11 
   3  14  -6   48.90    1.37 
   4  14  -6   24.38    0.70 
   5  14  -6   23.97    0.55 
   6  14  -6   20.08    0.82 
   7  14  -6   16.34    0.75 
   8  14  -6   28.17    0.65 
   9  14  -6   38.87    0.79 
  10  14  -6   -0.18    0.22 
  11  14  -6   35.67    1.03 
  12  14  -6    0.60    0.34 
  13  14  -6   33.59    0.85 
  14  14  -6    0.35    0.37 
  15  14  -6    3.59    0.59 
  16  14  -6    3.08    0.54 
  17  14  -6   12.90    1.94 
  -6  15  -6    0.49    0.21 
  -5  15  -6    0.92    0.22 
  -4  15  -6    0.30    0.14 
  -3  15  -6    1.79    0.30 
  -2  15  -6   43.01    1.12 
  -1  15  -6   -0.08    0.20 
   0  15  -6   36.33    0.72 
   1  15  -6    5.28    0.31 
   2  15  -6   70.57    1.12 
   3  15  -6    0.12    0.14 
   4  15  -6   19.64    0.81 
   5  15  -6    9.03    0.59 
   6  15  -6   18.36    0.68 
   7  15  -6   15.08    0.54 
   8  15  -6   23.61    0.61 
   9  15  -6    8.85    0.43 
  10  15  -6   47.40    1.18 
  11  15  -6    9.79    0.63 
  12  15  -6   38.28    1.36 
  13  15  -6    3.56    0.43 
  14  15  -6   12.10    0.65 
  15  15  -6    0.90    0.42 
  16  15  -6    5.60    0.80 
  -7  16  -6    0.48    0.23 
  -6  16  -6   17.74    0.75 
  -5  16  -6    3.48    0.39 
  -4  16  -6   36.01    1.05 
  -3  16  -6   20.14    0.74 
  -2  16  -6   30.75    0.93 
  -1  16  -6   48.02    0.90 
   0  16  -6   42.87    0.71 
   1  16  -6   57.05    1.31 
   2  16  -6   36.53    0.74 
   3  16  -6   37.10    0.62 
   4  16  -6    0.54    0.17 
   5  16  -6   70.08    1.76 
   6  16  -6    0.37    0.22 
   7  16  -6   31.87    0.90 
   8  16  -6    0.98    0.21 
   9  16  -6   25.86    0.85 
  10  16  -6    6.05    0.53 
  11  16  -6   29.54    0.97 
  12  16  -6   18.79    0.84 
  13  16  -6   16.42    0.88 
  14  16  -6   14.29    0.68 
  15  16  -6    9.63    0.84 
  16  16  -6    3.39    0.59 
  -7  17  -6   23.46    0.93 
  -6  17  -6    1.36    0.29 
  -5  17  -6   35.10    1.09 
  -4  17  -6    4.07    0.42 
  -3  17  -6   32.00    0.99 
  -2  17  -6    1.26    0.21 
  -1  17  -6   64.99    1.51 
   0  17  -6   18.42    0.71 
   1  17  -6    7.11    0.47 
   2  17  -6   12.50    0.46 
   3  17  -6   58.42    1.12 
   4  17  -6   12.75    0.50 
   5  17  -6    8.71    0.61 
   6  17  -6    2.84    0.45 
   7  17  -6   23.08    0.62 
   8  17  -6    1.13    0.33 
   9  17  -6    2.30    0.54 
  10  17  -6   13.98    0.70 
  11  17  -6    7.31    0.71 
  12  17  -6    1.96    0.39 
  13  17  -6   16.28    1.30 
  14  17  -6    3.30    0.61 
  15  17  -6    1.54    0.42 
  -7  18  -6    0.21    0.25 
  -5  18  -6   17.39    0.78 
  -4  18  -6   27.24    0.95 
  -3  18  -6   -0.11    0.18 
  -2  18  -6   13.57    0.65 
  -1  18  -6    0.35    0.20 
   0  18  -6   10.21    0.47 
   1  18  -6    3.69    0.31 
   2  18  -6    3.55    0.49 
   3  18  -6    3.80    0.47 
   4  18  -6    6.49    0.40 
   5  18  -6    3.06    0.47 
   6  18  -6    0.89    0.29 
   7  18  -6    0.47    0.26 
   8  18  -6   13.19    0.82 
   9  18  -6    1.74    0.48 
  10  18  -6    5.01    0.69 
  11  18  -6    3.59    0.69 
  12  18  -6   34.91    1.97 
  13  18  -6    3.85    0.80 
  15  18  -6   -0.41    0.54 
  -7  19  -6   25.51    1.03 
  -6  19  -6    0.34    0.24 
  -4  19  -6    0.87    0.25 
  -3  19  -6   10.25    0.47 
  -2  19  -6   13.12    0.65 
  -1  19  -6   17.06    0.73 
   0  19  -6    3.55    0.40 
   1  19  -6   10.76    1.04 
   2  19  -6    0.23    0.26 
   3  19  -6    1.10    0.31 
   4  19  -6    1.69    0.26 
   5  19  -6    5.70    0.40 
   6  19  -6   14.94    0.83 
   7  19  -6    0.32    0.30 
   8  19  -6    0.70    0.31 
   9  19  -6    0.91    0.39 
  10  19  -6    2.01    0.48 
  11  19  -6    9.63    0.97 
  12  19  -6    0.34    0.40 
  14  19  -6    6.35    1.02 
  -6  20  -6   21.69    0.92 
  -5  20  -6   14.49    0.73 
  -4  20  -6   11.30    0.65 
  -3  20  -6    1.89    0.33 
  -2  20  -6   16.33    0.87 
  -1  20  -6    4.94    0.57 
   0  20  -6    2.62    0.50 
   1  20  -6   13.90    0.80 
   2  20  -6    6.12    0.60 
   3  20  -6    6.04    0.62 
   4  20  -6   13.81    0.79 
   5  20  -6   10.21    0.52 
   6  20  -6    0.01    0.19 
   7  20  -6    2.35    0.56 
   8  20  -6    7.67    0.74 
   9  20  -6   17.00    1.07 
  10  20  -6   -0.01    0.37 
  11  20  -6    7.21    0.86 
  12  20  -6    0.03    0.67 
  13  20  -6    3.47    0.93 
  14  20  -6    1.94    0.69 
  -2  21  -6   12.76    0.82 
   0  21  -6    6.67    0.65 
   1  21  -6    2.17    0.50 
   2  21  -6    2.85    0.53 
   3  21  -6    6.07    0.63 
   4  21  -6   31.70    1.37 
   6  21  -6   18.31    0.69 
   8  21  -6   19.71    1.23 
   9  21  -6    1.04    0.43 
  10  21  -6   22.51    1.15 
  12  21  -6    8.99    0.83 
  13  21  -6    8.43    1.07 
  -5  22  -6   -0.25    0.31 
  -4  22  -6    0.16    0.33 
  -2  22  -6    4.01    0.63 
   1  22  -6   16.32    0.91 
   2  22  -6    0.49    0.29 
   3  22  -6   17.80    1.02 
   4  22  -6    4.39    0.70 
   5  22  -6   33.29    1.30 
   6  22  -6    0.38    0.34 
   7  22  -6   30.15    1.27 
   8  22  -6   -0.28    0.38 
   9  22  -6   22.99    1.76 
  10  22  -6   -0.11    0.44 
  11  22  -6   36.44    1.53 
  12  22  -6    0.00    0.56 
  -6  23  -6    1.64    0.44 
  -5  23  -6    0.56    0.38 
  -3  23  -6    0.49    0.35 
  -2  23  -6   14.93    0.92 
  -1  23  -6    0.75    0.42 
   1  23  -6   -0.11    0.36 
   2  23  -6   33.21    1.45 
   3  23  -6    0.18    0.36 
   5  23  -6    2.66    0.73 
   6  23  -6   33.44    1.39 
   7  23  -6   -0.08    0.34 
   8  23  -6   52.65    1.26 
   9  23  -6    0.83    0.46 
  10  23  -6   34.26    1.47 
  11  23  -6    0.26    0.55 
  -4  24  -6    3.50    0.68 
  -3  24  -6    4.20    0.74 
  -2  24  -6    0.28    0.39 
  -1  24  -6   30.42    1.30 
   0  24  -6    0.48    0.37 
   1  24  -6   14.45    0.92 
   2  24  -6    2.42    0.67 
   3  24  -6   30.64    1.30 
   4  24  -6    0.50    0.40 
   5  24  -6   65.08    1.98 
   6  24  -6    2.64    0.70 
   7  24  -6   22.87    1.22 
   8  24  -6    2.06    0.53 
   9  24  -6   21.29    1.27 
  10  24  -6   -0.68    0.54 
  -2  25  -6    3.64    0.76 
  -1  25  -6    7.26    0.81 
   0  25  -6   10.56    1.38 
   1  25  -6    1.90    0.78 
   2  25  -6   13.53    0.97 
   4  25  -6   20.93    1.16 
   5  25  -6    0.50    0.42 
   6  25  -6   17.34    1.13 
   7  25  -6   -0.75    0.39 
   8  25  -6   15.28    1.13 
   9  25  -6    0.99    0.57 
   1  26  -6    1.11    0.44 
   2  26  -6    1.40    0.48 
   3  26  -6    9.72    0.94 
   4  26  -6   -0.31    0.43 
   5  26  -6   10.19    1.00 
   6  26  -6    0.47    0.48 
   3  27  -6    8.38    1.07 
   4  27  -6   -0.23    0.49 
  -3 -27  -5    3.88    0.68 
  -2 -27  -5   31.53    1.20 
  -1 -27  -5   -0.10    0.32 
   0 -27  -5    3.47    0.61 
  -5 -26  -5   12.09    0.79 
  -4 -26  -5    0.46    0.34 
  -3 -26  -5   29.22    1.13 
  -2 -26  -5    6.44    0.65 
  -1 -26  -5   12.57    0.78 
  -6 -25  -5    8.48    0.72 
  -5 -25  -5    0.79    0.31 
  -4 -25  -5   32.20    1.16 
  -3 -25  -5   13.59    0.79 
  -2 -25  -5    7.04    0.64 
  -1 -25  -5    1.53    0.33 
   7 -25  -5   18.60    1.23 
   8 -25  -5    1.84    0.45 
  -6 -24  -5    0.62    0.31 
  -5 -24  -5   16.42    0.83 
  -4 -24  -5    5.41    0.57 
  -3 -24  -5    1.01    0.28 
  -2 -24  -5    0.05    0.30 
  -1 -24  -5   -0.39    0.22 
   8 -24  -5   28.15    1.21 
  -6 -23  -5    4.05    0.54 
  -5 -23  -5    0.93    0.30 
  -4 -23  -5    3.25    0.49 
  -3 -23  -5    7.34    0.71 
  -2 -23  -5    0.05    0.24 
   7 -23  -5   12.23    0.80 
   8 -23  -5    0.07    0.30 
  10 -23  -5   -0.09    0.37 
  11 -23  -5   47.26    1.59 
  -9 -22  -5    5.15    0.73 
  -6 -22  -5    2.78    0.48 
  -5 -22  -5    0.04    0.23 
  -4 -22  -5   14.16    0.73 
  -3 -22  -5    3.62    0.45 
  -2 -22  -5   12.47    0.82 
   7 -22  -5    0.74    0.35 
   8 -22  -5   24.02    1.03 
   9 -22  -5    0.47    0.30 
  10 -22  -5   42.75    1.46 
  11 -22  -5    0.70    0.39 
  12 -22  -5   14.24    0.70 
 -10 -21  -5    9.33    1.06 
  -9 -21  -5   -0.14    0.28 
  -8 -21  -5    3.38    0.59 
  -7 -21  -5    0.48    0.56 
  -6 -21  -5   37.91    1.17 
  -5 -21  -5    7.13    0.54 
  -4 -21  -5   38.61    1.16 
  -3 -21  -5    4.69    0.46 
  -2 -21  -5    7.39    0.52 
   8 -21  -5    0.26    0.27 
   9 -21  -5   19.13    1.07 
  10 -21  -5    0.81    0.36 
  11 -21  -5   24.59    1.11 
  12 -21  -5    3.20    0.49 
  13 -21  -5    9.45    0.62 
 -11 -20  -5   12.99    1.17 
 -10 -20  -5    1.75    0.60 
  -9 -20  -5   21.78    1.14 
  -8 -20  -5   -0.11    0.20 
  -7 -20  -5   33.55    0.81 
  -6 -20  -5    0.49    0.19 
  -5 -20  -5    6.14    0.41 
  -4 -20  -5    4.83    0.45 
  -3 -20  -5   18.25    0.75 
  -2 -20  -5    3.94    0.41 
   6 -20  -5   20.40    0.86 
   7 -20  -5   -0.24    0.21 
   9 -20  -5    4.21    0.57 
  11 -20  -5    6.53    0.51 
  12 -20  -5    2.15    0.36 
  13 -20  -5    2.17    0.37 
  14 -20  -5    0.53    0.31 
 -11 -19  -5   -0.07    0.50 
 -10 -19  -5   32.17    1.38 
  -9 -19  -5    2.50    0.54 
  -8 -19  -5   35.08    0.85 
  -7 -19  -5    0.39    0.19 
  -6 -19  -5   28.29    0.71 
  -5 -19  -5   13.18    0.49 
  -4 -19  -5   32.20    0.71 
  -3 -19  -5    1.49    0.24 
  -2 -19  -5   40.92    1.10 
   3 -19  -5   18.45    1.19 
   6 -19  -5    2.21    0.41 
   7 -19  -5   11.85    0.66 
   8 -19  -5    0.90    0.27 
  10 -19  -5    1.19    0.30 
  11 -19  -5    4.22    0.47 
  12 -19  -5    9.87    0.54 
  13 -19  -5    0.35    0.25 
  14 -19  -5    1.02    0.46 
 -12 -18  -5    5.18    0.95 
 -11 -18  -5   37.51    1.52 
 -10 -18  -5    0.71    0.88 
  -9 -18  -5   30.79    1.04 
  -8 -18  -5   -0.13    0.18 
  -7 -18  -5   65.77    1.17 
  -6 -18  -5    6.26    0.36 
  -5 -18  -5   48.01    0.91 
  -4 -18  -5    4.38    0.32 
  -3 -18  -5   70.45    1.13 
  -2 -18  -5    0.06    0.14 
  -1 -18  -5   13.41    0.63 
   3 -18  -5   38.13    1.10 
   5 -18  -5   11.18    0.60 
   6 -18  -5    0.92    0.24 
   7 -18  -5    8.99    0.58 
   8 -18  -5    0.15    0.20 
   9 -18  -5    2.51    0.47 
  10 -18  -5   -0.38    0.27 
  11 -18  -5    0.20    0.28 
  12 -18  -5    1.03    0.23 
  13 -18  -5   17.42    0.67 
  14 -18  -5    0.63    0.42 
  15 -18  -5    1.35    0.47 
 -12 -17  -5    9.63    1.00 
 -11 -17  -5   -0.17    0.45 
 -10 -17  -5   17.53    1.01 
  -9 -17  -5    1.59    0.46 
  -8 -17  -5   50.81    1.52 
  -7 -17  -5    3.06    0.33 
  -6 -17  -5   13.33    0.47 
  -5 -17  -5    6.16    0.34 
  -4 -17  -5   29.34    0.65 
  -3 -17  -5    2.86    0.34 
  -2 -17  -5   79.87    1.19 
  -1 -17  -5   25.82    0.73 
   0 -17  -5    6.85    0.41 
   2 -17  -5   40.26    1.25 
   3 -17  -5   20.40    0.75 
   5 -17  -5   24.43    0.86 
   6 -17  -5    1.58    0.35 
   7 -17  -5    0.97    0.23 
   8 -17  -5    3.11    0.42 
   9 -17  -5    7.34    0.56 
  10 -17  -5    3.71    0.35 
  11 -17  -5   12.92    0.52 
  12 -17  -5    8.87    0.50 
  13 -17  -5   19.77    0.68 
  14 -17  -5    9.88    0.85 
  15 -17  -5    1.80    0.31 
  16 -17  -5   15.95    1.23 
 -13 -16  -5    3.42    0.89 
 -12 -16  -5   -0.82    0.47 
 -11 -16  -5   10.45    0.91 
 -10 -16  -5    0.35    0.42 
  -9 -16  -5    6.45    0.44 
  -8 -16  -5    0.44    0.23 
  -7 -16  -5    5.92    0.36 
  -6 -16  -5    2.08    0.23 
  -5 -16  -5   28.45    0.64 
  -4 -16  -5    0.22    0.13 
  -3 -16  -5   52.98    0.89 
  -2 -16  -5   10.53    0.29 
  -1 -16  -5    2.32    0.24 
   0 -16  -5    1.15    0.31 
   1 -16  -5   32.51    0.70 
   5 -16  -5   40.22    1.11 
   6 -16  -5    1.94    0.34 
   7 -16  -5    3.39    0.40 
   8 -16  -5    5.34    0.47 
   9 -16  -5    2.16    0.42 
  10 -16  -5   24.77    0.66 
  11 -16  -5    2.70    0.35 
  12 -16  -5    9.06    0.47 
  13 -16  -5   10.01    0.64 
  14 -16  -5    7.50    0.51 
  15 -16  -5   11.66    0.53 
  16 -16  -5    5.33    0.54 
 -13 -15  -5    0.34    0.53 
 -12 -15  -5    8.30    0.90 
 -10 -15  -5    2.40    0.57 
  -9 -15  -5    3.01    0.58 
  -8 -15  -5   18.75    0.56 
  -7 -15  -5    0.11    0.14 
  -6 -15  -5    1.60    0.22 
  -5 -15  -5    7.17    0.53 
  -4 -15  -5   -0.13    0.21 
  -3 -15  -5   14.73    0.43 
  -2 -15  -5    5.35    0.42 
  -1 -15  -5   32.68    0.59 
   0 -15  -5   47.38    0.98 
   1 -15  -5   61.30    1.12 
   4 -15  -5    1.29    0.30 
   6 -15  -5    0.31    0.17 
   7 -15  -5   22.93    0.81 
   8 -15  -5    6.19    0.47 
   9 -15  -5   52.42    0.97 
  10 -15  -5    0.34    0.16 
  11 -15  -5   23.14    0.64 
  12 -15  -5    2.80    0.53 
  13 -15  -5   23.85    0.71 
  14 -15  -5    1.02    0.21 
  15 -15  -5    3.60    0.42 
  16 -15  -5    5.05    0.48 
 -13 -14  -5    1.25    0.52 
 -12 -14  -5    0.68    0.45 
 -11 -14  -5    0.52    0.38 
 -10 -14  -5   -0.02    0.34 
  -9 -14  -5    8.57    0.42 
  -8 -14  -5    2.84    0.52 
  -7 -14  -5    1.25    0.21 
  -6 -14  -5    0.61    0.14 
  -5 -14  -5   -0.01    0.23 
  -4 -14  -5   27.44    0.85 
  -3 -14  -5    1.35    0.18 
  -2 -14  -5    6.32    0.28 
  -1 -14  -5    2.90    0.28 
   0 -14  -5  124.94    2.09 
   1 -14  -5   20.71    0.52 
   4 -14  -5  151.14    2.74 
   5 -14  -5   11.00    0.52 
   6 -14  -5   30.34    0.90 
   7 -14  -5    1.29    0.31 
   8 -14  -5   15.24    0.66 
   9 -14  -5    0.31    0.14 
  10 -14  -5   19.82    0.56 
  11 -14  -5    0.09    0.16 
  12 -14  -5   50.57    1.01 
  13 -14  -5   11.76    0.75 
  14 -14  -5   16.52    0.87 
  15 -14  -5    0.27    0.20 
  16 -14  -5    9.83    0.53 
  17 -14  -5   -0.13    0.34 
 -14 -13  -5    0.16    0.46 
 -13 -13  -5    1.91    0.53 
 -12 -13  -5    1.26    0.45 
 -11 -13  -5    9.39    0.76 
 -10 -13  -5    8.95    0.74 
  -8 -13  -5    1.88    0.26 
  -7 -13  -5    0.82    0.16 
  -6 -13  -5    3.95    0.44 
  -5 -13  -5    1.22    0.27 
  -4 -13  -5   40.62    1.07 
  -3 -13  -5   15.21    0.41 
  -2 -13  -5    6.04    0.26 
  -1 -13  -5    8.32    0.41 
   0 -13  -5   50.97    1.02 
   1 -13  -5   21.87    0.53 
   4 -13  -5   12.44    0.53 
   5 -13  -5   38.36    1.01 
   6 -13  -5    1.30    0.28 
   7 -13  -5    3.24    0.34 
   8 -13  -5    8.08    0.49 
   9 -13  -5   35.71    0.74 
  10 -13  -5    0.29    0.15 
  11 -13  -5   21.37    0.58 
  12 -13  -5    2.83    0.33 
  13 -13  -5    5.69    0.37 
  14 -13  -5    0.19    0.18 
  15 -13  -5   13.16    0.50 
  16 -13  -5    6.57    0.47 
  17 -13  -5   19.08    0.85 
 -14 -12  -5    1.32    0.57 
 -13 -12  -5   -0.28    0.41 
 -12 -12  -5    6.23    0.82 
 -11 -12  -5   12.34    0.81 
 -10 -12  -5   -0.12    0.30 
  -9 -12  -5    2.66    0.50 
  -8 -12  -5    0.25    0.14 
  -7 -12  -5    0.54    0.25 
  -6 -12  -5    0.02    0.12 
  -5 -12  -5    9.41    0.53 
  -3 -12  -5    2.47    0.20 
  -2 -12  -5  115.04    1.48 
  -1 -12  -5    2.06    0.27 
   0 -12  -5   57.10    0.81 
   1 -12  -5    4.09    0.25 
   3 -12  -5    2.18    0.26 
   4 -12  -5  181.12    3.08 
   5 -12  -5    3.72    0.32 
   6 -12  -5  115.16    2.19 
   7 -12  -5   23.57    0.77 
   8 -12  -5    3.04    0.36 
   9 -12  -5    0.52    0.14 
  10 -12  -5  105.34    1.54 
  11 -12  -5   15.38    0.50 
  12 -12  -5   48.24    0.94 
  13 -12  -5    2.83    0.29 
  14 -12  -5   30.15    0.77 
  15 -12  -5    6.14    0.53 
  16 -12  -5    3.19    0.42 
  17 -12  -5    4.08    0.61 
 -15 -11  -5    3.63    0.90 
 -14 -11  -5    9.27    0.90 
 -13 -11  -5    2.92    0.72 
 -12 -11  -5   28.09    1.42 
 -10 -11  -5   28.82    1.11 
  -9 -11  -5    3.93    0.51 
  -8 -11  -5   57.19    1.52 
  -7 -11  -5    7.76    0.54 
  -6 -11  -5   48.09    1.27 
  -5 -11  -5    0.41    0.21 
  -4 -11  -5   27.49    0.94 
  -3 -11  -5    7.20    0.27 
  -2 -11  -5  112.73    1.46 
  -1 -11  -5   11.97    0.31 
   0 -11  -5   52.41    0.75 
   1 -11  -5   81.71    1.02 
   2 -11  -5   32.49    0.84 
   5 -11  -5   28.47    0.89 
   6 -11  -5   46.32    1.10 
   7 -11  -5   56.67    1.27 
   8 -11  -5    6.91    0.42 
   9 -11  -5   10.15    0.40 
  10 -11  -5   -0.13    0.11 
  11 -11  -5   20.27    0.55 
  12 -11  -5    1.44    0.24 
  13 -11  -5   35.90    0.68 
  14 -11  -5    1.49    0.24 
  15 -11  -5   24.06    0.62 
  16 -11  -5    7.51    0.55 
  17 -11  -5    2.71    0.46 
  18 -11  -5   10.18    0.78 
 -14 -10  -5   -0.49    0.42 
 -13 -10  -5    5.76    0.78 
 -12 -10  -5    0.09    0.36 
 -11 -10  -5   71.76    1.95 
 -10 -10  -5    0.10    0.28 
  -9 -10  -5   44.64    1.34 
  -8 -10  -5    5.48    0.50 
  -7 -10  -5   35.84    1.08 
  -5 -10  -5  170.36    2.15 
  -4 -10  -5   18.16    0.49 
  -3 -10  -5  100.40    1.34 
  -2 -10  -5    2.44    0.18 
  -1 -10  -5   39.66    0.63 
   0 -10  -5    5.74    0.21 
   1 -10  -5   51.32    0.69 
   2 -10  -5    0.26    0.07 
   3 -10  -5   70.70    1.39 
   6 -10  -5    0.35    0.13 
   7 -10  -5    2.98    0.30 
   8 -10  -5    0.57    0.16 
   9 -10  -5    3.86    0.28 
  10 -10  -5   16.24    0.46 
  11 -10  -5    0.25    0.14 
  12 -10  -5    2.77    0.25 
  13 -10  -5   15.50    0.44 
  14 -10  -5    0.56    0.17 
  15 -10  -5   13.74    0.49 
  16 -10  -5    2.42    0.38 
  17 -10  -5   29.23    0.97 
  18 -10  -5    0.26    0.36 
 -13  -9  -5    1.46    0.45 
 -12  -9  -5   18.45    1.04 
 -11  -9  -5    2.51    0.52 
 -10  -9  -5   18.77    0.90 
  -9  -9  -5    7.42    0.58 
  -8  -9  -5   36.02    1.12 
  -6  -9  -5   58.59    1.40 
  -5  -9  -5    1.83    0.18 
  -4  -9  -5   18.20    0.33 
  -3  -9  -5    1.98    0.19 
  -2  -9  -5   57.23    0.84 
  -1  -9  -5    2.04    0.15 
   0  -9  -5    1.89    0.12 
   1  -9  -5    0.92    0.11 
   2  -9  -5   54.82    0.74 
   3  -9  -5    9.09    0.20 
   4  -9  -5    2.11    0.24 
   5  -9  -5   17.86    0.57 
   6  -9  -5   12.05    0.47 
   7  -9  -5    0.52    0.11 
   8  -9  -5   -0.09    0.11 
   9  -9  -5    3.46    0.34 
  10  -9  -5   41.46    0.77 
  11  -9  -5    5.68    0.27 
  12  -9  -5    3.91    0.26 
  13  -9  -5    0.00    0.13 
  14  -9  -5    2.41    0.29 
  15  -9  -5   -0.02    0.29 
  16  -9  -5   23.50    0.83 
  17  -9  -5    2.51    0.44 
  18  -9  -5   30.21    1.01 
 -14  -8  -5    0.95    0.44 
 -11  -8  -5   37.23    1.29 
 -10  -8  -5   -0.04    0.25 
  -9  -8  -5   81.04    1.93 
  -8  -8  -5   12.12    0.65 
  -6  -8  -5    0.14    0.17 
  -5  -8  -5   78.73    1.08 
  -4  -8  -5   20.43    0.34 
  -3  -8  -5   94.49    1.25 
  -2  -8  -5   94.12    1.22 
  -1  -8  -5   86.95    1.10 
   0  -8  -5    1.59    0.11 
   1  -8  -5   78.96    0.81 
   2  -8  -5   23.74    0.40 
   3  -8  -5    0.53    0.06 
   4  -8  -5    5.13    0.17 
   5  -8  -5   54.47    0.72 
   6  -8  -5    4.25    0.13 
   7  -8  -5   10.33    0.44 
   9  -8  -5    3.91    0.24 
  10  -8  -5    0.14    0.16 
  11  -8  -5    2.78    0.21 
  12  -8  -5   10.17    0.34 
  13  -8  -5   22.46    0.52 
  14  -8  -5    0.05    0.15 
  15  -8  -5    0.77    0.23 
  16  -8  -5    0.81    0.34 
  17  -8  -5    4.65    0.57 
  18  -8  -5    6.28    0.63 
 -15  -7  -5    1.11    0.54 
 -14  -7  -5    4.32    0.71 
 -11  -7  -5   -0.32    0.27 
 -10  -7  -5   36.22    1.26 
  -9  -7  -5    0.56    0.25 
  -7  -7  -5   16.20    0.89 
  -6  -7  -5   10.53    0.54 
  -5  -7  -5   25.45    0.63 
  -4  -7  -5   25.81    0.39 
  -3  -7  -5   77.68    0.85 
  -2  -7  -5  179.09    2.11 
  -1  -7  -5   46.85    0.67 
   0  -7  -5    1.09    0.10 
   1  -7  -5  104.93    1.23 
   2  -7  -5   38.28    0.45 
   3  -7  -5  148.89    1.40 
   4  -7  -5    3.93    0.12 
   5  -7  -5   27.51    0.35 
   6  -7  -5    4.67    0.22 
   7  -7  -5   25.52    0.71 
   8  -7  -5   -0.10    0.12 
   9  -7  -5   52.47    1.22 
  10  -7  -5    5.68    0.29 
  11  -7  -5   21.18    0.44 
  12  -7  -5    3.44    0.25 
  13  -7  -5   30.83    0.59 
  14  -7  -5    5.60    0.34 
  15  -7  -5    6.20    0.45 
  16  -7  -5    0.66    0.27 
  17  -7  -5   10.98    0.91 
  18  -7  -5    1.59    0.36 
  19  -7  -5    3.95    1.03 
 -15  -6  -5   20.47    1.20 
 -14  -6  -5    6.74    0.81 
 -11  -6  -5   -0.32    0.25 
  -6  -6  -5   19.20    0.71 
  -5  -6  -5    3.10    0.15 
  -4  -6  -5    0.16    0.06 
  -3  -6  -5   12.20    0.24 
  -2  -6  -5   76.67    1.00 
  -1  -6  -5   61.60    0.83 
   0  -6  -5    0.38    0.06 
   1  -6  -5   23.16    0.37 
   2  -6  -5    8.00    0.16 
   3  -6  -5   31.50    0.39 
   4  -6  -5  317.95    2.82 
   5  -6  -5    7.61    0.15 
   6  -6  -5   28.18    0.51 
   7  -6  -5    1.52    0.17 
   8  -6  -5   81.35    1.59 
   9  -6  -5    2.68    0.18 
  10  -6  -5   65.06    1.07 
  11  -6  -5   16.52    0.39 
  12  -6  -5   33.64    0.59 
  13  -6  -5    2.56    0.26 
  14  -6  -5    9.64    0.37 
  15  -6  -5    0.61    0.18 
  16  -6  -5    6.55    0.71 
  17  -6  -5    2.34    0.38 
  18  -6  -5   10.19    0.70 
  19  -6  -5    3.38    0.57 
 -14  -5  -5    0.94    0.43 
 -12  -5  -5    3.26    0.52 
 -11  -5  -5    0.74    0.30 
 -10  -5  -5    4.47    0.50 
  -7  -5  -5    0.42    0.12 
  -6  -5  -5    3.73    0.19 
  -5  -5  -5    8.76    0.22 
  -4  -5  -5   44.97    0.56 
  -3  -5  -5    9.19    0.20 
  -2  -5  -5    8.25    0.18 
  -1  -5  -5    0.79    0.09 
   0  -5  -5    4.29    0.13 
   1  -5  -5   50.89    0.55 
   2  -5  -5   29.25    0.35 
   3  -5  -5  507.65    4.49 
   4  -5  -5    1.19    0.07 
   5  -5  -5  238.95    2.72 
   6  -5  -5    2.31    0.16 
   7  -5  -5   59.63    0.87 
   8  -5  -5   14.44    0.38 
   9  -5  -5   79.93    1.17 
  10  -5  -5   12.23    0.39 
  11  -5  -5   44.54    0.68 
  12  -5  -5   25.77    0.54 
  13  -5  -5   41.09    0.68 
  14  -5  -5    0.03    0.14 
  15  -5  -5   16.00    0.48 
  16  -5  -5   -0.16    0.31 
  17  -5  -5    1.51    0.33 
  18  -5  -5   -0.22    0.33 
  19  -5  -5    0.83    0.40 
 -13  -4  -5    0.12    0.32 
 -12  -4  -5    0.70    0.32 
 -10  -4  -5    0.02    0.24 
  -6  -4  -5    2.14    0.21 
  -5  -4  -5   37.43    0.49 
  -4  -4  -5   69.45    0.77 
  -3  -4  -5   50.88    0.59 
  -2  -4  -5   45.37    0.53 
  -1  -4  -5    0.56    0.06 
   0  -4  -5  142.95    1.35 
   1  -4  -5    0.53    0.07 
   2  -4  -5  262.74    2.35 
   3  -4  -5    2.30    0.08 
   4  -4  -5  193.14    1.77 
   5  -4  -5   86.56    1.12 
   6  -4  -5  170.26    2.02 
   7  -4  -5   15.18    0.30 
   8  -4  -5  173.19    1.73 
   9  -4  -5    2.58    0.21 
  10  -4  -5  146.92    1.89 
  11  -4  -5    2.73    0.28 
  12  -4  -5   79.17    1.02 
  13  -4  -5    0.98    0.19 
  14  -4  -5   52.20    0.82 
  15  -4  -5    0.64    0.22 
  16  -4  -5   23.40    1.12 
  17  -4  -5    0.25    0.29 
  18  -4  -5    9.47    0.67 
  19  -4  -5   -0.18    0.30 
 -12  -3  -5   13.37    0.81 
 -11  -3  -5    1.67    0.49 
  -9  -3  -5   12.76    0.95 
  -6  -3  -5  137.28    2.31 
  -5  -3  -5    0.11    0.05 
  -4  -3  -5    6.20    0.17 
  -3  -3  -5  294.07    2.67 
  -2  -3  -5   77.78    0.81 
  -1  -3  -5   32.29    0.39 
   0  -3  -5  117.42    0.97 
   1  -3  -5   25.19    0.32 
   2  -3  -5   52.63    0.55 
   3  -3  -5   79.56    0.78 
   4  -3  -5  252.28    2.25 
   5  -3  -5  174.63    2.03 
   6  -3  -5    3.60    0.15 
   7  -3  -5   14.44    0.29 
   8  -3  -5    1.95    0.15 
   9  -3  -5   38.65    0.89 
  10  -3  -5    3.81    0.21 
  11  -3  -5   59.75    0.81 
  12  -3  -5   18.77    0.43 
  13  -3  -5   59.99    0.86 
  14  -3  -5    0.20    0.15 
  15  -3  -5    1.65    0.28 
  16  -3  -5    2.50    0.65 
  17  -3  -5   12.48    0.69 
  18  -3  -5    2.64    0.53 
  19  -3  -5    2.21    0.44 
 -10  -2  -5   11.25    0.65 
  -9  -2  -5   32.45    1.40 
  -7  -2  -5   27.70    0.54 
  -6  -2  -5    4.32    0.21 
  -5  -2  -5   35.69    0.47 
  -4  -2  -5    9.01    0.20 
  -3  -2  -5   16.41    0.26 
  -2  -2  -5   63.89    0.68 
  -1  -2  -5   58.51    0.63 
   0  -2  -5    0.06    0.03 
   1  -2  -5    1.51    0.06 
   2  -2  -5   57.68    0.59 
   3  -2  -5   13.97    0.20 
   4  -2  -5   31.61    0.37 
   5  -2  -5  102.71    1.05 
   6  -2  -5   30.32    0.44 
   7  -2  -5   19.12    0.34 
   8  -2  -5    9.30    0.25 
   9  -2  -5    4.07    0.21 
  10  -2  -5   95.34    1.11 
  11  -2  -5    5.71    0.25 
  12  -2  -5    6.79    0.28 
  13  -2  -5   12.70    0.41 
  14  -2  -5   22.27    0.52 
  15  -2  -5    0.42    0.22 
  16  -2  -5    2.92    0.65 
  18  -2  -5    0.93    0.28 
  19  -2  -5    3.83    0.48 
  -9  -1  -5    8.56    0.55 
  -8  -1  -5   71.31    1.77
[truncated: 766,236 more chars]
