# Supplementary material for: Deconvoluting Nonlinear Catalyst–Substrate Effects in the Intramolecular Dirhodium-Catalyzed C–H Insertion of Donor/Donor Carbenes Using Data Science Tools
Source: ACS Catal. 2023 Dec 11;14(1):104–15. doi: 10.1021/acscatal.3c04256 (PMC10775150; doi:10.1021/acscatal.3c04256)
Supplement: Supplementary file 3 — cs3c04256_si_003.cif [file cs3c04256_si_003.cif]

 
data_JF2879FMI_SQ 
  
_audit_creation_method            'SHELXL-2018/3' 
_shelx_SHELXL_version_number      '2018/3' 
_chemical_name_systematic         ? 
_chemical_name_common             ? 
_chemical_melting_point           ? 
_chemical_formula_moiety          'C64 H64 N4 O20 Rh2 [+ solvent]' 
_chemical_formula_sum 
 'C64 H64 N4 O20 Rh2' 
_chemical_formula_weight          1415.01 
  
loop_ 
 _atom_type_symbol 
 _atom_type_description 
 _atom_type_scat_dispersion_real 
 _atom_type_scat_dispersion_imag 
 _atom_type_scat_source 
 'C'  'C'   0.0033   0.0016 
 'International Tables Vol C Tables 4.2.6.8 and 6.1.1.4' 
 'H'  'H'   0.0000   0.0000 
 'International Tables Vol C Tables 4.2.6.8 and 6.1.1.4' 
 'N'  'N'   0.0061   0.0033 
 'International Tables Vol C Tables 4.2.6.8 and 6.1.1.4' 
 'O'  'O'   0.0106   0.0060 
 'International Tables Vol C Tables 4.2.6.8 and 6.1.1.4' 
 'Rh'  'Rh'  -1.1178   0.9187 
 'International Tables Vol C Tables 4.2.6.8 and 6.1.1.4' 
  
_space_group_crystal_system       tetragonal 
_space_group_IT_number            86 
_space_group_name_H-M_alt         'P 42/n' 
_space_group_name_Hall            '-P 4bc' 
  
_shelx_space_group_comment 
; 
The symmetry employed for this shelxl refinement is uniquely defined 
by the following loop, which should always be used as a source of 
symmetry information in preference to the above space-group names. 
They are only intended as comments. 
; 
  
loop_ 
 _space_group_symop_operation_xyz 
 'x, y, z' 
 '-x+1/2, -y+1/2, z' 
 '-y, x+1/2, z+1/2' 
 'y+1/2, -x, z+1/2' 
 '-x, -y, -z' 
 'x-1/2, y-1/2, -z' 
 'y, -x-1/2, -z-1/2' 
 '-y-1/2, x, -z-1/2' 
  
_cell_length_a                    22.334(4) 
_cell_length_b                    22.334(4) 
_cell_length_c                    12.985(2) 
_cell_angle_alpha                 90 
_cell_angle_beta                  90 
_cell_angle_gamma                 90 
_cell_volume                      6477(2) 
_cell_formula_units_Z             4 
_cell_measurement_temperature     90(2) 
_cell_measurement_reflns_used     9007 
_cell_measurement_theta_min       2.41 
_cell_measurement_theta_max       30.50 
  
_exptl_crystal_description        Block 
_exptl_crystal_colour             Green 
_exptl_crystal_density_meas       ? 
_exptl_crystal_density_method     ? 
_exptl_crystal_density_diffrn     1.451 
_exptl_crystal_F_000              2904 
_exptl_transmission_factor_min    ? 
_exptl_transmission_factor_max    ? 
_exptl_crystal_size_max           0.308 
_exptl_crystal_size_mid           0.107 
_exptl_crystal_size_min           0.082 
_exptl_absorpt_coefficient_mu     0.586 
_shelx_estimated_absorpt_T_min    0.840 
_shelx_estimated_absorpt_T_max    0.954 
_exptl_absorpt_correction_type    Multi-scan 
_exptl_absorpt_correction_T_min   0.8763 
_exptl_absorpt_correction_T_max   0.9310 
_exptl_absorpt_process_details    'SADABS 2016/2 (Sheldrick, 2016)' 
_exptl_absorpt_special_details    ? 
_diffrn_ambient_temperature       90(2) 
_diffrn_radiation_wavelength      0.71073 
_diffrn_radiation_type            MoK\a 
_diffrn_source                    ? 
_diffrn_measurement_device_type   'Bruker APEX-II CCD' 
_diffrn_measurement_method        '\f and \w scans' 
_diffrn_detector_area_resol_mean  ? 
_diffrn_reflns_number             76580 
_diffrn_reflns_av_unetI/netI      0.0214 
_diffrn_reflns_av_R_equivalents   0.0437 
_diffrn_reflns_limit_h_min        -31 
_diffrn_reflns_limit_h_max        31 
_diffrn_reflns_limit_k_min        -31 
_diffrn_reflns_limit_k_max        31 
_diffrn_reflns_limit_l_min        -18 
_diffrn_reflns_limit_l_max        18 
_diffrn_reflns_theta_min          1.814 
_diffrn_reflns_theta_max          30.542 
_diffrn_reflns_theta_full         25.242 
_diffrn_measured_fraction_theta_max   0.999 
_diffrn_measured_fraction_theta_full  0.999 
_diffrn_reflns_Laue_measured_fraction_max    0.999 
_diffrn_reflns_Laue_measured_fraction_full   0.999 
_diffrn_reflns_point_group_measured_fraction_max   0.999 
_diffrn_reflns_point_group_measured_fraction_full  0.999 
_reflns_number_total              9905 
_reflns_number_gt                 7958 
_reflns_threshold_expression      'I > 2\s(I)' 
_reflns_Friedel_coverage          0.000 
_reflns_Friedel_fraction_max      . 
_reflns_Friedel_fraction_full     . 
  
_reflns_special_details 
; 
 Reflections were merged by SHELXL according to the crystal 
 class for the calculation of statistics and refinement. 
  
 Structure factors included contributions from the .fab file. 
  
 _reflns_Friedel_fraction is defined as the number of unique 
 Friedel pairs measured divided by the number that would be 
 possible theoretically, ignoring centric projections and 
 systematic absences. 
; 
  
_computing_data_collection        'Apex2 (2014.9-1) (Bruker, 2014)' 
_computing_cell_refinement        'SAINT (8.38a) (Bruker, 2017)' 
_computing_data_reduction         'SAINT (8.38a) (Bruker, 2017)' 
_computing_structure_solution     'SHELXT (Sheldrick, 2014)' 
_computing_structure_refinement   'SHELXL-2018/3 (Sheldrick, 2018)' 
_computing_molecular_graphics     'Bruker SHELXTL' 
_computing_publication_material   'Bruker SHELXTL' 
_refine_special_details           
;
A green block with approximate orthogonal dimensions 0.082 x 0.107 x 0.308mm3
was placed and optically centered on the Bruker Duo(1) APEXII CCD system at
�183�C(90K).  Indexing of the unit cell used a random set of reflections
collected from three series of 0.5� wide omega-scans, 10 seconds per frame,
and 30 frames per series that were well distributed in reciprocal space. Five
omega- scan data frame series were collected [MoKa] with 0.3� wide scans, 25
seconds per frame and 606 frames collected per series at varying phi angles
(phi=0�, 72�, 144�, 216�, 288�). The crystal to detector distance was 5.15cm,
thus providing a complete sphere of data to 2thetamax=61.02�.

Structural determination and Refinement:

All crystallographic calculations were performed on an Intel Xeon E5-1620v2
at 3.70GHz an eight core processor and 16GB of extended memory. Data
collected were corrected for Lorentz and polarization effects with Saint(1)
and absorption using Blessing�s method and merged as incorporated with the
program Sadabs(2,3). The SHELXTL(4) program package was implemented to
determine the probable space group and set up the initial files. System
symmetry, systematic absences and intensity statistics indicated the
centrosymmetric tetragonal space group P42/n (no. 86). The structure was
determined by direct methods with a majority of the non-hydrogen atoms being
located directly for the unique Rhodium dimer molecule using the program
XT(5). The structure was refined with XL(6). The 76580 data collected were
merged for least squares refinement to 9905 unique data [R(int)=0.0437]. All
non-hydrogen atoms were refined anisotropically. Difference-Fourier methods
were used to locate the remaining non-hydrogen atoms. The capping molecules
at the ends of Rh-Rh bond were determined to be disordered ethyl acetate
55:45; this molecules� parts were optimized with DFIX (atom-atom distance
restraint), FLAT (force atoms into near planarity), SADI (restrain bond
distance to be similar), ISOR (restrain atoms to be more isotropic) and SIMU
(restrains atoms to have very similar thermal motion).  A heavily disordered
solvent ethyl acetate molecule was also optimized in multiple orientations
but a section of the overlapping disorder refused to cooperate and the entire
molecule was then removed via the Squeeze routine in Platon(7-8). The
remaining hydrogen atoms were idealized throughout the final refinement. The
final structure was refined to convergence with R(F)=4.39%, wR(F2)=8.92%,
GOF=1.026 for all 9905 unique reflections [R(F)=3.26, wR(F2)=8.31% for those
7958 data with Fo > 4sigma(Fo)]. The final difference-Fourier map was
featureless indicating that the structure is both correct and complete.


References:

1.	Bruker (2014) APEX2 (Version 2014.9) and (2016) SAINT (Version 8.37a).
Bruker AXS Inc., Madison, Wisconsin, USA. 2.	An Empirical Correction for
Absorption Anisotropy, Blessing, R. H. (1995). Acta Cryst., A51, 33-38.

3.	Sheldrick, G.M., SADABS (2016) Version 2016/2, �Siemens Area Detector
Absorption Correction� Universit�t G�ttingen: G�ttingen, Germany.

4.	Sheldrick, G.M., (2002). SHELXTL. Version 6.1. Bruker AXS Inc., Madison,
Wisconsin, USA.

5.	Sheldrick, G. M., (2014) SHELXT, Universit�t G�ttingen: G�ttingen,
Germany.  Structure determination program. Private communication.

6.	Sheldrick, G. M., (2017). SHELXL2017/1. Universit�t G�ttingen: G�ttingen,
Germany.

7.	PLATON: Spek, A.L. (2003), J.Appl.Cryst. 36, 7-13.

8.	Spek, A.L. (2009) Acta Cryst. D65, 148-155.


Acknowledgment:  We thank the National Science Foundation (Grant CHE-0840444)
for the Dual Source X-ray diffractometer.

James C. Fettinger, UC Davis, 5Nov2019


; 
_refine_ls_structure_factor_coef  Fsqd 
_refine_ls_matrix_type            full 
_refine_ls_weighting_scheme       calc 
_refine_ls_weighting_details 
'w=1/[\s^2^(Fo^2^)+(0.0412P)^2^+6.7153P] where P=(Fo^2^+2Fc^2^)/3' 
_atom_sites_solution_primary      ? 
_atom_sites_solution_secondary    ? 
_atom_sites_solution_hydrogens    geom 
_refine_ls_hydrogen_treatment     constr 
_refine_ls_extinction_method      none 
_refine_ls_extinction_coef        . 
_refine_ls_number_reflns          9905 
_refine_ls_number_parameters      454 
_refine_ls_number_restraints      27 
_refine_ls_R_factor_all           0.0439 
_refine_ls_R_factor_gt            0.0326 
_refine_ls_wR_factor_ref          0.0892 
_refine_ls_wR_factor_gt           0.0831 
_refine_ls_goodness_of_fit_ref    1.026 
_refine_ls_restrained_S_all       1.035 
_refine_ls_shift/su_max           0.004 
_refine_ls_shift/su_mean          0.000 
  
loop_ 
 _atom_site_label 
 _atom_site_type_symbol 
 _atom_site_fract_x 
 _atom_site_fract_y 
 _atom_site_fract_z 
 _atom_site_U_iso_or_equiv 
 _atom_site_adp_type 
 _atom_site_occupancy 
 _atom_site_site_symmetry_order 
 _atom_site_calc_flag 
 _atom_site_refinement_flags_posn 
 _atom_site_refinement_flags_adp 
 _atom_site_refinement_flags_occupancy 
 _atom_site_disorder_assembly 
 _atom_site_disorder_group 
Rh1 Rh 0.51351(2) 0.53849(2) 0.44099(2) 0.01468(4) Uani 1 1 d . . . . . 
C1 C 0.52777(8) 0.56960(8) 0.65399(14) 0.0181(3) Uani 1 1 d . . . . . 
O1 O 0.53693(6) 0.58938(6) 0.56400(10) 0.0199(3) Uani 1 1 d . . . . . 
C2 C 0.53526(9) 0.61615(9) 0.74044(14) 0.0216(3) Uani 1 1 d . . . . . 
N2 N 0.54957(7) 0.58538(7) 0.83748(12) 0.0209(3) Uani 1 1 d . . . . . 
O2 O 0.50968(6) 0.51753(6) 0.67730(10) 0.0187(2) Uani 1 1 d . . . . . 
C3 C 0.47672(10) 0.65294(9) 0.74474(16) 0.0280(4) Uani 1 1 d . . . . . 
H3A H 0.441404 0.626815 0.734511 0.034 Uiso 1 1 calc R U . . . 
H3B H 0.472803 0.673722 0.811747 0.034 Uiso 1 1 calc R U . . . 
O3 O 0.59787(6) 0.50430(6) 0.43686(10) 0.0202(3) Uani 1 1 d . . . . . 
C4 C 0.48259(12) 0.69799(10) 0.65674(18) 0.0355(5) Uani 1 1 d . . . . . 
H4A H 0.458794 0.734435 0.671192 0.043 Uiso 1 1 calc R U . . . 
H4B H 0.468603 0.680282 0.591107 0.043 Uiso 1 1 calc R U . . . 
C5 C 0.54969(12) 0.71295(10) 0.6511(2) 0.0389(5) Uani 1 1 d . . . . . 
H5A H 0.557509 0.752757 0.681845 0.047 Uiso 1 1 calc R U . . . 
H5B H 0.563357 0.713438 0.578603 0.047 Uiso 1 1 calc R U . . . 
C6 C 0.58278(10) 0.66378(9) 0.71207(16) 0.0290(4) Uani 1 1 d . . . . . 
H6A H 0.601052 0.680754 0.775098 0.035 Uiso 1 1 calc R U . . . 
H6B H 0.614816 0.645760 0.669464 0.035 Uiso 1 1 calc R U . . . 
C7 C 0.52108(9) 0.58812(9) 0.93449(14) 0.0238(4) Uani 1 1 d . . . . . 
O7 O 0.47604(7) 0.61493(8) 0.95634(12) 0.0347(4) Uani 1 1 d . . . . . 
C8 C 0.55925(9) 0.55191(9) 1.00519(15) 0.0235(4) Uani 1 1 d . . . . . 
C9 C 0.55272(10) 0.54120(10) 1.10997(16) 0.0299(4) Uani 1 1 d . . . . . 
H9 H 0.519359 0.556298 1.147188 0.036 Uiso 1 1 calc R U . . . 
C10 C 0.59689(11) 0.50753(11) 1.15824(17) 0.0322(5) Uani 1 1 d . . . . . 
H10 H 0.594052 0.500037 1.230089 0.039 Uiso 1 1 calc R U . . . 
C11 C 0.64512(11) 0.48464(11) 1.10335(17) 0.0332(5) Uani 1 1 d . . . . . 
H11 H 0.674443 0.461493 1.138324 0.040 Uiso 1 1 calc R U . . . 
C12 C 0.65139(10) 0.49498(10) 0.99759(17) 0.0300(4) Uani 1 1 d . . . . . 
H12 H 0.684196 0.479206 0.959734 0.036 Uiso 1 1 calc R U . . . 
C13 C 0.60742(9) 0.52938(9) 0.95066(15) 0.0235(4) Uani 1 1 d . . . . . 
C14 C 0.60207(9) 0.55054(9) 0.84301(15) 0.0231(4) Uani 1 1 d . . . . . 
O14 O 0.63530(7) 0.54237(7) 0.77073(11) 0.0292(3) Uani 1 1 d . . . . . 
C15 C 0.60952(8) 0.45955(8) 0.49298(14) 0.0192(3) Uani 1 1 d . . . . . 
O15 O 0.57255(6) 0.43065(6) 0.54796(10) 0.0201(3) Uani 1 1 d . . . . . 
C16 C 0.67528(9) 0.44035(9) 0.49934(15) 0.0225(4) Uani 1 1 d . . . . . 
N16 N 0.67790(7) 0.37487(7) 0.51155(12) 0.0215(3) Uani 1 1 d . . . . . 
C17 C 0.71230(10) 0.46235(11) 0.4062(2) 0.0339(5) Uani 1 1 d . . . . . 
H17A H 0.746119 0.434790 0.392668 0.041 Uiso 1 1 calc R U . . . 
H17B H 0.686934 0.464352 0.343744 0.041 Uiso 1 1 calc R U . . . 
C18 C 0.73562(14) 0.52492(14) 0.4346(3) 0.0565(8) Uani 1 1 d . . . . . 
H18A H 0.717588 0.555638 0.389185 0.068 Uiso 1 1 calc R U . . . 
H18B H 0.779706 0.526657 0.427187 0.068 Uiso 1 1 calc R U . . . 
C19 C 0.71733(12) 0.53574(12) 0.5474(3) 0.0498(7) Uani 1 1 d . . . . . 
H19A H 0.750101 0.555470 0.585937 0.060 Uiso 1 1 calc R U . . . 
H19B H 0.681115 0.561195 0.551237 0.060 Uiso 1 1 calc R U . . . 
C20 C 0.70481(10) 0.47363(10) 0.5908(2) 0.0331(5) Uani 1 1 d . . . . . 
H20A H 0.677332 0.475755 0.650483 0.040 Uiso 1 1 calc R U . . . 
H20B H 0.742345 0.453613 0.612206 0.040 Uiso 1 1 calc R U . . . 
C21 C 0.67877(10) 0.34301(9) 0.60497(15) 0.0269(4) Uani 1 1 d . . . . . 
O21 O 0.68176(10) 0.36441(8) 0.69012(12) 0.0437(5) Uani 1 1 d . . . . . 
C22 C 0.67450(9) 0.27867(10) 0.57765(16) 0.0259(4) Uani 1 1 d . . . . . 
C23 C 0.67535(11) 0.22876(10) 0.64093(19) 0.0343(5) Uani 1 1 d . . . . . 
H23 H 0.679500 0.232356 0.713479 0.041 Uiso 1 1 calc R U . . . 
C24 C 0.66985(11) 0.17312(11) 0.5937(2) 0.0377(5) Uani 1 1 d . . . . . 
H24 H 0.670150 0.137881 0.634629 0.045 Uiso 1 1 calc R U . . . 
C25 C 0.66395(11) 0.16831(11) 0.4877(2) 0.0397(6) Uani 1 1 d . . . . . 
H25 H 0.660110 0.129726 0.457646 0.048 Uiso 1 1 calc R U . . . 
C26 C 0.66350(11) 0.21875(11) 0.42407(19) 0.0354(5) Uani 1 1 d . . . . . 
H26 H 0.659815 0.215340 0.351413 0.042 Uiso 1 1 calc R U . . . 
C27 C 0.66868(9) 0.27413(9) 0.47201(16) 0.0253(4) Uani 1 1 d . . . . . 
C28 C 0.66771(9) 0.33569(10) 0.42893(14) 0.0244(4) Uani 1 1 d . . . . . 
O28 O 0.65900(8) 0.35118(8) 0.34123(11) 0.0342(4) Uani 1 1 d . . . . . 
C31 C 0.4537(3) 0.6479(3) 0.2544(6) 0.088(3) Uani 0.55 1 d D U P A 1 
H31A H 0.441808 0.685409 0.221066 0.131 Uiso 0.55 1 calc R U P A 1 
H31B H 0.453125 0.615385 0.203617 0.131 Uiso 0.55 1 calc R U P A 1 
H31C H 0.425662 0.638631 0.310201 0.131 Uiso 0.55 1 calc R U P A 1 
O31 O 0.5422(5) 0.6156(4) 0.3426(8) 0.0301(13) Uani 0.55 1 d D . P A 1 
C32 C 0.5159(3) 0.6543(3) 0.2976(4) 0.0539(16) Uani 0.55 1 d D . P A 1 
O32 O 0.5389(3) 0.7085(2) 0.2784(5) 0.0930(19) Uani 0.55 1 d . . P A 1 
C33 C 0.5992(5) 0.7109(8) 0.3140(13) 0.079(2) Uani 0.55 1 d D U P A 1 
H33A H 0.601978 0.690143 0.381150 0.094 Uiso 0.55 1 calc R U P A 1 
H33B H 0.610634 0.753294 0.324924 0.094 Uiso 0.55 1 calc R U P A 1 
C34 C 0.6433(6) 0.6823(7) 0.2390(11) 0.146(6) Uani 0.55 1 d D U P A 1 
H34A H 0.683922 0.685202 0.267047 0.219 Uiso 0.55 1 calc R U P A 1 
H34B H 0.632791 0.640130 0.229030 0.219 Uiso 0.55 1 calc R U P A 1 
H34C H 0.641450 0.703298 0.172789 0.219 Uiso 0.55 1 calc R U P A 1 
O41 O 0.5549(6) 0.6104(5) 0.3313(10) 0.0301(13) Uani 0.45 1 d D . P A 2 
C41 C 0.4817(3) 0.6900(3) 0.3397(5) 0.0492(17) Uani 0.45 1 d D . P A 2 
H41A H 0.484740 0.733663 0.333738 0.074 Uiso 0.45 1 calc R U P A 2 
H41B H 0.455225 0.674663 0.285630 0.074 Uiso 0.45 1 calc R U P A 2 
H41C H 0.465303 0.679584 0.407360 0.074 Uiso 0.45 1 calc R U P A 2 
C42 C 0.5429(3) 0.6626(2) 0.3280(4) 0.0284(11) Uani 0.45 1 d D . P A 2 
O42 O 0.5817(3) 0.7044(6) 0.3073(9) 0.0738(17) Uani 0.45 1 d . U P A 2 
C43 C 0.6447(5) 0.6831(7) 0.3016(10) 0.087(4) Uani 0.45 1 d D . P A 2 
H43A H 0.669102 0.708977 0.256023 0.104 Uiso 0.45 1 calc R U P A 2 
H43B H 0.646836 0.641291 0.276715 0.104 Uiso 0.45 1 calc R U P A 2 
C44 C 0.6646(6) 0.6878(9) 0.4103(11) 0.164(7) Uani 0.45 1 d D . P A 2 
H44A H 0.706324 0.674668 0.415804 0.245 Uiso 0.45 1 calc R U P A 2 
H44B H 0.661324 0.729512 0.433136 0.245 Uiso 0.45 1 calc R U P A 2 
H44C H 0.639246 0.662396 0.453654 0.245 Uiso 0.45 1 calc R U P A 2 
  
loop_ 
 _atom_site_aniso_label 
 _atom_site_aniso_U_11 
 _atom_site_aniso_U_22 
 _atom_site_aniso_U_33 
 _atom_site_aniso_U_23 
 _atom_site_aniso_U_13 
 _atom_site_aniso_U_12 
Rh1 0.01705(7) 0.01431(7) 0.01267(7) 0.00059(4) -0.00189(4) -0.00038(5) 
C1 0.0183(8) 0.0190(8) 0.0170(8) -0.0017(6) -0.0017(6) 0.0007(6) 
O1 0.0257(6) 0.0179(6) 0.0161(6) -0.0013(5) -0.0029(5) -0.0038(5) 
C2 0.0262(9) 0.0218(9) 0.0168(8) -0.0036(7) -0.0034(7) 0.0004(7) 
N2 0.0226(7) 0.0249(8) 0.0152(7) -0.0041(6) -0.0016(6) 0.0015(6) 
O2 0.0222(6) 0.0198(6) 0.0142(6) -0.0015(5) -0.0014(5) -0.0006(5) 
C3 0.0343(11) 0.0274(10) 0.0223(9) -0.0051(8) -0.0026(8) 0.0094(8) 
O3 0.0185(6) 0.0212(6) 0.0209(6) 0.0023(5) -0.0011(5) 0.0010(5) 
C4 0.0507(14) 0.0259(10) 0.0299(11) -0.0005(8) -0.0024(10) 0.0121(10) 
C5 0.0570(16) 0.0253(10) 0.0342(12) 0.0014(9) -0.0022(11) -0.0038(10) 
C6 0.0365(11) 0.0253(10) 0.0251(10) -0.0060(8) -0.0047(8) -0.0076(8) 
C7 0.0252(9) 0.0282(9) 0.0182(8) -0.0052(7) -0.0005(7) 0.0006(7) 
O7 0.0317(8) 0.0462(10) 0.0263(8) -0.0034(7) 0.0045(6) 0.0121(7) 
C8 0.0248(9) 0.0271(9) 0.0186(8) -0.0034(7) -0.0001(7) -0.0013(7) 
C9 0.0321(11) 0.0380(12) 0.0197(9) -0.0026(8) 0.0042(8) 0.0006(9) 
C10 0.0387(12) 0.0388(12) 0.0190(9) 0.0030(8) 0.0009(8) -0.0001(9) 
C11 0.0363(12) 0.0382(12) 0.0251(10) 0.0047(9) -0.0024(9) 0.0041(9) 
C12 0.0289(10) 0.0365(11) 0.0247(10) 0.0023(8) 0.0014(8) 0.0057(9) 
C13 0.0242(9) 0.0279(9) 0.0184(8) -0.0019(7) 0.0006(7) -0.0007(7) 
C14 0.0220(9) 0.0278(9) 0.0194(8) -0.0031(7) -0.0010(7) 0.0001(7) 
O14 0.0254(7) 0.0424(9) 0.0198(7) -0.0017(6) 0.0019(5) 0.0056(6) 
C15 0.0201(8) 0.0213(8) 0.0161(8) -0.0018(6) -0.0035(6) 0.0012(7) 
O15 0.0204(6) 0.0195(6) 0.0204(6) 0.0015(5) -0.0008(5) 0.0016(5) 
C16 0.0201(8) 0.0249(9) 0.0224(9) 0.0010(7) -0.0033(7) 0.0041(7) 
N16 0.0243(8) 0.0247(8) 0.0155(7) -0.0008(6) -0.0035(6) 0.0066(6) 
C17 0.0200(9) 0.0395(12) 0.0421(12) 0.0109(10) 0.0049(9) 0.0067(8) 
C18 0.0382(14) 0.0499(17) 0.081(2) 0.0226(16) -0.0088(14) -0.0146(12) 
C19 0.0350(13) 0.0331(12) 0.081(2) -0.0004(13) -0.0253(14) -0.0075(10) 
C20 0.0272(10) 0.0317(11) 0.0404(12) -0.0064(9) -0.0151(9) 0.0028(8) 
C21 0.0350(11) 0.0282(10) 0.0176(8) -0.0001(7) -0.0045(8) 0.0106(8) 
O21 0.0773(13) 0.0366(9) 0.0174(7) -0.0037(6) -0.0118(8) 0.0169(9) 
C22 0.0262(9) 0.0278(10) 0.0236(9) 0.0000(7) 0.0001(7) 0.0065(8) 
C23 0.0384(12) 0.0326(11) 0.0320(11) 0.0053(9) 0.0034(9) 0.0061(9) 
C24 0.0332(12) 0.0289(11) 0.0509(14) 0.0065(10) 0.0055(11) 0.0020(9) 
C25 0.0305(11) 0.0267(11) 0.0619(17) -0.0094(11) 0.0028(11) 0.0002(9) 
C26 0.0334(11) 0.0375(12) 0.0351(12) -0.0124(9) -0.0035(9) 0.0042(9) 
C27 0.0227(9) 0.0293(10) 0.0239(9) -0.0038(8) -0.0015(7) 0.0047(7) 
C28 0.0230(9) 0.0326(10) 0.0177(8) -0.0042(7) -0.0012(7) 0.0066(8) 
O28 0.0432(9) 0.0444(9) 0.0151(6) -0.0021(6) -0.0034(6) 0.0075(7) 
C31 0.059(4) 0.090(5) 0.114(6) 0.064(5) 0.038(4) 0.036(4) 
O31 0.034(4) 0.0320(16) 0.024(2) 0.0056(15) 0.007(2) -0.0075(15) 
C32 0.081(5) 0.039(3) 0.042(3) 0.010(2) 0.025(3) 0.000(3) 
O32 0.125(5) 0.042(2) 0.112(5) 0.027(3) 0.027(4) -0.002(3) 
C33 0.037(5) 0.085(4) 0.114(4) 0.032(3) -0.009(5) -0.019(5) 
C34 0.061(6) 0.165(10) 0.212(12) 0.062(10) -0.028(9) -0.034(6) 
O41 0.034(4) 0.0320(16) 0.024(2) 0.0056(15) 0.007(2) -0.0075(15) 
C41 0.061(4) 0.032(3) 0.054(4) 0.023(3) 0.025(3) 0.021(3) 
C42 0.048(3) 0.018(2) 0.019(2) 0.0023(17) -0.005(2) -0.009(2) 
O42 0.029(5) 0.080(4) 0.113(4) 0.031(3) -0.013(4) -0.019(4) 
C43 0.040(5) 0.100(8) 0.119(10) -0.006(8) 0.010(6) -0.032(5) 
C44 0.073(8) 0.208(18) 0.210(19) -0.068(15) 0.011(10) -0.006(10) 
  
_geom_special_details 
; 
 All esds (except the esd in the dihedral angle between two l.s. planes) 
 are estimated using the full covariance matrix.  The cell esds are taken 
 into account individually in the estimation of esds in distances, angles 
 and torsion angles; correlations between esds in cell parameters are only 
 used when they are defined by crystal symmetry.  An approximate (isotropic) 
 treatment of cell esds is used for estimating esds involving l.s. planes. 
; 
  
loop_ 
 _geom_bond_atom_site_label_1 
 _geom_bond_atom_site_label_2 
 _geom_bond_distance 
 _geom_bond_site_symmetry_2 
 _geom_bond_publ_flag 
Rh1 O1 2.0289(13) . ? 
Rh1 O3 2.0336(14) . ? 
Rh1 O15 2.0471(14) 5_666 ? 
Rh1 O2 2.0476(13) 5_666 ? 
Rh1 O31 2.239(8) . ? 
Rh1 O41 2.337(11) . ? 
Rh1 Rh1 2.3810(4) 5_666 ? 
C1 O1 1.266(2) . ? 
C1 O2 1.268(2) . ? 
C1 C2 1.539(3) . ? 
C2 N2 1.470(2) . ? 
C2 C3 1.545(3) . ? 
C2 C6 1.547(3) . ? 
N2 C14 1.409(2) . ? 
N2 C7 1.413(2) . ? 
C3 C4 1.528(3) . ? 
C3 H3A 0.9900 . ? 
C3 H3B 0.9900 . ? 
O3 C15 1.264(2) . ? 
C4 C5 1.537(4) . ? 
C4 H4A 0.9900 . ? 
C4 H4B 0.9900 . ? 
C5 C6 1.542(3) . ? 
C5 H5A 0.9900 . ? 
C5 H5B 0.9900 . ? 
C6 H6A 0.9900 . ? 
C6 H6B 0.9900 . ? 
C7 O7 1.205(2) . ? 
C7 C8 1.491(3) . ? 
C8 C13 1.383(3) . ? 
C8 C9 1.389(3) . ? 
C9 C10 1.390(3) . ? 
C9 H9 0.9500 . ? 
C10 C11 1.389(3) . ? 
C10 H10 0.9500 . ? 
C11 C12 1.400(3) . ? 
C11 H11 0.9500 . ? 
C12 C13 1.388(3) . ? 
C12 H12 0.9500 . ? 
C13 C14 1.480(3) . ? 
C14 O14 1.210(2) . ? 
C15 O15 1.268(2) . ? 
C15 C16 1.532(3) . ? 
C16 N16 1.472(3) . ? 
C16 C17 1.545(3) . ? 
C16 C20 1.548(3) . ? 
N16 C28 1.403(2) . ? 
N16 C21 1.406(3) . ? 
C17 C18 1.536(4) . ? 
C17 H17A 0.9900 . ? 
C17 H17B 0.9900 . ? 
C18 C19 1.540(5) . ? 
C18 H18A 0.9900 . ? 
C18 H18B 0.9900 . ? 
C19 C20 1.523(4) . ? 
C19 H19A 0.9900 . ? 
C19 H19B 0.9900 . ? 
C20 H20A 0.9900 . ? 
C20 H20B 0.9900 . ? 
C21 O21 1.206(2) . ? 
C21 C22 1.483(3) . ? 
C22 C27 1.382(3) . ? 
C22 C23 1.385(3) . ? 
C23 C24 1.391(3) . ? 
C23 H23 0.9500 . ? 
C24 C25 1.386(4) . ? 
C24 H24 0.9500 . ? 
C25 C26 1.398(4) . ? 
C25 H25 0.9500 . ? 
C26 C27 1.390(3) . ? 
C26 H26 0.9500 . ? 
C27 C28 1.484(3) . ? 
C28 O28 1.206(2) . ? 
C31 C32 1.504(7) . ? 
C31 H31A 0.9800 . ? 
C31 H31B 0.9800 . ? 
C31 H31C 0.9800 . ? 
O31 C32 1.196(7) . ? 
C32 O32 1.340(7) . ? 
O32 C33 1.425(11) . ? 
C33 C34 1.524(9) . ? 
C33 H33A 0.9900 . ? 
C33 H33B 0.9900 . ? 
C34 H34A 0.9800 . ? 
C34 H34B 0.9800 . ? 
C34 H34C 0.9800 . ? 
O41 C42 1.197(8) . ? 
C41 C42 1.505(7) . ? 
C41 H41A 0.9800 . ? 
C41 H41B 0.9800 . ? 
C41 H41C 0.9800 . ? 
C42 O42 1.302(11) . ? 
O42 C43 1.487(14) . ? 
C43 C44 1.482(9) . ? 
C43 H43A 0.9900 . ? 
C43 H43B 0.9900 . ? 
C44 H44A 0.9800 . ? 
C44 H44B 0.9800 . ? 
C44 H44C 0.9800 . ? 
  
loop_ 
 _geom_angle_atom_site_label_1 
 _geom_angle_atom_site_label_2 
 _geom_angle_atom_site_label_3 
 _geom_angle 
 _geom_angle_site_symmetry_1 
 _geom_angle_site_symmetry_3 
 _geom_angle_publ_flag 
O1 Rh1 O3 89.56(5) . . ? 
O1 Rh1 O15 89.90(5) . 5_666 ? 
O3 Rh1 O15 176.57(5) . 5_666 ? 
O1 Rh1 O2 176.37(5) . 5_666 ? 
O3 Rh1 O2 89.15(5) . 5_666 ? 
O15 Rh1 O2 91.19(5) 5_666 5_666 ? 
O1 Rh1 O31 86.8(3) . . ? 
O3 Rh1 O31 90.5(2) . . ? 
O15 Rh1 O31 92.8(2) 5_666 . ? 
O2 Rh1 O31 96.6(3) 5_666 . ? 
O1 Rh1 O41 89.6(4) . . ? 
O3 Rh1 O41 82.9(3) . . ? 
O15 Rh1 O41 100.5(3) 5_666 . ? 
O2 Rh1 O41 93.6(4) 5_666 . ? 
O1 Rh1 Rh1 87.89(4) . 5_666 ? 
O3 Rh1 Rh1 88.89(4) . 5_666 ? 
O15 Rh1 Rh1 87.71(4) 5_666 5_666 ? 
O2 Rh1 Rh1 88.70(4) 5_666 5_666 ? 
O31 Rh1 Rh1 174.7(3) . 5_666 ? 
O1 C1 O2 126.29(16) . . ? 
O1 C1 C2 114.84(16) . . ? 
O2 C1 C2 118.69(16) . . ? 
C1 O1 Rh1 119.32(12) . . ? 
N2 C2 C1 109.45(15) . . ? 
N2 C2 C3 113.67(16) . . ? 
C1 C2 C3 107.08(15) . . ? 
N2 C2 C6 112.10(16) . . ? 
C1 C2 C6 111.43(16) . . ? 
C3 C2 C6 102.91(16) . . ? 
C14 N2 C7 110.69(16) . . ? 
C14 N2 C2 118.86(16) . . ? 
C7 N2 C2 130.24(16) . . ? 
C1 O2 Rh1 117.52(11) . 5_666 ? 
C4 C3 C2 104.51(18) . . ? 
C4 C3 H3A 110.9 . . ? 
C2 C3 H3A 110.9 . . ? 
C4 C3 H3B 110.9 . . ? 
C2 C3 H3B 110.9 . . ? 
H3A C3 H3B 108.9 . . ? 
C15 O3 Rh1 118.19(12) . . ? 
C3 C4 C5 105.20(19) . . ? 
C3 C4 H4A 110.7 . . ? 
C5 C4 H4A 110.7 . . ? 
C3 C4 H4B 110.7 . . ? 
C5 C4 H4B 110.7 . . ? 
H4A C4 H4B 108.8 . . ? 
C4 C5 C6 106.75(19) . . ? 
C4 C5 H5A 110.4 . . ? 
C6 C5 H5A 110.4 . . ? 
C4 C5 H5B 110.4 . . ? 
C6 C5 H5B 110.4 . . ? 
H5A C5 H5B 108.6 . . ? 
C5 C6 C2 106.44(18) . . ? 
C5 C6 H6A 110.4 . . ? 
C2 C6 H6A 110.4 . . ? 
C5 C6 H6B 110.4 . . ? 
C2 C6 H6B 110.4 . . ? 
H6A C6 H6B 108.6 . . ? 
O7 C7 N2 127.42(19) . . ? 
O7 C7 C8 127.02(18) . . ? 
N2 C7 C8 105.55(16) . . ? 
C13 C8 C9 121.36(19) . . ? 
C13 C8 C7 109.09(17) . . ? 
C9 C8 C7 129.53(19) . . ? 
C8 C9 C10 117.4(2) . . ? 
C8 C9 H9 121.3 . . ? 
C10 C9 H9 121.3 . . ? 
C11 C10 C9 121.2(2) . . ? 
C11 C10 H10 119.4 . . ? 
C9 C10 H10 119.4 . . ? 
C10 C11 C12 121.4(2) . . ? 
C10 C11 H11 119.3 . . ? 
C12 C11 H11 119.3 . . ? 
C13 C12 C11 116.8(2) . . ? 
C13 C12 H12 121.6 . . ? 
C11 C12 H12 121.6 . . ? 
C8 C13 C12 121.82(19) . . ? 
C8 C13 C14 107.73(17) . . ? 
C12 C13 C14 130.42(18) . . ? 
O14 C14 N2 123.64(18) . . ? 
O14 C14 C13 129.39(19) . . ? 
N2 C14 C13 106.95(16) . . ? 
O3 C15 O15 126.37(17) . . ? 
O3 C15 C16 116.73(16) . . ? 
O15 C15 C16 116.82(16) . . ? 
C15 O15 Rh1 118.65(12) . 5_666 ? 
N16 C16 C15 108.78(16) . . ? 
N16 C16 C17 112.26(17) . . ? 
C15 C16 C17 112.43(16) . . ? 
N16 C16 C20 112.17(16) . . ? 
C15 C16 C20 108.38(16) . . ? 
C17 C16 C20 102.70(18) . . ? 
C28 N16 C21 110.26(17) . . ? 
C28 N16 C16 122.06(16) . . ? 
C21 N16 C16 126.58(16) . . ? 
C18 C17 C16 106.4(2) . . ? 
C18 C17 H17A 110.4 . . ? 
C16 C17 H17A 110.4 . . ? 
C18 C17 H17B 110.4 . . ? 
C16 C17 H17B 110.4 . . ? 
H17A C17 H17B 108.6 . . ? 
C17 C18 C19 106.3(2) . . ? 
C17 C18 H18A 110.5 . . ? 
C19 C18 H18A 110.5 . . ? 
C17 C18 H18B 110.5 . . ? 
C19 C18 H18B 110.5 . . ? 
H18A C18 H18B 108.7 . . ? 
C20 C19 C18 104.9(2) . . ? 
C20 C19 H19A 110.8 . . ? 
C18 C19 H19A 110.8 . . ? 
C20 C19 H19B 110.8 . . ? 
C18 C19 H19B 110.8 . . ? 
H19A C19 H19B 108.8 . . ? 
C19 C20 C16 103.4(2) . . ? 
C19 C20 H20A 111.1 . . ? 
C16 C20 H20A 111.1 . . ? 
C19 C20 H20B 111.1 . . ? 
C16 C20 H20B 111.1 . . ? 
H20A C20 H20B 109.0 . . ? 
O21 C21 N16 126.2(2) . . ? 
O21 C21 C22 127.3(2) . . ? 
N16 C21 C22 106.43(17) . . ? 
C27 C22 C23 122.1(2) . . ? 
C27 C22 C21 108.33(18) . . ? 
C23 C22 C21 129.6(2) . . ? 
C22 C23 C24 117.1(2) . . ? 
C22 C23 H23 121.4 . . ? 
C24 C23 H23 121.4 . . ? 
C25 C24 C23 121.0(2) . . ? 
C25 C24 H24 119.5 . . ? 
C23 C24 H24 119.5 . . ? 
C24 C25 C26 121.7(2) . . ? 
C24 C25 H25 119.2 . . ? 
C26 C25 H25 119.2 . . ? 
C27 C26 C25 116.9(2) . . ? 
C27 C26 H26 121.6 . . ? 
C25 C26 H26 121.6 . . ? 
C22 C27 C26 121.2(2) . . ? 
C22 C27 C28 107.92(18) . . ? 
C26 C27 C28 130.9(2) . . ? 
O28 C28 N16 124.7(2) . . ? 
O28 C28 C27 128.6(2) . . ? 
N16 C28 C27 106.69(16) . . ? 
C32 C31 H31A 109.5 . . ? 
C32 C31 H31B 109.5 . . ? 
H31A C31 H31B 109.5 . . ? 
C32 C31 H31C 109.5 . . ? 
H31A C31 H31C 109.5 . . ? 
H31B C31 H31C 109.5 . . ? 
C32 O31 Rh1 133.9(8) . . ? 
O31 C32 O32 123.6(10) . . ? 
O31 C32 C31 124.6(8) . . ? 
O32 C32 C31 111.8(6) . . ? 
C32 O32 C33 109.8(9) . . ? 
O32 C33 C34 112.8(11) . . ? 
O32 C33 H33A 109.0 . . ? 
C34 C33 H33A 109.0 . . ? 
O32 C33 H33B 109.0 . . ? 
C34 C33 H33B 109.0 . . ? 
H33A C33 H33B 107.8 . . ? 
C33 C34 H34A 109.5 . . ? 
C33 C34 H34B 109.5 . . ? 
H34A C34 H34B 109.5 . . ? 
C33 C34 H34C 109.5 . . ? 
H34A C34 H34C 109.5 . . ? 
H34B C34 H34C 109.5 . . ? 
C42 O41 Rh1 127.1(7) . . ? 
C42 C41 H41A 109.5 . . ? 
C42 C41 H41B 109.5 . . ? 
H41A C41 H41B 109.5 . . ? 
C42 C41 H41C 109.5 . . ? 
H41A C41 H41C 109.5 . . ? 
H41B C41 H41C 109.5 . . ? 
O41 C42 O42 123.8(10) . . ? 
O41 C42 C41 126.5(8) . . ? 
O42 C42 C41 109.5(7) . . ? 
C42 O42 C43 114.3(11) . . ? 
O42 C43 C44 102.3(10) . . ? 
O42 C43 H43A 111.3 . . ? 
C44 C43 H43A 111.3 . . ? 
O42 C43 H43B 111.3 . . ? 
C44 C43 H43B 111.3 . . ? 
H43A C43 H43B 109.2 . . ? 
C43 C44 H44A 109.5 . . ? 
C43 C44 H44B 109.5 . . ? 
H44A C44 H44B 109.5 . . ? 
C43 C44 H44C 109.5 . . ? 
H44A C44 H44C 109.5 . . ? 
H44B C44 H44C 109.5 . . ? 
  
loop_ 
 _geom_torsion_atom_site_label_1 
 _geom_torsion_atom_site_label_2 
 _geom_torsion_atom_site_label_3 
 _geom_torsion_atom_site_label_4 
 _geom_torsion 
 _geom_torsion_site_symmetry_1 
 _geom_torsion_site_symmetry_2 
 _geom_torsion_site_symmetry_3 
 _geom_torsion_site_symmetry_4 
 _geom_torsion_publ_flag 
O2 C1 O1 Rh1 6.7(3) . . . . ? 
C2 C1 O1 Rh1 -168.32(12) . . . . ? 
O1 C1 C2 N2 -155.58(16) . . . . ? 
O2 C1 C2 N2 29.0(2) . . . . ? 
O1 C1 C2 C3 80.8(2) . . . . ? 
O2 C1 C2 C3 -94.68(19) . . . . ? 
O1 C1 C2 C6 -31.0(2) . . . . ? 
O2 C1 C2 C6 153.51(17) . . . . ? 
C1 C2 N2 C14 60.5(2) . . . . ? 
C3 C2 N2 C14 -179.81(17) . . . . ? 
C6 C2 N2 C14 -63.6(2) . . . . ? 
C1 C2 N2 C7 -125.3(2) . . . . ? 
C3 C2 N2 C7 -5.6(3) . . . . ? 
C6 C2 N2 C7 110.6(2) . . . . ? 
O1 C1 O2 Rh1 -5.2(2) . . . 5_666 ? 
C2 C1 O2 Rh1 169.71(12) . . . 5_666 ? 
N2 C2 C3 C4 159.27(17) . . . . ? 
C1 C2 C3 C4 -79.7(2) . . . . ? 
C6 C2 C3 C4 37.8(2) . . . . ? 
C2 C3 C4 C5 -33.8(2) . . . . ? 
C3 C4 C5 C6 16.3(2) . . . . ? 
C4 C5 C6 C2 7.3(2) . . . . ? 
N2 C2 C6 C5 -150.08(17) . . . . ? 
C1 C2 C6 C5 86.9(2) . . . . ? 
C3 C2 C6 C5 -27.6(2) . . . . ? 
C14 N2 C7 O7 178.7(2) . . . . ? 
C2 N2 C7 O7 4.1(4) . . . . ? 
C14 N2 C7 C8 -0.1(2) . . . . ? 
C2 N2 C7 C8 -174.64(18) . . . . ? 
O7 C7 C8 C13 -178.9(2) . . . . ? 
N2 C7 C8 C13 -0.1(2) . . . . ? 
O7 C7 C8 C9 -0.7(4) . . . . ? 
N2 C7 C8 C9 178.0(2) . . . . ? 
C13 C8 C9 C10 0.8(3) . . . . ? 
C7 C8 C9 C10 -177.2(2) . . . . ? 
C8 C9 C10 C11 -1.1(3) . . . . ? 
C9 C10 C11 C12 0.5(4) . . . . ? 
C10 C11 C12 C13 0.4(4) . . . . ? 
C9 C8 C13 C12 0.1(3) . . . . ? 
C7 C8 C13 C12 178.4(2) . . . . ? 
C9 C8 C13 C14 -178.05(19) . . . . ? 
C7 C8 C13 C14 0.3(2) . . . . ? 
C11 C12 C13 C8 -0.7(3) . . . . ? 
C11 C12 C13 C14 177.0(2) . . . . ? 
C7 N2 C14 O14 -178.30(19) . . . . ? 
C2 N2 C14 O14 -3.0(3) . . . . ? 
C7 N2 C14 C13 0.2(2) . . . . ? 
C2 N2 C14 C13 175.49(16) . . . . ? 
C8 C13 C14 O14 178.1(2) . . . . ? 
C12 C13 C14 O14 0.1(4) . . . . ? 
C8 C13 C14 N2 -0.3(2) . . . . ? 
C12 C13 C14 N2 -178.3(2) . . . . ? 
Rh1 O3 C15 O15 4.9(2) . . . . ? 
Rh1 O3 C15 C16 -171.84(12) . . . . ? 
O3 C15 O15 Rh1 -5.4(2) . . . 5_666 ? 
C16 C15 O15 Rh1 171.31(12) . . . 5_666 ? 
O3 C15 C16 N16 -147.22(16) . . . . ? 
O15 C15 C16 N16 35.7(2) . . . . ? 
O3 C15 C16 C17 -22.2(2) . . . . ? 
O15 C15 C16 C17 160.72(18) . . . . ? 
O3 C15 C16 C20 90.6(2) . . . . ? 
O15 C15 C16 C20 -86.5(2) . . . . ? 
C15 C16 N16 C28 76.1(2) . . . . ? 
C17 C16 N16 C28 -49.0(2) . . . . ? 
C20 C16 N16 C28 -164.04(18) . . . . ? 
C15 C16 N16 C21 -90.7(2) . . . . ? 
C17 C16 N16 C21 144.2(2) . . . . ? 
C20 C16 N16 C21 29.2(3) . . . . ? 
N16 C16 C17 C18 -148.54(19) . . . . ? 
C15 C16 C17 C18 88.4(2) . . . . ? 
C20 C16 C17 C18 -27.9(2) . . . . ? 
C16 C17 C18 C19 5.6(3) . . . . ? 
C17 C18 C19 C20 19.4(3) . . . . ? 
C18 C19 C20 C16 -36.9(2) . . . . ? 
N16 C16 C20 C19 160.62(19) . . . . ? 
C15 C16 C20 C19 -79.3(2) . . . . ? 
C17 C16 C20 C19 39.9(2) . . . . ? 
C28 N16 C21 O21 -173.7(2) . . . . ? 
C16 N16 C21 O21 -5.6(4) . . . . ? 
C28 N16 C21 C22 5.6(2) . . . . ? 
C16 N16 C21 C22 173.67(18) . . . . ? 
O21 C21 C22 C27 176.7(2) . . . . ? 
N16 C21 C22 C27 -2.6(2) . . . . ? 
O21 C21 C22 C23 -2.9(4) . . . . ? 
N16 C21 C22 C23 177.8(2) . . . . ? 
C27 C22 C23 C24 -0.2(3) . . . . ? 
C21 C22 C23 C24 179.3(2) . . . . ? 
C22 C23 C24 C25 0.1(4) . . . . ? 
C23 C24 C25 C26 0.3(4) . . . . ? 
C24 C25 C26 C27 -0.6(4) . . . . ? 
C23 C22 C27 C26 -0.1(3) . . . . ? 
C21 C22 C27 C26 -179.8(2) . . . . ? 
C23 C22 C27 C28 178.4(2) . . . . ? 
C21 C22 C27 C28 -1.2(2) . . . . ? 
C25 C26 C27 C22 0.5(3) . . . . ? 
C25 C26 C27 C28 -177.6(2) . . . . ? 
C21 N16 C28 O28 172.5(2) . . . . ? 
C16 N16 C28 O28 3.8(3) . . . . ? 
C21 N16 C28 C27 -6.3(2) . . . . ? 
C16 N16 C28 C27 -175.05(17) . . . . ? 
C22 C27 C28 O28 -174.2(2) . . . . ? 
C26 C27 C28 O28 4.2(4) . . . . ? 
C22 C27 C28 N16 4.6(2) . . . . ? 
C26 C27 C28 N16 -177.1(2) . . . . ? 
Rh1 O31 C32 O32 151.7(9) . . . . ? 
Rh1 O31 C32 C31 -29.4(11) . . . . ? 
O31 C32 O32 C33 3.3(11) . . . . ? 
C31 C32 O32 C33 -175.7(7) . . . . ? 
C32 O32 C33 C34 80.6(14) . . . . ? 
Rh1 O41 C42 O42 145.5(12) . . . . ? 
Rh1 O41 C42 C41 -38.7(13) . . . . ? 
O41 C42 O42 C43 -7.8(12) . . . . ? 
C41 C42 O42 C43 175.7(7) . . . . ? 
C42 O42 C43 C44 -87.8(13) . . . . ? 
  
loop_ 
 _geom_hbond_atom_site_label_D 
 _geom_hbond_atom_site_label_H 
 _geom_hbond_atom_site_label_A 
 _geom_hbond_distance_DH 
 _geom_hbond_distance_HA 
 _geom_hbond_distance_DA 
 _geom_hbond_angle_DHA 
 _geom_hbond_site_symmetry_A 
 _geom_hbond_publ_flag 
C3 H3A O28  0.99 2.50 3.231(3) 131. 5_666 yes 
C3 H3B O7  0.99 2.29 2.876(3) 117. . yes 
C20 H20A O14  0.99 2.35 3.198(3) 143. . yes 
C31 H31C O15  0.98 2.41 3.163(6) 134. 5_666 yes 
C31 H31C O21  0.98 2.40 3.122(6) 130. 5_666 yes 
  
_refine_diff_density_max    1.550 
_refine_diff_density_min   -0.576 
_refine_diff_density_rms    0.076 
  
_shelx_res_file 
; 
TITL JF2879Fmi in P4(2)/n  FINAL ALL DATA MERGE-I 8OCT2019 
    JF2879FMI_SQ.res 
    created by SHELXL-2018/3 at 15:37:31 on 04-Nov-2019 
CELL 0.71073  22.3341  22.3341  12.9846  90.0000  90.0000  90.0000 
ZERR    4.00   0.0036   0.0036   0.0021   0.0000   0.0000   0.0000 
LATT 1 
SYMM 1/2-X, 1/2-Y, Z 
SYMM -Y, 1/2+X, 1/2+Z 
SYMM 1/2+Y, -X, 1/2+Z 
SFAC C  H  N  O  Rh 
UNIT 256  256  16  80  8 
OMIT 0 1 3 
L.S. 19 0   17 
ACTA 
BOND $H 
FMAP 2 
PLAN 20 
EQIV $1 -x+1, -y+1, -z+1 
EQIV $2 -y+3/2, x, -z+1/2 
HTAB C3 O28_$1 
HTAB C3 O7 
HTAB C20 O14 
HTAB C31 O15_$1 
HTAB C31 O21_$1 
REM PEAK 1 IS A GHOST PEAK OF ZERO VALUE - NEXT TO Rh1 
HTAB 
WPDB -2 
CONF 
SIZE 0.082 0.107 0.308 
TEMP -183. 
ABIN 
WGHT    0.041200    6.715300 
FVAR       0.06488 
RH1   5    0.513515    0.538493    0.440986    11.00000    0.01705    0.01431 = 
         0.01267    0.00059   -0.00189   -0.00038 
C1    1    0.527775    0.569602    0.653988    11.00000    0.01831    0.01901 = 
         0.01699   -0.00175   -0.00172    0.00065 
O1    4    0.536927    0.589379    0.563997    11.00000    0.02565    0.01788 = 
         0.01615   -0.00134   -0.00291   -0.00384 
C2    1    0.535257    0.616149    0.740435    11.00000    0.02616    0.02175 = 
         0.01684   -0.00365   -0.00337    0.00039 
N2    3    0.549574    0.585379    0.837476    11.00000    0.02263    0.02490 = 
         0.01515   -0.00407   -0.00158    0.00146 
O2    4    0.509679    0.517531    0.677296    11.00000    0.02216    0.01984 = 
         0.01415   -0.00149   -0.00136   -0.00062 
C3    1    0.476720    0.652935    0.744744    11.00000    0.03433    0.02742 = 
         0.02228   -0.00510   -0.00259    0.00943 
AFIX  23 
H3A   2    0.441404    0.626815    0.734511    11.00000   -1.20000 
H3B   2    0.472803    0.673722    0.811747    11.00000   -1.20000 
AFIX   0 
O3    4    0.597873    0.504304    0.436859    11.00000    0.01851    0.02121 = 
         0.02091    0.00232   -0.00113    0.00104 
C4    1    0.482585    0.697990    0.656735    11.00000    0.05067    0.02594 = 
         0.02991   -0.00046   -0.00242    0.01208 
AFIX  23 
H4A   2    0.458794    0.734435    0.671192    11.00000   -1.20000 
H4B   2    0.468603    0.680282    0.591107    11.00000   -1.20000 
AFIX   0 
C5    1    0.549687    0.712949    0.651126    11.00000    0.05704    0.02532 = 
         0.03422    0.00135   -0.00225   -0.00385 
AFIX  23 
H5A   2    0.557509    0.752757    0.681845    11.00000   -1.20000 
H5B   2    0.563357    0.713438    0.578603    11.00000   -1.20000 
AFIX   0 
C6    1    0.582776    0.663785    0.712066    11.00000    0.03650    0.02534 = 
         0.02513   -0.00600   -0.00470   -0.00758 
AFIX  23 
H6A   2    0.601052    0.680754    0.775098    11.00000   -1.20000 
H6B   2    0.614816    0.645760    0.669464    11.00000   -1.20000 
AFIX   0 
C7    1    0.521081    0.588116    0.934492    11.00000    0.02516    0.02815 = 
         0.01824   -0.00517   -0.00051    0.00060 
O7    4    0.476040    0.614933    0.956338    11.00000    0.03169    0.04617 = 
         0.02627   -0.00335    0.00445    0.01207 
C8    1    0.559245    0.551909    1.005186    11.00000    0.02484    0.02714 = 
         0.01856   -0.00337   -0.00014   -0.00133 
C9    1    0.552721    0.541197    1.109967    11.00000    0.03207    0.03800 = 
         0.01972   -0.00258    0.00419    0.00059 
AFIX  43 
H9    2    0.519359    0.556298    1.147188    11.00000   -1.20000 
AFIX   0 
C10   1    0.596893    0.507532    1.158236    11.00000    0.03873    0.03878 = 
         0.01904    0.00301    0.00089   -0.00012 
AFIX  43 
H10   2    0.594052    0.500037    1.230089    11.00000   -1.20000 
AFIX   0 
C11   1    0.645116    0.484643    1.103354    11.00000    0.03632    0.03818 = 
         0.02513    0.00466   -0.00239    0.00410 
AFIX  43 
H11   2    0.674443    0.461493    1.138324    11.00000   -1.20000 
AFIX   0 
C12   1    0.651394    0.494981    0.997594    11.00000    0.02886    0.03645 = 
         0.02471    0.00233    0.00139    0.00571 
AFIX  43 
H12   2    0.684196    0.479206    0.959734    11.00000   -1.20000 
AFIX   0 
C13   1    0.607416    0.529376    0.950662    11.00000    0.02423    0.02791 = 
         0.01844   -0.00190    0.00064   -0.00066 
C14   1    0.602070    0.550539    0.843006    11.00000    0.02201    0.02781 = 
         0.01935   -0.00305   -0.00095    0.00014 
O14   4    0.635298    0.542372    0.770733    11.00000    0.02543    0.04235 = 
         0.01985   -0.00170    0.00193    0.00557 
C15   1    0.609525    0.459553    0.492979    11.00000    0.02006    0.02132 = 
         0.01614   -0.00183   -0.00346    0.00116 
O15   4    0.572553    0.430646    0.547964    11.00000    0.02044    0.01948 = 
         0.02037    0.00151   -0.00081    0.00165 
C16   1    0.675282    0.440351    0.499341    11.00000    0.02013    0.02494 = 
         0.02244    0.00095   -0.00332    0.00406 
N16   3    0.677903    0.374866    0.511546    11.00000    0.02428    0.02466 = 
         0.01547   -0.00077   -0.00350    0.00664 
C17   1    0.712298    0.462345    0.406178    11.00000    0.01996    0.03949 = 
         0.04211    0.01095    0.00487    0.00667 
AFIX  23 
H17A  2    0.746119    0.434790    0.392668    11.00000   -1.20000 
H17B  2    0.686934    0.464352    0.343744    11.00000   -1.20000 
AFIX   0 
C18   1    0.735622    0.524920    0.434565    11.00000    0.03824    0.04991 = 
         0.08137    0.02259   -0.00880   -0.01459 
AFIX  23 
H18A  2    0.717588    0.555638    0.389185    11.00000   -1.20000 
H18B  2    0.779706    0.526657    0.427187    11.00000   -1.20000 
AFIX   0 
C19   1    0.717333    0.535736    0.547411    11.00000    0.03504    0.03314 = 
         0.08120   -0.00037   -0.02530   -0.00747 
AFIX  23 
H19A  2    0.750101    0.555470    0.585937    11.00000   -1.20000 
H19B  2    0.681115    0.561195    0.551237    11.00000   -1.20000 
AFIX   0 
C20   1    0.704808    0.473626    0.590765    11.00000    0.02716    0.03172 = 
         0.04038   -0.00643   -0.01515    0.00282 
AFIX  23 
H20A  2    0.677332    0.475755    0.650483    11.00000   -1.20000 
H20B  2    0.742345    0.453613    0.612206    11.00000   -1.20000 
AFIX   0 
C21   1    0.678771    0.343012    0.604971    11.00000    0.03504    0.02816 = 
         0.01762   -0.00013   -0.00449    0.01056 
O21   4    0.681762    0.364405    0.690120    11.00000    0.07726    0.03657 = 
         0.01740   -0.00366   -0.01176    0.01691 
C22   1    0.674497    0.278667    0.577651    11.00000    0.02621    0.02780 = 
         0.02356   -0.00001    0.00011    0.00654 
C23   1    0.675346    0.228759    0.640929    11.00000    0.03835    0.03263 = 
         0.03198    0.00529    0.00336    0.00609 
AFIX  43 
H23   2    0.679500    0.232356    0.713479    11.00000   -1.20000 
AFIX   0 
C24   1    0.669850    0.173120    0.593655    11.00000    0.03322    0.02889 = 
         0.05094    0.00649    0.00545    0.00203 
AFIX  43 
H24   2    0.670150    0.137881    0.634629    11.00000   -1.20000 
AFIX   0 
C25   1    0.663947    0.168306    0.487742    11.00000    0.03054    0.02671 = 
         0.06195   -0.00935    0.00275    0.00021 
AFIX  43 
H25   2    0.660110    0.129726    0.457646    11.00000   -1.20000 
AFIX   0 
C26   1    0.663495    0.218751    0.424066    11.00000    0.03342    0.03755 = 
         0.03512   -0.01239   -0.00349    0.00424 
AFIX  43 
H26   2    0.659815    0.215340    0.351413    11.00000   -1.20000 
AFIX   0 
C27   1    0.668682    0.274135    0.472013    11.00000    0.02267    0.02926 = 
         0.02389   -0.00385   -0.00152    0.00468 
C28   1    0.667710    0.335686    0.428933    11.00000    0.02303    0.03260 = 
         0.01770   -0.00418   -0.00119    0.00656 
O28   4    0.658999    0.351176    0.341226    11.00000    0.04321    0.04441 = 
         0.01508   -0.00212   -0.00335    0.00755 
PART 1 10.25 
DFIX 1.50 0.01 C31 C32 C33 C34 C41 C42 C43 C44 
FLAT 0.03 C41 C42 O41 O42 C43 
FLAT 0.03 C31 C32 O31 O32 C33 
SIMU 0.003 O42 C33 
SADI 0.01 O31 C32 O41 C42 
EADP O31 O41 
SADI 0.01 C32 O31 C42 O41 
ISOR 0.007 C31 C34 
SIMU 0.003 C33 C44 
PART 1 10.55 
C31   1    0.453696    0.647865    0.254353    10.55000    0.05935    0.08956 = 
         0.11393    0.06384    0.03809    0.03639 
AFIX  33 
H31A  2    0.441808    0.685409    0.221066    10.55000   -1.50000 
H31B  2    0.453125    0.615385    0.203617    10.55000   -1.50000 
H31C  2    0.425662    0.638631    0.310201    10.55000   -1.50000 
AFIX   0 
O31   4    0.542184    0.615645    0.342597    10.55000    0.03440    0.03201 = 
         0.02385    0.00560    0.00727   -0.00751 
C32   1    0.515859    0.654268    0.297608    10.55000    0.08083    0.03875 = 
         0.04210    0.01047    0.02475   -0.00001 
O32   4    0.538943    0.708490    0.278397    10.55000    0.12483    0.04169 = 
         0.11245    0.02669    0.02725   -0.00165 
C33   1    0.599237    0.710933    0.313976    10.55000    0.03665    0.08520 = 
         0.11387    0.03192   -0.00927   -0.01874 
AFIX  23 
H33A  2    0.601978    0.690143    0.381150    10.55000   -1.20000 
H33B  2    0.610634    0.753294    0.324924    10.55000   -1.20000 
AFIX   0 
C34   1    0.643280    0.682339    0.239021    10.55000    0.06097    0.16483 = 
         0.21178    0.06172   -0.02834   -0.03356 
AFIX  33 
H34A  2    0.683922    0.685202    0.267047    10.55000   -1.50000 
H34B  2    0.632791    0.640130    0.229030    10.55000   -1.50000 
H34C  2    0.641450    0.703298    0.172789    10.55000   -1.50000 
AFIX   0 
PART 2 10.45 
O41   4    0.554890    0.610414    0.331295    10.45000    0.03440    0.03201 = 
         0.02385    0.00560    0.00727   -0.00751 
C41   1    0.481705    0.690026    0.339700    10.45000    0.06125    0.03195 = 
         0.05446    0.02349    0.02538    0.02076 
AFIX  33 
H41A  2    0.484740    0.733663    0.333738    10.45000   -1.50000 
H41B  2    0.455225    0.674663    0.285630    10.45000   -1.50000 
H41C  2    0.465303    0.679584    0.407360    10.45000   -1.50000 
AFIX   0 
C42   1    0.542910    0.662637    0.327984    10.45000    0.04783    0.01836 = 
         0.01900    0.00228   -0.00462   -0.00895 
O42   4    0.581740    0.704440    0.307304    10.45000    0.02884    0.07985 = 
         0.11261    0.03128   -0.01291   -0.01911 
C43   1    0.644727    0.683133    0.301622    10.45000    0.04005    0.10021 = 
         0.11937   -0.00639    0.01040   -0.03158 
AFIX  23 
H43A  2    0.669102    0.708977    0.256023    10.45000   -1.20000 
H43B  2    0.646836    0.641291    0.276715    10.45000   -1.20000 
AFIX   0 
C44   1    0.664588    0.687825    0.410258    10.45000    0.07311    0.20801 = 
         0.20970   -0.06791    0.01116   -0.00621 
AFIX  33 
H44A  2    0.706324    0.674668    0.415804    10.45000   -1.50000 
H44B  2    0.661324    0.729512    0.433136    10.45000   -1.50000 
H44C  2    0.639246    0.662396    0.453654    10.45000   -1.50000 
  
AFIX   0 
HKLF 4 
  
  
  
  
REM  JF2879Fmi in P4(2)/n  FINAL ALL DATA MERGE-I 8OCT2019 
REM wR2 = 0.0892, GooF = S = 1.026, Restrained GooF = 1.035 for all data 
REM R1 = 0.0326 for 7958 Fo > 4sig(Fo) and 0.0439 for all 9905 data 
REM 454 parameters refined using 27 restraints 
  
END 
  
WGHT      0.0400      6.8825 
  
REM Instructions for potential hydrogen bonds 
HTAB C3 O28_$1 
HTAB C3 O7 
HTAB C20 O14 
HTAB C31 O15_$1 
HTAB C31 O21_$1 
  
REM Highest difference peak  1.550,  deepest hole -0.576,  1-sigma level  0.076 
Q1    1   0.7305  0.7612  0.3950  11.00000  0.05    1.55 
Q2    1   0.5127  0.5393  0.5584  11.00000  0.05    1.40 
Q3    1   0.6557  0.6619  0.1575  11.00000  0.05    0.78 
Q4    1   0.4813  0.5171  0.4387  11.00000  0.05    0.51 
Q5    1   0.4756  0.6847  0.3124  11.00000  0.05    0.44 
Q6    1   0.6688  0.2177  0.5941  11.00000  0.05    0.44 
Q7    1   0.5565  0.5516  1.0597  11.00000  0.05    0.42 
Q8    1   0.6418  0.6988  0.2499  11.00000  0.05    0.40 
Q9    1   0.6752  0.2766  0.5267  11.00000  0.05    0.39 
Q10   1   0.6756  0.2032  0.6066  11.00000  0.05    0.38 
Q11   1   0.6707  0.1796  0.4329  11.00000  0.05    0.37 
Q12   1   0.5404  0.5691  0.9777  11.00000  0.05    0.34 
Q13   1   0.6676  0.1776  0.5434  11.00000  0.05    0.34 
Q14   1   0.4491  0.6391  0.1670  11.00000  0.05    0.34 
Q15   1   0.5449  0.5689  0.4432  11.00000  0.05    0.34 
Q16   1   0.6683  0.2999  0.4472  11.00000  0.05    0.34 
Q17   1   0.5780  0.5720  0.8412  11.00000  0.05    0.34 
Q18   1   0.5023  0.5783  0.4417  11.00000  0.05    0.33 
Q19   1   0.6916  0.4562  0.5481  11.00000  0.05    0.33 
Q20   1   0.4944  0.7016  0.3874  11.00000  0.05    0.33 
; 
_shelx_res_checksum   53223 
  
_shelx_hkl_file 
; 
  -4  -6 -18   -0.48    0.59 
  -5  -5 -18    2.28    0.84 
  -4  -5 -18   11.08    1.25 
  -6  -4 -18    0.66    0.72 
  -5  -4 -18    0.79    0.67 
  -4  -4 -18    6.04    1.04 
  -7  -3 -18    1.62    0.71 
  -6  -3 -18    8.56    1.26 
  -5  -3 -18    3.63    0.89 
  -4  -3 -18    0.20    0.73 
   4  -3 -18    0.89    0.67 
   5  -3 -18   12.54    1.38 
  -7  -2 -18    0.09    0.58 
  -6  -2 -18    1.99    0.75 
  -5  -2 -18    0.64    0.66 
   3  -2 -18   -0.18    0.61 
   4  -2 -18   12.80    1.40 
   5  -2 -18    4.66    0.98 
   6  -2 -18    4.66    0.98 
   7  -2 -18    3.82    1.27 
  -7  -1 -18    4.72    0.98 
  -6  -1 -18    0.52    0.67 
  -5  -1 -18    0.43    0.63 
   2  -1 -18    0.79    0.65 
   3  -1 -18   -0.55    0.50 
   4  -1 -18    0.43    0.67 
   5  -1 -18    1.79    0.79 
   6  -1 -18    3.28    0.85 
   7  -1 -18   14.27    1.39 
  -7   0 -18   -0.13    0.57 
  -6   0 -18    4.75    0.99 
  -5   0 -18    0.70    0.65 
   0   0 -18   85.64    3.65 
   1   0 -18    0.08    0.62 
   2   0 -18   72.54    3.17 
   3   0 -18    0.24    0.65 
   4   0 -18   14.24    1.44 
   5   0 -18    0.73    0.64 
   6   0 -18    4.92    1.03 
   7   0 -18   -0.32    0.57 
  -7   1 -18   14.97    1.45 
  -6   1 -18    3.69    0.92 
  -5   1 -18    3.31    0.89 
  -1   1 -18    0.97    0.78 
   0   1 -18    0.00    0.60 
   1   1 -18    0.77    0.73 
   2   1 -18    0.59    0.65 
   3   1 -18    1.42    0.79 
   4   1 -18    0.89    0.71 
   5   1 -18    0.62    0.59 
   6   1 -18    0.89    0.69 
   7   1 -18    2.70    0.86 
  -7   2 -18    4.79    1.05 
  -6   2 -18    5.80    1.09 
  -5   2 -18    6.93    1.11 
  -2   2 -18   29.72    2.04 
  -1   2 -18    1.82    0.82 
   0   2 -18   63.67    3.08 
   1   2 -18    1.11    0.75 
   2   2 -18   32.38    2.10 
   3   2 -18    0.73    0.66 
   4   2 -18    8.45    1.21 
   5   2 -18    0.40    0.62 
   6   2 -18    0.71    0.70 
   7   2 -18    0.08    0.58 
  -7   3 -18   21.88    1.74 
  -6   3 -18   -0.26    0.58 
  -5   3 -18   13.79    1.80 
  -2   3 -18    3.02    0.88 
  -1   3 -18    0.67    0.67 
   0   3 -18    0.61    0.70 
   1   3 -18    0.29    0.67 
   2   3 -18   -0.45    0.57 
   3   3 -18    3.11    0.90 
   4   3 -18    1.13    0.69 
   5   3 -18    1.94    0.75 
   6   3 -18    8.60    1.19 
   7   3 -18   -0.61    0.55 
  -6   4 -18    0.74    0.67 
  -3   4 -18    1.02    0.73 
  -2   4 -18   10.32    1.35 
  -1   4 -18    0.18    0.58 
   0   4 -18    9.06    1.30 
   1   4 -18    0.82    0.70 
   2   4 -18   12.73    1.44 
   3   4 -18    0.71    0.67 
   4   4 -18    3.42    0.91 
   5   4 -18    0.44    0.60 
   6   4 -18   -0.10    0.53 
  -4   5 -18    0.52    0.69 
  -3   5 -18    3.01    0.92 
  -2   5 -18    0.43    0.65 
  -1   5 -18   -0.64    0.53 
   0   5 -18    0.08    0.64 
   1   5 -18    2.99    0.88 
   2   5 -18    5.51    1.05 
   3   5 -18   14.48    1.46 
   4   5 -18   10.27    1.25 
   5   5 -18    3.40    0.92 
  -4   6 -18   -0.33    0.60 
  -3   6 -18    5.36    1.08 
  -2   6 -18    2.51    0.85 
  -1   6 -18    0.04    0.63 
   0   6 -18    5.23    1.08 
   1   6 -18    3.59    0.94 
   2   6 -18    4.98    1.07 
   3   6 -18    1.77    0.78 
   4   6 -18   -0.02    0.58 
  -3   7 -18    1.12    0.77 
  -2   7 -18    0.64    0.71 
  -1   7 -18    2.17    0.83 
   0   7 -18    0.12    0.61 
   1   7 -18   10.04    1.38 
   2   7 -18    4.16    0.98 
   3   7 -18   22.16    1.78 
  -9  -9 -17    0.45    0.66 
  -9  -8 -17    0.22    0.65 
  -8  -8 -17    7.60    1.22 
  -7  -8 -17    0.45    0.64 
  -6  -8 -17   18.99    1.64 
 -10  -7 -17    0.14    0.66 
  -9  -7 -17    3.41    0.97 
  -8  -7 -17    0.26    0.60 
  -7  -7 -17    0.35    0.66 
  -6  -7 -17    0.62    0.65 
  -5  -7 -17    1.24    0.70 
  -4  -7 -17    0.39    0.62 
 -11  -6 -17    0.32    0.71 
 -10  -6 -17   -0.07    0.63 
  -9  -6 -17    1.22    0.72 
  -8  -6 -17    0.69    0.70 
  -7  -6 -17   -0.42    0.55 
  -6  -6 -17    8.94    1.17 
  -5  -6 -17    0.30    0.60 
  -4  -6 -17    2.78    0.86 
  -3  -6 -17   -0.05    0.54 
  -2  -6 -17    7.17    1.08 
 -11  -5 -17    5.83    1.14 
 -10  -5 -17    0.18    0.64 
  -9  -5 -17   -0.74    0.51 
  -8  -5 -17    1.27    0.80 
  -7  -5 -17    0.11    0.61 
  -6  -5 -17   -0.47    0.52 
  -5  -5 -17    2.23    0.83 
  -4  -5 -17   -0.61    0.50 
  -3  -5 -17   22.24    1.62 
  -2  -5 -17    0.77    0.65 
 -12  -4 -17    1.56    0.78 
 -11  -4 -17    0.02    0.61 
 -10  -4 -17    2.16    0.82 
  -9  -4 -17   -1.58    0.44 
  -8  -4 -17    0.18    0.59 
  -7  -4 -17    0.28    0.61 
  -6  -4 -17    1.53    0.73 
  -5  -4 -17    0.78    0.66 
  -4  -4 -17    2.05    0.72 
  -3  -4 -17   -0.80    0.53 
  -2  -4 -17    0.84    1.01 
   4  -4 -17    2.24    0.78 
   5  -4 -17   -0.32    0.53 
 -12  -3 -17    0.24    0.64 
 -11  -3 -17    1.43    0.81 
 -10  -3 -17   -0.57    0.57 
  -9  -3 -17   -0.06    0.61 
  -8  -3 -17   -0.03    0.57 
  -7  -3 -17    1.84    0.77 
  -6  -3 -17   -0.42    0.52 
  -5  -3 -17    5.24    0.96 
  -4  -3 -17    0.39    0.61 
  -3  -3 -17   27.38    1.73 
   3  -3 -17   22.71    1.70 
   4  -3 -17    0.81    0.63 
   5  -3 -17   20.80    1.57 
   6  -3 -17   -0.33    0.56 
   7  -3 -17    9.99    1.30 
 -12  -2 -17    9.19    1.29 
 -11  -2 -17    0.25    0.66 
 -10  -2 -17    6.52    1.12 
  -9  -2 -17    0.71    0.68 
  -8  -2 -17    1.59    0.74 
  -7  -2 -17    1.18    0.73 
  -6  -2 -17    1.16    0.70 
  -5  -2 -17    0.25    0.57 
  -4  -2 -17   -0.26    0.55 
  -3  -2 -17    1.07    0.66 
   1  -2 -17    1.21    0.68 
   2  -2 -17   -0.57    0.50 
   3  -2 -17    1.12    0.70 
   4  -2 -17   -0.63    0.50 
   5  -2 -17   -0.30    0.53 
   6  -2 -17    6.76    1.06 
   7  -2 -17    1.25    0.66 
   8  -2 -17    9.11    1.18 
 -12  -1 -17    0.64    0.67 
 -11  -1 -17    0.20    0.64 
 -10  -1 -17    0.81    0.63 
  -9  -1 -17    1.22    0.73 
  -8  -1 -17    6.12    1.10 
  -7  -1 -17    2.91    0.84 
  -6  -1 -17    1.27    0.72 
  -5  -1 -17   16.33    1.38 
  -4  -1 -17    0.38    0.62 
  -3  -1 -17   32.46    1.89 
   0  -1 -17    0.35    0.64 
   1  -1 -17   44.96    2.42 
   2  -1 -17   -0.16    0.57 
   3  -1 -17   33.81    2.05 
   4  -1 -17    0.46    0.57 
   5  -1 -17   14.01    1.35 
   6  -1 -17   -0.11    0.54 
   7  -1 -17   13.40    1.34 
   8  -1 -17    0.00    0.53 
   9  -1 -17    2.84    0.79 
 -12   0 -17   14.70    1.52 
 -11   0 -17   -0.09    0.62 
 -10   0 -17   20.82    1.73 
  -9   0 -17   -0.68    0.55 
  -8   0 -17   11.49    1.34 
  -7   0 -17    0.21    0.57 
  -6   0 -17    3.13    0.80 
  -5   0 -17   -0.22    0.58 
  -4   0 -17    5.03    0.96 
  -3   0 -17    0.82    0.61 
  -1   0 -17   -0.32    0.55 
   0   0 -17    0.39    0.62 
   1   0 -17    0.29    0.63 
   2   0 -17    0.02    0.54 
   3   0 -17    0.81    0.69 
   4   0 -17    4.16    0.91 
   5   0 -17   -0.42    0.50 
   6   0 -17    3.11    0.82 
   7   0 -17    0.73    0.62 
   8   0 -17    8.55    1.17 
   9   0 -17    0.71    0.59 
  10   0 -17   22.87    1.65 
 -12   1 -17    0.44    0.65 
 -11   1 -17   -0.04    0.62 
 -10   1 -17   -0.24    0.61 
  -9   1 -17    2.78    0.82 
  -8   1 -17    0.37    0.60 
  -7   1 -17   13.95    1.41 
  -6   1 -17    0.05    0.61 
  -5   1 -17   15.84    1.39 
  -4   1 -17    0.47    0.61 
  -3   1 -17   40.09    2.14 
  -2   1 -17   -0.12    0.55 
  -1   1 -17   48.42    2.44 
   0   1 -17    0.19    0.59 
   1   1 -17   41.98    2.38 
   2   1 -17    0.51    0.61 
   3   1 -17   27.94    1.89 
   4   1 -17    1.22    0.69 
   5   1 -17   15.82    1.41 
   6   1 -17    0.33    0.56 
   7   1 -17    2.86    0.82 
   8   1 -17    6.15    1.06 
   9   1 -17    0.71    0.64 
  10   1 -17   -0.45    0.57 
  11   1 -17    0.52    0.59 
 -12   2 -17   32.91    2.14 
 -11   2 -17   -0.04    0.58 
 -10   2 -17   34.01    2.12 
  -9   2 -17    2.72    0.88 
  -8   2 -17    8.67    1.16 
  -7   2 -17    0.58    0.66 
  -6   2 -17    6.70    1.09 
  -5   2 -17   -0.04    0.57 
  -4   2 -17    0.44    0.61 
  -3   2 -17    2.24    0.68 
  -2   2 -17   -0.81    0.52 
  -1   2 -17   -0.11    0.61 
   0   2 -17    0.21    0.61 
   1   2 -17   -0.33    0.55 
   2   2 -17    0.80    0.62 
   3   2 -17    1.01    0.66 
   4   2 -17   -0.26    0.53 
   5   2 -17   -0.11    0.52 
   6   2 -17    0.51    0.63 
   7   2 -17    1.58    0.71 
   8   2 -17    1.35    0.74 
   9   2 -17   -0.59    0.52 
  10   2 -17    5.39    0.98 
  11   2 -17    0.80    0.65 
  12   2 -17    8.67    1.20 
 -12   3 -17    0.81    0.69 
 -11   3 -17    1.71    0.80 
 -10   3 -17    2.99    0.86 
  -9   3 -17    6.04    1.06 
  -8   3 -17    0.67    0.64 
  -7   3 -17    8.39    1.15 
  -6   3 -17    0.57    0.62 
  -5   3 -17   18.21    1.50 
  -4   3 -17   -0.20    0.37 
  -3   3 -17   27.22    1.92 
  -2   3 -17    1.92    0.78 
  -1   3 -17   28.03    1.91 
   0   3 -17    0.35    0.65 
   1   3 -17   40.07    2.24 
   2   3 -17    2.30    0.79 
   3   3 -17   22.90    1.74 
   4   3 -17   -0.04    0.52 
   5   3 -17    3.62    0.85 
   6   3 -17    0.31    0.58 
   7   3 -17    0.55    0.63 
   8   3 -17   -0.16    0.54 
   9   3 -17   -0.11    0.56 
  10   3 -17    0.29    0.61 
  11   3 -17    1.17    0.71 
  12   3 -17   -1.32    0.45 
 -12   4 -17   37.79    2.30 
 -11   4 -17   -0.14    0.59 
 -10   4 -17   39.58    2.33 
  -9   4 -17    1.10    0.70 
  -8   4 -17   18.73    1.60 
  -7   4 -17    0.72    0.69 
  -6   4 -17    4.17    0.91 
  -5   4 -17   -0.36    0.50 
  -4   4 -17    3.16    0.58 
  -3   4 -17   -0.29    0.52 
  -2   4 -17    0.62    0.66 
  -1   4 -17    1.03    0.65 
   0   4 -17    5.76    1.08 
   1   4 -17    0.69    0.65 
   2   4 -17    0.62    0.63 
   3   4 -17   -0.06    0.50 
   4   4 -17    1.39    0.73 
   5   4 -17    0.54    0.60 
   6   4 -17    2.09    0.80 
   7   4 -17    0.56    0.64 
   8   4 -17    0.17    0.62 
   9   4 -17   -0.01    0.56 
  10   4 -17    2.32    0.84 
  11   4 -17    0.18    0.62 
  12   4 -17    1.73    0.78 
 -11   5 -17    0.13    0.65 
 -10   5 -17    0.35    0.59 
  -9   5 -17    0.07    0.63 
  -8   5 -17   -0.17    0.54 
  -7   5 -17    1.65    0.78 
  -6   5 -17    0.09    0.59 
  -5   5 -17    2.80    0.58 
  -4   5 -17    0.04    0.38 
  -3   5 -17    3.34    0.92 
  -2   5 -17    0.38    0.66 
  -1   5 -17   17.09    1.54 
   0   5 -17    0.17    0.58 
   1   5 -17   12.29    1.35 
   2   5 -17   -0.11    0.54 
   3   5 -17   20.88    1.61 
   4   5 -17    0.27    0.60 
   5   5 -17    1.47    0.78 
   6   5 -17    0.15    0.64 
   7   5 -17   -0.16    0.59 
   8   5 -17    0.95    0.73 
   9   5 -17   -0.26    0.53 
  10   5 -17   -0.37    0.53 
  11   5 -17    9.39    1.20 
 -11   6 -17    3.28    0.91 
 -10   6 -17   34.87    2.17 
  -9   6 -17    0.18    0.59 
  -8   6 -17   19.04    1.57 
  -7   6 -17   -0.17    0.57 
  -6   6 -17    8.50    0.86 
  -5   6 -17   -0.38    0.36 
  -4   6 -17    2.47    0.53 
  -3   6 -17    0.40    0.60 
  -2   6 -17    1.01    0.68 
  -1   6 -17    0.19    0.58 
   0   6 -17    1.74    0.77 
   1   6 -17    0.38    0.60 
   2   6 -17    8.18    1.09 
   3   6 -17    0.00    0.60 
   4   6 -17    2.76    0.84 
   5   6 -17   -0.10    0.60 
   6   6 -17    9.03    1.16 
   7   6 -17   -0.18    0.55 
   8   6 -17    2.35    0.79 
   9   6 -17    0.27    0.59 
  10   6 -17    0.03    0.60 
  11   6 -17    0.71    0.67 
 -10   7 -17   -0.76    0.56 
  -9   7 -17    1.10    0.72 
  -8   7 -17    0.07    0.57 
  -7   7 -17    0.67    0.63 
  -6   7 -17    0.09    0.40 
  -5   7 -17   -0.25    0.39 
  -4   7 -17    0.80    0.71 
  -3   7 -17    1.52    0.74 
  -2   7 -17    1.41    0.71 
  -1   7 -17    3.83    0.91 
   0   7 -17    0.50    0.61 
   1   7 -17   14.00    1.44 
   2   7 -17    0.02    0.54 
   3   7 -17    8.97    1.24 
   4   7 -17   -0.39    0.60 
   5   7 -17    1.78    0.80 
   6   7 -17    0.10    0.62 
   7   7 -17    0.05    0.60 
   8   7 -17   -0.15    0.57 
   9   7 -17    2.91    0.88 
  10   7 -17   -0.85    0.47 
  -9   8 -17    0.41    0.63 
  -8   8 -17    8.11    1.23 
  -7   8 -17    0.24    0.41 
  -6   8 -17    1.28    0.50 
  -5   8 -17    0.74    0.46 
  -4   8 -17   -0.06    0.57 
  -3   8 -17   -0.34    0.51 
  -2   8 -17    1.20    0.70 
  -1   8 -17    3.15    0.89 
   0   8 -17   13.00    1.35 
   1   8 -17    0.75    0.64 
   2   8 -17   10.93    1.29 
   3   8 -17    0.25    0.63 
   4   8 -17   21.51    1.66 
   5   8 -17    1.21    0.73 
   6   8 -17   20.47    1.70 
   7   8 -17   -0.34    0.59 
   8   8 -17    8.90    1.19 
   9   8 -17    1.05    0.72 
  -9   9 -17    1.57    0.77 
  -8   9 -17    0.29    0.64 
  -7   9 -17    3.89    0.66 
  -6   9 -17    1.02    0.49 
  -5   9 -17    0.13    0.40 
  -4   9 -17   -0.41    0.47 
  -3   9 -17   -0.39    0.51 
  -2   9 -17    0.64    0.62 
  -1   9 -17    0.95    0.71 
   0   9 -17    0.10    0.58 
   1   9 -17    2.16    0.82 
   2   9 -17    2.39    0.82 
   3   9 -17    3.47    0.97 
   4   9 -17   -0.21    0.57 
   5   9 -17   -0.16    0.56 
   6   9 -17   -0.93    0.51 
   7   9 -17    1.68    0.74 
   8   9 -17   -0.59    0.52 
   9   9 -17    2.97    0.86 
  -7  10 -17    0.08    0.40 
  -6  10 -17    0.02    0.41 
  -5  10 -17    0.37    0.43 
  -4  10 -17    1.61    0.79 
  -3  10 -17   -0.04    0.57 
  -2  10 -17    4.29    0.97 
  -1  10 -17   -0.16    0.56 
   0  10 -17   21.61    1.75 
   1  10 -17   -0.36    0.54 
   2  10 -17   38.66    2.30 
   3  10 -17    4.73    0.98 
   4  10 -17   42.25    2.38 
   5  10 -17   -0.48    0.58 
   6  10 -17   35.78    2.25 
   7  10 -17    1.11    0.71 
  -6  11 -17   -0.63    0.36 
  -5  11 -17    6.17    1.09 
  -4  11 -17    0.56    0.67 
  -3  11 -17    1.17    0.74 
  -2  11 -17    0.59    0.61 
  -1  11 -17    0.28    0.59 
   0  11 -17    0.47    0.67 
   1  11 -17    0.06    0.60 
   2  11 -17    0.60    0.73 
   3  11 -17    1.31    0.77 
   4  11 -17    0.46    0.70 
   5  11 -17   -0.50    0.59 
   6  11 -17    6.56    1.14 
  -4  12 -17    1.74    0.83 
  -3  12 -17    0.27    0.64 
  -2  12 -17   10.81    1.32 
  -1  12 -17    0.90    0.67 
   0  12 -17   16.74    1.53 
   1  12 -17   -0.56    0.51 
   2  12 -17   35.42    2.24 
   3  12 -17    0.23    0.62 
   4  12 -17   37.34    2.35 
  -5 -15 -16   15.94    1.55 
  -4 -15 -16    2.25    0.88 
  -5 -14 -16    1.05    0.96 
  -4 -14 -16    0.94    0.90 
  11 -11 -16   11.14    1.29 
 -12 -10 -16    3.37    0.95 
 -11 -10 -16    1.40    0.78 
   9 -10 -16    2.06    0.73 
  10 -10 -16    4.90    1.00 
  11 -10 -16    1.53    0.71 
  12 -10 -16    3.49    0.89 
 -13  -9 -16    0.72    0.72 
 -12  -9 -16    0.20    0.60 
 -11  -9 -16    2.08    0.83 
 -10  -9 -16    3.45    0.92 
  -9  -9 -16    6.65    1.13 
  -8  -9 -16    6.03    1.06 
  -7  -9 -16   15.53    1.48 
  10  -9 -16    2.76    0.82 
  11  -9 -16    9.32    1.23 
  12  -9 -16   -0.13    0.51 
  13  -9 -16    3.12    0.87 
 -14  -8 -16   17.97    1.66 
 -13  -8 -16    0.82    0.74 
 -12  -8 -16    6.77    1.13 
 -11  -8 -16    2.77    0.87 
 -10  -8 -16    1.87    0.85 
  -9  -8 -16    5.79    1.06 
  -8  -8 -16    0.82    0.69 
  -7  -8 -16    0.00    0.55 
  -6  -8 -16   -0.50    0.49 
  -5  -8 -16    1.57    0.73 
  10  -8 -16   -0.13    0.58 
  11  -8 -16    4.32    0.96 
  12  -8 -16    0.83    0.72 
  13  -8 -16   -0.21    0.59 
  14  -8 -16    1.12    0.69 
 -14  -7 -16    0.29    0.66 
 -13  -7 -16   -0.47    0.60 
 -12  -7 -16    3.82    1.02 
 -11  -7 -16    2.72    0.90 
 -10  -7 -16    1.54    0.78 
  -9  -7 -16    4.31    0.95 
  -8  -7 -16    1.88    0.78 
  -7  -7 -16   10.77    1.35 
  -6  -7 -16    7.57    1.07 
  -5  -7 -16   19.15    1.53 
  -4  -7 -16    0.76    0.61 
  -3  -7 -16   12.90    1.30 
  10  -7 -16    0.50    0.60 
  11  -7 -16   17.98    1.52 
  12  -7 -16    2.43    0.81 
  13  -7 -16   15.72    1.47 
  14  -7 -16    0.78    0.68 
 -14  -6 -16   20.54    1.73 
 -13  -6 -16   -0.70    0.60 
 -12  -6 -16    7.98    1.27 
 -11  -6 -16    0.86    0.68 
 -10  -6 -16    4.32    0.98 
  -9  -6 -16    0.57    0.63 
  -8  -6 -16   -0.53    0.53 
  -7  -6 -16    0.69    0.68 
  -6  -6 -16    0.45    0.60 
  -5  -6 -16    0.64    0.66 
  -4  -6 -16    7.04    1.07 
  -3  -6 -16    0.21    0.60 
  -2  -6 -16   14.19    1.28 
  -1  -6 -16    2.00    0.71 
  10  -6 -16    1.26    0.67 
  11  -6 -16    0.30    0.63 
  12  -6 -16    0.28    0.58 
  13  -6 -16    0.67    0.65 
  14  -6 -16   -1.21    0.45 
  15  -6 -16   -0.24    0.55 
 -15  -5 -16    0.41    0.68 
 -14  -5 -16    0.40    0.66 
 -13  -5 -16   -0.18    0.61 
 -12  -5 -16    0.08    0.65 
 -11  -5 -16   -0.37    0.57 
 -10  -5 -16    0.79    0.66 
  -9  -5 -16    0.28    0.58 
  -8  -5 -16    4.08    0.90 
  -7  -5 -16    6.42    1.04 
  -6  -5 -16    0.49    0.63 
  -5  -5 -16   12.91    1.26 
  -4  -5 -16    1.06    0.67 
  -3  -5 -16    6.13    1.02 
  -2  -5 -16    0.82    0.60 
  -1  -5 -16    7.97    0.97 
   4  -5 -16   -0.12    0.53 
   5  -5 -16   10.22    1.14 
  10  -5 -16   -0.10    0.56 
  11  -5 -16   33.56    2.03 
  12  -5 -16    0.56    0.65 
  13  -5 -16   26.40    1.88 
  14  -5 -16    0.13    0.59 
  15  -5 -16   13.98    1.50 
 -15  -4 -16    0.08    0.67 
 -14  -4 -16   17.17    1.59 
 -13  -4 -16    3.77    0.91 
 -12  -4 -16    4.01    0.96 
 -11  -4 -16    1.64    0.73 
 -10  -4 -16    7.83    1.19 
  -9  -4 -16    0.48    0.61 
  -8  -4 -16   -0.17    0.55 
  -7  -4 -16    2.88    0.86 
  -6  -4 -16   -0.51    0.47 
  -5  -4 -16    0.24    0.56 
  -4  -4 -16    6.80    1.07 
  -3  -4 -16    0.25    0.53 
  -2  -4 -16   27.85    1.68 
  -1  -4 -16    3.82    0.79 
   3  -4 -16    0.62    0.56 
   4  -4 -16    6.32    0.98 
   5  -4 -16    0.84    0.61 
   6  -4 -16    7.41    1.04 
   7  -4 -16    0.45    0.56 
  11  -4 -16    0.10    0.60 
  12  -4 -16    1.18    0.71 
  13  -4 -16    0.01    0.56 
  14  -4 -16   -0.15    0.57 
  15  -4 -16    2.81    0.87 
 -15  -3 -16    3.20    0.96 
 -14  -3 -16    0.42    0.67 
 -13  -3 -16    6.19    1.14 
 -12  -3 -16    0.88    0.70 
 -11  -3 -16    3.73    0.93 
 -10  -3 -16    3.65    0.91 
  -9  -3 -16   -0.36    0.51 
  -8  -3 -16   -0.33    0.50 
  -7  -3 -16    1.03    0.69 
  -6  -3 -16    0.72    0.62 
  -5  -3 -16    1.64    0.75 
  -4  -3 -16    1.98    0.71 
  -3  -3 -16    0.66    0.58 
  -2  -3 -16    1.79    0.68 
  -1  -3 -16    0.33    0.56 
   1  -3 -16    0.57    0.61 
   2  -3 -16    0.01    0.56 
   3  -3 -16    0.40    0.56 
   4  -3 -16    0.21    0.53 
   5  -3 -16    7.94    1.07 
   6  -3 -16    0.63    0.56 
   7  -3 -16   13.65    1.23 
   8  -3 -16    0.82    0.57 
  11  -3 -16   41.84    2.30 
  12  -3 -16   -0.06    0.58 
  13  -3 -16   24.31    1.81 
  14  -3 -16    1.50    0.76 
  15  -3 -16   27.71    1.99 
 -16  -2 -16   13.74    1.49 
 -15  -2 -16    1.71    0.77 
 -14  -2 -16   10.25    1.30 
 -13  -2 -16   -0.65    0.56 
 -12  -2 -16    0.22    0.62 
 -11  -2 -16    0.37    0.63 
 -10  -2 -16    3.90    0.90 
  -9  -2 -16    1.08    0.68 
  -8  -2 -16    0.57    0.64 
  -7  -2 -16    0.34    0.57 
  -6  -2 -16    9.26    1.16 
  -5  -2 -16    1.48    0.70 
  -4  -2 -16   17.69    1.40 
  -3  -2 -16    0.81    0.64 
  -2  -2 -16   42.13    2.11 
  -1  -2 -16    0.68    0.57 
   0  -2 -16   49.35    2.42 
   1  -2 -16    2.70    0.80 
   2  -2 -16   45.64    2.25 
   3  -2 -16    1.73    0.70 
   4  -2 -16   28.24    1.75 
   5  -2 -16    1.22    0.64 
   6  -2 -16   13.92    1.28 
   7  -2 -16    0.46    0.56 
   8  -2 -16    4.89    0.89 
   9  -2 -16    0.17    0.53 
  12  -2 -16    0.16    0.62 
  13  -2 -16    1.43    0.77 
  14  -2 -16    1.84    0.78 
  15  -2 -16    0.86    0.69 
  16  -2 -16   -0.33    0.55 
 -16  -1 -16    0.65    0.76 
 -15  -1 -16    2.06    0.80 
 -14  -1 -16   -0.66    0.57 
 -13  -1 -16    4.38    1.05 
 -12  -1 -16    3.53    0.90 
 -11  -1 -16   11.50    1.34 
 -10  -1 -16    0.26    0.65 
  -9  -1 -16    5.12    1.00 
  -8  -1 -16    0.57    0.63 
  -7  -1 -16    3.35    0.85 
  -6  -1 -16    4.68    0.89 
  -5  -1 -16    4.90    0.93 
  -4  -1 -16    1.31    0.65 
  -3  -1 -16    0.48    0.58 
  -2  -1 -16    3.47    0.77 
  -1  -1 -16   -0.05    0.37 
   0  -1 -16   -0.14    0.55 
   1  -1 -16    0.58    0.60 
   2  -1 -16    0.17    0.58 
   3  -1 -16    0.13    0.52 
   4  -1 -16    2.68    0.75 
   5  -1 -16    7.86    1.11 
   6  -1 -16    1.69    0.70 
   7  -1 -16   10.54    1.18 
   8  -1 -16    2.95    0.74 
   9  -1 -16   20.45    1.52 
  10  -1 -16    0.98    0.62 
  12  -1 -16    0.02    0.55 
  13  -1 -16   22.54    1.76 
  14  -1 -16    0.35    0.62 
  15  -1 -16   17.45    1.59 
  16  -1 -16    0.62    0.68 
 -16   0 -16    0.72    0.74 
 -15   0 -16   -0.52    0.55 
 -14   0 -16    4.91    1.04 
 -13   0 -16   -0.10    0.56 
 -12   0 -16    1.01    0.69 
 -11   0 -16    0.04    0.61 
 -10   0 -16    0.28    0.58 
  -9   0 -16    0.22    0.57 
  -8   0 -16    2.97    0.81 
  -7   0 -16    2.79    0.79 
  -6   0 -16   11.93    1.28 
  -5   0 -16    2.87    0.76 
  -4   0 -16   22.76    1.53 
  -3   0 -16    2.22    0.72 
  -2   0 -16   51.53    1.71 
  -1   0 -16    0.37    0.50 
   0   0 -16   44.68    2.28 
   1   0 -16   -0.36    0.43 
   2   0 -16   46.49    2.34 
   3   0 -16    1.18    0.66 
   4   0 -16   21.41    1.59 
   5   0 -16    1.67    0.65 
   6   0 -16   13.31    1.25 
   7   0 -16    2.17    0.73 
   8   0 -16    2.20    0.73 
   9   0 -16    0.25    0.54 
  10   0 -16    0.27    0.54 
  11   0 -16    2.25    0.78 
  12   0 -16    0.74    0.92 
  13   0 -16    0.55    0.62 
  14   0 -16    4.15    0.98 
  15   0 -16   -0.11    0.59 
  16   0 -16    1.35    0.73 
 -16   1 -16    0.24    0.66 
 -15   1 -16   18.23    1.63 
 -14   1 -16    0.33    0.63 
 -13   1 -16   22.62    1.78 
 -12   1 -16    0.08    0.58 
 -11   1 -16   28.49    1.95 
 -10   1 -16    0.16    0.62 
  -9   1 -16   21.76    1.65 
  -8   1 -16    1.99    0.74 
  -7   1 -16   11.70    1.23 
  -6   1 -16    2.36    0.76 
  -5   1 -16    9.52    1.14 
  -4   1 -16    2.21    0.74 
  -3   1 -16    0.51    0.42 
  -2   1 -16    0.50    0.41 
  -1   1 -16    0.01    0.53 
   0   1 -16   -0.11    0.51 
   1   1 -16    0.25    0.55 
   2   1 -16    3.85    0.83 
   3   1 -16    0.92    0.63 
   4   1 -16    2.01    0.73 
   5   1 -16    3.70    0.83 
   6   1 -16    4.96    0.94 
   7   1 -16    3.98    0.87 
   8   1 -16    1.00    0.63 
   9   1 -16    4.96    0.96 
  10   1 -16    1.34    0.67 
  11   1 -16   11.43    1.20 
  12   1 -16    2.73    0.79 
  13   1 -16    6.63    0.80 
  14   1 -16    1.31    0.73 
  15   1 -16    2.76    0.83 
  16   1 -16    0.64    0.67 
 -16   2 -16    1.30    0.78 
 -15   2 -16    0.78    0.72 
 -14   2 -16    1.89    0.86 
 -13   2 -16    1.61    0.75 
 -12   2 -16   -0.19    0.55 
 -11   2 -16    0.41    0.63 
 -10   2 -16    0.02    0.59 
  -9   2 -16    0.05    0.58 
  -8   2 -16    7.73    1.06 
  -7   2 -16    0.13    0.57 
  -6   2 -16   10.95    1.25 
  -5   2 -16    2.07    0.70 
  -4   2 -16   27.91    1.26 
  -3   2 -16    1.37    0.47 
  -2   2 -16   42.84    1.55 
  -1   2 -16    4.22    0.92 
   0   2 -16   47.49    2.41 
   1   2 -16    0.66    0.62 
   2   2 -16   41.53    2.22 
   3   2 -16    0.73    0.61 
   4   2 -16   19.35    1.51 
   5   2 -16    0.60    0.61 
   6   2 -16    8.92    1.16 
   7   2 -16    0.86    0.60 
   8   2 -16    0.52    0.57 
   9   2 -16   -0.08    0.52 
  10   2 -16    3.64    0.87 
  11   2 -16    0.56    0.60 
  12   2 -16    1.14    0.62 
  13   2 -16    0.06    0.55 
  14   2 -16   11.46    0.92 
  15   2 -16    3.54    0.97 
  16   2 -16   15.49    1.53 
 -15   3 -16   33.71    2.12 
 -14   3 -16    1.99    0.83 
 -13   3 -16   24.74    1.88 
 -12   3 -16    1.18    0.75 
 -11   3 -16   40.73    2.27 
 -10   3 -16   -0.82    0.48 
  -9   3 -16   27.57    1.82 
  -8   3 -16    0.73    0.64 
  -7   3 -16   11.28    1.21 
  -6   3 -16    0.67    0.63 
  -5   3 -16    7.40    0.75 
  -4   3 -16    1.30    0.45 
  -3   3 -16    0.64    0.40 
  -2   3 -16    0.32    0.41 
  -1   3 -16    0.65    0.60 
   0   3 -16    1.32    0.67 
   1   3 -16   -0.04    0.50 
   2   3 -16    1.32    0.68 
   3   3 -16    0.66    0.60 
   4   3 -16    1.11    0.69 
   5   3 -16    0.87    0.63 
   6   3 -16    0.63    0.59 
   7   3 -16   -0.57    0.50 
   8   3 -16    1.14    0.63 
   9   3 -16   -0.07    0.59 
  10   3 -16    4.73    0.92 
  11   3 -16    2.31    0.79 
  12   3 -16    1.27    0.68 
  13   3 -16    7.26    1.08 
  14   3 -16   -0.48    0.52 
  15   3 -16    3.78    0.65 
 -15   4 -16    3.11    0.93 
 -14   4 -16    1.18    0.73 
 -13   4 -16   -0.52    0.54 
 -12   4 -16    0.12    0.59 
 -11   4 -16    0.53    0.65 
 -10   4 -16   -1.09    0.50 
  -9   4 -16   -0.10    0.55 
  -8   4 -16    1.76    0.73 
  -7   4 -16    0.48    0.58 
  -6   4 -16   11.20    1.11 
  -5   4 -16    0.75    0.44 
  -4   4 -16    5.25    0.66 
  -3   4 -16    1.15    0.46 
  -2   4 -16   18.96    1.03 
  -1   4 -16    2.90    0.84 
   0   4 -16   23.21    1.63 
   1   4 -16    2.37    0.73 
   2   4 -16   26.26    1.76 
   3   4 -16    0.26    0.54 
   4   4 -16    7.46    1.13 
   5   4 -16    0.26    0.58 
   6   4 -16   -0.32    0.50 
   7   4 -16    2.30    0.75 
   8   4 -16    0.12    0.57 
   9   4 -16    0.42    0.50 
  10   4 -16    9.71    1.21 
  11   4 -16    0.68    0.63 
  12   4 -16    2.70    0.84 
  13   4 -16    6.13    1.05 
  14   4 -16   18.00    1.50 
  15   4 -16    0.18    0.64 
 -15   5 -16   11.17    1.38 
 -14   5 -16    0.54    0.71 
 -13   5 -16   27.90    1.89 
 -12   5 -16    0.46    0.68 
 -11   5 -16   32.17    1.99 
 -10   5 -16   -0.53    0.51 
  -9   5 -16   25.72    1.75 
  -8   5 -16    3.02    0.80 
  -7   5 -16   17.94    1.45 
  -6   5 -16    0.36    0.41 
  -5   5 -16   11.69    0.88 
  -4   5 -16    0.54    0.41 
  -3   5 -16    1.45    0.47 
  -2   5 -16    3.20    0.59 
  -1   5 -16    4.68    0.95 
   0   5 -16    1.22    0.65 
   1   5 -16    8.39    1.09 
   2   5 -16    1.54    0.72 
   3   5 -16    6.86    1.12 
   4   5 -16    0.58    0.64 
   5   5 -16   11.88    1.31 
   6   5 -16    1.04    0.65 
   7   5 -16    6.82    1.10 
   8   5 -16    5.12    0.99 
   9   5 -16    0.23    0.55 
  10   5 -16    0.14    0.58 
  11   5 -16   -0.11    0.56 
  12   5 -16   -0.30    0.50 
  13   5 -16    0.13    0.58 
  14   5 -16    1.64    0.74 
  15   5 -16    2.13    0.82 
 -14   6 -16   -1.27    0.42 
 -13   6 -16    1.44    0.72 
 -12   6 -16    0.52    0.67 
 -11   6 -16    0.40    0.61 
 -10   6 -16    0.20    0.60 
  -9   6 -16    1.61    0.74 
  -8   6 -16   -0.83    0.50 
  -7   6 -16    7.14    0.76 
  -6   6 -16    0.59    0.44 
  -5   6 -16    0.28    0.39 
  -4   6 -16   -0.14    0.34 
  -3   6 -16    0.50    0.40 
  -2   6 -16    9.06    1.16 
  -1   6 -16    5.51    0.98 
   0   6 -16   14.22    1.36 
   1   6 -16    0.54    0.62 
   2   6 -16   13.15    1.31 
   3   6 -16    0.49    0.62 
   4   6 -16   10.17    1.21 
   5   6 -16    0.51    0.61 
   6   6 -16    0.49    0.60 
   7   6 -16    0.45    0.56 
   8   6 -16   -0.53    0.49 
   9   6 -16   -0.50    0.47 
  10   6 -16    5.01    1.02 
  11   6 -16   -0.35    0.51 
  12   6 -16    8.35    1.18 
  13   6 -16    0.67    0.66 
  14   6 -16   17.87    1.59 
 -14   7 -16    0.08    0.62 
 -13   7 -16   15.27    1.48 
 -12   7 -16    0.88    0.69 
 -11   7 -16   16.32    1.50 
 -10   7 -16    0.01    0.56 
  -9   7 -16   15.37    1.46 
  -8   7 -16    0.02    0.54 
  -7   7 -16   12.62    0.92 
  -6   7 -16    0.59    0.43 
  -5   7 -16    7.87    0.77 
  -4   7 -16    1.44    0.48 
  -3   7 -16    0.59    0.39 
  -2   7 -16    0.50    0.60 
  -1   7 -16    2.60    0.75 
   0   7 -16    1.23    0.68 
   1   7 -16   10.81    1.23 
   2   7 -16    0.34    0.55 
   3   7 -16   14.02    1.34 
   4   7 -16    0.92    0.62 
   5   7 -16   18.01    1.58 
   6   7 -16    6.90    1.11 
   7   7 -16   14.97    1.35 
   8   7 -16    1.68    0.75 
   9   7 -16    4.17    0.95 
  10   7 -16    1.16    0.68 
  11   7 -16    3.97    0.93 
  12   7 -16    4.59    0.98 
  13   7 -16    0.77    0.65 
  14   7 -16    1.68    0.78 
 -14   8 -16    1.35    0.74 
 -13   8 -16    0.79    0.69 
 -12   8 -16    0.58    0.64 
 -11   8 -16    4.74    0.99 
 -10   8 -16    0.96    0.66 
  -9   8 -16    8.94    1.15 
  -8   8 -16    1.12    0.47 
  -7   8 -16    2.33    0.55 
  -6   8 -16    1.06    0.47 
  -5   8 -16    5.13    0.69 
  -4   8 -16    0.05    0.36 
  -3   8 -16    0.60    0.42 
  -2   8 -16   -0.06    0.53 
  -1   8 -16    1.17    0.63 
   0   8 -16    3.04    0.83 
   1   8 -16    0.93    0.67 
   2   8 -16    8.31    1.11 
   3   8 -16    0.84    0.64 
   4   8 -16    5.20    0.96 
   5   8 -16    0.23    0.64 
   6   8 -16   -0.03    0.54 
   7   8 -16    0.29    0.59 
   8   8 -16    0.41    0.63 
   9   8 -16    3.73    0.93 
  10   8 -16    1.89    0.77 
  11   8 -16    2.60    0.86 
  12   8 -16   10.33    1.24 
  13   8 -16    0.11    0.63 
  14   8 -16   16.56    1.57 
 -13   9 -16    6.43    1.11 
 -12   9 -16    0.80    0.68 
 -11   9 -16   11.29    1.34 
 -10   9 -16    4.49    0.96 
  -9   9 -16    8.86    1.20 
  -8   9 -16    6.36    0.75 
  -7   9 -16    2.79    0.58 
  -6   9 -16   -0.29    0.36 
  -5   9 -16    0.43    0.39 
  -4   9 -16    0.14    0.38 
  -3   9 -16    0.90    0.43 
  -2   9 -16    0.15    0.56 
  -1   9 -16    3.31    0.85 
   0   9 -16    0.37    0.58 
   1   9 -16   21.30    1.64 
   2   9 -16    0.28    0.57 
   3   9 -16   28.04    1.88 
   4   9 -16   -0.27    0.54 
   5   9 -16   24.43    1.74 
   6   9 -16    1.19    0.73 
   7   9 -16   17.51    1.51 
   8   9 -16    9.52    1.28 
   9   9 -16    6.62    1.13 
  10   9 -16    2.57    0.83 
  11   9 -16    2.99    0.84 
  12   9 -16   -0.21    0.57 
  13   9 -16    1.73    0.77 
 -12  10 -16    7.26    1.17 
 -11  10 -16    0.34    0.63 
 -10  10 -16    5.34    1.05 
  -9  10 -16    3.59    0.88 
  -8  10 -16    3.21    0.62 
  -7  10 -16    2.42    0.55 
  -6  10 -16    4.72    0.65 
  -5  10 -16    2.18    0.53 
  -4  10 -16    8.84    0.78 
  -3  10 -16    5.04    1.02 
  -2  10 -16    3.19    0.86 
  -1  10 -16   -0.57    0.46 
   0  10 -16   -0.24    0.57 
   1  10 -16    0.46    0.62 
   2  10 -16   -0.35    0.53 
   3  10 -16    0.77    0.66 
   4  10 -16    0.77    0.61 
   5  10 -16   -0.25    0.51 
   6  10 -16    0.23    0.57 
   7  10 -16   -0.02    0.57 
   8  10 -16   -0.01    0.60 
   9  10 -16    3.99    0.90 
  10  10 -16    5.05    0.99 
  11  10 -16    2.08    0.82 
  12  10 -16    7.23    1.21 
 -11  11 -16   11.90    1.33 
 -10  11 -16    2.16    0.78 
  -9  11 -16    1.74    0.55 
  -8  11 -16    3.54    0.64 
  -7  11 -16    1.99    0.56 
  -6  11 -16    0.23    0.41 
  -5  11 -16   -0.07    0.39 
  -4  11 -16    1.96    0.51 
  -3  11 -16    2.51    0.78 
  -2  11 -16   -0.63    0.44 
  -1  11 -16   12.10    1.33 
   0  11 -16    0.39    0.63 
   1  11 -16   28.15    1.89 
   2  11 -16    0.59    0.64 
   3  11 -16   42.02    2.31 
   4  11 -16    0.26    0.57 
   5  11 -16   27.52    1.91 
   6  11 -16    0.66    0.64 
   7  11 -16   20.60    1.65 
   8  11 -16    3.22    0.91 
   9  11 -16   10.62    1.28 
  10  11 -16   -0.10    0.59 
  11  11 -16    9.46    1.30 
 -10  12 -16    6.82    1.15 
  -9  12 -16    0.27    0.43 
  -8  12 -16    6.53    0.78 
  -7  12 -16    3.10    0.60 
  -6  12 -16    8.18    0.81 
  -5  12 -16   -0.50    0.34 
  -4  12 -16    3.92    0.64 
  -3  12 -16    1.11    0.66 
  -2  12 -16    0.42    0.65 
  -1  12 -16    1.89    0.75 
   0  12 -16   -0.50    0.46 
   1  12 -16   -0.36    0.57 
   2  12 -16    0.41    0.60 
   3  12 -16    0.10    0.56 
   4  12 -16    0.45    0.63 
   5  12 -16   -0.23    0.56 
   6  12 -16    0.59    0.67 
   7  12 -16    2.09    0.82 
   8  12 -16    0.75    0.61 
   9  12 -16    0.06    0.66 
  10  12 -16    5.44    1.07 
  -9  13 -16    0.82    0.47 
  -8  13 -16   -0.10    0.41 
  -7  13 -16   -0.27    0.39 
  -6  13 -16   -0.46    0.39 
  -5  13 -16    0.69    0.44 
  -4  13 -16    4.00    0.65 
  -3  13 -16    4.70    0.92 
  -2  13 -16    1.26    0.70 
  -1  13 -16    5.90    1.05 
   0  13 -16   -0.53    0.49 
   1  13 -16   26.88    1.85 
   2  13 -16    1.99    0.79 
   3  13 -16   25.49    1.88 
   4  13 -16    0.69    0.66 
   5  13 -16   22.41    1.79 
   6  13 -16    0.63    0.69 
   7  13 -16   12.46    1.43 
   8  13 -16    0.04    0.61 
   9  13 -16    5.51    1.05 
  -8  14 -16   16.76    1.09 
  -7  14 -16    1.15    0.52 
  -6  14 -16   20.88    1.18 
  -5  14 -16    0.54    0.45 
  -4  14 -16   15.36    1.47 
  -3  14 -16    0.11    0.52 
  -2  14 -16   12.71    1.41 
  -1  14 -16    0.29    0.60 
   0  14 -16    4.69    0.99 
   1  14 -16    0.10    0.55 
   2  14 -16    1.69    0.79 
   3  14 -16    1.06    0.69 
   4  14 -16   -0.51    0.56 
   5  14 -16    0.95    0.72 
   6  14 -16    0.13    0.59 
   7  14 -16    0.77    0.68 
   8  14 -16    0.41    0.59 
  -5  15 -16    1.24    0.49 
  -4  15 -16    0.75    0.66 
  -3  15 -16    3.00    0.86 
  -2  15 -16    2.01    0.84 
  -1  15 -16    2.30    0.81 
   0  15 -16    0.85    0.70 
   1  15 -16   20.36    1.68 
   2  15 -16    1.79    0.81 
   3  15 -16   32.65    2.06 
   4  15 -16    2.00    0.80 
   5  15 -16    9.82    1.28 
  -2  16 -16   13.45    1.44 
  -1  16 -16   -0.35    0.54 
   0  16 -16    0.09    0.65 
   1  16 -16    0.73    0.70 
   2  16 -16    0.41    0.66 
  -5 -18 -15    3.56    1.04 
  -4 -18 -15    2.13    0.89 
  -3 -18 -15    4.60    1.04 
   5 -18 -15    2.84    0.87 
  -7 -17 -15    7.21    1.25 
  -6 -17 -15    3.80    1.06 
  -5 -17 -15    1.04    0.82 
  -4 -17 -15    2.47    0.96 
  -3 -17 -15   -0.24    0.64 
   4 -17 -15    0.54    0.64 
   5 -17 -15    7.95    1.14 
   6 -17 -15   -0.15    0.61 
  -9 -16 -15    0.23    0.58 
  -8 -16 -15    9.83    1.38 
  -7 -16 -15    3.82    1.05 
  -6 -16 -15    8.46    1.34 
  -5 -16 -15    8.78    1.26 
  -4 -16 -15    8.23    1.32 
  -3 -16 -15    6.34    1.15 
 -11 -15 -15    0.84    0.80 
 -10 -15 -15   20.98    1.83 
  -9 -15 -15    1.73    0.81 
  -8 -15 -15    8.65    1.31 
  -7 -15 -15   -0.17    0.65 
  -6 -15 -15    2.65    0.88 
  -5 -15 -15    0.01    0.63 
  -4 -15 -15    1.63    0.79 
  -3 -15 -15    3.59    0.95 
 -12 -14 -15   -1.09    0.52 
 -11 -14 -15    1.84    0.86 
 -10 -14 -15    1.44    0.84 
  -9 -14 -15   -0.25    0.61 
  -8 -14 -15   16.60    1.60 
  -7 -14 -15    1.99    0.86 
  -6 -14 -15   25.26    1.88 
  -5 -14 -15    0.39    0.69 
  -4 -14 -15    8.89    1.25 
  -3 -14 -15    2.48    0.84 
 -13 -13 -15    5.08    1.08 
 -12 -13 -15   12.54    1.40 
 -11 -13 -15    2.23    0.89 
 -10 -13 -15    8.26    1.30 
  -9 -13 -15   -0.54    0.59 
  -8 -13 -15   10.65    1.34 
  -7 -13 -15    0.46    0.68 
  -6 -13 -15    4.07    0.95 
  -5 -13 -15    1.03    0.71 
  -4 -13 -15   -0.28    0.58 
  -3 -13 -15    1.41    0.76 
 -13 -12 -15   -0.42    0.68 
 -12 -12 -15   -0.14    0.65 
 -11 -12 -15    0.56    0.74 
 -10 -12 -15    5.01    1.03 
  -9 -12 -15    0.56    0.70 
  -8 -12 -15   16.67    1.54 
  -7 -12 -15    1.06    0.73 
  -6 -12 -15   37.43    2.18 
  -5 -12 -15   -0.14    0.56 
  -4 -12 -15   15.35    1.45 
  -3 -12 -15   -0.12    0.56 
  11 -12 -15    5.17    1.02 
  12 -12 -15    1.53    0.70 
  13 -12 -15    9.23    1.16 
  14 -12 -15   -1.00    0.45 
 -15 -11 -15    7.49    1.25 
 -14 -11 -15    0.92    0.77 
  -9 -11 -15    3.17    1.26 
  -8 -11 -15    5.69    1.18 
  -7 -11 -15   -0.01    0.60 
  -6 -11 -15    1.35    0.74 
  -5 -11 -15    0.72    0.64 
  -4 -11 -15    0.42    0.58 
  -3 -11 -15    0.18    0.57 
   8 -11 -15    4.14    0.91 
   9 -11 -15   17.52    1.37 
  10 -11 -15    1.17    0.61 
  11 -11 -15    6.39    1.04 
  12 -11 -15    0.34    0.56 
  13 -11 -15    1.96    0.72 
  14 -11 -15    0.92    0.65 
  15 -11 -15    0.72    0.67 
 -15 -10 -15    1.54    0.78 
 -14 -10 -15   -0.28    0.62 
 -13 -10 -15    0.02    0.64 
 -12 -10 -15    0.27    0.63 
 -11 -10 -15    1.09    0.73 
 -10 -10 -15    2.80    0.88 
  -9 -10 -15    4.24    0.97 
   8 -10 -15    0.31    0.54 
   9 -10 -15    9.76    1.15 
  10 -10 -15    1.01    0.61 
  11 -10 -15    8.40    1.09 
  12 -10 -15    5.07    0.94 
  13 -10 -15    5.93    1.04 
  14 -10 -15    1.05    0.69 
  15 -10 -15   18.16    1.57 
 -16  -9 -15    0.35    0.68 
 -15  -9 -15   19.89    1.69 
 -14  -9 -15    0.48    0.66 
 -13  -9 -15   19.29    1.65 
 -12  -9 -15    3.43    0.87 
 -11  -9 -15   15.64    1.47 
 -10  -9 -15   11.12    1.29 
  -9  -9 -15    1.05    0.67 
  -8  -9 -15    1.47    0.72 
  -7  -9 -15   -0.47    0.54 
  -6  -9 -15    0.63    0.62 
   8  -9 -15    3.66    0.79 
   9  -9 -15    1.03    0.63 
  10  -9 -15    3.66    0.85 
  11  -9 -15    0.38    0.60 
  12  -9 -15    2.41    0.74 
  13  -9 -15   -0.14    0.50 
  14  -9 -15   -0.18    0.59 
  15  -9 -15    1.56    0.73 
  16  -9 -15    0.11    0.65 
 -16  -8 -15   -0.44    0.62 
 -15  -8 -15    0.70    0.75 
 -14  -8 -15    0.49    0.68 
 -13  -8 -15    0.26    0.67 
 -12  -8 -15   -0.17    0.56 
 -11  -8 -15    4.93    0.98 
 -10  -8 -15    0.71    0.67 
  -9  -8 -15    2.44    0.83 
  -8  -8 -15    4.62    0.90 
  -7  -8 -15   10.49    1.19 
  -6  -8 -15   19.89    1.54 
  -5  -8 -15    7.86    1.04 
  -4  -8 -15   15.26    1.37 
   8  -8 -15    4.00    0.84 
   9  -8 -15    1.87    0.70 
  10  -8 -15   22.88    1.67 
  11  -8 -15    6.12    1.02 
  12  -8 -15   16.72    1.50 
  13  -8 -15    8.69    1.14 
  14  -8 -15   18.51    1.56 
  15  -8 -15    6.22    1.09 
  16  -8 -15   11.87    1.36 
  17  -8 -15    6.74    1.19 
 -17  -7 -15   17.12    1.71 
 -16  -7 -15    1.10    0.77 
 -15  -7 -15   22.35    1.73 
 -14  -7 -15   -0.38    0.56 
 -13  -7 -15   16.03    1.53 
 -12  -7 -15    1.46    0.75 
 -11  -7 -15   18.81    1.54 
 -10  -7 -15    1.03    0.68 
  -9  -7 -15    7.56    1.06 
  -8  -7 -15    0.57    0.69 
  -7  -7 -15    1.65    0.71 
  -6  -7 -15   -0.60    0.48 
  -5  -7 -15    0.38    0.61 
  -4  -7 -15    3.28    0.77 
  -3  -7 -15    1.99    0.68 
  -2  -7 -15   12.88    1.21 
   8  -7 -15    8.27    1.10 
   9  -7 -15    0.17    0.53 
  10  -7 -15    2.59    0.79 
  11  -7 -15   -0.10    0.52 
  12  -7 -15    0.27    0.61 
  13  -7 -15    1.64    0.70 
  14  -7 -15    1.06    0.68 
  15  -7 -15    0.82    0.65 
  16  -7 -15    4.91    1.02 
  17  -7 -15    6.54    1.15 
 -17  -6 -15   -0.30    0.64 
 -16  -6 -15    0.49    0.67 
 -15  -6 -15    0.81    0.68 
 -14  -6 -15    0.79    0.65 
 -13  -6 -15    0.97    0.72 
 -12  -6 -15   -0.01    0.55 
 -11  -6 -15    4.59    0.97 
 -10  -6 -15   -0.17    0.53 
  -9  -6 -15   11.86    1.27 
  -8  -6 -15    1.24    0.65 
  -7  -6 -15   15.65    1.36 
  -6  -6 -15   11.63    1.20 
  -5  -6 -15   12.99    1.23 
  -4  -6 -15    8.72    1.04 
  -3  -6 -15   13.29    1.23 
  -2  -6 -15    7.00    0.97 
  -1  -6 -15    2.92    0.69 
   0  -6 -15    2.87    0.70 
   5  -6 -15    0.02    0.49 
   8  -6 -15   19.09    1.45 
   9  -6 -15    0.53    0.60 
  10  -6 -15   27.08    1.79 
  11  -6 -15    0.89    0.65 
  12  -6 -15   36.60    2.05 
  13  -6 -15    3.65    0.92 
  14  -6 -15   23.92    1.75 
  15  -6 -15    1.14    0.67 
  16  -6 -15    9.72    1.28 
  17  -6 -15    3.62    0.95 
 -18  -5 -15    1.40    0.84 
 -17  -5 -15    5.66    1.13 
 -16  -5 -15   -0.38    0.62 
 -15  -5 -15    5.53    1.06 
 -14  -5 -15   -0.08    0.63 
 -13  -5 -15    7.34    1.17 
 -12  -5 -15    0.18    0.60 
 -11  -5 -15   11.05    1.27 
 -10  -5 -15    1.91    0.78 
  -9  -5 -15    1.46    0.71 
  -8  -5 -15    0.39    0.57 
  -7  -5 -15    0.27    0.58 
  -6  -5 -15    0.38    0.54 
  -5  -5 -15    0.36    0.58 
  -4  -5 -15    2.49    0.72 
  -3  -5 -15    2.36    0.73 
  -2  -5 -15   11.61    1.16 
  -1  -5 -15    5.28    0.87 
   0  -5 -15   14.96    1.15 
   1  -5 -15    5.07    0.81 
   3  -5 -15    3.69    0.79 
   4  -5 -15   15.32    1.24 
   5  -5 -15    0.03    0.47 
   6  -5 -15   14.92    1.18 
   7  -5 -15   -0.91    0.41 
   8  -5 -15    6.91    1.03 
   9  -5 -15    1.13    0.62 
  10  -5 -15    0.40    0.59 
  11  -5 -15    0.08    0.50 
  12  -5 -15    0.37    0.56 
  13  -5 -15    0.80    0.65 
  14  -5 -15   -0.24    0.50 
  15  -5 -15    0.33    0.57 
  16  -5 -15    5.44    1.05 
  17  -5 -15   -0.67    0.52 
  18  -5 -15    4.92    1.06 
 -18  -4 -15   -0.14    0.62 
 -17  -4 -15    0.13    0.63 
 -16  -4 -15   -0.40    0.56 
 -15  -4 -15    1.03    0.76 
 -14  -4 -15    0.66    0.71 
 -13  -4 -15    0.20    0.67 
 -12  -4 -15    0.60    0.62 
 -11  -4 -15   11.99    1.25 
 -10  -4 -15    0.68    0.63 
  -9  -4 -15   19.16    1.50 
  -8  -4 -15    0.26    0.55 
  -7  -4 -15   18.80    1.52 
  -6  -4 -15   -0.28    0.48 
  -5  -4 -15   13.71    1.26 
  -4  -4 -15    2.32    0.70 
  -3  -4 -15   12.29    1.18 
  -2  -4 -15    0.35    0.54 
  -1  -4 -15    3.79    0.75 
   0  -4 -15    2.41    0.65 
   1  -4 -15    0.35    0.50 
   2  -4 -15    1.45    0.61 
   3  -4 -15    0.80    0.55 
   4  -4 -15    4.20    0.81 
   5  -4 -15    1.77    0.67 
   6  -4 -15    8.11    1.03 
   7  -4 -15    3.84    0.77 
   8  -4 -15   14.50    1.22 
   9  -4 -15    0.63    0.58 
  10  -4 -15   16.01    1.38 
  11  -4 -15    0.64    0.61 
  12  -4 -15   14.48    1.35 
  13  -4 -15    0.46    0.60 
  14  -4 -15    8.02    1.13 
  15  -4 -15    3.46    0.92 
  16  -4 -15    8.97    1.25 
  17  -4 -15    1.26    0.73 
  18  -4 -15    3.37    0.90 
 -18  -3 -15    4.46    0.99 
 -17  -3 -15   10.44    1.35 
 -16  -3 -15    4.53    1.00 
 -15  -3 -15   14.16    1.40 
 -14  -3 -15    3.96    0.92 
 -13  -3 -15    2.93    0.87 
 -12  -3 -15    0.60    0.62 
 -11  -3 -15    5.76    1.09 
 -10  -3 -15   -0.09    0.54 
  -9  -3 -15    1.10    0.69 
  -8  -3 -15    1.86    0.67 
  -7  -3 -15    3.02    0.77 
  -6  -3 -15    0.72    0.59 
  -5  -3 -15    3.57    0.79 
  -4  -3 -15    0.64    0.55 
  -3  -3 -15   11.18    1.16 
  -2  -3 -15    1.26    0.58 
  -1  -3 -15   22.30    1.44 
   0  -3 -15    7.82    0.70 
   1  -3 -15   19.54    1.43 
   2  -3 -15    2.88    0.73 
   3  -3 -15   12.47    1.18 
   4  -3 -15   12.60    1.14 
   5  -3 -15    2.69    0.75 
   6  -3 -15   11.40    1.15 
   7  -3 -15    1.60    0.64 
   8  -3 -15   -0.34    0.45 
   9  -3 -15    1.46    0.46 
  10  -3 -15    0.12    0.56 
  11  -3 -15   -0.28    0.45 
  12  -3 -15   -0.09    0.52 
  13  -3 -15    0.63    0.59 
  14  -3 -15    1.96    0.74 
  15  -3 -15    2.33    0.74 
  16  -3 -15    4.12    0.92 
  17  -3 -15    1.22    0.71 
  18  -3 -15    2.28    0.83 
 -18  -2 -15    2.45    0.88 
 -17  -2 -15   -0.01    0.63 
 -16  -2 -15    1.06    0.72 
 -15  -2 -15    2.54    0.87 
 -14  -2 -15    0.30    0.63 
 -13  -2 -15    3.90    0.91 
 -12  -2 -15    3.43    0.85 
 -11  -2 -15    6.22    1.07 
 -10  -2 -15    2.75    0.82 
  -9  -2 -15   10.36    1.25 
  -8  -2 -15    5.43    0.99 
  -7  -2 -15   24.34    1.61 
  -6  -2 -15    0.11    0.54 
  -5  -2 -15   14.11    1.29 
  -4  -2 -15    1.63    0.61 
  -3  -2 -15    4.20    0.79 
  -2  -2 -15    0.87    0.55 
  -1  -2 -15    3.60    0.55 
   0  -2 -15    1.95    0.46 
   1  -2 -15    0.49    0.58 
   2  -2 -15    0.12    0.51 
   3  -2 -15    1.20    0.62 
   4  -2 -15   -0.08    0.49 
   5  -2 -15   10.37    1.12 
   6  -2 -15    4.86    0.86 
   7  -2 -15    8.77    1.05 
   8  -2 -15   17.84    1.30 
   9  -2 -15    5.23    0.63 
  10  -2 -15   22.06    1.09 
  11  -2 -15    0.85    0.62 
  12  -2 -15    8.24    1.11 
  13  -2 -15    0.41    0.59 
  14  -2 -15   12.52    1.39 
  15  -2 -15    0.23    0.56 
  16  -2 -15   13.59    1.36 
  17  -2 -15   -0.40    0.50 
  18  -2 -15    0.60    0.68 
 -18  -1 -15   13.49    1.46 
 -17  -1 -15    2.41    0.86 
 -16  -1 -15   11.22    1.34 
 -15  -1 -15    5.49    0.99 
 -14  -1 -15    9.22    1.18 
 -13  -1 -15    3.80    0.87 
 -12  -1 -15    5.60    1.00 
 -11  -1 -15    1.18    0.72 
 -10  -1 -15    3.46    0.83 
  -9  -1 -15    0.06    0.54 
  -8  -1 -15   -0.23    0.52 
  -7  -1 -15    6.89    1.06 
  -6  -1 -15    2.90    0.76 
  -5  -1 -15    6.77    0.95 
  -4  -1 -15   -0.20    0.51 
  -3  -1 -15   21.94    1.48 
  -2  -1 -15    0.18    0.34 
  -1  -1 -15   42.65    1.47 
   0  -1 -15    0.96    0.41 
   1  -1 -15   46.28    2.21 
   2  -1 -15    3.61    0.77 
   3  -1 -15   21.82    1.49 
   4  -1 -15    4.21    0.83 
   5  -1 -15    5.39    0.88 
   6  -1 -15    3.74    0.81 
   7  -1 -15    0.25    0.53 
   8  -1 -15    0.45    0.55 
   9  -1 -15    0.42    0.53 
  10  -1 -15    1.02    0.43 
  11  -1 -15    0.14    0.37 
  12  -1 -15    4.77    0.75 
  13  -1 -15    3.07    0.82 
  14  -1 -15    5.18    1.04 
  15  -1 -15    2.49    0.85 
  16  -1 -15    6.87    1.14 
  17  -1 -15    0.25    0.58 
  18  -1 -15    6.75    1.15 
 -18   0 -15   -0.02    0.65 
 -17   0 -15    0.20    0.67 
 -16   0 -15    3.39    0.91 
 -15   0 -15    1.07    0.71 
 -14   0 -15    2.81    0.86 
 -13   0 -15    0.59    0.65 
 -12   0 -15   15.22    1.42 
 -11   0 -15    3.13    0.81 
 -10   0 -15   15.33    1.43 
  -9   0 -15   10.32    1.18 
  -8   0 -15    8.75    1.11 
  -7   0 -15   23.07    1.62 
  -6   0 -15    2.90    0.78 
  -5   0 -15   13.40    1.23 
  -4   0 -15    0.60    0.57 
  -3   0 -15    5.22    0.62 
  -2   0 -15    0.58    0.41 
  -1   0 -15    0.97    0.42 
   0   0 -15    0.55    0.37 
   1   0 -15    1.25    0.63 
   2   0 -15    1.21    0.60 
   3   0 -15    5.92    0.95 
   4   0 -15    1.15    0.58 
   5   0 -15   13.28    1.20 
   6   0 -15    2.12    0.70 
   7   0 -15   26.20    1.67 
   8   0 -15    8.42    1.04 
   9   0 -15    7.95    1.05 
  10   0 -15   15.55    1.32 
  11   0 -15    1.43    0.48 
  12   0 -15   16.03    0.96 
  13   0 -15    1.24    0.46 
  14   0 -15    3.56    0.89 
  15   0 -15    0.90    0.64 
  16   0 -15    4.05    0.94 
  17   0 -15    0.58    0.67 
  18   0 -15    1.71    0.81 
 -18   1 -15    9.51    1.28 
 -17   1 -15   -0.45    0.54 
 -16   1 -15    9.67    1.25 
 -15   1 -15    3.21    0.84 
 -14   1 -15    5.87    1.08 
 -13   1 -15    5.41    1.00 
 -12   1 -15    4.70    0.98 
 -11   1 -15    0.34    0.58 
 -10   1 -15    1.31    0.69 
  -9   1 -15    0.63    0.61 
  -8   1 -15   -0.43    0.49 
  -7   1 -15    1.61    0.66 
  -6   1 -15    3.33    0.79 
  -5   1 -15    4.35    0.84 
  -4   1 -15    3.34    0.54 
  -3   1 -15   21.14    1.07 
  -2   1 -15    3.56    0.55 
  -1   1 -15   45.75    1.50 
   0   1 -15    0.70    0.39 
   1   1 -15   42.16    2.15 
   2   1 -15    0.10    0.50 
   3   1 -15   22.46    1.53 
   4   1 -15    0.92    0.62 
   5   1 -15    4.23    0.86 
   6   1 -15    3.23    0.78 
   7   1 -15    7.06    0.97 
   8   1 -15    0.89    0.56 
   9   1 -15   -0.30    0.50 
  10   1 -15    4.35    0.84 
  11   1 -15    0.67    0.40 
  12   1 -15    5.08    0.66 
  13   1 -15    4.02    0.61 
  14   1 -15    7.78    0.77 
  15   1 -15    5.23    1.02 
  16   1 -15   10.82    1.30 
  17   1 -15    4.66    1.04 
  18   1 -15   13.97    1.46 
 -18   2 -15    0.19    0.65 
 -17   2 -15   -0.08    0.59 
 -16   2 -15   12.37    1.36 
 -15   2 -15    0.11    0.56 
 -14   2 -15   14.19    1.42 
 -13   2 -15    0.62    0.65 
 -12   2 -15    9.61    1.20 
 -11   2 -15    1.33    0.66 
 -10   2 -15   19.77    1.55 
  -9   2 -15    6.87    1.08 
  -8   2 -15   16.04    1.34 
  -7   2 -15   10.33    1.14 
  -6   2 -15    6.55    1.03 
  -5   2 -15   10.35    0.81 
  -4   2 -15   -0.02    0.36 
  -3   2 -15    1.86    0.48 
  -2   2 -15   -0.35    0.30 
  -1   2 -15    0.62    0.39 
   0   2 -15    0.91    0.40 
   1   2 -15    2.08    0.71 
   2   2 -15    0.44    0.56 
   3   2 -15    2.84    0.72 
   4   2 -15    2.16    0.70 
   5   2 -15   13.28    1.22 
   6   2 -15   -0.40    0.50 
   7   2 -15   23.71    1.57 
   8   2 -15    4.33    0.85 
   9   2 -15   10.32    1.15 
  10   2 -15    4.67    0.88 
  11   2 -15    7.53    1.05 
  12   2 -15    4.40    0.63 
  13   2 -15    3.94    0.61 
  14   2 -15    0.37    0.41 
  15   2 -15    2.36    0.56 
  16   2 -15    0.58    0.60 
  17   2 -15   -0.45    0.52 
  18   2 -15    0.79    0.72 
 -18   3 -15    3.52    0.93 
 -17   3 -15    0.98    0.75 
 -16   3 -15    5.59    1.06 
 -15   3 -15    1.47    0.75 
 -14   3 -15    2.86    0.84 
 -13   3 -15    0.81    0.66 
 -12   3 -15    0.98    0.62 
 -11   3 -15   -0.19    0.53 
 -10   3 -15   -0.32    0.49 
  -9   3 -15    3.06    0.78 
  -8   3 -15   -0.40    0.51 
  -7   3 -15    1.45    0.65 
  -6   3 -15   12.28    1.18 
  -5   3 -15    3.04    0.54 
  -4   3 -15    9.64    0.79 
  -3   3 -15   10.94    0.81 
  -2   3 -15    3.07    0.53 
  -1   3 -15   20.19    1.01 
   0   3 -15    5.59    0.93 
   1   3 -15   22.67    1.53 
   2   3 -15    1.24    0.62 
   3   3 -15   11.01    1.23 
   4   3 -15    0.72    0.58 
   5   3 -15    3.64    0.84 
   6   3 -15    1.09    0.61 
   7   3 -15    2.28    0.72 
   8   3 -15   -0.17    0.49 
   9   3 -15   -0.44    0.50 
  10   3 -15   -0.58    0.45 
  11   3 -15    4.15    0.88 
  12   3 -15    0.16    0.54 
  13   3 -15    2.64    0.56 
  14   3 -15    4.30    0.64 
  15   3 -15   12.75    0.92 
  16   3 -15    4.54    0.63 
  17   3 -15    9.53    1.24 
  18   3 -15    5.76    1.11 
 -18   4 -15    1.26    0.74 
 -17   4 -15    0.49    0.67 
 -16   4 -15   10.23    1.29 
 -15   4 -15    3.93    0.90 
 -14   4 -15    9.29    1.19 
 -13   4 -15    0.25    0.61 
 -12   4 -15   14.87    1.39 
 -11   4 -15   -0.24    0.54 
 -10   4 -15   14.18    1.36 
  -9   4 -15   -0.67    0.48 
  -8   4 -15   14.01    1.29 
  -7   4 -15    5.11    0.90 
  -6   4 -15    7.15    0.72 
  -5   4 -15    1.63    0.45 
  -4   4 -15    4.48    0.60 
  -3   4 -15    1.45    0.44 
  -2   4 -15    1.06    0.43 
  -1   4 -15    0.37    0.38 
   0   4 -15    1.83    0.67 
   1   4 -15    3.06    0.80 
   2   4 -15   -0.56    0.46 
   3   4 -15   10.35    1.17 
   4   4 -15    4.10    0.81 
   5   4 -15   14.78    1.29 
   6   4 -15    1.00    0.64 
   7   4 -15   19.74    1.50 
   8   4 -15    0.28    0.52 
   9   4 -15   18.74    1.46 
  10   4 -15    1.25    0.66 
  11   4 -15   10.03    1.19 
  12   4 -15   -0.38    0.43 
  13   4 -15    0.24    0.40 
  14   4 -15    0.94    0.45 
  15   4 -15    1.99    0.54 
  16   4 -15    0.07    0.40 
  17   4 -15    0.24    0.42 
  18   4 -15    0.33    0.57 
 -18   5 -15    5.54    1.05 
 -17   5 -15    0.32    0.64 
 -16   5 -15    6.46    1.12 
 -15   5 -15   -0.34    0.55 
 -14   5 -15   -0.01    0.59 
 -13   5 -15    2.82    0.87 
 -12   5 -15   -0.01    0.57 
 -11   5 -15    0.19    0.56 
 -10   5 -15   -0.39    0.51 
  -9   5 -15    1.94    0.69 
  -8   5 -15    5.66    0.94 
  -7   5 -15   -0.05    0.37 
  -6   5 -15   10.62    0.83 
  -5   5 -15    0.56    0.41 
  -4   5 -15   14.81    0.92 
  -3   5 -15    4.10    0.57 
  -2   5 -15   13.48    0.87 
  -1   5 -15    4.65    0.57 
   0   5 -15   12.06    1.22 
   1   5 -15    4.57    0.86 
   2   5 -15   11.74    1.21 
   3   5 -15    3.59    0.81 
   4   5 -15    2.72    0.75 
   5   5 -15   -0.27    0.47 
   6   5 -15    0.30    0.53 
   7   5 -15    0.44    0.57 
   8   5 -15    0.27    0.52 
   9   5 -15    0.95    0.66 
  10   5 -15    1.38    0.65 
  11   5 -15    9.42    1.20 
  12   5 -15   -0.05    0.53 
  13   5 -15    9.45    1.18 
  14   5 -15    0.90    0.44 
  15   5 -15    8.89    0.81 
  16   5 -15    0.68    0.46 
  17   5 -15   10.74    0.89 
  18   5 -15    2.10    0.56 
 -17   6 -15    2.79    0.87 
 -16   6 -15    7.53    1.23 
 -15   6 -15    2.03    0.82 
 -14   6 -15   24.86    1.78 
 -13   6 -15    4.46    0.96 
 -12   6 -15   33.73    2.03 
 -11   6 -15    1.46    0.71 
 -10   6 -15   26.30    1.76 
  -9   6 -15    0.80    0.59 
  -8   6 -15   22.67    1.54 
  -7   6 -15   -0.35    0.36 
  -6   6 -15   11.53    0.84 
  -5   6 -15    0.57    0.40 
  -4   6 -15    0.81    0.42 
  -3   6 -15    0.92    0.42 
  -2   6 -15   -0.24    0.33 
  -1   6 -15    4.32    0.58 
   0   6 -15    1.56    0.72 
   1   6 -15    3.67    0.82 
   2   6 -15    7.09    1.01 
   3   6 -15   12.50    1.24 
   4   6 -15    8.26    1.05 
   5   6 -15   13.28    1.24 
   6   6 -15   11.22    1.16 
   7   6 -15   12.00    1.27 
   8   6 -15    1.19    0.66 
   9   6 -15   13.21    1.29 
  10   6 -15    0.53    0.61 
  11   6 -15    4.15    0.84 
  12   6 -15    1.77    0.74 
  13   6 -15    0.28    0.55 
  14   6 -15    0.07    0.51 
  15   6 -15    0.42    0.59 
  16   6 -15    0.55    0.45 
  17   6 -15   -0.30    0.37 
 -17   7 -15    7.02    1.15 
 -16   7 -15    5.66    1.05 
 -15   7 -15    0.36    0.63 
 -14   7 -15    1.61    0.75 
 -13   7 -15    1.11    0.67 
 -12   7 -15    0.80    0.63 
 -11   7 -15   -0.56    0.51 
 -10   7 -15    1.46    0.70 
  -9   7 -15   -0.14    0.54 
  -8   7 -15   10.12    0.83 
  -7   7 -15    0.32    0.38 
  -6   7 -15   12.51    0.88 
  -5   7 -15   -0.14    0.34 
  -4   7 -15   20.23    1.05 
  -3   7 -15    2.65    0.51 
  -2   7 -15   24.66    1.11 
  -1   7 -15    7.31    0.71 
   0   7 -15   28.88    1.79 
   1   7 -15    1.14    0.67 
   2   7 -15    9.59    1.18 
   3   7 -15    1.18    0.66 
   4   7 -15    4.66    0.92 
   5   7 -15    0.50    0.55 
   6   7 -15    0.12    0.54 
   7   7 -15   -0.19    0.49 
   8   7 -15    1.84    0.73 
   9   7 -15    4.58    0.94 
  10   7 -15    0.48    0.60 
  11   7 -15   17.30    1.49 
  12   7 -15    2.10    0.74 
  13   7 -15   18.59    1.49 
  14   7 -15    0.48    0.60 
  15   7 -15   19.28    1.61 
  16   7 -15    1.07    0.69 
  17   7 -15   20.52    1.15 
 -16   8 -15    8.68    1.22 
 -15   8 -15    6.40    1.19 
 -14   8 -15   14.11    1.44 
 -13   8 -15    8.72    1.18 
 -12   8 -15   14.15    1.41 
 -11   8 -15    5.57    0.99 
 -10   8 -15   26.63    1.76 
  -9   8 -15    1.33    0.68 
  -8   8 -15    5.52    0.70 
  -7   8 -15    1.78    0.49 
  -6   8 -15    0.62    0.42 
  -5   8 -15    0.06    0.36 
  -4   8 -15   -0.26    0.33 
  -3   8 -15    0.49    0.38 
  -2   8 -15    5.04    0.63 
  -1   8 -15    0.13    0.40 
   0   8 -15   10.20    1.19 
   1   8 -15    0.85    0.60 
   2   8 -15   15.45    1.41 
   3   8 -15    0.16    0.57 
   4   8 -15   12.86    1.25 
   5   8 -15    6.48    1.06 
   6   8 -15   20.75    1.60 
   7   8 -15    8.30    1.10 
   8   8 -15    7.16    1.09 
   9   8 -15    2.42    0.79 
  10   8 -15    1.47    0.73 
  11   8 -15    6.34    1.06 
  12   8 -15    0.28    0.59 
  13   8 -15    0.53    0.63 
  14   8 -15   -0.24    0.57 
  15   8 -15    1.42    0.75 
  16   8 -15    0.42    0.61 
 -16   9 -15    0.51    0.65 
 -15   9 -15    3.86    0.97 
 -14   9 -15   -0.57    0.53 
 -13   9 -15    1.06    0.67 
 -12   9 -15    2.92    0.86 
 -11   9 -15    1.42    0.75 
 -10   9 -15    3.72    0.88 
  -9   9 -15    1.41    0.48 
  -8   9 -15    2.90    0.57 
  -7   9 -15    5.48    0.71 
  -6   9 -15   12.63    0.91 
  -5   9 -15    2.34    0.53 
  -4   9 -15   20.09    1.05 
  -3   9 -15    0.36    0.36 
  -2   9 -15   10.74    0.81 
  -1   9 -15    0.81    0.64 
   0   9 -15   10.69    1.22 
   1   9 -15    0.84    0.60 
   2   9 -15    5.20    0.94 
   3   9 -15    1.29    0.65 
   4   9 -15    0.39    0.55 
   5   9 -15    1.35    0.70 
   6   9 -15    0.87    0.67 
   7   9 -15    0.46    0.57 
   8   9 -15    1.07    0.70 
   9   9 -15    1.12    0.68 
  10   9 -15   10.16    1.25 
  11   9 -15   15.45    1.42 
  12   9 -15    3.71    0.89 
  13   9 -15   20.04    1.62 
  14   9 -15    0.23    0.58 
  15   9 -15   17.97    1.60 
  16   9 -15   -0.11    0.57 
 -15  10 -15   18.57    1.64 
 -14  10 -15    0.14    0.62 
 -13  10 -15    9.72    1.21 
 -12  10 -15    5.64    1.03 
 -11  10 -15    9.01    1.18 
 -10  10 -15    3.25    0.85 
  -9  10 -15   10.77    0.87 
  -8  10 -15    0.53    0.42 
  -7  10 -15    1.13    0.49 
  -6  10 -15    0.77    0.42 
  -5  10 -15    1.38    0.46 
  -4  10 -15    0.69    0.41 
  -3  10 -15    0.30    0.37 
  -2  10 -15    5.07    0.65 
  -1  10 -15    4.16    0.92 
   0  10 -15   12.52    1.28 
   1  10 -15    1.86    0.72 
   2  10 -15   21.28    1.60 
   3  10 -15    0.55    0.58 
   4  10 -15   17.43    1.44 
   5  10 -15    0.44    0.57 
   6  10 -15   31.60    1.94 
   7  10 -15    2.20    0.79 
   8  10 -15   25.58    1.75 
   9  10 -15    3.68    0.89 
  10  10 -15    2.45    0.81 
  11  10 -15   -0.19    0.51 
  12  10 -15    0.40    0.59 
  13  10 -15    0.55    0.65 
  14  10 -15    0.04    0.53 
  15  10 -15    0.75    0.70 
 -15  11 -15   -0.45    0.58 
 -14  11 -15    3.56    0.90 
 -13  11 -15    1.01    0.70 
 -12  11 -15    0.39    0.57 
 -11  11 -15    7.30    1.19 
 -10  11 -15    0.94    0.67 
  -9  11 -15   14.26    0.99 
  -8  11 -15    6.86    0.74 
  -7  11 -15   18.05    1.03 
  -6  11 -15    5.72    0.70 
  -5  11 -15    9.38    0.82 
  -4  11 -15    9.31    0.78 
  -3  11 -15    6.57    0.71 
  -2  11 -15    7.73    0.74 
  -1  11 -15   -0.03    0.54 
   0  11 -15   -0.03    0.53 
   1  11 -15    0.07    0.51 
   2  11 -15    0.72    0.59 
   3  11 -15    0.26    0.53 
   4  11 -15   -0.03    0.56 
   5  11 -15    0.87    0.63 
   6  11 -15    2.96    0.83 
   7  11 -15    0.07    0.53 
   8  11 -15    5.96    1.04 
   9  11 -15    2.22    0.76 
  10  11 -15    7.68    1.19 
  11  11 -15    6.51    1.09 
  12  11 -15    6.44    1.11 
  13  11 -15    9.25    1.25 
  14  11 -15    0.56    0.64 
  15  11 -15    9.08    1.29 
 -14  12 -15    0.66    0.65 
 -13  12 -15    8.59    1.29 
 -12  12 -15    0.55    0.64 
 -11  12 -15    5.81    1.01 
 -10  12 -15    0.48    0.43 
  -9  12 -15    6.14    0.73 
  -8  12 -15    0.00    0.39 
  -7  12 -15    1.48    0.49 
  -6  12 -15    0.87    0.45 
  -5  12 -15    0.23    0.38 
  -4  12 -15    0.15    0.38 
  -3  12 -15    0.85    0.43 
  -2  12 -15    4.47    0.62 
  -1  12 -15    6.32    1.03 
   0  12 -15   12.23    1.30 
   1  12 -15    4.79    0.94 
   2  12 -15    7.03    1.10 
   3  12 -15   -0.15    0.55 
   4  12 -15   11.51    1.31 
   5  12 -15   -0.66    0.45 
   6  12 -15   35.68    2.07 
   7  12 -15    0.16    0.60 
   8  12 -15   19.34    1.54 
   9  12 -15    1.89    0.74 
  10  12 -15    4.34    0.96 
  11  12 -15    1.27    0.69 
  12  12 -15   -0.28    0.57 
  13  12 -15    0.45    0.63 
  14  12 -15   -0.24    0.60 
 -13  13 -15    4.86    1.05 
 -12  13 -15   -0.08    0.56 
 -11  13 -15   10.19    1.25 
 -10  13 -15    0.79    0.47 
  -9  13 -15   18.91    1.10 
  -8  13 -15    0.13    0.41 
  -7  13 -15   17.86    1.05 
  -6  13 -15    0.73    0.43 
  -5  13 -15    8.04    0.76 
  -4  13 -15    1.06    0.44 
  -3  13 -15    2.83    0.54 
  -2  13 -15    4.69    0.94 
  -1  13 -15    2.41    0.82 
   0  13 -15   -0.23    0.54 
   1  13 -15    4.97    1.00 
   2  13 -15   -0.82    0.41 
   3  13 -15    1.44    0.67 
   4  13 -15    0.27    0.56 
   5  13 -15    0.67    0.66 
   6  13 -15    2.29    0.81 
   7  13 -15    1.46    0.72 
   8  13 -15    8.78    1.22 
   9  13 -15    0.62    0.64 
  10  13 -15   10.22    1.26 
  11  13 -15    1.27    0.74 
  12  13 -15    9.21    1.27 
  13  13 -15    5.00    1.01 
 -12  14 -15   -0.36    0.53 
 -11  14 -15    0.77    0.66 
 -10  14 -15    0.03    0.41 
  -9  14 -15    0.29    0.44 
  -8  14 -15   -0.19    0.37 
  -7  14 -15    0.19    0.41 
  -6  14 -15    0.58    0.44 
  -5  14 -15    0.21    0.39 
  -4  14 -15    0.82    0.45 
  -3  14 -15    4.95    0.66 
  -2  14 -15    1.01    0.66 
  -1  14 -15    9.46    1.22 
   0  14 -15    3.34    0.87 
   1  14 -15    4.66    0.98 
   2  14 -15   13.74    1.38 
   3  14 -15    1.98    0.75 
   4  14 -15    8.78    1.32 
   5  14 -15    1.16    0.67 
   6  14 -15   21.62    1.74 
   7  14 -15    1.71    0.77 
   8  14 -15   17.44    1.51 
   9  14 -15    0.38    0.67 
  10  14 -15    1.79    0.77 
  11  14 -15    1.18    0.74 
  12  14 -15   -0.33    0.53 
 -11  15 -15    9.05    1.33 
 -10  15 -15    2.64    0.56 
  -9  15 -15   20.14    1.15 
  -8  15 -15    2.16    0.57 
  -7  15 -15   19.81    1.12 
  -6  15 -15    0.91    0.46 
  -5  15 -15    9.86    0.81 
  -4  15 -15    0.97    0.45 
  -3  15 -15   13.16    0.92 
  -2  15 -15    2.53    0.77 
  -1  15 -15    8.93    1.19 
   0  15 -15    1.45    0.74 
   1  15 -15    3.90    0.82 
   2  15 -15   -0.03    0.54 
   3  15 -15    3.29    0.86 
   4  15 -15    3.32    0.90 
   5  15 -15   -0.21    0.59 
   6  15 -15    1.86    0.82 
   7  15 -15    0.28    0.58 
   8  15 -15    8.00    1.23 
   9  15 -15    1.99    0.76 
  10  15 -15   17.02    1.59 
  11  15 -15   -0.78    0.54 
  -9  16 -15   -0.38    0.37 
  -8  16 -15    0.28    0.43 
  -7  16 -15    1.13    0.48 
  -6  16 -15    0.70    0.45 
  -5  16 -15    0.14    0.41 
  -4  16 -15   -0.08    0.38 
  -3  16 -15    4.68    0.83 
  -2  16 -15    0.74    0.67 
  -1  16 -15   10.14    1.25 
   0  16 -15    3.04    0.86 
   1  16 -15    5.50    1.02 
   2  16 -15   11.77    1.31 
   3  16 -15    3.19    0.93 
   4  16 -15    8.87    1.22 
   5  16 -15    7.69    1.19 
   6  16 -15    8.76    1.22 
   7  16 -15    6.87    1.16 
   8  16 -15   12.17    1.35 
   9  16 -15   -0.14    0.59 
  -7  17 -15   21.72    1.18 
  -6  17 -15   -0.59    0.36 
  -5  17 -15    9.34    0.83 
  -4  17 -15    0.27    0.42 
  -3  17 -15    8.76    1.25 
  -2  17 -15   -0.77    0.51 
  -1  17 -15    0.85    0.68 
   0  17 -15    0.92    0.69 
   1  17 -15    0.08    0.57 
   2  17 -15    0.06    0.61 
   3  17 -15    0.58    0.69 
   4  17 -15    1.49    0.73 
   5  17 -15    0.08    0.53 
   6  17 -15    3.68    0.98 
   7  17 -15    9.43    1.30 
  -5  18 -15    2.92    0.60 
  -4  18 -15   -0.05    0.39 
  -3  18 -15    5.52    1.08 
  -2  18 -15    2.49    0.81 
  -1  18 -15   16.51    1.53 
   0  18 -15   -0.02    0.62 
   1  18 -15    7.03    1.15 
   2  18 -15    0.67    0.69 
   3  18 -15    4.14    0.94 
   4  18 -15    1.94    0.78 
   5  18 -15    4.69    1.06 
  -6 -20 -14    4.60    1.11 
  -5 -20 -14    1.04    0.84 
  -4 -20 -14   -0.58    0.62 
  -3 -20 -14    1.06    0.74 
   3 -20 -14    0.90    0.67 
   4 -20 -14    1.23    0.70 
   5 -20 -14    5.80    1.07 
   6 -20 -14    2.84    0.87 
  -8 -19 -14   -0.27    0.67 
  -7 -19 -14    0.49    0.75 
  -6 -19 -14    2.33    0.94 
  -5 -19 -14    1.20    0.82 
  -4 -19 -14   11.85    1.45 
  -3 -19 -14    0.71    0.72 
  -2 -19 -14   22.98    1.86 
   3 -19 -14   -0.32    0.55 
   4 -19 -14   10.50    1.21 
   5 -19 -14   -0.69    0.53 
   6 -19 -14    8.42    1.21 
   7 -19 -14    4.76    0.97 
   8 -19 -14    3.50    0.99 
 -10 -18 -14    0.54    0.74 
  -9 -18 -14   26.51    1.97 
  -8 -18 -14    1.52    0.87 
  -7 -18 -14   14.31    1.57 
  -6 -18 -14    2.21    0.90 
  -5 -18 -14   10.26    1.39 
  -4 -18 -14    0.15    0.73 
  -3 -18 -14   -0.27    0.63 
  -2 -18 -14   -0.07    0.54 
   3 -18 -14   -0.24    0.49 
   4 -18 -14    8.11    1.15 
   5 -18 -14    3.97    0.92 
   6 -18 -14    5.75    1.07 
   7 -18 -14    3.07    0.91 
   8 -18 -14   14.66    1.45 
   9 -18 -14    4.45    0.98 
  10 -18 -14    4.81    1.03 
 -12 -17 -14   -0.20    0.71 
 -11 -17 -14    2.66    0.99 
 -10 -17 -14   -0.32    0.67 
  -9 -17 -14    1.82    0.90 
  -8 -17 -14    0.04    0.67 
  -7 -17 -14    3.19    0.97 
  -6 -17 -14    1.26    0.81 
  -5 -17 -14    1.19    0.78 
  -4 -17 -14    9.45    1.35 
  -3 -17 -14    7.76    1.26 
  -2 -17 -14   16.70    1.63 
   2 -17 -14   13.18    1.35 
   3 -17 -14    0.18    0.56 
   4 -17 -14   12.46    1.24 
   5 -17 -14    0.33    0.63 
   6 -17 -14    5.72    1.06 
   7 -17 -14   -0.71    0.48 
   8 -17 -14    2.71    0.81 
   9 -17 -14    0.38    0.61 
  10 -17 -14    5.77    1.09 
  11 -17 -14    0.21    0.61 
 -13 -16 -14   13.64    1.54 
 -12 -16 -14    0.60    0.77 
 -11 -16 -14   15.74    1.63 
 -10 -16 -14   -0.10    0.65 
  -9 -16 -14   13.09    1.46 
  -8 -16 -14    0.24    0.72 
  -7 -16 -14   10.76    1.39 
  -6 -16 -14   -0.52    0.59 
  -5 -16 -14   10.60    1.36 
  -4 -16 -14    1.00    0.72 
  -3 -16 -14    0.11    0.66 
  -2 -16 -14   -0.77    0.55 
   2 -16 -14    7.81    1.04 
   3 -16 -14   -0.38    0.50 
   4 -16 -14   10.74    1.15 
   5 -16 -14   -0.42    0.51 
   6 -16 -14   10.79    1.17 
   7 -16 -14   -0.06    0.51 
   8 -16 -14    7.84    1.15 
   9 -16 -14    1.23    0.75 
  10 -16 -14    4.24    1.03 
 -14 -15 -14    1.32    0.87 
 -13 -15 -14    0.23    0.75 
 -12 -15 -14   -0.47    0.58 
 -11 -15 -14   -0.06    0.65 
 -10 -15 -14    0.43    0.68 
  -9 -15 -14    5.36    1.13 
  -8 -15 -14    1.65    0.79 
  -7 -15 -14    5.05    1.06 
  -6 -15 -14    1.69    0.77 
  -5 -15 -14    9.32    1.26 
  -4 -15 -14   11.18    1.30 
  -3 -15 -14    8.23    1.23 
  -2 -15 -14   19.17    1.63 
   2 -15 -14   17.34    1.39 
   3 -15 -14    0.78    0.59 
   4 -15 -14   12.60    1.23 
   5 -15 -14    0.84    0.61 
   6 -15 -14    0.12    0.54 
   7 -15 -14    0.51    0.62 
   8 -15 -14    0.67    0.64 
 -15 -14 -14   19.16    1.78 
 -14 -14 -14    1.69    0.87 
 -13 -14 -14   15.38    1.59 
 -12 -14 -14    1.46    0.82 
 -11 -14 -14    8.08    1.30 
 -10 -14 -14    1.02    0.74 
  -9 -14 -14    7.32    1.20 
  -8 -14 -14    0.37    0.65 
  -7 -14 -14   12.03    1.38 
  -6 -14 -14   -0.05    0.59 
  -5 -14 -14    3.62    0.92 
  -4 -14 -14    0.47    0.65 
  -3 -14 -14   -0.26    0.63 
  -2 -14 -14    1.48    0.75 
   2 -14 -14    4.52    0.84 
   3 -14 -14    6.65    1.00 
   4 -14 -14    9.23    1.12 
   5 -14 -14    0.66    0.60 
   6 -14 -14    1.41    0.67 
  15 -14 -14    0.38    0.56 
 -16 -13 -14    1.33    0.79 
 -15 -13 -14    0.74    0.73 
 -14 -13 -14    0.08    0.65 
 -13 -13 -14    1.57    0.86 
 -12 -13 -14   -0.58    0.55 
 -11 -13 -14    0.45    0.67 
 -10 -13 -14    1.56    0.77 
  -9 -13 -14    1.39    0.75 
  -8 -13 -14    0.67    0.71 
  -7 -13 -14   10.01    1.25 
  -6 -13 -14    0.41    0.63 
  -5 -13 -14    2.51    0.85 
  -4 -13 -14    4.52    0.95 
  -3 -13 -14    2.95    0.84 
  -2 -13 -14   11.98    1.21 
  11 -13 -14    0.08    0.65 
  12 -13 -14   12.53    1.27 
  13 -13 -14    1.42    0.67 
  14 -13 -14   13.75    1.37 
  15 -13 -14   -0.55    0.48 
  16 -13 -14   12.09    1.36 
 -17 -12 -14    5.54    1.17 
 -16 -12 -14    7.75    1.30 
 -15 -12 -14   18.65    1.67 
 -14 -12 -14    1.20    0.74 
 -13 -12 -14   11.77    1.41 
 -12 -12 -14    1.89    0.80 
 -11 -12 -14    7.80    1.22 
 -10 -12 -14    3.18    0.91 
  -9 -12 -14    8.29    1.18 
  -8 -12 -14    0.99    0.72 
  -7 -12 -14   11.70    1.28 
  -6 -12 -14    0.29    0.62 
  -5 -12 -14    7.20    1.12 
  -4 -12 -14   -0.46    0.50 
  -3 -12 -14    1.77    0.72 
  -2 -12 -14    0.28    0.58 
   8 -12 -14    5.35    1.26 
   9 -12 -14   13.29    1.24 
  10 -12 -14    2.63    0.73 
  11 -12 -14    0.20    0.54 
  12 -12 -14    1.63    0.71 
  13 -12 -14   -0.22    0.54 
  14 -12 -14    0.96    0.61 
  15 -12 -14    0.37    0.64 
  16 -12 -14    0.21    0.57 
  17 -12 -14    0.01    0.59 
 -17 -11 -14   -0.50    0.42 
 -16 -11 -14    0.79    0.50 
 -15 -11 -14   -0.05    0.42 
 -14 -11 -14   -0.12    0.44 
 -13 -11 -14    0.53    0.50 
 -12 -11 -14    0.71    0.48 
 -11 -11 -14    0.44    0.43 
 -10 -11 -14    7.16    1.14 
  -9 -11 -14    2.17    0.82 
  -8 -11 -14    2.82    0.83 
  -7 -11 -14    5.60    1.00 
  -6 -11 -14    0.17    0.56 
  -5 -11 -14    2.37    0.78 
  -4 -11 -14    0.50    0.56 
  -3 -11 -14    9.84    1.15 
  -2 -11 -14   -0.04    0.56 
   6 -11 -14    0.04    0.48 
   7 -11 -14    0.12    0.50 
   8 -11 -14    5.27    0.91 
   9 -11 -14    0.74    0.56 
  10 -11 -14   15.89    1.31 
  11 -11 -14   -0.16    0.47 
  12 -11 -14    6.91    1.04 
  13 -11 -14    0.23    0.56 
  14 -11 -14    5.79    0.99 
  15 -11 -14    0.21    0.56 
  16 -11 -14   16.64    1.49 
  17 -11 -14    1.57    0.76 
 -18 -10 -14    3.89    0.71 
 -17 -10 -14    2.02    0.60 
 -16 -10 -14    3.74    0.65 
 -15 -10 -14    5.43    0.74 
 -14 -10 -14    8.31    0.86 
 -13 -10 -14   10.72    0.90 
 -12 -10 -14    3.30    0.62 
 -11 -10 -14   15.66    1.01 
 -10 -10 -14    1.85    0.51 
  -9 -10 -14   11.62    0.88 
  -8 -10 -14    1.84    0.52 
  -7 -10 -14   10.90    1.18 
  -6 -10 -14    0.75    0.58 
  -5 -10 -14    7.31    1.04 
  -4 -10 -14    5.23    0.94 
  -3 -10 -14    2.95    0.78 
  -2 -10 -14    0.27    0.56 
   6 -10 -14    1.13    0.59 
   7 -10 -14   29.41    1.67 
   8 -10 -14    1.57    0.64 
   9 -10 -14   12.21    1.23 
  10 -10 -14    1.69    0.66 
  11 -10 -14    6.52    1.02 
  12 -10 -14    3.42    0.85 
  13 -10 -14    0.55    0.59 
  14 -10 -14    0.60    0.60 
  15 -10 -14    0.70    0.64 
  16 -10 -14    0.36    0.59 
  17 -10 -14   -0.17    0.57 
  18 -10 -14    0.16    0.63 
 -18  -9 -14    2.86    0.90 
 -17  -9 -14   -0.01    0.58 
 -16  -9 -14    1.30    0.75 
 -15  -9 -14    0.31    0.48 
 -14  -9 -14    0.12    0.43 
 -13  -9 -14    0.17    0.41 
 -12  -9 -14   15.14    1.00 
 -11  -9 -14    0.30    0.44 
 -10  -9 -14   13.36    0.92 
  -9  -9 -14    0.51    0.43 
  -8  -9 -14   10.23    0.84 
  -7  -9 -14    4.85    0.64 
  -6  -9 -14   13.48    0.89 
  -5  -9 -14    9.98    0.80 
  -4  -9 -14    9.67    1.08 
  -3  -9 -14    6.16    0.98 
  -2  -9 -14    7.34    1.04 
   6  -9 -14    1.81    0.59 
   7  -9 -14   -0.19    0.45 
   8  -9 -14   11.43    1.14 
   9  -9 -14    0.95    0.60 
  10  -9 -14   11.46    1.15 
  11  -9 -14    1.67    0.68 
  12  -9 -14    6.66    1.06 
  13  -9 -14    1.69    0.73 
  14  -9 -14    6.75    1.11 
  15  -9 -14    4.72    0.91 
  16  -9 -14   13.68    1.43 
  17  -9 -14    0.30    0.64 
  18  -9 -14   23.71    1.83 
 -19  -8 -14    0.62    0.71 
 -18  -8 -14   11.96    1.41 
 -17  -8 -14    1.00    0.76 
 -16  -8 -14   10.03    1.27 
 -15  -8 -14    1.40    0.72 
 -14  -8 -14    4.26    0.94 
 -13  -8 -14   10.89    1.25 
 -12  -8 -14    4.95    0.99 
 -11  -8 -14    6.49    1.10 
 -10  -8 -14    1.46    0.72 
  -9  -8 -14   13.04    0.99 
  -8  -8 -14    0.60    0.44 
  -7  -8 -14    8.50    0.76 
  -6  -8 -14    0.44    0.38 
  -5  -8 -14    0.13    0.36 
  -4  -8 -14   -0.18    0.33 
  -3  -8 -14    9.81    0.76 
  -2  -8 -14    0.66    0.57 
   6  -8 -14    2.44    0.69 
   7  -8 -14   25.66    1.58 
   8  -8 -14    2.73    0.71 
   9  -8 -14    8.65    1.09 
  10  -8 -14    2.03    0.66 
  11  -8 -14    2.78    0.74 
  12  -8 -14    0.12    0.55 
  13  -8 -14   -0.35    0.49 
  14  -8 -14    0.07    0.52 
  15  -8 -14    1.12    0.68 
  16  -8 -14    1.10    0.66 
  17  -8 -14    0.59    0.62 
  18  -8 -14    2.77    0.87 
  19  -8 -14   -0.33    0.54 
 -19  -7 -14    2.73    0.92 
 -18  -7 -14    5.14    1.04 
 -17  -7 -14    0.44    0.66 
 -16  -7 -14   -0.44    0.53 
 -15  -7 -14    0.47    0.62 
 -14  -7 -14    3.68    0.84 
 -13  -7 -14    0.10    0.59 
 -12  -7 -14   20.02    1.56 
 -11  -7 -14   -0.28    0.51 
 -10  -7 -14   26.94    1.78 
  -9  -7 -14   -0.23    0.53 
  -8  -7 -14   23.15    1.62 
  -7  -7 -14    2.99    0.77 
  -6  -7 -14   18.72    1.43 
  -5  -7 -14    6.07    0.93 
  -4  -7 -14   19.66    1.42 
  -3  -7 -14   16.75    1.30 
  -2  -7 -14   18.46    1.33 
  -1  -7 -14   10.74    1.07 
   6  -7 -14    1.80    0.64 
   7  -7 -14    2.87    0.72 
   8  -7 -14    7.09    1.00 
   9  -7 -14    5.18    0.91 
  10  -7 -14    8.62    1.09 
  11  -7 -14    4.43    0.85 
  12  -7 -14   11.91    1.18 
  13  -7 -14   10.47    1.19 
  14  -7 -14   10.44    1.21 
  16  -7 -14   11.23    1.29 
  17  -7 -14    2.98    0.85 
  18  -7 -14   12.63    1.37 
  19  -7 -14    0.50    0.66 
 -20  -6 -14    1.34    0.78 
 -19  -6 -14    7.34    1.17 
 -18  -6 -14    3.65    0.92 
 -17  -6 -14    5.79    1.06 
 -16  -6 -14    9.02    1.17 
 -15  -6 -14   -0.50    0.54 
 -14  -6 -14    1.63    0.75 
 -13  -6 -14   -0.38    0.51 
 -12  -6 -14    2.27    0.77 
 -11  -6 -14    0.53    0.57 
 -10  -6 -14    2.22    0.75 
  -9  -6 -14    2.42    0.74 
  -8  -6 -14    2.33    0.75 
  -7  -6 -14    1.60    0.68 
  -6  -6 -14    5.74    0.93 
  -5  -6 -14    5.63    0.88 
  -4  -6 -14   -0.32    0.48 
  -3  -6 -14   20.17    1.37 
  -2  -6 -14    1.75    0.65 
  -1  -6 -14   16.66    1.22 
   0  -6 -14    1.26    0.58 
   4  -6 -14   -0.63    0.41 
   5  -6 -14   22.80    1.42 
   6  -6 -14    4.39    0.56 
   7  -6 -14   18.43    1.39 
   8  -6 -14    0.32    0.50 
   9  -6 -14   11.53    1.18 
  10  -6 -14   -0.12    0.48 
  11  -6 -14   -0.25    0.47 
  12  -6 -14    0.16    0.52 
  13  -6 -14    0.10    0.54 
  14  -6 -14    0.69    0.56 
  15  -6 -14    1.09    0.63 
  16  -6 -14    0.56    0.65 
  17  -6 -14    1.80    0.79 
  18  -6 -14    1.10    0.70 
  19  -6 -14    4.25    0.94 
  20  -6 -14    3.76    0.93 
 -20  -5 -14    4.98    1.03 
 -19  -5 -14    0.86    0.68 
 -18  -5 -14    3.15    0.85 
 -17  -5 -14    1.17    0.70 
 -16  -5 -14    0.53    0.62 
 -15  -5 -14    1.11    0.68 
 -14  -5 -14    0.64    0.61 
 -13  -5 -14    2.75    0.78 
 -12  -5 -14   19.71    1.51 
 -11  -5 -14    0.71    0.58 
 -10  -5 -14   40.77    2.13 
  -9  -5 -14   -0.02    0.53 
  -8  -5 -14   29.59    1.80 
  -7  -5 -14    0.01    0.54 
  -6  -5 -14   25.28    1.60 
  -5  -5 -14    4.02    0.82 
  -4  -5 -14   29.70    1.72 
  -3  -5 -14    3.51    0.75 
  -2  -5 -14   30.45    1.68 
  -1  -5 -14    1.34    0.61 
   0  -5 -14    2.25    0.64 
   1  -5 -14    1.47    0.55 
   2  -5 -14    1.10    0.38 
   3  -5 -14    0.94    0.55 
   4  -5 -14    2.92    0.69 
   5  -5 -14    3.80    0.75 
   6  -5 -14    6.31    0.86 
   7  -5 -14    6.21    0.64 
   8  -5 -14    0.04    0.32 
   9  -5 -14    9.69    1.11 
  10  -5 -14    7.73    1.00 
  11  -5 -14    2.41    0.69 
  12  -5 -14    7.44    1.05 
  13  -5 -14    1.46    0.66 
  14  -5 -14    3.13    0.83 
  15  -5 -14    6.12    1.06 
  16  -5 -14   14.66    1.36 
  17  -5 -14    1.15    0.67 
  18  -5 -14    5.70    1.06 
  19  -5 -14    0.42    0.63 
  20  -5 -14    0.54    0.59 
 -20  -4 -14    0.46    0.64 
 -19  -4 -14    5.80    1.09 
 -18  -4 -14    4.73    1.06 
 -17  -4 -14    8.79    1.24 
 -16  -4 -14    6.32    1.05 
 -15  -4 -14   14.32    1.36 
 -14  -4 -14   10.13    1.24 
 -13  -4 -14    8.39    1.13 
 -12  -4 -14    4.67    0.91 
 -11  -4 -14    0.56    0.61 
 -10  -4 -14    6.08    1.01 
  -9  -4 -14    0.37    0.57 
  -8  -4 -14    3.61    0.79 
  -7  -4 -14   -0.21    0.49 
  -6  -4 -14    0.86    0.57 
  -5  -4 -14    3.05    0.73 
  -4  -4 -14    1.80    0.67 
  -3  -4 -14    9.74    1.02 
  -2  -4 -14    7.82    0.95 
  -1  -4 -14   11.40    1.05 
   0  -4 -14    4.75    0.81 
   1  -4 -14   13.67    0.80 
   2  -4 -14    1.23    0.37 
   3  -4 -14   29.58    1.64 
   4  -4 -14    2.32    0.66 
   5  -4 -14   32.73    1.70 
   6  -4 -14   -0.72    0.41 
   7  -4 -14   21.11    1.00 
   8  -4 -14   -0.23    0.31 
   9  -4 -14    8.39    0.71 
  10  -4 -14    4.19    0.84 
  11  -4 -14    1.50    0.67 
  12  -4 -14   -0.43    0.41 
  13  -4 -14    2.34    0.75 
  14  -4 -14    0.48    0.57 
  15  -4 -14    9.91    1.23 
  16  -4 -14    0.04    0.55 
  17  -4 -14    7.01    1.14 
  18  -4 -14   -0.30    0.55 
  19  -4 -14   12.76    1.39 
  20  -4 -14   -0.24    0.53 
 -20  -3 -14    0.65    0.72 
 -19  -3 -14    0.00    0.61 
 -18  -3 -14    0.74    0.67 
 -17  -3 -14   -0.53    0.52 
 -16  -3 -14   -0.47    0.57 
 -15  -3 -14    0.77    0.64 
 -14  -3 -14    8.20    1.15 
 -13  -3 -14    0.37    0.60 
 -12  -3 -14   27.00    1.82 
 -11  -3 -14    2.38    0.73 
 -10  -3 -14   37.45    2.04 
  -9  -3 -14    0.51    0.59 
  -8  -3 -14   34.40    1.96 
  -7  -3 -14    0.99    0.60 
  -6  -3 -14   40.35    2.04 
  -5  -3 -14   -0.01    0.51 
  -4  -3 -14   28.90    1.66 
  -3  -3 -14    1.09    0.56 
  -2  -3 -14   22.25    1.41 
  -1  -3 -14    0.02    0.32 
   0  -3 -14    5.51    0.59 
   1  -3 -14    2.37    0.46 
   2  -3 -14    1.17    0.38 
   3  -3 -14    1.30    0.59 
   4  -3 -14   10.17    1.04 
   5  -3 -14    4.13    0.76 
   6  -3 -14   22.41    1.39 
   7  -3 -14   15.56    0.89 
   8  -3 -14    9.78    0.75 
   9  -3 -14    5.47    0.62 
  10  -3 -14    3.01    0.50 
  11  -3 -14    8.11    1.08 
  12  -3 -14    1.60    0.65 
  13  -3 -14    3.55    0.83 
  14  -3 -14    0.21    0.52 
  15  -3 -14    6.31    1.02 
  16  -3 -14   -0.03    0.54 
  17  -3 -14    5.75    1.07 
  18  -3 -14   -0.02    0.55 
  19  -3 -14    0.43    0.59 
  20  -3 -14    0.67    0.69 
 -20  -2 -14   -0.30    0.57 
 -19  -2 -14   11.26    1.34 
 -18  -2 -14    5.68    1.07 
 -17  -2 -14   12.22    1.36 
 -16  -2 -14    9.49    1.25 
 -15  -2 -14   17.31    1.50 
 -14  -2 -14    2.06    0.75 
 -13  -2 -14   20.98    1.59 
 -12  -2 -14    3.43    0.81 
 -11  -2 -14    5.41    0.98 
 -10  -2 -14   -0.22    0.50 
  -9  -2 -14    2.60    0.75 
  -8  -2 -14    1.27    0.62 
  -7  -2 -14   -0.90    0.41 
  -6  -2 -14   -0.09    0.52 
  -5  -2 -14    0.28    0.49 
  -4  -2 -14    0.71    0.57 
  -3  -2 -14    1.41    0.58 
  -2  -2 -14   10.78    0.73 
  -1  -2 -14    1.79    0.42 
   0  -2 -14    9.29    0.70 
   1  -2 -14   11.23    0.72 
   2  -2 -14    9.18    0.67 
   3  -2 -14   21.07    1.40 
   4  -2 -14   10.36    1.01 
   5  -2 -14   32.34    1.71 
   6  -2 -14    1.50    0.57 
   7  -2 -14   17.37    1.29 
   8  -2 -14    1.04    0.41 
   9  -2 -14    9.06    0.74 
  10  -2 -14    0.66    0.38 
  11  -2 -14    0.81    0.40 
  12  -2 -14    0.74    0.57 
  13  -2 -14    9.17    1.17 
  14  -2 -14    0.74    0.57 
  15  -2 -14   18.83    1.50 
  16  -2 -14    0.61    0.59 
  17  -2 -14   16.79    1.50 
  18  -2 -14    0.67    0.62 
  19  -2 -14   19.96    1.69 
  20  -2 -14    0.34    0.65 
 -20  -1 -14   -0.26    0.55 
 -19  -1 -14   -0.23    0.59 
 -18  -1 -14    0.38    0.63 
 -17  -1 -14    0.30    0.60 
 -16  -1 -14    0.82    0.66 
 -15  -1 -14    0.88    0.63 
 -14  -1 -14    8.05    1.14 
 -13  -1 -14    1.71    0.69 
 -12  -1 -14   20.73    1.57 
 -11  -1 -14    1.86    0.71 
 -10  -1 -14   20.74    1.53 
  -9  -1 -14    2.63    0.75 
  -8  -1 -14   29.57    1.74 
  -7  -1 -14    4.22    0.83 
  -6  -1 -14   35.49    1.85 
  -5  -1 -14    0.76    0.55 
  -4  -1 -14   11.82    1.15 
  -3  -1 -14    2.92    0.50 
  -2  -1 -14   10.72    0.74 
  -1  -1 -14    0.17    0.33 
   0  -1 -14    4.33    0.53 
   1  -1 -14    0.01    0.30 
   2  -1 -14    1.53    0.43 
   3  -1 -14   -0.12    0.42 
   4  -1 -14    8.81    1.02 
   5  -1 -14    1.37    0.56 
   6  -1 -14   16.37    1.26 
   7  -1 -14    9.95    1.00 
   8  -1 -14   20.13    1.02 
   9  -1 -14    9.23    0.76 
  10  -1 -14   23.90    1.11 
  11  -1 -14    8.34    0.73 
  12  -1 -14    7.88    0.73 
  13  -1 -14    4.36    0.62 
  14  -1 -14    2.38    0.72 
  15  -1 -14    1.40    0.68 
  16  -1 -14    3.21    0.80 
  17  -1 -14    4.00    0.93 
  18  -1 -14    0.63    0.65 
  19  -1 -14    0.14    0.57 
  20  -1 -14    0.94    0.71 
 -20   0 -14   -0.48    0.57 
 -19   0 -14   18.91    1.64 
 -18   0 -14   -0.86    0.50 
 -17   0 -14   17.17    1.57 
 -16   0 -14    1.28    0.71 
 -15   0 -14    9.52    1.18 
 -14   0 -14    0.31    0.62 
 -13   0 -14   17.09    1.44 
 -12   0 -14   -0.06    0.51 
 -11   0 -14    3.18    0.81 
 -10   0 -14   -0.80    0.41 
  -9   0 -14    3.86    0.82 
  -8   0 -14    0.53    0.56 
  -7   0 -14   10.67    1.08 
  -6   0 -14    0.32    0.53 
  -5   0 -14    2.93    0.70 
  -4   0 -14    5.56    0.62 
  -3   0 -14    5.70    0.62 
  -2   0 -14    8.52    0.67 
  -1   0 -14    4.84    0.57 
   0   0 -14   33.62    1.22 
   1   0 -14    5.00    0.57 
   2   0 -14    8.66    0.98 
   3   0 -14    3.91    0.76 
   4   0 -14    6.58    0.88 
   5   0 -14    1.92    0.65 
   6   0 -14    1.36    0.61 
   7   0 -14    6.20    0.95 
   8   0 -14    0.65    0.53 
   9   0 -14    3.95    0.52 
  10   0 -14    0.03    0.33 
  11   0 -14    3.86    0.56 
  12   0 -14   -0.12    0.33 
  13   0 -14   18.94    1.00 
  14   0 -14    1.17    0.44 
  15   0 -14    8.70    1.13 
  16   0 -14    2.20    0.73 
  17   0 -14   19.70    1.58 
  18   0 -14   -0.57    0.48 
  19   0 -14   17.73    1.60 
  20   0 -14    0.08    0.53 
 -20   1 -14    0.21    0.62 
 -19   1 -14    0.39    0.65 
 -18   1 -14    0.37    0.59 
 -17   1 -14    4.50    0.92 
 -16   1 -14    3.79    0.88 
 -15   1 -14    0.92    0.66 
 -14   1 -14    2.53    0.77 
 -13   1 -14    3.38    0.87 
 -12   1 -14    9.10    1.13 
 -11   1 -14    6.92    1.04 
 -10   1 -14   24.90    1.64 
  -9   1 -14   10.68    1.14 
  -8   1 -14   22.18    1.55 
  -7   1 -14   11.12    1.16 
  -6   1 -14   15.90    1.26 
  -5   1 -14    2.52    0.49 
  -4   1 -14   11.57    0.79 
  -3   1 -14   -0.03    0.33 
  -2   1 -14    1.01    0.39 
  -1   1 -14   -0.25    0.30 
   0   1 -14    5.15    0.55 
   1   1 -14    0.26    0.32 
   2   1 -14   10.30    1.10 
   3   1 -14    3.07    0.71 
   4   1 -14   14.55    1.21 
   5   1 -14    0.57    0.50 
   6   1 -14   34.97    1.86 
   7   1 -14    1.97    0.68 
   8   1 -14   32.57    1.73 
   9   1 -14    4.29    0.58 
  10   1 -14   19.92    1.02 
  11   1 -14    1.83    0.48 
  12   1 -14   21.10    1.06 
  13   1 -14    1.40    0.45 
  14   1 -14    9.73    0.79 
  15   1 -14    0.87    0.42 
  16   1 -14    1.07    0.63 
  17   1 -14    0.44    0.61 
  18   1 -14   -0.16    0.55 
  19   1 -14    0.53    0.64 
  20   1 -14    0.10    0.55 
 -20   2 -14   -0.09    0.59 
 -19   2 -14   19.30    1.68 
 -18   2 -14   -0.94    0.51 
 -17   2 -14   16.99    1.48 
 -16   2 -14   -0.25    0.54 
 -15   2 -14   17.84    1.52 
 -14   2 -14    1.07    0.65 
 -13   2 -14    9.47    1.17 
 -12   2 -14   -0.16    0.54 
 -11   2 -14    0.44    0.59 
 -10   2 -14    0.19    0.55 
  -9   2 -14    9.89    1.07 
  -8   2 -14    0.90    0.57 
  -7   2 -14   18.94    1.40 
  -6   2 -14    1.53    0.64 
  -5   2 -14   31.65    1.26 
  -4   2 -14    9.50    0.76 
  -3   2 -14   20.46    0.99 
  -2   2 -14    9.44    0.72 
  -1   2 -14   10.33    0.71 
   0   2 -14    9.33    0.68 
   1   2 -14    1.80    0.40 
   2   2 -14   10.85    1.08 
   3   2 -14    0.96    0.61 
   4   2 -14    1.24    0.58 
   5   2 -14   -0.28    0.44 
   6   2 -14    0.69    0.56 
   7   2 -14    0.10    0.48 
   8   2 -14    0.65    0.56 
   9   2 -14    2.58    0.68 
  10   2 -14    0.48    0.38 
  11   2 -14    6.40    0.67 
  12   2 -14    6.65    0.70 
  13   2 -14   19.76    1.06 
  14   2 -14    2.93    0.55 
  15   2 -14   19.59    1.07 
  16   2 -14    7.29    0.74 
  17   2 -14   12.67    1.37 
  18   2 -14    4.95    0.99 
  19   2 -14   12.30    1.36 
  20   2 -14   -0.78    0.51 
 -20   3 -14    1.67    0.79 
 -19   3 -14    1.02    0.75 
 -18   3 -14    0.44    0.63 
 -17   3 -14    6.29    1.11 
 -16   3 -14    0.50    0.64 
 -15   3 -14    5.80    0.99 
 -14   3 -14   -0.60    0.45 
 -13   3 -14    2.45    0.72 
 -12   3 -14    0.82    0.63 
 -11   3 -14    6.26    1.01 
 -10   3 -14    3.90    0.82 
  -9   3 -14    5.55    0.94 
  -8   3 -14    8.13    1.03 
  -7   3 -14   14.69    1.25 
  -6   3 -14   20.13    1.01 
  -5   3 -14    4.17    0.57 
  -4   3 -14   10.86    0.78 
  -3   3 -14    2.31    0.46 
  -2   3 -14    1.38    0.40 
  -1   3 -14    3.17    0.49 
   0   3 -14    4.08    0.52 
   1   3 -14   -0.29    0.28 
   2   3 -14   17.38    1.36 
   3   3 -14    1.73    0.63 
   4   3 -14   28.08    1.70 
   5   3 -14   -0.37    0.48 
   6   3 -14   36.65    1.95 
   7   3 -14    0.44    0.53 
   8   3 -14   36.23    1.93 
   9   3 -14    0.06    0.51 
  10   3 -14   38.85    1.99 
  11   3 -14    1.46    0.47 
  12   3 -14   28.50    1.25 
  13   3 -14    0.17    0.38 
  14   3 -14    5.50    0.70 
  15   3 -14    1.79    0.49 
  16   3 -14   -0.11    0.37 
  17   3 -14    0.14    0.38 
  18   3 -14    0.24    0.54 
  19   3 -14    0.14    0.52 
  20   3 -14    0.59    0.62 
 -20   4 -14    0.52    0.65 
 -19   4 -14   10.18    1.33 
 -18   4 -14   -0.69    0.55 
 -17   4 -14   11.88    1.33 
 -16   4 -14    0.23    0.55 
 -15   4 -14    9.79    1.21 
 -14   4 -14   -0.37    0.49 
 -13   4 -14    3.18    0.86 
 -12   4 -14    0.10    0.54 
 -11   4 -14    0.65    0.57 
 -10   4 -14    3.01    0.76 
  -9   4 -14    8.23    1.01 
  -8   4 -14   -0.54    0.47 
  -7   4 -14   20.78    1.04 
  -6   4 -14    0.04    0.32 
  -5   4 -14   30.99    1.25 
  -4   4 -14    1.24    0.42 
  -3   4 -14   28.67    1.17 
  -2   4 -14    1.08    0.39 
  -1   4 -14   16.33    0.86 
   0   4 -14    5.28    0.57 
   1   4 -14   12.22    0.75 
   2   4 -14   10.73    1.10 
   3   4 -14    9.65    1.12 
   4   4 -14    1.49    0.66 
   5   4 -14    2.95    0.71 
   6   4 -14    0.06    0.49 
   7   4 -14    1.10    0.60 
   8   4 -14    2.05    0.67 
   9   4 -14    0.29    0.52 
  10   4 -14    6.53    1.01 
  11   4 -14    0.39    0.38 
  12   4 -14    4.60    0.60 
  13   4 -14    8.01    0.75 
  14   4 -14   10.72    0.83 
  15   4 -14   12.25    0.88 
  16   4 -14    7.32    0.76 
  17   4 -14    9.45    0.81 
  18   4 -14    8.96    0.81 
  19   4 -14    8.64    1.18 
  20   4 -14    1.02    0.70 
 -20   5 -14   -0.26    0.60 
 -19   5 -14    0.26    0.59 
 -18   5 -14    5.82    1.07 
 -17   5 -14    1.36    0.71 
 -16   5 -14   12.01    1.31 
 -15   5 -14    8.45    1.12 
 -14   5 -14    3.79    0.86 
 -13   5 -14    3.33    0.80 
 -12   5 -14    5.89    1.01 
 -11   5 -14    3.27    0.83 
 -10   5 -14    6.43    0.98 
  -9   5 -14    9.02    1.07 
  -8   5 -14    0.78    0.57 
  -7   5 -14    5.76    0.65 
  -6   5 -14    5.13    0.61 
  -5   5 -14    4.27    0.57 
  -4   5 -14    2.54    0.49 
  -3   5 -14    0.64    0.38 
  -2   5 -14    0.74    0.37 
  -1   5 -14    0.74    0.35 
   0   5 -14    2.80    0.47 
   1   5 -14    2.71    0.52 
   2   5 -14   29.52    1.77 
   3   5 -14    4.79    0.86 
   4   5 -14   31.74    1.82 
   5   5 -14    3.18    0.78 
   6   5 -14   22.73    1.51 
   7   5 -14   -0.91    0.41 
   8   5 -14   27.84    1.71 
   9   5 -14   -0.02    0.52 
  10   5 -14   36.48    1.99 
  11   5 -14    0.07    0.52 
  12   5 -14   18.46    1.02 
  13   5 -14    2.27    0.50 
  14   5 -14    1.26    0.46 
  15   5 -14    0.78    0.43 
  16   5 -14    0.62    0.41 
  17   5 -14   -0.21    0.35 
  18   5 -14    3.20    0.59 
  19   5 -14    0.62    0.43 
  20   5 -14    4.99    1.07 
 -20   6 -14    4.63    0.99 
 -19   6 -14    4.04    1.00 
 -18   6 -14    1.42    0.73 
 -17   6 -14    3.40    0.92 
 -16   6 -14   -0.04    0.55 
 -15   6 -14    0.96    0.65 
 -14   6 -14    1.48    0.71 
 -13   6 -14    0.85    0.63 
 -12   6 -14    0.18    0.54 
 -11   6 -14    0.61    0.61 
 -10   6 -14   -0.54    0.46 
  -9   6 -14   11.94    1.19 
  -8   6 -14    0.22    0.35 
  -7   6 -14   18.94    0.99 
  -6   6 -14    5.24    0.63 
  -5   6 -14   23.21    1.09 
  -4   6 -14    0.58    0.37 
  -3   6 -14   39.41    1.41 
  -2   6 -14    0.19    0.32 
  -1   6 -14   36.88    1.29 
   0   6 -14    1.15    0.40 
   1   6 -14   18.21    1.36 
   2   6 -14    1.44    0.61 
   3   6 -14   20.10    1.44 
   4   6 -14    0.23    0.46 
   5   6 -14    5.61    0.91 
   6   6 -14    4.70    0.87 
   7   6 -14    1.56    0.64 
   8   6 -14    2.90    0.80 
   9   6 -14    2.45    0.73 
  10   6 -14    2.62    0.76 
  11   6 -14    0.92    0.63 
  12   6 -14    1.44    0.71 
  13   6 -14    0.12    0.36 
  14   6 -14    1.36    0.48 
  15   6 -14    0.40    0.41 
  16   6 -14    9.32    0.82 
  17   6 -14    5.60    0.72 
  18   6 -14    4.16    0.67 
  19   6 -14    8.64    0.83 
  20   6 -14    2.35    0.56 
 -19   7 -14    0.29    0.64 
 -18   7 -14   11.01    1.32 
 -17   7 -14    2.29    0.83 
 -16   7 -14    7.42    1.18 
 -15   7 -14    3.83    0.91 
 -14   7 -14   10.44    1.22 
 -13   7 -14   10.19    1.21 
 -12   7 -14    9.10    1.14 
 -11   7 -14    2.43    0.74 
 -10   7 -14    7.77    1.08 
  -9   7 -14    4.87    0.90 
  -8   7 -14    7.33    0.74 
  -7   7 -14    2.45    0.52 
  -6   7 -14    2.60    0.50 
  -5   7 -14    0.41    0.35 
  -4   7 -14    0.53    0.35 
  -3   7 -14    0.52    0.37 
  -2   7 -14   -0.14    0.31 
  -1   7 -14    2.92    0.49 
   0   7 -14    6.77    0.64 
   1   7 -14   10.14    1.12 
   2   7 -14   23.05    1.53 
   3   7 -14   15.47    1.32 
   4   7 -14   19.08    1.42 
   5   7 -14    8.00    1.01 
   6   7 -14   17.45    1.38 
   7   7 -14    2.74    0.71 
   8   7 -14   22.52    1.61 
   9   7 -14   -0.09    0.52 
  10   7 -14   23.39    1.61 
  11   7 -14    0.24    0.55 
  12   7 -14   19.07    1.49 
  13   7 -14    1.43    0.68 
  14   7 -14    3.97    0.61 
  15   7 -14    0.62    0.44 
  16   7 -14    0.53    0.43 
  17   7 -14    0.07    0.39 
  18   7 -14    4.24    0.65 
  19   7 -14    3.01    0.60 
 -19   8 -14    0.56    0.66 
 -18   8 -14    2.02    0.81 
 -17   8 -14   -0.23    0.53 
 -16   8 -14    1.37    0.70 
 -15   8 -14    2.17    0.76 
 -14   8 -14    0.27    0.61 
 -13   8 -14    0.43    0.55 
 -12   8 -14    0.52    0.60 
 -11   8 -14    2.20    0.76 
 -10   8 -14    3.34    0.81 
  -9   8 -14   10.06    0.82 
  -8   8 -14    1.82    0.46 
  -7   8 -14   23.52    1.12 
  -6   8 -14    2.74    0.49 
  -5   8 -14   30.35    1.24 
  -4   8 -14    3.91    0.57 
  -3   8 -14   35.20    1.30 
  -2   8 -14    1.41    0.42 
  -1   8 -14   28.56    1.18 
   0   8 -14    0.51    0.37 
   1   8 -14   16.32    1.42 
   2   8 -14    0.77    0.54 
   3   8 -14    7.76    1.04 
   4   8 -14    0.49    0.53 
   5   8 -14   -0.42    0.44 
   6   8 -14    1.09    0.61 
   7   8 -14    7.83    1.04 
   8   8 -14    1.38    0.67 
   9   8 -14   13.05    1.21 
  10   8 -14    0.89    0.63 
  11   8 -14    6.84    1.08 
  12   8 -14    4.08    0.84 
  13   8 -14    7.79    1.11 
  14   8 -14    2.28    0.75 
  15   8 -14    0.11    0.55 
  16   8 -14   10.25    0.88 
  17   8 -14    1.35    0.51 
  18   8 -14   11.00    0.92 
  19   8 -14    1.22    0.51 
 -18   9 -14   24.60    1.84 
 -17   9 -14    2.25    0.84 
 -16   9 -14   17.91    1.52 
 -15   9 -14    4.96    1.01 
 -14   9 -14    8.36    1.16 
 -13   9 -14    0.67    0.63 
 -12   9 -14    9.17    1.13 
 -11   9 -14    2.86    0.81 
 -10   9 -14   10.89    1.18 
  -9   9 -14    0.79    0.43 
  -8   9 -14   11.04    0.84 
  -7   9 -14    0.21    0.38 
  -6   9 -14    3.36    0.54 
  -5   9 -14    0.63    0.39 
  -4   9 -14   -0.29    0.30 
  -3   9 -14   -0.05    0.31 
  -2   9 -14    3.32    0.53 
  -1   9 -14    3.71    0.54 
   0   9 -14    3.41    0.52 
   1   9 -14    9.24    1.14 
   2   9 -14   10.45    1.12 
   3   9 -14    7.68    1.13 
   4   9 -14    8.59    1.08 
   5   9 -14   10.99    1.14 
   6   9 -14   13.71    1.26 
   7   9 -14    5.03    0.95 
   8   9 -14   11.04    1.14 
   9   9 -14    0.16    0.56 
  10   9 -14   12.78    1.33 
  11   9 -14    1.05    0.59 
  12   9 -14   12.68    1.32 
  13   9 -14    0.47    0.58 
  14   9 -14    0.65    0.67 
  15   9 -14    0.21    0.58 
  16   9 -14    2.86    0.82 
  17   9 -14    0.42    0.43 
  18   9 -14    3.57    0.66 
 -18  10 -14    0.83    0.75 
 -17  10 -14    0.08    0.62 
 -16  10 -14    0.13    0.58 
 -15  10 -14   -0.45    0.47 
 -14  10 -14    0.84    0.65 
 -13  10 -14    0.64    0.67 
 -12  10 -14    1.86    0.71 
 -11  10 -14    6.29    1.09 
 -10  10 -14    1.72    0.50 
  -9  10 -14   13.19    0.90 
  -8  10 -14    1.43    0.45 
  -7  10 -14   25.96    1.18 
  -6  10 -14    2.47    0.52 
  -5  10 -14   38.92    1.45 
  -4  10 -14    6.79    0.69 
  -3  10 -14   36.32    1.38 
  -2  10 -14    1.10    0.42 
  -1  10 -14   20.41    0.99 
   0  10 -14    0.28    0.35 
   1  10 -14   23.75    1.61 
   2  10 -14    1.08    0.64 
   3  10 -14    3.55    0.77 
   4  10 -14    4.63    0.87 
   5  10 -14    6.34    1.01 
   6  10 -14    0.68    0.57 
   7  10 -14    7.88    1.06 
   8  10 -14    2.14    0.73 
   9  10 -14    9.63    1.17 
  10  10 -14    2.04    0.74 
  11  10 -14   17.47    1.48 
  12  10 -14    1.72    0.72 
  13  10 -14    6.54    1.13 
  14  10 -14    9.12    1.22 
  15  10 -14    5.99    1.06 
  16  10 -14    3.65    0.92 
  17  10 -14    3.36    0.90 
  18  10 -14    3.24    0.89 
 -17  11 -14    2.42    0.81 
 -16  11 -14   14.18    1.45 
 -15  11 -14    0.41    0.65 
 -14  11 -14    5.89    1.07 
 -13  11 -14    0.69    0.67 
 -12  11 -14    6.05    1.01 
 -11  11 -14   -0.43    0.46 
 -10  11 -14   15.06    0.98 
  -9  11 -14    1.17    0.45 
  -8  11 -14    6.84    0.71 
  -7  11 -14    0.29    0.37 
  -6  11 -14    0.63    0.40 
  -5  11 -14    0.36    0.37 
  -4  11 -14    0.39    0.38 
  -3  11 -14    1.20    0.44 
  -2  11 -14    6.06    0.64 
  -1  11 -14    0.49    0.38 
   0  11 -14    3.40    0.82 
   1  11 -14    8.17    1.06 
   2  11 -14    1.01    0.56 
   3  11 -14    7.51    1.10 
   4  11 -14    0.70    0.59 
   5  11 -14    2.73    0.76 
   6  11 -14   -0.03    0.47 
   7  11 -14    6.00    0.96 
   8  11 -14    3.90    0.81 
   9  11 -14    2.81    0.78 
  10  11 -14    5.20    0.98 
  11  11 -14    0.50    0.56 
  12  11 -14    1.18    0.69 
  13  11 -14   -0.14    0.54 
  14  11 -14   -0.02    0.55 
  15  11 -14    0.84    0.61 
  16  11 -14    0.58    0.67 
  17  11 -14    0.18    0.61 
 -17  12 -14    0.36    0.65 
 -16  12 -14    0.03    0.61 
 -15  12 -14    0.23    0.60 
 -14  12 -14    0.75    0.68 
 -13  12 -14    0.35    0.59 
 -12  12 -14    1.33    0.72 
 -11  12 -14    1.27    0.69 
 -10  12 -14    2.90    0.58 
  -9  12 -14   12.81    0.90 
  -8  12 -14    4.34    0.63 
  -7  12 -14   19.87    1.07 
  -6  12 -14    2.07    0.50 
  -5  12 -14   18.66    0.99 
  -4  12 -14    4.86    0.62 
  -3  12 -14   29.32    1.24 
  -2  12 -14    4.90    0.62 
  -1  12 -14   22.53    1.03 
   0  12 -14    0.91    0.58 
   1  12 -14    9.69    1.13 
   2  12 -14    1.30    0.62 
   3  12 -14    0.38    0.55 
   4  12 -14    0.32    0.55 
   5  12 -14    7.33    1.08 
   6  12 -14   -0.06    0.51 
   7  12 -14   10.20    1.17 
   8  12 -14    0.06    0.57 
   9  12 -14    8.49    1.15 
  10  12 -14    2.55    0.75 
  11  12 -14    6.40    1.09 
  12  12 -14    2.08    0.75 
  13  12 -14   12.33    1.31 
  14  12 -14    0.60    0.61 
  15  12 -14   12.31    1.40 
  16  12 -14    6.08    1.10 
  17  12 -14    3.03    0.88 
 -16  13 -14   14.34    1.48 
 -15  13 -14    0.04    0.61 
 -14  13 -14   16.46    1.52 
 -13  13 -14    1.80    0.79 
 -12  13 -14   14.80    1.36 
 -11  13 -14   -0.15    0.39 
 -10  13 -14    7.71    0.79 
  -9  13 -14    0.39    0.43 
  -8  13 -14    7.36    0.78 
  -7  13 -14    1.16    0.46 
  -6  13 -14    0.30    0.37 
  -5  13 -14    2.42    0.52 
  -4  13 -14    8.44    0.76 
  -3  13 -14    0.07    0.36 
  -2  13 -14   20.20    1.03 
  -1  13 -14    1.67    0.45 
   0  13 -14   18.18    1.43 
   1  13 -14    3.77    0.88 
   2  13 -14    9.67    1.15 
   3  13 -14    3.25    0.81 
   4  13 -14    4.97    0.94 
   5  13 -14    3.92    0.85 
   6  13 -14    0.36    0.60 
   7  13 -14   11.05    1.24 
   8  13 -14    0.67    0.61 
   9  13 -14    1.50    0.74 
  10  13 -14    0.32    0.59 
  11  13 -14    1.10    0.63 
  12  13 -14    0.57    0.63 
  13  13 -14    0.47    0.64 
  14  13 -14   -0.21    0.54 
  15  13 -14   -0.13    0.57 
  16  13 -14    0.38    0.64 
 -15  14 -14    1.36    0.75 
 -14  14 -14    3.31    0.91 
 -13  14 -14    0.41    0.63 
 -12  14 -14    1.98    0.77 
 -11  14 -14   -0.15    0.38 
 -10  14 -14    9.54    0.83 
  -9  14 -14    0.65    0.42 
  -8  14 -14    3.31    0.59 
  -7  14 -14    4.29    0.63 
  -6  14 -14    1.40    0.47 
  -5  14 -14    1.87    0.49 
  -4  14 -14   11.61    0.84 
  -3  14 -14    7.20    0.68 
  -2  14 -14    4.88    0.62 
  -1  14 -14    9.53    0.79 
   0  14 -14    0.77    0.59 
   1  14 -14    2.22    0.73 
   2  14 -14    1.24    0.67 
   3  14 -14    1.58    0.65 
   4  14 -14   -0.78    0.41 
   5  14 -14    4.37    0.91 
   6  14 -14    0.41    0.59 
   7  14 -14   10.97    1.24 
   8  14 -14    0.48    0.56 
   9  14 -14    6.95    1.10 
  10  14 -14    0.67    0.63 
  11  14 -14    5.06    0.98 
  12  14 -14    2.42    0.84 
  13  14 -14   15.24    1.51 
  14  14 -14    2.31    0.79 
  15  14 -14   14.11    1.50 
 -14  15 -14   15.24    1.51 
 -13  15 -14    0.02    0.57 
 -12  15 -14   15.57    1.44 
 -11  15 -14    0.49    0.44 
 -10  15 -14    5.93    0.73 
  -9  15 -14    0.48    0.42 
  -8  15 -14    3.27    0.58 
  -7  15 -14   -0.22    0.35 
  -6  15 -14    0.31    0.38 
  -5  15 -14    0.76    0.41 
  -4  15 -14   12.73    0.88 
  -3  15 -14    1.34    0.46 
  -2  15 -14   18.22    1.01 
  -1  15 -14    1.30    0.66 
   0  15 -14    8.55    1.11 
   1  15 -14    1.57    0.69 
   2  15 -14   18.06    1.49 
   3  15 -14    5.72    0.98 
   4  15 -14    9.16    1.14 
   5  15 -14    5.30    1.00 
   6  15 -14    0.35    0.54 
   7  15 -14    4.82    0.97 
   8  15 -14    1.61    0.74 
   9  15 -14    4.05    0.92 
  10  15 -14    0.19    0.55 
  11  15 -14    0.36    0.57 
  12  15 -14   -0.56    0.49 
  13  15 -14    0.58    0.60 
  14  15 -14    0.47    0.67 
 -13  16 -14    1.16    0.72 
 -12  16 -14    5.77    1.08 
 -11  16 -14    0.81    0.45 
 -10  16 -14    4.06    0.65 
  -9  16 -14    3.99    0.63 
  -8  16 -14    9.37    0.82 
  -7  16 -14    0.56    0.40 
  -6  16 -14   10.40    0.83 
  -5  16 -14   -0.21    0.35 
  -4  16 -14   11.10    0.85 
  -3  16 -14    0.53    0.42 
  -2  16 -14    9.72    0.80 
  -1  16 -14    0.67    0.62 
   0  16 -14    3.72    0.88 
   1  16 -14    2.47    0.81 
   2  16 -14    1.24    0.69 
   3  16 -14   -0.14    0.51 
   4  16 -14   -0.38    0.47 
   5  16 -14   12.41    1.29 
   6  16 -14   -0.11    0.55 
   7  16 -14   10.74    1.24 
   8  16 -14    1.04    0.68 
   9  16 -14   10.85    1.28 
  10  16 -14    0.21    0.58 
  11  16 -14   13.91    1.44 
  12  16 -14    0.06    0.59 
  13  16 -14   10.12    1.33 
 -12  17 -14    4.81    1.03 
 -11  17 -14   -0.34    0.37 
 -10  17 -14    1.79    0.54 
  -9  17 -14    0.05    0.39 
  -8  17 -14    1.93    0.52 
  -7  17 -14    0.87    0.44 
  -6  17 -14    7.37    0.76 
  -5  17 -14    0.57    0.42 
  -4  17 -14    9.17    0.80 
  -3  17 -14   -0.22    0.37 
  -2  17 -14   11.94    0.87 
  -1  17 -14    0.75    0.57 
   0  17 -14   18.32    1.53 
   1  17 -14    3.70    0.88 
   2  17 -14   16.43    1.46 
   3  17 -14    6.74    1.12 
   4  17 -14   10.14    1.25 
   5  17 -14    1.42    0.69 
   6  17 -14    1.84    0.74 
   7  17 -14    2.99    0.83 
   8  17 -14    0.22    0.62 
   9  17 -14    1.97    0.76 
  10  17 -14   -0.28    0.52 
  11  17 -14    4.38    0.94 
  12  17 -14    0.17    0.61 
 -10  18 -14    4.99    0.67 
  -9  18 -14    3.03    0.61 
  -8  18 -14   10.67    0.90 
  -7  18 -14    3.80    0.65 
  -6  18 -14    4.30    0.65 
  -5  18 -14    3.29    0.63 
  -4  18 -14    8.02    0.79 
  -3  18 -14    0.71    0.44 
  -2  18 -14    7.55    0.88 
  -1  18 -14    0.09    0.55 
   0  18 -14   -0.17    0.53 
   1  18 -14   -0.23    0.51 
   2  18 -14    0.03    0.56 
   3  18 -14    0.16    0.58 
   4  18 -14   -0.21    0.57 
   5  18 -14   11.74    1.24 
   6  18 -14    1.87    0.76 
   7  18 -14   10.79    1.36 
   8  18 -14    2.12    0.80 
   9  18 -14   19.01    1.71 
  10  18 -14    1.37    0.77 
  -8  19 -14    1.20    0.49 
  -7  19 -14    3.89    0.62 
  -6  19 -14    8.35    0.81 
  -5  19 -14   -0.44    0.35 
  -4  19 -14    8.21    0.82 
  -3  19 -14    1.01    0.45 
  -2  19 -14   11.45    1.29 
  -1  19 -14   -0.28    0.51 
   0  19 -14   20.61    1.66 
   1  19 -14    0.11    0.58 
   2  19 -14   19.98    1.64 
   3  19 -14    1.52    0.75 
   4  19 -14   12.36    1.43 
   5  19 -14    0.53    0.63 
   6  19 -14    4.95    1.02 
   7  19 -14    0.06    0.57 
   8  19 -14    0.63    0.69 
  -6  20 -14    2.32    0.55 
  -5  20 -14    7.08    0.79 
  -4  20 -14    0.31    0.43 
  -3  20 -14    1.13    0.45 
  -2  20 -14    0.87    0.67 
  -1  20 -14   -0.22    0.51 
   0  20 -14   -0.43    0.51 
   1  20 -14    0.57    0.66 
   2  20 -14    0.26    0.68 
   3  20 -14    2.40    0.86 
   4  20 -14    0.85    0.72 
   5  20 -14   -0.70    0.47 
   6  20 -14    3.45    0.95 
  -5 -22 -13    4.88    1.16 
  -4 -22 -13    0.18    0.72 
  -3 -22 -13   19.34    1.80 
  -2 -22 -13   -0.02    0.68 
   2 -22 -13    0.71    0.67 
   3 -22 -13   21.15    1.70 
   4 -22 -13    0.23    0.64 
   5 -22 -13   11.94    1.36 
  -8 -21 -13    3.09    0.96 
  -7 -21 -13    0.17    0.68 
  -6 -21 -13    0.55    0.77 
  -5 -21 -13    0.13    0.72 
  -4 -21 -13    1.48    0.87 
  -3 -21 -13    0.52    0.79 
  -2 -21 -13   -0.57    0.63 
   1 -21 -13    2.11    0.93 
   2 -21 -13   -0.64    0.52 
   3 -21 -13    0.23    0.62 
   4 -21 -13    2.30    0.82 
   5 -21 -13    1.15    0.73 
   6 -21 -13    4.03    0.93 
   7 -21 -13    0.49    0.65 
   8 -21 -13    6.40    1.18 
 -10 -20 -13    0.21    0.73 
  -9 -20 -13   -0.11    0.67 
  -8 -20 -13   -0.04    0.66 
  -7 -20 -13    9.51    1.32 
  -6 -20 -13    1.48    0.85 
  -5 -20 -13   17.97    1.76 
  -4 -20 -13   -0.30    0.66 
  -3 -20 -13   16.23    1.66 
  -2 -20 -13    0.04    0.69 
   1 -20 -13   23.66    1.66 
   2 -20 -13    0.00    0.59 
   3 -20 -13   17.65    1.54 
   4 -20 -13   -0.14    0.54 
   5 -20 -13    5.94    1.04 
   6 -20 -13    0.40    0.64 
   7 -20 -13   -0.43    0.57 
   8 -20 -13   -0.06    0.55 
   9 -20 -13   -0.61    0.51 
  10 -20 -13    0.86    0.69 
 -12 -19 -13   10.85    1.55 
 -11 -19 -13    0.58    0.76 
 -10 -19 -13   18.19    1.72 
  -9 -19 -13    0.56    0.80 
  -8 -19 -13    9.42    1.39 
  -7 -19 -13    1.26    0.83 
  -6 -19 -13    2.50    0.93 
  -5 -19 -13    0.56    0.67 
  -4 -19 -13    1.02    0.76 
  -3 -19 -13   -0.31    0.65 
  -2 -19 -13    0.51    0.71 
  -1 -19 -13    0.57    0.69 
   1 -19 -13   -0.21    0.52 
   2 -19 -13   -0.47    0.53 
   3 -19 -13    0.57    0.61 
   4 -19 -13    1.50    0.71 
   5 -19 -13    0.33    0.60 
   6 -19 -13    0.39    0.63 
   7 -19 -13    0.71    0.65 
   8 -19 -13   11.03    1.28 
   9 -19 -13    0.61    0.67 
  10 -19 -13   14.10    1.48 
  11 -19 -13    0.06    0.56 
  12 -19 -13   11.16    1.36 
 -13 -18 -13    2.21    0.99 
 -12 -18 -13    0.16    0.68 
 -11 -18 -13    0.07    0.72 
 -10 -18 -13    0.07    0.73 
  -9 -18 -13   -0.36    0.67 
  -8 -18 -13    3.63    0.99 
  -7 -18 -13   10.47    1.38 
  -6 -18 -13    0.18    0.70 
  -5 -18 -13   19.01    1.70 
  -4 -18 -13   -0.21    0.60 
  -3 -18 -13   22.68    1.79 
  -2 -18 -13    0.57    0.66 
  -1 -18 -13   32.98    2.14 
   1 -18 -13   36.96    1.96 
   2 -18 -13    0.46    0.54 
   3 -18 -13   21.37    1.57 
   4 -18 -13   -0.34    0.54 
   5 -18 -13   14.78    1.38 
   6 -18 -13   -0.21    0.55 
   7 -18 -13    3.75    0.90 
   8 -18 -13    0.51    0.60 
   9 -18 -13   -0.17    0.56 
  10 -18 -13    0.79    0.65 
  11 -18 -13    1.07    0.75 
  12 -18 -13   -0.24    0.58 
  13 -18 -13    3.53    0.94 
 -15 -17 -13    0.21    0.68 
 -14 -17 -13   21.72    1.85 
 -13 -17 -13    2.95    0.92 
 -12 -17 -13   30.78    2.14 
 -11 -17 -13    0.68    0.82 
 -10 -17 -13   20.02    1.80 
  -9 -17 -13    0.16    0.67 
  -8 -17 -13   11.79    1.46 
  -7 -17 -13    0.18    0.62 
  -6 -17 -13   14.25    1.49 
  -5 -17 -13    4.26    0.97 
  -4 -17 -13    2.24    0.83 
  -3 -17 -13   -0.63    0.59 
  -2 -17 -13    1.78    0.81 
  -1 -17 -13    2.73    0.88 
   1 -17 -13   -0.07    0.51 
   2 -17 -13   -0.30    0.51 
   3 -17 -13    0.56    0.57 
   4 -17 -13    0.62    0.61 
   5 -17 -13   -0.36    0.48 
   6 -17 -13    0.42    0.54 
   7 -17 -13    1.12    0.64 
   8 -17 -13    3.05    0.89 
   9 -17 -13    1.22    0.71 
  10 -17 -13   16.42    1.53 
  11 -17 -13    0.48    0.62 
  12 -17 -13    9.61    1.25 
  13 -17 -13   -0.24    0.58 
  14 -17 -13    5.46    1.07 
  15 -17 -13    0.29    0.60 
 -16 -16 -13    0.75    0.79 
 -15 -16 -13    0.74    0.78 
 -14 -16 -13   -0.05    0.69 
 -13 -16 -13    7.83    1.33 
 -12 -16 -13   -0.86    0.56 
 -11 -16 -13    0.14    0.68 
 -10 -16 -13    0.23    0.69 
  -9 -16 -13    3.34    0.94 
  -8 -16 -13   -0.04    0.64 
  -7 -16 -13    2.92    0.89 
  -6 -16 -13   -0.04    0.60 
  -5 -16 -13   12.11    1.40 
  -4 -16 -13    0.78    0.70 
  -3 -16 -13   20.05    1.60 
  -2 -16 -13   -0.21    0.53 
  -1 -16 -13   15.87    1.45 
   0 -16 -13    0.14    0.54 
   1 -16 -13   24.51    1.57 
   2 -16 -13    0.24    0.51 
   3 -16 -13   31.12    1.81 
   4 -16 -13    1.15    0.63 
   5 -16 -13   12.91    1.23 
   6 -16 -13   -0.20    0.48 
   7 -16 -13    0.99    0.65 
   8 -16 -13   -0.54    0.46 
   9 -16 -13    0.55    0.62 
  10 -16 -13    2.26    0.78 
  11 -16 -13    6.35    1.14 
  12 -16 -13    0.97    0.67 
  13 -16 -13   14.92    1.47 
  14 -16 -13    0.19    0.65 
 -17 -15 -13    0.25    0.76 
 -16 -15 -13   17.44    1.68 
 -15 -15 -13   -0.75    0.53 
 -14 -15 -13   31.91    2.13 
 -13 -15 -13    0.55    0.75 
 -12 -15 -13   31.02    2.08 
 -11 -15 -13   -0.12    0.64 
 -10 -15 -13   24.09    1.86 
  -9 -15 -13    1.66    0.82 
  -8 -15 -13   21.63    1.76 
  -7 -15 -13    1.24    0.78 
  -6 -15 -13    8.48    1.21 
  -5 -15 -13    8.63    1.22 
  -4 -15 -13   -0.23    0.53 
  -3 -15 -13    0.02    0.62 
  -2 -15 -13    1.52    0.75 
  -1 -15 -13    6.37    1.08 
   0 -15 -13    2.92    0.72 
   1 -15 -13    1.18    0.60 
   2 -15 -13    5.49    0.90 
   3 -15 -13    0.36    0.53 
   4 -15 -13    9.31    1.09 
   5 -15 -13    0.28    0.52 
   6 -15 -13    3.60    0.87 
   7 -15 -13    0.65    0.55 
   8 -15 -13    0.07    0.56 
   9 -15 -13    0.15    0.53 
  10 -15 -13    1.15    0.65 
  11 -15 -13    0.60    0.61 
  12 -15 -13    2.14    0.82 
  15 -15 -13   -0.07    0.60 
  16 -15 -13    0.46    0.62 
  17 -15 -13    0.24    0.56 
 -17 -14 -13    4.55    1.04 
 -16 -14 -13   -0.03    0.68 
 -15 -14 -13   -0.08    0.66 
 -14 -14 -13    0.89    0.79 
 -13 -14 -13    0.61    0.75 
 -12 -14 -13   -0.45    0.58 
 -11 -14 -13    0.05    0.64 
 -10 -14 -13    0.24    0.66 
  -9 -14 -13   -0.10    0.62 
  -8 -14 -13    0.32    0.61 
  -7 -14 -13    2.22    0.81 
  -6 -14 -13    0.74    0.65 
  -5 -14 -13    5.29    1.00 
  -4 -14 -13    0.84    0.65 
  -3 -14 -13    6.55    1.03 
  -2 -14 -13   -0.77    0.48 
  -1 -14 -13   14.44    1.40 
   0 -14 -13    1.01    0.56 
   1 -14 -13   24.46    1.51 
   2 -14 -13   -0.11    0.46 
   3 -14 -13   26.79    1.63 
   4 -14 -13   -0.28    0.50 
   5 -14 -13    3.40    0.78 
   6 -14 -13   -0.01    0.50 
   7 -14 -13    0.88    0.60 
   8 -14 -13   -0.37    0.48 
   9 -14 -13    6.42    1.07 
  10 -14 -13    0.52    0.61 
  11 -14 -13   13.32    1.35 
  12 -14 -13    0.52    0.54 
  13 -14 -13   37.43    2.03 
  14 -14 -13   -0.15    0.49 
  15 -14 -13   35.24    1.98 
  16 -14 -13   -0.58    0.52 
  17 -14 -13   20.94    1.59 
  18 -14 -13    1.53    0.76 
 -18 -13 -13    3.60    1.03 
 -17 -13 -13   -0.87    0.54 
 -16 -13 -13   15.51    1.54 
 -15 -13 -13   -0.08    0.69 
 -14 -13 -13   35.95    2.25 
 -13 -13 -13    0.94    0.71 
 -12 -13 -13   41.68    2.35 
 -11 -13 -13   -0.26    0.64 
 -10 -13 -13   37.16    2.24 
  -9 -13 -13    0.01    0.65 
  -8 -13 -13   25.31    1.76 
  -7 -13 -13    4.96    0.95 
  -6 -13 -13    8.56    1.11 
  -5 -13 -13   -0.14    0.48 
  -4 -13 -13    0.96    0.66 
  -3 -13 -13    1.29    0.66 
  -2 -13 -13    3.49    0.87 
  -1 -13 -13    9.92    1.19 
   0 -13 -13   10.85    1.02 
   1 -13 -13    1.90    0.59 
   2 -13 -13   30.01    1.64 
   3 -13 -13    3.36    0.75 
   4 -13 -13   26.17    1.65 
   5 -13 -13    5.48    0.93 
   6 -13 -13   27.50    1.71 
   7 -13 -13   -0.27    0.47 
   8 -13 -13   14.83    1.35 
   9 -13 -13    1.33    0.46 
  10 -13 -13    4.68    0.82 
  11 -13 -13   -0.30    0.45 
  12 -13 -13   -0.39    0.47 
  13 -13 -13    0.98    0.61 
  14 -13 -13    1.22    0.64 
  15 -13 -13    0.52    0.59 
  16 -13 -13    5.80    1.01 
  17 -13 -13    0.19    0.58 
  18 -13 -13    2.72    0.82 
 -19 -12 -13   18.90    1.71 
 -18 -12 -13    0.84    0.74 
 -17 -12 -13   11.07    1.36 
 -16 -12 -13   -0.12    0.67 
 -15 -12 -13    0.92    0.72 
 -14 -12 -13   -0.04    0.68 
 -13 -12 -13   -0.48    0.55 
 -12 -12 -13    0.73    0.69 
 -11 -12 -13    2.63    0.86 
 -10 -12 -13    1.17    0.68 
  -9 -12 -13    0.83    0.69 
  -8 -12 -13    0.53    0.61 
  -7 -12 -13   -0.29    0.52 
  -6 -12 -13   -0.61    0.46 
  -5 -12 -13   -0.04    0.56 
  -4 -12 -13    1.21    0.67 
  -3 -12 -13    1.19    0.66 
  -2 -12 -13    0.58    0.58 
  -1 -12 -13    8.20    1.07 
   0 -12 -13    1.05    0.52 
   1 -12 -13   13.27    1.09 
   2 -12 -13    0.52    0.49 
   3 -12 -13    5.44    0.88 
   4 -12 -13    0.38    0.51 
   5 -12 -13    1.81    0.65 
   6 -12 -13    0.74    0.39 
   7 -12 -13    2.49    0.48 
   8 -12 -13    1.14    0.53 
   9 -12 -13    8.99    1.02 
  10 -12 -13    1.39    0.56 
  11 -12 -13   24.82    1.59 
  12 -12 -13    0.40    0.52 
  13 -12 -13   37.92    2.08 
  14 -12 -13    0.08    0.51 
  15 -12 -13   31.73    1.91 
  16 -12 -13    0.03    0.56 
  17 -12 -13   26.48    1.83 
  18 -12 -13    1.14    0.74 
  19 -12 -13   11.27    1.36 
 -19 -11 -13   -0.20    0.46 
 -18 -11 -13    1.05    0.52 
 -17 -11 -13   -0.53    0.40 
 -16 -11 -13    4.68    0.69 
 -15 -11 -13    1.16    0.51 
 -14 -11 -13   13.36    0.97 
 -13 -11 -13   -0.32    0.40 
 -12 -11 -13   24.46    1.24 
 -11 -11 -13    0.77    0.45 
 -10 -11 -13   19.49    1.09 
  -9 -11 -13    1.77    0.76 
  -8 -11 -13    9.50    1.20 
  -7 -11 -13    0.43    0.61 
  -6 -11 -13    7.34    1.07 
  -5 -11 -13   -0.51    0.50 
  -4 -11 -13    1.13    0.64 
  -3 -11 -13    0.13    0.56 
  -2 -11 -13   11.77    1.18 
  -1 -11 -13    0.83    0.60 
   0 -11 -13   25.51    1.48 
   1 -11 -13    0.41    0.48 
   2 -11 -13   31.33    1.74 
   5 -11 -13   -0.38    0.40 
   6 -11 -13   46.56    2.08 
   7 -11 -13    0.17    0.45 
   8 -11 -13   29.55    1.66 
   9 -11 -13   -0.37    0.43 
  10 -11 -13    6.92    0.94 
  11 -11 -13    0.57    0.54 
  12 -11 -13    3.92    0.82 
  13 -11 -13   -0.80    0.44 
  14 -11 -13    2.24    0.73 
  15 -11 -13    0.58    0.59 
  16 -11 -13    1.33    0.66 
  17 -11 -13    0.36    0.62 
  18 -11 -13    1.89    0.81 
  19 -11 -13    0.88    0.70 
 -20 -10 -13    0.02    0.45 
 -19 -10 -13   15.15    1.06 
 -18 -10 -13   -0.06    0.43 
 -17 -10 -13   15.56    1.03 
 -16 -10 -13    1.37    0.53 
 -15 -10 -13    0.79    0.49 
 -14 -10 -13    0.77    0.43 
 -13 -10 -13    3.10    0.61 
 -12 -10 -13    0.80    0.45 
 -11 -10 -13    6.78    0.71 
 -10 -10 -13    0.16    0.40 
  -9 -10 -13   11.31    0.85 
  -8 -10 -13    0.38    0.40 
  -7 -10 -13   21.41    1.07 
  -6 -10 -13    0.60    0.62 
  -5 -10 -13   10.03    1.10 
  -4 -10 -13    0.42    0.56 
  -3 -10 -13    6.12    0.94 
  -2 -10 -13    0.70    0.56 
  -1 -10 -13    1.31    0.60 
   5 -10 -13   -0.18    0.43 
   6 -10 -13    0.16    0.47 
   7 -10 -13    6.37    0.91 
   8 -10 -13    1.01    0.56 
   9 -10 -13   13.95    1.21 
  10 -10 -13    0.30    0.49 
  11 -10 -13   19.92    1.44 
  12 -10 -13    0.04    0.53 
  13 -10 -13   37.92    2.09 
  14 -10 -13   -0.30    0.49 
  15 -10 -13   22.86    1.64 
  16 -10 -13    0.34    0.57 
  17 -10 -13   21.59    1.64 
  18 -10 -13    0.35    0.54 
  19 -10 -13   16.31    1.51 
  20 -10 -13    0.66    0.65 
 -20  -9 -13    0.59    0.49 
 -19  -9 -13    0.58    0.47 
 -18  -9 -13    0.74    0.47 
 -17  -9 -13    0.41    0.48 
 -16  -9 -13    0.42    0.46 
 -15  -9 -13    0.20    0.41 
 -14  -9 -13    4.79    0.69 
 -13  -9 -13    0.40    0.44 
 -12  -9 -13    9.64    0.83 
 -11  -9 -13    0.28    0.41 
 -10  -9 -13   13.83    0.94 
  -9  -9 -13    0.51    0.41 
  -8  -9 -13    8.89    0.75 
  -7  -9 -13    3.06    0.54 
  -6  -9 -13   -0.26    0.35 
  -5  -9 -13    0.15    0.37 
  -4  -9 -13    9.06    0.76 
  -3  -9 -13    1.56    0.62 
  -2  -9 -13   18.90    1.37 
  -1  -9 -13    0.27    0.53 
   5  -9 -13    0.77    0.51 
   6  -9 -13   51.57    2.21 
   7  -9 -13   -0.26    0.44 
   8  -9 -13   48.90    2.26 
   9  -9 -13   -0.46    0.41 
  10  -9 -13   13.33    1.18 
  11  -9 -13    0.25    0.51 
  12  -9 -13    0.48    0.54 
  13  -9 -13   -0.22    0.50 
  14  -9 -13    0.22    0.59 
  15  -9 -13    1.42    0.61 
  16  -9 -13    1.74    0.68 
  17  -9 -13   -0.70    0.49 
  18  -9 -13    0.72    0.62 
  19  -9 -13    0.15    0.57 
  20  -9 -13    0.64    0.71 
 -21  -8 -13    6.60    0.84 
 -20  -8 -13   -0.19    0.42 
 -19  -8 -13   10.65    0.92 
 -18  -8 -13    0.09    0.44 
 -17  -8 -13    4.27    0.65 
 -16  -8 -13    0.36    0.41 
 -15  -8 -13    0.33    0.41 
 -14  -8 -13    0.63    0.42 
 -13  -8 -13   13.51    0.94 
 -12  -8 -13    1.07    0.46 
 -11  -8 -13   32.33    1.31 
 -10  -8 -13    0.91    0.45 
  -9  -8 -13   53.83    1.74 
  -8  -8 -13    0.11    0.37 
  -7  -8 -13   54.97    1.72 
  -6  -8 -13    7.20    0.68 
  -5  -8 -13   33.54    1.26 
  -4  -8 -13    0.91    0.40 
  -3  -8 -13   29.18    1.17 
  -2  -8 -13    0.65    0.38 
  -1  -8 -13   14.47    1.14 
   5  -8 -13    0.51    0.47 
   6  -8 -13    0.51    0.50 
   7  -8 -13    0.68    0.52 
   8  -8 -13    0.02    0.47 
   9  -8 -13    7.53    0.97 
  10  -8 -13    0.67    0.53 
  11  -8 -13    9.40    1.05 
  12  -8 -13    0.25    0.51 
  13  -8 -13   21.25    1.51 
  14  -8 -13   -0.07    0.51 
  15  -8 -13   22.12    1.62 
  16  -8 -13   -0.44    0.48 
  17  -8 -13   11.75    1.26 
  18  -8 -13    2.79    0.82 
  19  -8 -13    9.52    1.24 
  20  -8 -13   -0.30    0.53 
  21  -8 -13    2.56    0.88 
 -21  -7 -13   -0.19    0.63 
 -20  -7 -13   -0.50    0.50 
 -19  -7 -13   -0.24    0.41 
 -18  -7 -13    2.50    0.59 
 -17  -7 -13    0.64    0.46 
 -16  -7 -13    0.12    0.40 
 -15  -7 -13   -0.08    0.38 
 -14  -7 -13    2.11    0.52 
 -13  -7 -13    0.40    0.42 
 -12  -7 -13    3.46    0.57 
 -11  -7 -13    0.55    0.41 
 -10  -7 -13    5.77    0.67 
  -9  -7 -13   -0.16    0.35 
  -8  -7 -13    0.88    0.41 
  -7  -7 -13    0.38    0.37 
  -6  -7 -13    3.33    0.53 
  -5  -7 -13    1.73    0.45 
  -4  -7 -13    9.74    0.72 
  -3  -7 -13   -0.05    0.32 
  -2  -7 -13   29.41    1.12 
  -1  -7 -13    2.23    0.42 
   5  -7 -13    1.98    0.41 
   6  -7 -13   61.80    1.71 
   7  -7 -13   -0.16    0.42 
   8  -7 -13   51.70    2.32 
   9  -7 -13    1.98    0.62 
  10  -7 -13   20.10    1.43 
  11  -7 -13    0.40    0.54 
  12  -7 -13   -0.14    0.41 
  13  -7 -13    3.19    0.80 
  14  -7 -13    0.77    0.58 
  15  -7 -13    1.49    0.70 
  16  -7 -13    2.79    0.81 
  17  -7 -13    0.81    0.63 
  18  -7 -13   10.16    1.23 
  19  -7 -13    1.89    0.72 
  20  -7 -13    7.92    1.22 
  21  -7 -13    0.13    0.64 
 -21  -6 -13    3.37    0.86 
 -20  -6 -13   -0.05    0.65 
 -19  -6 -13    1.08    0.79 
 -18  -6 -13   -0.18    0.57 
 -17  -6 -13    0.17    0.56 
 -16  -6 -13    0.45    0.48 
 -15  -6 -13    3.02    0.57 
 -14  -6 -13   -0.21    0.36 
 -13  -6 -13   30.74    1.28 
 -12  -6 -13    1.37    0.46 
 -11  -6 -13   48.49    1.62 
 -10  -6 -13    0.14    0.37 
  -9  -6 -13   51.38    1.64 
  -8  -6 -13    0.17    0.36 
  -7  -6 -13   61.22    1.79 
  -6  -6 -13    1.11    0.40 
  -5  -6 -13   45.87    1.48 
  -4  -6 -13    1.09    0.40 
  -3  -6 -13   17.18    0.87 
  -2  -6 -13    0.14    0.31 
  -1  -6 -13   20.28    0.91 
   0  -6 -13    3.38    0.63 
   1  -6 -13    1.98    0.58 
   3  -6 -13    0.53    0.46 
   4  -6 -13    1.12    0.51 
   5  -6 -13    0.49    0.34 
   6  -6 -13    0.84    0.35 
   7  -6 -13    3.24    0.48 
   8  -6 -13    7.03    0.91 
   9  -6 -13    0.80    0.54 
  10  -6 -13    0.70    0.54 
  11  -6 -13    7.63    1.00 
  12  -6 -13    0.63    0.53 
  13  -6 -13    8.19    1.05 
  14  -6 -13    0.86    0.59 
  15  -6 -13    6.90    1.10 
  16  -6 -13   -0.58    0.45 
  17  -6 -13   12.14    1.34 
  18  -6 -13    0.04    0.58 
  19  -6 -13    2.27    0.80 
  20  -6 -13   -0.11    0.56 
  21  -6 -13    0.17    0.56 
  22  -6 -13    0.11    0.63 
 -22  -5 -13   11.34    1.37 
 -21  -5 -13    1.46    0.79 
 -20  -5 -13    5.84    1.07 
 -19  -5 -13    1.31    0.71 
 -18  -5 -13   13.65    1.40 
 -17  -5 -13    0.03    0.60 
 -16  -5 -13   10.95    1.25 
 -15  -5 -13   -1.22    0.45 
 -14  -5 -13    2.56    0.76 
 -13  -5 -13    3.40    0.85 
 -12  -5 -13    0.96    0.60 
 -11  -5 -13    0.73    0.60 
 -10  -5 -13    0.13    0.55 
  -9  -5 -13   -0.04    0.47 
  -8  -5 -13    1.10    0.61 
  -7  -5 -13    2.46    0.55 
  -6  -5 -13    0.26    0.38 
  -5  -5 -13    0.09    0.32 
  -4  -5 -13   13.05    0.76 
  -3  -5 -13    0.79    0.36 
  -2  -5 -13   14.30    0.77 
  -1  -5 -13   11.37    1.04 
   0  -5 -13   40.14    1.86 
   1  -5 -13    0.21    0.31 
   2  -5 -13   39.91    1.28 
   3  -5 -13    0.14    0.42 
   4  -5 -13   50.45    2.10 
   5  -5 -13   -0.17    0.29 
   6  -5 -13   46.02    1.44 
   7  -5 -13    1.55    0.41 
   8  -5 -13   33.92    1.20 
   9  -5 -13    0.00    0.29 
  10  -5 -13    9.97    1.08 
  11  -5 -13    0.05    0.48 
  12  -5 -13   -1.05    0.34 
  13  -5 -13    0.29    0.48 
  14  -5 -13    3.91    0.85 
  15  -5 -13    3.92    0.88 
  16  -5 -13    9.41    1.15 
  17  -5 -13    3.65    0.87 
  18  -5 -13   18.77    1.55 
  19  -5 -13    0.68    0.60 
  20  -5 -13   19.68    1.63 
  21  -5 -13    0.40    0.61 
  22  -5 -13    3.40    0.93 
 -22  -4 -13   -0.13    0.64 
 -21  -4 -13    0.85    0.79 
 -20  -4 -13    0.17    0.62 
 -19  -4 -13    0.24    0.59 
 -18  -4 -13    0.28    0.58 
 -17  -4 -13    0.20    0.61 
 -16  -4 -13    1.04    0.68 
 -15  -4 -13    5.16    0.98 
 -14  -4 -13    0.29    0.56 
 -13  -4 -13   29.53    1.79 
 -12  -4 -13    0.35    0.53 
 -11  -4 -13   49.95    2.38 
 -10  -4 -13    0.23    0.53 
  -9  -4 -13   62.17    2.66 
  -8  -4 -13    0.72    0.54 
  -7  -4 -13   60.84    2.55 
  -6  -4 -13    1.02    0.54 
  -5  -4 -13   47.45    2.15 
  -4  -4 -13    2.27    0.64 
  -3  -4 -13   19.46    1.33 
  -2  -4 -13    1.14    0.52 
  -1  -4 -13   14.58    1.07 
   0  -4 -13    2.28    0.42 
   1  -4 -13    6.77    0.61 
   2  -4 -13    2.49    0.43 
   3  -4 -13    6.46    0.55 
   4  -4 -13    1.50    0.55 
   5  -4 -13   12.39    1.04 
   6  -4 -13    0.78    0.36 
   7  -4 -13    8.62    0.67 
   8  -4 -13    0.33    0.31 
   9  -4 -13    8.77    0.70 
  10  -4 -13    1.38    0.40 
  11  -4 -13    1.00    0.57 
  12  -4 -13    3.33    0.78 
  13  -4 -13    0.87    0.54 
  14  -4 -13    0.56    0.54 
  15  -4 -13   -0.14    0.50 
  16  -4 -13    0.86    0.60 
  17  -4 -13    0.60    0.63 
  18  -4 -13    0.88    0.65 
  19  -4 -13    1.45    0.73 
  20  -4 -13   -0.18    0.52 
  21  -4 -13   -0.09    0.58 
  22  -4 -13    0.86    0.69 
 -22  -3 -13   19.84    1.70 
 -21  -3 -13    0.28    0.66 
 -20  -3 -13   19.61    1.63 
 -19  -3 -13   -0.19    0.59 
 -18  -3 -13   21.15    1.64 
 -17  -3 -13   -0.43    0.52 
 -16  -3 -13   30.62    1.91 
 -15  -3 -13   -0.53    0.48 
 -14  -3 -13   27.46    1.74 
 -13  -3 -13    2.46    0.75 
 -12  -3 -13    6.67    1.04 
 -11  -3 -13   -0.41    0.45 
 -10  -3 -13    1.15    0.64 
  -9  -3 -13    0.47    0.57 
  -8  -3 -13    0.20    0.53 
  -7  -3 -13    4.80    0.82 
  -6  -3 -13   -0.45    0.45 
  -5  -3 -13    0.19    0.48 
  -4  -3 -13    4.77    0.83 
  -3  -3 -13    0.59    0.47 
  -2  -3 -13    2.89    0.62 
  -1  -3 -13    0.43    0.33 
   0  -3 -13    5.98    0.57 
   1  -3 -13    0.27    0.30 
   2  -3 -13   30.32    1.10 
   3  -3 -13    0.38    0.31 
   4  -3 -13   20.77    1.33 
   5  -3 -13    1.55    0.54 
   6  -3 -13   17.34    0.87 
   7  -3 -13    0.43    0.34 
   8  -3 -13   31.26    1.16 
   9  -3 -13    2.19    0.44 
  10  -3 -13    5.54    0.57 
  11  -3 -13    0.27    0.33 
  12  -3 -13    1.85    0.67 
  13  -3 -13    0.40    0.51 
  14  -3 -13    8.89    1.05 
  15  -3 -13   -0.54    0.45 
  16  -3 -13   17.32    1.44 
  17  -3 -13    0.11    0.58 
  18  -3 -13   22.38    1.64 
  19  -3 -13    0.19    0.55 
  20  -3 -13   14.59    1.46 
  21  -3 -13    0.19    0.59 
  22  -3 -13   16.57    1.57 
 -22  -2 -13    0.28    0.68 
 -21  -2 -13    0.31    0.63 
 -20  -2 -13    0.28    0.62 
 -19  -2 -13    0.06    0.58 
 -18  -2 -13   -0.30    0.54 
 -17  -2 -13    0.42    0.63 
 -16  -2 -13    1.07    0.69 
 -15  -2 -13    7.91    1.16 
 -14  -2 -13    0.16    0.48 
 -13  -2 -13   28.24    1.75 
 -12  -2 -13    0.58    0.57 
 -11  -2 -13   34.89    1.91 
 -10  -2 -13    0.58    0.54 
  -9  -2 -13   61.33    2.58 
  -8  -2 -13    1.20    0.61 
  -7  -2 -13   66.46    2.71 
  -6  -2 -13    0.79    0.56 
  -5  -2 -13   40.06    1.92 
  -4  -2 -13    2.21    0.63 
  -3  -2 -13   29.09    1.57 
  -2  -2 -13    0.82    0.35 
  -1  -2 -13    7.08    0.61 
   0  -2 -13    2.22    0.41 
   1  -2 -13   -0.09    0.27 
   2  -2 -13    0.62    0.33 
   3  -2 -13    3.48    0.44 
   4  -2 -13    1.15    0.53 
   5  -2 -13   14.55    1.14 
   6  -2 -13    0.03    0.32 
   7  -2 -13   27.83    1.12 
   8  -2 -13    0.92    0.36 
   9  -2 -13   19.60    0.95 
  10  -2 -13    0.35    0.33 
  11  -2 -13   12.33    0.77 
  12  -2 -13    0.32    0.33 
  13  -2 -13    2.76    0.76 
  14  -2 -13    0.14    0.49 
  15  -2 -13    0.71    0.61 
  16  -2 -13   -0.26    0.49 
  17  -2 -13    1.44    0.65 
  18  -2 -13    0.10    0.54 
  19  -2 -13    0.28    0.59 
  20  -2 -13    0.71    0.60 
  21  -2 -13    1.12    0.69 
  22  -2 -13    1.47    0.79 
 -22  -1 -13   15.34    1.56 
 -21  -1 -13    1.27    0.72 
 -20  -1 -13   25.33    1.87 
 -19  -1 -13   -0.59    0.55 
 -18  -1 -13   30.82    1.98 
 -17  -1 -13    0.35    0.60 
 -16  -1 -13   24.86    1.73 
 -15  -1 -13    0.28    0.55 
 -14  -1 -13   22.36    1.62 
 -13  -1 -13    0.95    0.58 
 -12  -1 -13   11.86    1.15 
 -11  -1 -13    0.27    0.50 
 -10  -1 -13    0.11    0.51 
  -9  -1 -13    0.10    0.45 
  -8  -1 -13    0.29    0.47 
  -7  -1 -13    0.46    0.47 
  -6  -1 -13    0.76    0.53 
  -5  -1 -13   -0.06    0.43 
  -4  -1 -13    7.48    0.88 
  -3  -1 -13   -0.18    0.29 
  -2  -1 -13    0.24    0.31 
  -1  -1 -13    2.61    0.44 
   0  -1 -13    0.81    0.34 
   1  -1 -13    2.82    0.45 
   2  -1 -13    7.80    0.58 
   3  -1 -13    0.16    0.28 
   4  -1 -13   11.84    1.05 
   5  -1 -13    8.90    0.97 
   6  -1 -13   18.24    1.29 
   7  -1 -13    2.02    0.43 
   8  -1 -13   11.82    0.78 
   9  -1 -13    0.41    0.33 
  10  -1 -13    1.04    0.39 
  11  -1 -13    0.08    0.33 
  12  -1 -13    7.05    0.67 
  13  -1 -13   12.23    0.82 
  14  -1 -13   16.31    0.92 
  15  -1 -13    4.05    0.87 
  16  -1 -13   14.38    1.33 
  17  -1 -13    1.50    0.75 
  18  -1 -13   30.02    1.93 
  19  -1 -13   -0.32    0.51 
  20  -1 -13   20.89    1.75 
  21  -1 -13    2.40    0.83 
  22  -1 -13   24.71    1.88 
 -22   0 -13    0.86    0.70 
 -21   0 -13   -0.79    0.49 
 -20   0 -13    0.02    0.62 
 -19   0 -13    0.07    0.56 
 -18   0 -13   -0.81    0.43 
 -17   0 -13    3.03    0.84 
 -16   0 -13   -0.30    0.52 
 -15   0 -13    2.99    0.83 
 -14   0 -13    1.51    0.68 
 -13   0 -13   12.24    1.22 
 -12   0 -13    1.66    0.72 
 -11   0 -13   27.17    1.67 
 -10   0 -13    0.65    0.58 
  -9   0 -13   37.77    1.95 
  -8   0 -13   -0.30    0.45 
  -7   0 -13   44.79    2.09 
  -6   0 -13    3.21    0.71 
  -5   0 -13   39.37    1.93 
  -4   0 -13    2.38    0.44 
  -3   0 -13    6.12    0.59 
  -2   0 -13    3.11    0.48 
  -1   0 -13    0.32    0.32 
   0   0 -13    0.01    0.29 
   1   0 -13   -0.09    0.27 
   2   0 -13    2.88    0.43 
   3   0 -13    5.71    0.54 
   4   0 -13    0.93    0.54 
   5   0 -13   42.81    1.97 
   6   0 -13    2.12    0.63 
   7   0 -13   43.92    1.45 
   8   0 -13    0.34    0.33 
   9   0 -13   36.10    1.31 
  10   0 -13    0.37    0.32 
  11   0 -13   27.43    1.14 
  12   0 -13    2.02    0.45 
  13   0 -13    9.20    0.75 
  14   0 -13    0.56    0.38 
  15   0 -13    3.02    0.53 
  16   0 -13    0.61    0.57 
  17   0 -13    2.58    0.75 
  18   0 -13   -0.02    0.56 
  19   0 -13    0.01    0.52 
  20   0 -13    0.22    0.62 
  21   0 -13   -0.12    0.58 
  22   0 -13   -0.09    0.54 
 -22   1 -13   24.80    1.84 
 -21   1 -13    1.00    0.76 
 -20   1 -13   26.47    1.87 
 -19   1 -13    0.55    0.66 
 -18   1 -13   33.04    1.97 
 -17   1 -13    0.98    0.64 
 -16   1 -13   13.07    1.35 
 -15   1 -13    4.88    0.92 
 -14   1 -13   14.30    1.33 
 -13   1 -13   12.47    1.23 
 -12   1 -13    8.13    1.04 
 -11   1 -13    0.05    0.49 
 -10   1 -13    1.24    0.61 
  -9   1 -13    0.02    0.46 
  -8   1 -13   11.41    1.12 
  -7   1 -13    2.67    0.70 
  -6   1 -13   17.70    1.29 
  -5   1 -13    9.84    0.71 
  -4   1 -13   14.31    0.82 
  -3   1 -13    0.61    0.33 
  -2   1 -13    9.70    0.68 
  -1   1 -13    2.60    0.44 
   0   1 -13    0.40    0.30 
   1   1 -13    3.34    0.45 
   2   1 -13   -0.28    0.25 
   3   1 -13   -0.11    0.32 
   4   1 -13    6.96    0.88 
   5   1 -13    1.08    0.53 
   6   1 -13    1.42    0.57 
   7   1 -13   -0.25    0.41 
   8   1 -13    0.21    0.32 
   9   1 -13    0.40    0.34 
  10   1 -13    0.65    0.37 
  11   1 -13    0.62    0.37 
  12   1 -13   11.42    0.81 
  13   1 -13    2.04    0.47 
  14   1 -13   23.33    1.08 
  15   1 -13    1.02    0.40 
  16   1 -13   24.38    1.14 
  17   1 -13   -0.21    0.45 
  18   1 -13   31.12    1.98 
  19   1 -13   -0.31    0.50 
  20   1 -13   21.83    1.71 
  21   1 -13    2.49    0.82 
  22   1 -13   13.18    1.42 
 -22   2 -13    0.11    0.70 
 -21   2 -13    1.46    0.74 
 -20   2 -13    1.23    0.69 
 -19   2 -13    0.66    0.64 
 -18   2 -13    0.44    0.61 
 -17   2 -13    1.14    0.67 
 -16   2 -13    0.36    0.54 
 -15   2 -13    0.90    0.62 
 -14   2 -13   -0.50    0.48 
 -13   2 -13    2.93    0.80 
 -12   2 -13    0.25    0.50 
 -11   2 -13   13.34    1.20 
 -10   2 -13   -0.19    0.44 
  -9   2 -13   20.02    1.41 
  -8   2 -13    0.48    0.52 
  -7   2 -13   29.15    1.63 
  -6   2 -13   -0.18    0.31 
  -5   2 -13   15.39    0.84 
  -4   2 -13    1.54    0.40 
  -3   2 -13    3.24    0.48 
  -2   2 -13    1.19    0.38 
  -1   2 -13   -0.08    0.28 
   0   2 -13    2.72    0.44 
   1   2 -13    6.64    0.59 
   2   2 -13    0.48    0.31 
   3   2 -13   29.74    1.64 
   4   2 -13    1.76    0.60 
   5   2 -13   35.15    1.86 
   6   2 -13    0.16    0.46 
   7   2 -13   68.23    2.70 
   8   2 -13    0.77    0.37 
   9   2 -13   59.77    1.78 
  10   2 -13    0.41    0.36 
  11   2 -13   32.83    1.28 
  12   2 -13    0.47    0.35 
  13   2 -13   26.14    1.16 
  14   2 -13   -0.08    0.33 
  15   2 -13    6.74    0.70 
  16   2 -13    0.60    0.39 
  17   2 -13    0.27    0.39 
  18   2 -13    1.06    0.60 
  19   2 -13    0.24    0.55 
  20   2 -13    0.80    0.69 
  21   2 -13   -0.41    0.50 
  22   2 -13    0.96    0.68 
 -22   3 -13   14.74    1.52 
 -21   3 -13    0.12    0.63 
 -20   3 -13   14.59    1.42 
 -19   3 -13    0.46    0.60 
 -18   3 -13   21.39    1.61 
 -17   3 -13    1.56    0.67 
 -16   3 -13   16.36    1.44 
 -15   3 -13   -0.12    0.48 
 -14   3 -13    7.94    1.08 
 -13   3 -13    1.31    0.64 
 -12   3 -13    1.58    0.64 
 -11   3 -13    0.45    0.53 
 -10   3 -13    6.96    0.98 
  -9   3 -13    1.94    0.67 
  -8   3 -13   29.58    1.69 
  -7   3 -13    0.25    0.34 
  -6   3 -13   16.56    0.91 
  -5   3 -13    0.95    0.38 
  -4   3 -13   20.09    0.95 
  -3   3 -13    0.71    0.36 
  -2   3 -13   30.42    1.14 
  -1   3 -13    0.14    0.31 
   0   3 -13    6.07    0.57 
   1   3 -13    1.10    0.35 
   2   3 -13    3.61    0.46 
   3   3 -13    0.10    0.45 
   4   3 -13    4.42    0.77 
   5   3 -13    0.14    0.42 
   6   3 -13    1.04    0.58 
   7   3 -13    2.79    0.72 
   8   3 -13    0.67    0.53 
   9   3 -13    0.88    0.39 
  10   3 -13    1.57    0.45 
  11   3 -13    0.04    0.33 
  12   3 -13    5.52    0.65 
  13   3 -13    3.39    0.54 
  14   3 -13   26.17    1.15 
  15   3 -13   -0.08    0.32 
  16   3 -13   30.90    1.29 
  17   3 -13   -0.34    0.33 
  18   3 -13   18.88    1.08 
  19   3 -13    0.34    0.57 
  20   3 -13   20.98    1.65 
  21   3 -13   -0.26    0.53 
  22   3 -13   19.47    1.64 
 -22   4 -13    0.85    0.70 
 -21   4 -13    0.50    0.66 
 -20   4 -13    0.93    0.68 
 -19   4 -13    1.74    0.69 
 -18   4 -13   -0.21    0.53 
 -17   4 -13    1.36    0.68 
 -16   4 -13    0.87    0.62 
 -15   4 -13   -0.42    0.50 
 -14   4 -13    0.31    0.53 
 -13   4 -13    2.76    0.70 
 -12   4 -13    3.09    0.75 
 -11   4 -13    1.23    0.59 
 -10   4 -13    1.92    0.67 
  -9   4 -13    8.80    1.04 
  -8   4 -13    1.11    0.54 
  -7   4 -13    8.87    0.70 
  -6   4 -13    1.47    0.41 
  -5   4 -13   11.72    0.77 
  -4   4 -13    2.85    0.47 
  -3   4 -13    6.22    0.62 
  -2   4 -13    1.38    0.39 
  -1   4 -13    6.91    0.63 
   0   4 -13    1.76    0.40 
   1   4 -13   14.37    0.78 
   2   4 -13    0.95    0.34 
   3   4 -13   25.72    1.48 
   4   4 -13    1.23    0.57 
   5   4 -13   48.67    2.19 
   6   4 -13    0.65    0.54 
   7   4 -13   61.09    2.53 
   8   4 -13    1.66    0.63 
   9   4 -13   57.93    2.56 
  10   4 -13   -0.13    0.31 
  11   4 -13   47.93    1.63 
  12   4 -13    0.27    0.37 
  13   4 -13   28.50    1.21 
  14   4 -13    0.41    0.36 
  15   4 -13    8.60    0.75 
  16   4 -13    0.43    0.39 
  17   4 -13    0.59    0.38 
  18   4 -13   -0.48    0.34 
  19   4 -13    0.89    0.46 
  20   4 -13    0.34    0.62 
  21   4 -13    1.15    0.71 
  22   4 -13    0.90    0.69 
 -22   5 -13    3.49    0.87 
 -21   5 -13    0.33    0.60 
 -20   5 -13   17.53    1.56 
 -19   5 -13   -0.21    0.52 
 -18   5 -13   18.85    1.51 
 -17   5 -13    3.25    0.85 
 -16   5 -13   10.38    1.19 
 -15   5 -13    5.95    0.97 
 -14   5 -13    5.60    0.99 
 -13   5 -13    0.34    0.54 
 -12   5 -13   -0.43    0.40 
 -11   5 -13   -0.37    0.43 
 -10   5 -13    7.25    1.06 
  -9   5 -13   -0.12    0.45 
  -8   5 -13   31.89    1.27 
  -7   5 -13    2.29    0.48 
  -6   5 -13   45.83    1.50 
  -5   5 -13   -0.19    0.31 
  -4   5 -13   47.15    1.53 
  -3   5 -13    0.03    0.31 
  -2   5 -13   39.48    1.33 
  -1   5 -13    0.57    0.35 
   0   5 -13   41.28    1.34 
   1   5 -13    9.61    0.66 
   2   5 -13   15.11    0.79 
   3   5 -13    1.20    0.57 
   4   5 -13   11.94    1.13 
   5   5 -13    0.31    0.47 
   6   5 -13    0.79    0.54 
   7   5 -13    3.55    0.74 
   8   5 -13    0.30    0.53 
   9   5 -13    0.45    0.53 
  10   5 -13    0.19    0.35 
  11   5 -13   -0.47    0.30 
  12   5 -13    0.83    0.41 
  13   5 -13    4.13    0.58 
  14   5 -13    1.57    0.48 
  15   5 -13   -0.04    0.37 
  16   5 -13   14.30    0.89 
  17   5 -13   -0.09    0.35 
  18   5 -13   12.37    0.91 
  19   5 -13    0.32    0.41 
  20   5 -13    4.39    0.67 
  21   5 -13    0.96    0.66 
  22   5 -13   13.12    1.45 
 -21   6 -13    2.16    0.78 
 -20   6 -13    0.13    0.60 
 -19   6 -13    2.39    0.82 
 -18   6 -13   -0.27    0.51 
 -17   6 -13   12.70    1.34 
 -16   6 -13   -0.18    0.49 
 -15   6 -13    7.67    1.04 
 -14   6 -13    0.44    0.59 
 -13   6 -13    5.51    0.93 
 -12   6 -13    0.61    0.58 
 -11   6 -13    7.04    0.99 
 -10   6 -13    0.82    0.59 
  -9   6 -13   -1.08    0.38 
  -8   6 -13    7.42    0.70 
  -7   6 -13    4.10    0.57 
  -6   6 -13    1.85    0.44 
  -5   6 -13    0.44    0.34 
  -4   6 -13    1.37    0.40 
  -3   6 -13    0.45    0.33 
  -2   6 -13    0.34    0.33 
  -1   6 -13    1.06    0.36 
   0   6 -13    3.41    0.49 
   1   6 -13   18.44    0.90 
   2   6 -13   -0.30    0.25 
   3   6 -13   15.42    1.23 
   4   6 -13    1.43    0.59 
   5   6 -13   45.01    2.14 
   6   6 -13    1.11    0.59 
   7   6 -13   55.28    2.50 
   8   6 -13    0.14    0.49 
   9   6 -13   51.14    2.35 
  10   6 -13    1.10    0.58 
  11   6 -13   42.89    1.54 
  12   6 -13    0.70    0.39 
  13   6 -13   27.90    1.25 
  14   6 -13   -0.41    0.31 
  15   6 -13    3.88    0.58 
  16   6 -13    0.06    0.37 
  17   6 -13    0.20    0.38 
  18   6 -13    0.37    0.39 
  19   6 -13    0.74    0.43 
  20   6 -13   -0.19    0.34 
  21   6 -13    3.89    0.62 
  22   6 -13    0.70    0.64 
 -21   7 -13   -0.14    0.62 
 -20   7 -13    5.46    1.05 
 -19   7 -13    1.19    0.72 
 -18   7 -13   11.86    1.31 
 -17   7 -13   -0.10    0.55 
 -16   7 -13    3.23    0.83 
 -15   7 -13    1.48    0.71 
 -14   7 -13    1.35    0.70 
 -13   7 -13    3.13    0.77 
 -12   7 -13   -0.67    0.45 
 -11   7 -13    0.95    0.58 
 -10   7 -13   19.73    1.41 
  -9   7 -13    2.48    0.50 
  -8   7 -13   52.92    1.69 
  -7   7 -13    0.81    0.41 
  -6   7 -13   59.55    1.79 
  -5   7 -13    2.32    0.45 
  -4   7 -13   62.88    1.77 
  -3   7 -13    4.12    0.55 
  -2   7 -13   69.27    1.90 
  -1   7 -13    0.21    0.32 
   0   7 -13   42.91    1.41 
   1   7 -13    2.28    0.41 
   2   7 -13   26.60    1.27 
   3   7 -13    0.39    0.50 
   4   7 -13    9.38    1.07 
   5   7 -13    1.79    0.63 
   6   7 -13    2.81    0.73 
   7   7 -13    1.29    0.60 
   8   7 -13    1.17    0.58 
   9   7 -13    0.18    0.53 
  10   7 -13    4.86    0.84 
  11   7 -13    0.49    0.50 
  12   7 -13    2.05    0.48 
  13   7 -13    0.00    0.35 
  14   7 -13    0.94    0.43 
  15   7 -13   -0.12    0.37 
  16   7 -13    0.66    0.41 
  17   7 -13    1.24    0.43 
  18   7 -13    1.88    0.51 
  19   7 -13    0.16    0.39 
  20   7 -13    0.68    0.44 
  21   7 -13    0.84    0.47 
 -21   8 -13    1.38    0.80 
 -20   8 -13    0.01    0.59 
 -19   8 -13    9.40    1.25 
 -18   8 -13    1.71    0.72 
 -17   8 -13   10.58    1.23 
 -16   8 -13    0.16    0.57 
 -15   8 -13   26.06    1.71 
 -14   8 -13    0.41    0.58 
 -13   8 -13   23.18    1.61 
 -12   8 -13    0.24    0.54 
 -11   8 -13    9.58    1.10 
 -10   8 -13   -0.25    0.47 
  -9   8 -13    8.01    0.72 
  -8   8 -13    0.01    0.34 
  -7   8 -13    0.62    0.39 
  -6   8 -13   -0.15    0.31 
  -5   8 -13    0.89    0.37 
  -4   8 -13    0.59    0.37 
  -3   8 -13   -0.28    0.29 
  -2   8 -13    1.11    0.39 
  -1   8 -13    0.24    0.32 
   0   8 -13    0.41    0.33 
   1   8 -13   10.43    0.71 
   2   8 -13    1.20    0.57 
   3   8 -13   27.93    1.70 
   4   8 -13    0.87    0.54 
   5   8 -13   31.97    1.79 
   6   8 -13    7.32    1.01 
   7   8 -13   51.65    2.41 
   8   8 -13    0.35    0.52 
   9   8 -13   55.16    2.44 
  10   8 -13    1.50    0.62 
  11   8 -13   32.10    1.83 
  12   8 -13    2.26    0.70 
  13   8 -13   13.84    0.91 
  14   8 -13   -0.12    0.34 
  15   8 -13    0.00    0.36 
  16   8 -13   -0.32    0.32 
  17   8 -13    4.10    0.63 
  18   8 -13   -0.03    0.37 
  19   8 -13    9.97    0.86 
  20   8 -13   -0.05    0.39 
  21   8 -13    8.26    0.84 
 -20   9 -13    0.59    0.73 
 -19   9 -13    1.29    0.69 
 -18   9 -13    0.17    0.61 
 -17   9 -13    0.58    0.58 
 -16   9 -13    3.66    0.88 
 -15   9 -13    0.38    0.56 
 -14   9 -13   -0.40    0.48 
 -13   9 -13   -0.08    0.54 
 -12   9 -13    0.13    0.56 
 -11   9 -13    0.51    0.56 
 -10   9 -13   11.56    0.84 
  -9   9 -13   -0.02    0.35 
  -8   9 -13   53.51    1.72 
  -7   9 -13    0.67    0.36 
  -6   9 -13   49.37    1.62 
  -5   9 -13    0.57    0.36 
  -4   9 -13   62.95    1.85 
  -3   9 -13    1.15    0.40 
  -2   9 -13   56.21    1.72 
  -1   9 -13   -0.38    0.28 
   0   9 -13   38.30    1.32 
   1   9 -13   -0.35    0.29 
   2   9 -13   19.97    1.40 
   3   9 -13    1.79    0.64 
   4   9 -13   10.96    1.10 
   5   9 -13    0.12    0.45 
   6   9 -13    0.02    0.46 
   7   9 -13    3.05    0.73 
   8   9 -13    8.57    1.05 
   9   9 -13    0.56    0.53 
  10   9 -13   14.45    1.28 
  11   9 -13    0.15    0.52 
  12   9 -13   11.90    1.20 
  13   9 -13    1.46    0.65 
  14   9 -13    5.28    0.98 
  15   9 -13    0.06    0.37 
  16   9 -13    0.31    0.37 
  17   9 -13    0.25    0.39 
  18   9 -13    0.15    0.41 
  19   9 -13    0.50    0.43 
  20   9 -13    0.65    0.44 
 -20  10 -13   -0.07    0.60 
 -19  10 -13   13.32    1.39 
 -18  10 -13    0.61    0.69 
 -17  10 -13   19.32    1.60 
 -16  10 -13    0.92    0.68 
 -15  10 -13   25.08    1.75 
 -14  10 -13    0.33    0.54 
 -13  10 -13   40.49    2.13 
 -12  10 -13    0.00    0.51 
 -11  10 -13   17.96    1.44 
 -10  10 -13   -0.03    0.36 
  -9  10 -13   15.08    0.91 
  -8  10 -13    0.93    0.39 
  -7  10 -13    4.79    0.62 
  -6  10 -13    0.34    0.36 
  -5  10 -13    0.07    0.32 
  -4  10 -13    0.20    0.34 
  -3  10 -13    1.30    0.41 
  -2  10 -13    0.01    0.32 
  -1  10 -13    0.38    0.33 
   0  10 -13    0.29    0.31 
   1  10 -13    0.85    0.35 
   2  10 -13    0.19    0.50 
   3  10 -13    5.77    0.95 
   4  10 -13    1.90    0.67 
   5  10 -13    9.72    1.04 
   6  10 -13    1.97    0.66 
   7  10 -13   20.52    1.45 
   8  10 -13   -0.08    0.53 
   9  10 -13   10.27    1.16 
  10  10 -13   -0.16    0.50 
  11  10 -13    5.70    0.95 
  12  10 -13   -0.03    0.51 
  13  10 -13    2.89    0.79 
  14  10 -13    0.93    0.63 
  15  10 -13    1.30    0.67 
  16  10 -13    0.58    0.42 
  17  10 -13   13.42    0.97 
  18  10 -13   -0.49    0.37 
  19  10 -13   14.19    0.99 
  20  10 -13    0.54    0.42 
 -19  11 -13    0.26    0.62 
 -18  11 -13    1.37    0.75 
 -17  11 -13    0.02    0.59 
 -16  11 -13    1.11    0.67 
 -15  11 -13    1.15    0.68 
 -14  11 -13    1.33    0.64 
 -13  11 -13   -0.36    0.44 
 -12  11 -13    3.48    0.84 
 -11  11 -13    0.87    0.60 
 -10  11 -13    6.12    0.68 
  -9  11 -13    0.29    0.38 
  -8  11 -13   30.90    1.26 
  -7  11 -13   -0.08    0.33 
  -6  11 -13   47.44    1.57 
  -5  11 -13   -0.15    0.33 
  -4  11 -13   49.10    1.62 
  -3  11 -13    0.20    0.34 
  -2  11 -13   34.66    1.26 
  -1  11 -13    0.85    0.38 
   0  11 -13   25.59    1.08 
   1  11 -13   -0.15    0.30 
   2  11 -13    9.73    1.07 
   3  11 -13   -0.30    0.40 
   4  11 -13    0.33    0.47 
   5  11 -13    0.16    0.46 
   6  11 -13    5.76    0.92 
   7  11 -13    0.68    0.57 
   8  11 -13    8.97    1.13 
   9  11 -13   -0.04    0.49 
  10  11 -13   17.59    1.43 
  11  11 -13   -0.41    0.45 
  12  11 -13   25.40    1.69 
  13  11 -13    0.29    0.55 
  14  11 -13   11.95    1.29 
  15  11 -13    1.16    0.67 
  16  11 -13    6.34    1.07 
  17  11 -13    0.38    0.63 
  18  11 -13    1.46    0.52 
  19  11 -13    0.05    0.42 
 -19  12 -13   10.36    1.34 
 -18  12 -13    1.15    0.77 
 -17  12 -13   24.61    1.83 
 -16  12 -13    0.60    0.59 
 -15  12 -13   30.11    1.93 
 -14  12 -13   -0.20    0.50 
 -13  12 -13   40.48    2.17 
 -12  12 -13    0.93    0.63 
 -11  12 -13   24.96    1.19 
 -10  12 -13    0.26    0.37 
  -9  12 -13    8.83    0.78 
  -8  12 -13    1.49    0.46 
  -7  12 -13    3.35    0.54 
  -6  12 -13    0.68    0.39 
  -5  12 -13    1.13    0.42 
  -4  12 -13    0.03    0.36 
  -3  12 -13    5.10    0.61 
  -2  12 -13    0.59    0.36 
  -1  12 -13   13.42    0.82 
   0  12 -13    1.22    0.39 
   1  12 -13    6.99    0.66 
   2  12 -13    0.40    0.51 
   3  12 -13    0.97    0.57 
   4  12 -13    1.81    0.64 
   5  12 -13    0.55    0.55 
   6  12 -13   -0.16    0.45 
   7  12 -13   -0.53    0.42 
   8  12 -13   -0.58    0.38 
   9  12 -13   -0.28    0.54 
  10  12 -13    0.79    0.61 
  11  12 -13    3.67    0.86 
  12  12 -13    0.47    0.61 
  13  12 -13   -1.05    0.43 
  14  12 -13   -0.10    0.49 
  15  12 -13    1.35    0.72 
  16  12 -13    0.95    0.64 
  17  12 -13    9.48    1.22 
  18  12 -13   -0.34    0.50 
  19  12 -13   12.44    1.45 
 -18  13 -13    3.49    0.94 
 -17  13 -13    1.08    0.74 
 -16  13 -13    5.06    1.00 
 -15  13 -13   -0.21    0.58 
 -14  13 -13    1.56    0.73 
 -13  13 -13    0.02    0.57 
 -12  13 -13   -0.28    0.53 
 -11  13 -13    0.17    0.39 
 -10  13 -13    2.89    0.54 
  -9  13 -13    1.63    0.46 
  -8  13 -13   13.41    0.91 
  -7  13 -13   -0.01    0.36 
  -6  13 -13   27.67    1.21 
  -5  13 -13    4.09    0.59 
  -4  13 -13   28.73    1.20 
  -3  13 -13    4.15    0.58 
  -2  13 -13   26.54    1.14 
  -1  13 -13    2.25    0.47 
   0  13 -13   12.04    0.77 
   1  13 -13   11.68    1.16 
   2  13 -13    2.03    0.66 
   3  13 -13    1.10    0.63 
   4  13 -13    1.37    0.65 
   5  13 -13    0.66    0.54 
   6  13 -13    5.08    0.91 
   7  13 -13    3.54    0.78 
   8  13 -13   21.51    1.58 
   9  13 -13    0.47    0.61 
  10  13 -13   39.64    2.14 
  11  13 -13   -0.17    0.57 
  12  13 -13   40.67    2.21 
  13  13 -13    1.25    0.70 
  14  13 -13   34.26    2.10 
  15  13 -13    0.12    0.59 
  16  13 -13   12.66    1.34 
  17  13 -13    0.40    0.63 
  18  13 -13    4.14    0.95 
 -17  14 -13   19.09    1.67 
 -16  14 -13    0.11    0.60 
 -15  14 -13   28.59    1.96 
 -14  14 -13    0.63    0.63 
 -13  14 -13   36.74    2.14 
 -12  14 -13    0.27    0.54 
 -11  14 -13   13.16    0.94 
 -10  14 -13    1.19    0.47 
  -9  14 -13    6.21    0.69 
  -8  14 -13    0.83    0.42 
  -7  14 -13    0.62    0.40 
  -6  14 -13    0.54    0.37 
  -5  14 -13    2.52    0.50 
  -4  14 -13    0.32    0.37 
  -3  14 -13   25.31    1.14 
  -2  14 -13   -0.01    0.33 
  -1  14 -13   23.54    1.08 
   0  14 -13    1.33    0.42 
   1  14 -13   16.87    1.37 
   2  14 -13    0.27    0.50 
   3  14 -13    7.72    1.07 
   4  14 -13    0.94    0.56 
   5  14 -13    4.86    0.92 
   6  14 -13    0.58    0.57 
   7  14 -13    0.94    0.60 
   8  14 -13    0.09    0.52 
   9  14 -13   -0.17    0.51 
  10  14 -13    0.28    0.55 
  11  14 -13   -0.15    0.53 
  12  14 -13    0.30    0.56 
  13  14 -13    2.01    0.77 
  14  14 -13    0.11    0.50 
  15  14 -13    0.15    0.61 
  16  14 -13    0.52    0.66 
  17  14 -13    5.45    1.05 
 -17  15 -13   -0.31    0.54 
 -16  15 -13    0.29    0.61 
 -15  15 -13   -0.05    0.59 
 -14  15 -13    0.68    0.66 
 -13  15 -13    0.34    0.61 
 -12  15 -13    2.36    0.75 
 -11  15 -13    1.05    0.46 
 -10  15 -13    1.68    0.50 
  -9  15 -13    0.08    0.36 
  -8  15 -13    0.18    0.38 
  -7  15 -13   -0.11    0.34 
  -6  15 -13    2.87    0.52 
  -5  15 -13   -0.26    0.31 
  -4  15 -13    7.66    0.73 
  -3  15 -13    0.10    0.35 
  -2  15 -13    7.28    0.71 
  -1  15 -13    2.19    0.48 
   0  15 -13    3.56    0.52 
   1  15 -13    6.57    1.00 
   2  15 -13    2.19    0.71 
   3  15 -13   -0.04    0.50 
   4  15 -13    0.20    0.50 
   5  15 -13    5.19    0.96 
   6  15 -13    7.79    1.16 
   7  15 -13    2.25    0.75 
   8  15 -13   19.12    1.56 
   9  15 -13    1.75    0.70 
  10  15 -13   24.30    1.71 
  11  15 -13    0.51    0.57 
  12  15 -13   30.95    1.99 
  13  15 -13   -0.38    0.55 
  14  15 -13   32.82    2.09 
  15  15 -13   -0.62    0.48 
  16  15 -13   14.19    1.47 
  17  15 -13    1.06    0.69 
 -16  16 -13    0.16    0.65 
 -15  16 -13   18.94    1.66 
 -14  16 -13   -0.32    0.54 
 -13  16 -13   13.06    1.44 
 -12  16 -13    1.17    0.47 
 -11  16 -13    8.84    0.82 
 -10  16 -13    1.61    0.49 
  -9  16 -13    0.47    0.41 
  -8  16 -13    0.09    0.36 
  -7  16 -13   -0.18    0.35 
  -6  16 -13    0.07    0.34 
  -5  16 -13   12.51    0.86 
  -4  16 -13    0.41    0.36 
  -3  16 -13   28.34    1.23 
  -2  16 -13    0.68    0.39 
  -1  16 -13   25.04    1.13 
   0  16 -13    0.28    0.36 
   1  16 -13   14.10    1.30 
   2  16 -13   -0.80    0.39 
   3  16 -13   17.92    1.48 
   4  16 -13    1.44    0.65 
   5  16 -13    9.19    1.15 
   6  16 -13    0.35    0.54 
   7  16 -13    2.29    0.75 
   8  16 -13    0.25    0.55 
   9  16 -13    3.46    0.88 
  10  16 -13   -0.02    0.54 
  11  16 -13    0.94    0.65 
  12  16 -13    0.45    0.63 
  13  16 -13    6.66    1.18 
  14  16 -13    0.25    0.63 
  15  16 -13    1.04    0.69 
  16  16 -13   -0.44    0.58 
 -15  17 -13    0.23    0.66 
 -14  17 -13    4.46    0.99 
 -13  17 -13    0.18    0.62 
 -12  17 -13   11.50    0.87 
 -11  17 -13    0.21    0.41 
 -10  17 -13   15.35    1.01 
  -9  17 -13    0.68    0.43 
  -8  17 -13    5.58    0.70 
  -7  17 -13    0.55    0.41 
  -6  17 -13   -0.13    0.34 
  -5  17 -13   -0.08    0.35 
  -4  17 -13    0.77    0.42 
  -3  17 -13    0.23    0.36 
  -2  17 -13    0.24    0.37 
  -1  17 -13   -0.16    0.35 
   0  17 -13    3.40    0.83 
   1  17 -13    1.52    0.67 
   2  17 -13    1.44    0.66 
   3  17 -13   -0.32    0.48 
   4  17 -13    2.47    0.77 
   5  17 -13    3.89    0.88 
   6  17 -13   13.13    1.28 
   7  17 -13    1.93    0.73 
   8  17 -13   11.59    1.29 
   9  17 -13    0.30    0.55 
  10  17 -13   22.45    1.71 
  11  17 -13   -0.30    0.54 
  12  17 -13   23.06    1.79 
  13  17 -13    0.59    0.63 
  14  17 -13   21.58    1.71 
  15  17 -13    0.19    0.62 
 -13  18 -13    4.60    1.07 
 -12  18 -13    0.16    0.42 
 -11  18 -13    2.25    0.55 
 -10  18 -13   -0.18    0.37 
  -9  18 -13   -0.19    0.36 
  -8  18 -13   -0.58    0.30 
  -7  18 -13    2.30    0.55 
  -6  18 -13    0.16    0.39 
  -5  18 -13   14.14    0.92 
  -4  18 -13   -0.12    0.34 
  -3  18 -13   20.22    1.08 
  -2  18 -13   -0.08    0.34 
  -1  18 -13   34.57    1.36 
   0  18 -13    0.45    0.59 
   1  18 -13   26.72    1.84 
   2  18 -13    1.06    0.62 
   3  18 -13   20.85    1.63 
   4  18 -13    1.97    0.72 
   5  18 -13   15.47    1.51 
   6  18 -13    0.64    0.59 
   7  18 -13    7.82    1.22 
   8  18 -13    3.24    0.85 
   9  18 -13    1.05    0.68 
  10  18 -13    0.48    0.61 
  11  18 -13    2.00    0.70 
  12  18 -13    0.07    0.60 
  13  18 -13    2.69    0.92 
 -12  19 -13   15.08    1.02 
 -11  19 -13    0.23    0.40 
 -10  19 -13   11.67    0.92 
  -9  19 -13    0.43    0.42 
  -8  19 -13   10.94    0.90 
  -7  19 -13    0.44    0.39 
  -6  19 -13    0.99    0.46 
  -5  19 -13    0.52    0.42 
  -4  19 -13    1.53    0.49 
  -3  19 -13    0.42    0.41 
  -2  19 -13   -0.05    0.37 
  -1  19 -13   -0.30    0.35 
   0  19 -13   -0.44    0.48 
   1  19 -13    0.25    0.57 
   2  19 -13   -0.31    0.51 
   3  19 -13    0.39    0.59 
   4  19 -13    0.92    0.62 
   5  19 -13   -0.21    0.50 
   6  19 -13    2.20    0.74 
   7  19 -13    1.32    0.69 
   8  19 -13    9.03    1.24 
   9  19 -13    1.01    0.66 
  10  19 -13   15.74    1.53 
  11  19 -13    0.39    0.65 
  12  19 -13   12.66    1.41 
 -10  20 -13    0.12    0.40 
  -9  20 -13    0.78    0.46 
  -8  20 -13    0.15    0.40 
  -7  20 -13    0.28    0.40 
  -6  20 -13    0.23    0.40 
  -5  20 -13    6.80    0.79 
  -4  20 -13    0.42    0.42 
  -3  20 -13   20.77    1.10 
  -2  20 -13    0.35    0.40 
  -1  20 -13   25.02    1.35 
   0  20 -13    0.15    0.55 
   1  20 -13   24.61    1.75 
   2  20 -13    0.96    0.69 
   3  20 -13   13.27    1.40 
   4  20 -13    0.71    0.64 
   5  20 -13   20.72    1.63 
   6  20 -13    0.40    0.59 
   7  20 -13    6.28    1.10 
   8  20 -13   -0.60    0.50 
   9  20 -13    0.94    0.70 
  10  20 -13    0.34    0.62 
  -8  21 -13    8.42    0.82 
  -7  21 -13    0.31    0.42 
  -6  21 -13    4.80    0.68 
  -5  21 -13    1.78    0.51 
  -4  21 -13    1.26    0.49 
  -3  21 -13   -0.56    0.35 
  -2  21 -13    0.33    0.42 
  -1  21 -13    2.24    0.78 
   0  21 -13    0.06    0.59 
   1  21 -13    3.20    0.87 
   2  21 -13    0.81    0.62 
   3  21 -13   -0.37    0.57 
   4  21 -13   -0.22    0.58 
   5  21 -13   -0.27    0.50 
   6  21 -13    2.51    0.84 
   7  21 -13    0.75    0.64 
   8  21 -13    2.49    0.85 
  -5  22 -13   10.50    0.90 
  -4  22 -13    0.33    0.44 
  -3  22 -13   19.21    1.09 
  -2  22 -13    0.61    0.42 
  -1  22 -13   18.38    1.50 
   0  22 -13   -0.72    0.50 
   1  22 -13   25.70    1.81 
   2  22 -13    1.16    0.76 
   3  22 -13   17.58    1.55 
   4  22 -13    0.36    0.65 
   5  22 -13    5.24    1.03 
  -3 -24 -12    5.48    1.24 
  -2 -24 -12    1.19    0.86 
   0 -24 -12    0.13    0.61 
   1 -24 -12    1.41    0.73 
   2 -24 -12   -0.04    0.55 
   3 -24 -12    1.56    0.75 
   4 -24 -12   -0.21    0.59 
  -7 -23 -12   -0.43    0.64 
  -6 -23 -12    0.38    0.74 
  -5 -23 -12   -0.04    0.70 
  -3 -23 -12    0.22    0.71 
  -2 -23 -12   30.13    2.25 
   0 -23 -12   23.10    1.71 
   1 -23 -12   -0.15    0.56 
   2 -23 -12   19.58    1.62 
   3 -23 -12    0.90    0.72 
   4 -23 -12   10.42    1.30 
   5 -23 -12    2.28    0.82 
   6 -23 -12    2.17    0.82 
   7 -23 -12    0.82    0.74 
 -10 -22 -12    0.77    0.84 
  -9 -22 -12    0.60    0.77 
  -8 -22 -12   -0.11    0.62 
  -7 -22 -12    2.66    0.98 
  -6 -22 -12    5.00    1.10 
  -5 -22 -12    0.29    0.74 
  -4 -22 -12    3.78    1.06 
  -3 -22 -12    2.92    1.01 
  -2 -22 -12    0.54    0.73 
  -1 -22 -12    3.03    1.00 
   0 -22 -12   -0.22    0.53 
   1 -22 -12    0.40    0.61 
   2 -22 -12   -0.14    0.56 
   3 -22 -12    0.86    0.66 
   4 -22 -12    0.56    0.64 
   5 -22 -12    7.51    1.11 
   6 -22 -12    2.07    0.80 
   7 -22 -12   13.53    1.42 
   8 -22 -12    0.09    0.60 
   9 -22 -12   17.44    1.57 
  10 -22 -12    0.85    0.73 
 -12 -21 -12    1.93    0.92 
 -11 -21 -12   -0.18    0.65 
 -10 -21 -12   -0.24    0.59 
  -9 -21 -12    0.47    0.76 
  -8 -21 -12   -0.51    0.59 
  -7 -21 -12   -0.40    0.58 
  -6 -21 -12    3.37    1.01 
  -5 -21 -12    0.03    0.65 
  -4 -21 -12   10.50    1.46 
  -3 -21 -12    0.39    0.72 
  -2 -21 -12   28.66    2.04 
  -1 -21 -12    1.24    0.79 
   0 -21 -12   46.30    2.38 
   1 -21 -12    0.66    0.64 
   2 -21 -12   37.74    2.09 
   3 -21 -12    0.30    0.55 
   4 -21 -12   21.61    1.64 
   5 -21 -12    1.39    0.76 
   6 -21 -12    4.62    0.99 
   7 -21 -12    1.74    0.77 
   8 -21 -12    2.68    0.86 
   9 -21 -12    0.59    0.69 
  10 -21 -12   -0.25    0.56 
  11 -21 -12    0.73    0.71 
  12 -21 -12   -0.17    0.59 
 -13 -20 -12    6.53    1.29 
 -12 -20 -12    0.79    0.82 
 -11 -20 -12    4.11    1.06 
 -10 -20 -12    3.37    0.98 
  -9 -20 -12   12.86    1.55 
  -8 -20 -12    2.18    0.91 
  -7 -20 -12    5.98    1.18 
  -6 -20 -12    5.34    1.10 
  -5 -20 -12    0.29    0.72 
  -4 -20 -12    6.07    1.16 
  -3 -20 -12    0.78    0.75 
  -2 -20 -12    0.80    0.78 
  -1 -20 -12    1.06    0.48 
   0 -20 -12    0.76    0.58 
   1 -20 -12    0.67    0.59 
   2 -20 -12    4.16    0.84 
   3 -20 -12    1.63    0.71 
   4 -20 -12    1.81    0.76 
   5 -20 -12    9.36    1.18 
   6 -20 -12    0.97    0.69 
   7 -20 -12   11.29    1.27 
   8 -20 -12    3.38    0.85 
   9 -20 -12   17.15    1.52 
  10 -20 -12    3.48    0.91 
  11 -20 -12   10.35    1.27 
  12 -20 -12    1.51    0.77 
  13 -20 -12   15.60    1.54 
 -15 -19 -12    1.20    0.82 
 -14 -19 -12    2.91    0.97 
 -13 -19 -12    0.37    0.74 
 -12 -19 -12    0.44    0.78 
 -11 -19 -12    2.11    0.95 
 -10 -19 -12    0.42    0.68 
  -9 -19 -12    0.05    0.69 
  -8 -19 -12    3.70    1.03 
  -7 -19 -12   -0.48    0.57 
  -6 -19 -12   13.07    1.39 
  -5 -19 -12    0.74    0.71 
  -4 -19 -12   11.41    1.34 
  -3 -19 -12    0.10    0.64 
  -2 -19 -12   27.56    1.98 
  -1 -19 -12    0.19    0.40 
   0 -19 -12   44.62    1.64 
   1 -19 -12    1.42    0.66 
   2 -19 -12   36.03    2.01 
   3 -19 -12    0.33    0.56 
   4 -19 -12   12.11    1.22 
   5 -19 -12    1.02    0.66 
   6 -19 -12    4.59    0.96 
   7 -19 -12    0.51    0.63 
   8 -19 -12    2.21    0.79 
   9 -19 -12    0.50    0.65 
  10 -19 -12   -0.30    0.58 
  11 -19 -12    0.03    0.60 
  12 -19 -12    2.68    0.89 
  13 -19 -12    1.35    0.72 
  14 -19 -12    2.70    0.90 
  15 -19 -12    1.73    0.81 
 -16 -18 -12    0.25    0.71 
 -15 -18 -12   18.97    1.74 
 -14 -18 -12    1.95    0.89 
 -13 -18 -12   23.16    1.89 
 -12 -18 -12    0.15    0.69 
 -11 -18 -12   22.10    1.90 
 -10 -18 -12    2.30    0.95 
  -9 -18 -12   21.58    1.82 
  -8 -18 -12    1.10    0.77 
  -7 -18 -12   23.47    1.78 
  -6 -18 -12    1.38    0.76 
  -5 -18 -12   10.33    1.33 
  -4 -18 -12    4.87    1.05 
  -3 -18 -12    1.27    0.76 
  -2 -18 -12    1.68    0.81 
  -1 -18 -12   -0.01    0.40 
   0 -18 -12    3.83    0.61 
   1 -18 -12    2.06    0.68 
   2 -18 -12    2.17    0.72 
   3 -18 -12    0.13    0.51 
   4 -18 -12    0.37    0.57 
   5 -18 -12   -0.91    0.46 
   6 -18 -12    3.44    0.82 
   7 -18 -12    1.39    0.67 
   8 -18 -12    0.09    0.59 
   9 -18 -12    3.14    0.85 
  10 -18 -12    1.22    0.70 
  11 -18 -12    6.71    1.10 
  12 -18 -12    2.90    0.89 
  13 -18 -12    6.38    1.12 
  14 -18 -12   -0.67    0.52 
  15 -18 -12    6.24    1.15 
  16 -18 -12    0.05    0.59 
 -17 -17 -12    0.52    0.79 
 -16 -17 -12    0.02    0.70 
 -15 -17 -12    3.24    1.00 
 -14 -17 -12    0.11    0.66 
 -13 -17 -12    2.38    0.91 
 -12 -17 -12    1.84    0.86 
 -11 -17 -12    0.14    0.63 
 -10 -17 -12    0.60    0.68 
  -9 -17 -12    0.42    0.70 
  -8 -17 -12    5.53    1.08 
  -7 -17 -12   -0.06    0.65 
  -6 -17 -12    6.79    1.14 
  -5 -17 -12   -0.47    0.55 
  -4 -17 -12   10.71    1.30 
  -3 -17 -12    0.11    0.63 
  -2 -17 -12   24.44    1.80 
  -1 -17 -12    0.54    0.42 
   0 -17 -12   51.41    1.72 
   1 -17 -12    1.32    0.62 
   2 -17 -12   23.35    1.61 
   3 -17 -12    0.31    0.56 
   4 -17 -12   19.31    1.44 
   5 -17 -12    0.70    0.55 
   6 -17 -12    7.66    1.08 
   7 -17 -12   -0.12    0.51 
   8 -17 -12   -0.08    0.51 
   9 -17 -12    0.98    0.63 
  10 -17 -12    3.72    0.86 
  11 -17 -12    0.37    0.61 
  12 -17 -12   10.86    1.27 
  13 -17 -12    1.54    0.80 
  14 -17 -12   15.57    1.49 
  15 -17 -12    3.31    0.90 
  16 -17 -12   16.06    1.55 
  17 -17 -12    2.60    0.90 
 -18 -16 -12    0.34    0.76 
 -17 -16 -12   15.65    1.67 
 -16 -16 -12    0.41    0.71 
 -15 -16 -12   26.59    2.10 
 -14 -16 -12    1.19    0.82 
 -13 -16 -12   30.87    2.11 
 -12 -16 -12    0.77    0.74 
 -11 -16 -12   25.60    1.88 
 -10 -16 -12   -0.26    0.55 
  -9 -16 -12   21.28    1.76 
  -8 -16 -12   -0.21    0.59 
  -7 -16 -12   25.93    1.87 
  -6 -16 -12    0.60    0.63 
  -5 -16 -12    5.34    1.02 
  -4 -16 -12    0.25    0.62 
  -3 -16 -12   -0.71    0.50 
  -2 -16 -12   -0.04    0.57 
  -1 -16 -12    0.18    0.39 
   0 -16 -12   -0.09    0.34 
   1 -16 -12    1.41    0.60 
   2 -16 -12    0.74    0.55 
   3 -16 -12    6.71    0.98 
   4 -16 -12   -0.19    0.45 
   5 -16 -12    4.10    0.82 
   6 -16 -12    0.92    0.61 
   7 -16 -12    0.13    0.51 
   8 -16 -12    0.97    0.60 
   9 -16 -12   -0.37    0.48 
  10 -16 -12    1.43    0.71 
  11 -16 -12    0.20    0.60 
  12 -16 -12    2.93    0.85 
  13 -16 -12    0.39    0.59 
  14 -16 -12    0.21    0.59 
  15 -16 -12    0.61    0.67 
  16 -16 -12    0.20    0.40 
  17 -16 -12   -0.06    0.54 
  18 -16 -12   -0.05    0.55 
 -19 -15 -12    3.44    1.02 
 -18 -15 -12    3.99    1.05 
 -17 -15 -12    1.00    0.79 
 -16 -15 -12   -0.09    0.70 
 -15 -15 -12   -0.34    0.60 
 -14 -15 -12    1.04    0.80 
 -13 -15 -12    0.45    0.65 
 -12 -15 -12    0.26    0.64 
 -11 -15 -12    0.13    0.56 
 -10 -15 -12    0.93    0.75 
  -9 -15 -12    0.04    0.65 
  -8 -15 -12    1.44    0.75 
  -7 -15 -12    5.46    1.02 
  -6 -15 -12    3.71    0.93 
  -5 -15 -12    0.22    0.57 
  -4 -15 -12   14.00    1.38 
  -3 -15 -12    0.93    0.67 
  -2 -15 -12   13.02    1.32 
  -1 -15 -12   10.73    0.78 
   0 -15 -12   32.67    1.29 
   1 -15 -12    2.93    0.67 
   2 -15 -12   27.61    1.62 
   3 -15 -12    0.04    0.48 
   4 -15 -12   11.25    1.15 
   5 -15 -12    0.70    0.57 
   6 -15 -12   -0.56    0.41 
   7 -15 -12    0.23    0.49 
   8 -15 -12    1.90    0.68 
   9 -15 -12    0.24    0.60 
  10 -15 -12   13.07    1.33 
  11 -15 -12    0.35    0.61 
  12 -15 -12   18.33    1.16 
  13 -15 -12    0.61    0.41 
  14 -15 -12   20.61    1.09 
  15 -15 -12    0.15    0.38 
  16 -15 -12   32.87    1.92 
  17 -15 -12    4.30    0.88 
  18 -15 -12   17.04    1.50 
  19 -15 -12    4.39    0.97 
 -19 -14 -12    4.10    1.06 
 -18 -14 -12   -0.82    0.58 
 -17 -14 -12   15.26    1.52 
 -16 -14 -12   -0.22    0.62 
 -15 -14 -12   19.13    1.71 
 -14 -14 -12    0.16    0.59 
 -13 -14 -12   24.50    1.86 
 -12 -14 -12    0.66    0.70 
 -11 -14 -12   14.64    1.48 
 -10 -14 -12    0.36    0.69 
  -9 -14 -12   22.29    1.73 
  -8 -14 -12    0.90    0.74 
  -7 -14 -12   10.76    1.29 
  -6 -14 -12    1.91    0.67 
  -5 -14 -12    1.12    0.66 
  -4 -14 -12    2.85    0.80 
  -3 -14 -12    1.45    0.68 
  -2 -14 -12   -0.44    0.35 
  -1 -14 -12    1.24    0.40 
   0 -14 -12   -0.32    0.30 
   1 -14 -12   12.13    1.11 
   2 -14 -12    2.38    0.67 
   3 -14 -12   32.13    1.73 
   4 -14 -12    2.77    0.69 
   5 -14 -12   11.02    1.08 
   6 -14 -12    9.30    1.09 
   7 -14 -12    7.97    1.01 
   8 -14 -12   12.07    1.22 
   9 -14 -12    2.31    0.75 
  10 -14 -12    0.93    0.41 
  11 -14 -12    0.31    0.38 
  12 -14 -12    1.56    0.45 
  13 -14 -12    0.04    0.36 
  14 -14 -12   -0.13    0.37 
  15 -14 -12    0.50    0.60 
  16 -14 -12    0.64    0.58 
  17 -14 -12    0.44    0.60 
  18 -14 -12    2.11    0.78 
  19 -14 -12    2.01    0.76 
 -20 -13 -12   13.97    1.63 
 -19 -13 -12    0.78    0.76 
 -18 -13 -12    7.31    1.28 
 -17 -13 -12    0.26    0.70 
 -16 -13 -12    0.93    0.75 
 -15 -13 -12    1.11    0.74 
 -14 -13 -12   -0.28    0.61 
 -13 -13 -12    1.57    0.75 
 -12 -13 -12    0.23    0.62 
 -11 -13 -12    1.68    0.75 
 -10 -13 -12    0.58    0.67 
  -9 -13 -12    0.10    0.57 
  -8 -13 -12    0.32    0.59 
  -7 -13 -12    0.84    0.64 
  -6 -13 -12    3.07    0.80 
  -5 -13 -12    2.09    0.75 
  -4 -13 -12    0.86    0.60 
  -3 -13 -12    2.76    0.78 
  -2 -13 -12    3.89    0.59 
  -1 -13 -12   14.65    0.83 
   0 -13 -12   15.58    0.87 
   1 -13 -12    1.47    0.55 
   2 -13 -12   11.52    1.06 
   3 -13 -12    0.55    0.50 
   4 -13 -12   -0.55    0.42 
   5 -13 -12   -0.19    0.46 
   6 -13 -12    1.52    0.63 
   7 -13 -12    0.02    0.33 
   8 -13 -12    9.69    0.71 
   9 -13 -12   -0.52    0.28 
  10 -13 -12   16.44    0.93 
  11 -13 -12    0.38    0.38 
  12 -13 -12   23.24    1.12 
  13 -13 -12    1.26    0.46 
  14 -13 -12   24.52    1.59 
  15 -13 -12   -0.13    0.49 
  16 -13 -12   29.78    1.88 
  17 -13 -12    0.61    0.59 
  18 -13 -12   19.08    1.59 
  19 -13 -12    1.15    0.68 
  20 -13 -12    6.25    1.11 
 -21 -12 -12    0.37    0.71 
 -20 -12 -12    2.26    0.88 
 -19 -12 -12    3.78    1.03 
 -18 -12 -12    2.66    0.61 
 -17 -12 -12   10.67    0.94 
 -16 -12 -12    1.05    0.52 
 -15 -12 -12   18.92    1.13 
 -14 -12 -12    1.33    0.77 
 -13 -12 -12   23.04    1.75 
 -12 -12 -12    0.98    0.70 
 -11 -12 -12   21.07    1.64 
 -10 -12 -12    0.75    0.63 
  -9 -12 -12   13.99    1.36 
  -8 -12 -12    0.59    0.62 
  -7 -12 -12    6.12    1.03 
  -6 -12 -12    0.02    0.56 
  -5 -12 -12    1.94    0.74 
  -4 -12 -12    1.91    0.68 
  -3 -12 -12    0.23    0.53 
  -2 -12 -12    0.21    0.31 
  -1 -12 -12   15.48    0.85 
   0 -12 -12    0.26    0.34 
   1 -12 -12   33.59    1.69 
   2 -12 -12    2.87    0.65 
   3 -12 -12   26.82    1.56 
   4 -12 -12    3.68    0.76 
   5 -12 -12   52.25    1.59 
   6 -12 -12   17.20    0.87 
   7 -12 -12   19.88    0.93 
   8 -12 -12   11.50    0.77 
   9 -12 -12    9.87    0.74 
  10 -12 -12    0.50    0.37 
  11 -12 -12    5.43    0.65 
  12 -12 -12    1.63    0.64 
  13 -12 -12    0.48    0.55 
  14 -12 -12    1.09    0.61 
  15 -12 -12   -0.61    0.43 
  16 -12 -12    0.36    0.55 
  17 -12 -12    0.87    0.65 
  18 -12 -12    0.37    0.56 
  19 -12 -12    0.34    0.60 
  20 -12 -12    0.84    0.68 
  21 -12 -12    1.35    0.70 
 -21 -11 -12   -0.56    0.40 
 -20 -11 -12   10.32    0.95 
 -19 -11 -12    0.66    0.49 
 -18 -11 -12    6.92    0.81 
 -17 -11 -12    0.41    0.42 
 -16 -11 -12    0.61    0.43 
 -15 -11 -12    0.56    0.45 
 -14 -11 -12    0.42    0.43 
 -13 -11 -12    0.26    0.42 
 -12 -11 -12    6.05    0.73 
 -11 -11 -12    0.89    0.44 
 -10 -11 -12    3.95    0.60 
  -9 -11 -12   -0.09    0.35 
  -8 -11 -12    1.49    0.69 
  -7 -11 -12    4.29    0.85 
  -6 -11 -12    7.45    0.99 
  -5 -11 -12    6.84    1.01 
  -4 -11 -12    0.33    0.49 
  -3 -11 -12    3.00    0.77 
  -2 -11 -12    2.27    0.43 
  -1 -11 -12    4.47    0.53 
   0 -11 -12    0.07    0.33 
   1 -11 -12    4.15    0.72 
   2 -11 -12    0.52    0.46 
   3 -11 -12    0.85    0.33 
   4 -11 -12    2.76    0.44 
   5 -11 -12    2.06    0.40 
   6 -11 -12    1.26    0.39 
   7 -11 -12    0.04    0.32 
   8 -11 -12   16.99    0.89 
   9 -11 -12    0.38    0.34 
  10 -11 -12   17.56    1.30 
  11 -11 -12   -0.15    0.42 
  12 -11 -12   24.56    1.54 
  13 -11 -12    1.66    0.60 
  14 -11 -12   17.55    1.35 
  15 -11 -12   -0.19    0.48 
  16 -11 -12   23.12    1.62 
  17 -11 -12    0.36    0.57 
  18 -11 -12   24.30    1.72 
  19 -11 -12    1.64    0.72 
  20 -11 -12    3.79    0.88 
  21 -11 -12    0.44    0.65 
 -22 -10 -12    1.09    0.54 
 -21 -10 -12    0.15    0.47 
 -20 -10 -12    4.03    0.72 
 -19 -10 -12   -0.58    0.39 
 -18 -10 -12    0.63    0.46 
 -17 -10 -12    3.05    0.62 
 -16 -10 -12    1.90    0.54 
 -15 -10 -12   12.15    0.92 
 -14 -10 -12    0.49    0.43 
 -13 -10 -12   16.56    1.00 
 -12 -10 -12    0.36    0.43 
 -11 -10 -12   15.26    0.95 
 -10 -10 -12    0.90    0.44 
  -9 -10 -12    8.50    0.76 
  -8 -10 -12    0.66    0.41 
  -7 -10 -12   13.62    0.82 
  -6 -10 -12    0.30    0.36 
  -5 -10 -12    1.28    0.63 
  -4 -10 -12    1.56    0.59 
  -3 -10 -12   12.07    1.13 
  -2 -10 -12    5.06    0.55 
  -1 -10 -12   17.62    0.85 
   0 -10 -12    0.37    0.32 
   1 -10 -12   58.76    2.33 
   2 -10 -12    0.42    0.44 
   3 -10 -12   88.53    2.17 
   4 -10 -12    7.74    0.63 
   5 -10 -12   63.33    1.76 
   6 -10 -12    3.21    0.49 
   7 -10 -12   37.69    1.35 
   8 -10 -12    7.34    0.88 
   9 -10 -12   25.74    1.48 
  10 -10 -12    1.00    0.55 
  11 -10 -12    2.94    0.71 
  12 -10 -12    0.57    0.53 
  13 -10 -12    0.93    0.57 
  14 -10 -12    1.71    0.68 
  15 -10 -12    0.54    0.56 
  16 -10 -12    0.70    0.64 
  17 -10 -12    0.41    0.57 
  18 -10 -12    2.08    0.72 
  19 -10 -12   -0.05    0.51 
  20 -10 -12    2.28    0.78 
  21 -10 -12   -0.07    0.57 
  22 -10 -12   -0.46    0.53 
 -22  -9 -12   15.88    1.12 
 -21  -9 -12    1.53    0.57 
 -20  -9 -12   16.49    1.09 
 -19  -9 -12    0.58    0.48 
 -18  -9 -12    4.94    0.69 
 -17  -9 -12   -0.06    0.40 
 -16  -9 -12    0.40    0.42 
 -15  -9 -12    0.70    0.42 
 -14  -9 -12    2.47    0.53 
 -13  -9 -12    0.32    0.40 
 -12  -9 -12   10.60    0.82 
 -11  -9 -12   -0.81    0.31 
 -10  -9 -12   24.55    1.14 
  -9  -9 -12    0.67    0.41 
  -8  -9 -12   39.71    1.42 
  -7  -9 -12    5.52    0.62 
  -6  -9 -12   11.10    0.77 
  -5  -9 -12    0.83    0.39 
  -4  -9 -12    5.11    0.59 
  -3  -9 -12    0.94    0.54 
  -2  -9 -12   12.44    1.08 
  -1  -9 -12   10.47    1.05 
   0  -9 -12    2.12    0.62 
   3  -9 -12    0.50    0.45 
   4  -9 -12    1.44    0.50 
   5  -9 -12    2.77    0.63 
   6  -9 -12   -0.17    0.39 
   7  -9 -12    3.50    0.70 
   8  -9 -12   13.99    1.12 
   9  -9 -12    0.50    0.48 
  10  -9 -12    9.26    1.01 
  11  -9 -12   -0.63    0.38 
  12  -9 -12   13.71    1.23 
  13  -9 -12    0.28    0.53 
  14  -9 -12   22.75    1.58 
  15  -9 -12   -0.88    0.43 
  16  -9 -12   20.51    1.57 
  17  -9 -12   -0.32    0.48 
  18  -9 -12   21.51    1.65 
  19  -9 -12    0.34    0.59 
  20  -9 -12   10.17    1.22 
  21  -9 -12    0.38    0.55 
  22  -9 -12    0.92    0.69 
 -22  -8 -12   -0.40    0.43 
 -21  -8 -12    4.66    0.69 
 -20  -8 -12    5.42    0.75 
 -19  -8 -12    1.25    0.50 
 -18  -8 -12    0.31    0.40 
 -17  -8 -12    0.76    0.45 
 -16  -8 -12    0.75    0.46 
 -15  -8 -12    1.45    0.49 
 -14  -8 -12    9.88    0.84 
 -13  -8 -12    8.13    0.75 
 -12  -8 -12   10.35    0.81 
 -11  -8 -12   17.44    0.98 
 -10  -8 -12    5.25    0.64 
  -9  -8 -12   11.56    0.81 
  -8  -8 -12   -0.23    0.34 
  -7  -8 -12    1.22    0.42 
  -6  -8 -12    0.26    0.34 
  -5  -8 -12    0.86    0.37 
  -4  -8 -12    2.69    0.49 
  -3  -8 -12    9.67    0.69 
  -2  -8 -12    3.30    0.48 
  -1  -8 -12   44.53    1.98 
   0  -8 -12    0.97    0.53 
   4  -8 -12    0.17    0.43 
   5  -8 -12   43.05    1.90 
   6  -8 -12    0.01    0.27 
   7  -8 -12   57.33    2.32 
   8  -8 -12   -0.53    0.36 
   9  -8 -12   39.90    1.89 
  10  -8 -12    0.37    0.47 
  11  -8 -12    2.39    0.67 
  12  -8 -12   -0.01    0.42 
  13  -8 -12    0.79    0.55 
  14  -8 -12   -0.14    0.46 
  15  -8 -12   -0.42    0.48 
  16  -8 -12    0.38    0.57 
  17  -8 -12    6.43    1.04 
  18  -8 -12    0.80    0.64 
  19  -8 -12    1.50    0.69 
  20  -8 -12    0.65    0.59 
  21  -8 -12    1.13    0.66 
  22  -8 -12   -0.38    0.49 
  23  -8 -12    0.03    0.57 
 -23  -7 -12    0.69    0.52 
 -22  -7 -12   12.37    1.01 
 -21  -7 -12    0.20    0.45 
 -20  -7 -12    9.95    0.90 
 -19  -7 -12    0.71    0.47 
 -18  -7 -12    2.33    0.55 
 -17  -7 -12    0.21    0.40 
 -16  -7 -12   -0.28    0.37 
 -15  -7 -12    0.35    0.42 
 -14  -7 -12    8.92    0.79 
 -13  -7 -12    0.12    0.36 
 -12  -7 -12   19.86    1.00 
 -11  -7 -12    0.59    0.39 
 -10  -7 -12   43.00    1.47 
  -9  -7 -12    3.44    0.52 
  -8  -7 -12   57.40    1.72 
  -7  -7 -12    8.08    0.68 
  -6  -7 -12   22.79    1.03 
  -5  -7 -12    1.19    0.38 
  -4  -7 -12   31.66    1.17 
  -3  -7 -12    1.20    0.39 
  -2  -7 -12   41.21    1.31 
  -1  -7 -12    6.33    0.59 
   0  -7 -12    6.18    0.56 
   4  -7 -12    4.16    0.48 
   5  -7 -12    0.89    0.34 
   6  -7 -12    7.30    0.58 
   7  -7 -12    7.40    0.59 
   8  -7 -12    0.99    0.52 
   9  -7 -12    2.56    0.65 
  10  -7 -12   10.34    1.05 
  11  -7 -12    3.56    0.74 
  12  -7 -12    2.81    0.70 
  13  -7 -12    0.30    0.47 
  14  -7 -12   13.78    1.23 
  15  -7 -12    3.99    0.82 
  16  -7 -12   22.67    1.61 
  17  -7 -12    0.00    0.55 
  18  -7 -12   21.96    1.62 
  19  -7 -12    0.01    0.54 
  20  -7 -12    5.38    1.01 
  21  -7 -12    0.27    0.59 
  22  -7 -12    1.98    0.82 
  23  -7 -12   -0.11    0.52 
 -23  -6 -12    0.84    0.51 
 -22  -6 -12    2.10    0.58 
 -21  -6 -12    6.97    0.81 
 -20  -6 -12    0.32    0.46 
 -19  -6 -12    5.73    0.70 
 -18  -6 -12    2.68    0.53 
 -17  -6 -12    8.57    0.78 
 -16  -6 -12    0.31    0.39 
 -15  -6 -12    0.10    0.35 
 -14  -6 -12    8.79    0.76 
 -13  -6 -12    0.41    0.38 
 -12  -6 -12   16.91    0.95 
 -11  -6 -12    1.00    0.41 
 -10  -6 -12    3.49    0.53 
  -9  -6 -12    0.23    0.35 
  -8  -6 -12    0.26    0.35 
  -7  -6 -12    8.44    0.67 
  -6  -6 -12    3.93    0.50 
  -5  -6 -12    0.30    0.31 
  -4  -6 -12    0.33    0.32 
  -3  -6 -12   11.11    0.69 
  -2  -6 -12   -0.14    0.27 
  -1  -6 -12   83.76    2.06 
   0  -6 -12    3.38    0.65 
   1  -6 -12   31.63    1.57 
   2  -6 -12    9.60    0.89 
   3  -6 -12   18.64    1.19 
   4  -6 -12    4.22    0.48 
   5  -6 -12   92.07    2.24 
   6  -6 -12    3.52    0.47 
   7  -6 -12   24.46    0.95 
   8  -6 -12    1.05    0.35 
   9  -6 -12   11.48    1.04 
  10  -6 -12    0.81    0.51 
  11  -6 -12    6.47    0.94 
  12  -6 -12    0.21    0.46 
  13  -6 -12    1.35    0.60 
  14  -6 -12    0.29    0.53 
  15  -6 -12    3.41    0.79 
  16  -6 -12    0.53    0.56 
  17  -6 -12    3.73    0.85 
  18  -6 -12    0.88    0.65 
  19  -6 -12    9.16    1.20 
  20  -6 -12    3.36    0.85 
  21  -6 -12    3.82    0.96 
  22  -6 -12    5.26    1.09 
  23  -6 -12    0.06    0.59 
 -23  -5 -12    2.90    0.68 
 -22  -5 -12    6.72    0.79 
 -21  -5 -12    0.75    0.49 
 -20  -5 -12    7.06    0.79 
 -19  -5 -12   -0.15    0.39 
 -18  -5 -12    0.49    0.43 
 -17  -5 -12    0.59    0.41 
 -16  -5 -12    3.03    0.55 
 -15  -5 -12    0.29    0.38 
 -14  -5 -12   13.19    0.85 
 -13  -5 -12    0.28    0.36 
 -12  -5 -12   54.46    1.70 
 -11  -5 -12    1.31    0.45 
 -10  -5 -12   63.91    1.84 
  -9  -5 -12    5.08    0.58 
  -8  -5 -12   43.56    1.41 
  -7  -5 -12    1.42    0.41 
  -6  -5 -12   94.52    2.33 
  -5  -5 -12    0.09    0.29 
  -4  -5 -12   25.68    1.00 
  -3  -5 -12    2.26    0.39 
  -2  -5 -12   10.79    0.67 
  -1  -5 -12    4.28    0.50 
   0  -5 -12   54.93    2.16 
   1  -5 -12    2.55    0.41 
   2  -5 -12    1.90    0.37 
   3  -5 -12   11.31    0.92 
   4  -5 -12   13.88    0.74 
   5  -5 -12   -0.27    0.25 
   6  -5 -12    0.22    0.28 
   7  -5 -12    0.74    0.32 
   8  -5 -12    1.22    0.36 
   9  -5 -12    1.54    0.38 
  10  -5 -12    1.00    0.37 
  11  -5 -12    5.27    0.85 
  12  -5 -12    1.72    0.61 
  13  -5 -12    2.76    0.72 
  14  -5 -12    0.90    0.55 
  15  -5 -12    0.02    0.50 
  16  -5 -12    6.34    1.03 
  17  -5 -12   -0.35    0.49 
  18  -5 -12   10.25    1.17 
  19  -5 -12    0.85    0.63 
  20  -5 -12    1.32    0.69 
  21  -5 -12    1.64    0.76 
  22  -5 -12    0.97    0.73 
  23  -5 -12    0.32    0.58 
 -23  -4 -12   11.88    1.37 
 -22  -4 -12    0.09    0.61 
 -21  -4 -12   23.56    1.78 
 -20  -4 -12    2.50    0.64 
 -19  -4 -12   12.32    0.91 
 -18  -4 -12    0.25    0.40 
 -17  -4 -12   20.38    1.07 
 -16  -4 -12   -0.44    0.33 
 -15  -4 -12   12.41    0.83 
 -14  -4 -12    2.45    0.49 
 -13  -4 -12   -0.39    0.31 
 -12  -4 -12    4.26    0.57 
 -11  -4 -12    2.84    0.49 
 -10  -4 -12    7.83    0.68 
  -9  -4 -12    2.14    0.42 
  -8  -4 -12    0.51    0.35 
  -7  -4 -12    4.63    0.53 
  -6  -4 -12    4.23    0.53 
  -5  -4 -12   12.44    0.71 
  -4  -4 -12    1.93    0.40 
  -3  -4 -12   26.94    1.00 
  -2  -4 -12    0.46    0.29 
  -1  -4 -12   21.47    0.72 
   0  -4 -12    2.72    0.42 
   1  -4 -12   56.64    1.55 
   2  -4 -12    9.41    0.62 
   3  -4 -12   45.23    1.32 
   4  -4 -12    1.78    0.30 
   5  -4 -12   25.13    0.98 
   6  -4 -12    0.08    0.27 
   7  -4 -12   32.25    1.14 
   8  -4 -12    3.97    0.48 
   9  -4 -12    6.13    0.59 
  10  -4 -12    1.62    0.38 
  11  -4 -12    0.68    0.33 
  12  -4 -12    1.96    0.63 
  13  -4 -12   -0.54    0.42 
  14  -4 -12    2.95    0.73 
  15  -4 -12   10.93    1.14 
  16  -4 -12    0.22    0.49 
  17  -4 -12    9.99    1.16 
  18  -4 -12    3.84    0.89 
  19  -4 -12    9.89    1.20 
  20  -4 -12    3.74    0.90 
  21  -4 -12   14.45    1.45 
  22  -4 -12    2.88    0.83 
  23  -4 -12    6.85    1.18 
  24  -4 -12    4.61    1.02 
 -24  -3 -12    1.05    0.77 
 -23  -3 -12    0.88    0.74 
 -22  -3 -12    1.02    0.70 
 -21  -3 -12    0.87    0.69 
 -20  -3 -12    0.55    0.67 
 -19  -3 -12    0.03    0.57 
 -18  -3 -12    0.62    0.61 
 -17  -3 -12    0.43    0.55 
 -16  -3 -12    7.35    1.00 
 -15  -3 -12    0.34    0.56 
 -14  -3 -12   31.59    1.32 
 -13  -3 -12   -0.24    0.32 
 -12  -3 -12   28.19    1.16 
 -11  -3 -12    1.35    0.40 
 -10  -3 -12   88.93    2.25 
  -9  -3 -12   -0.11    0.29 
  -8  -3 -12  105.15    2.50 
  -7  -3 -12   -0.12    0.26 
  -6  -3 -12   18.20    0.86 
  -5  -3 -12   11.48    0.68 
  -4  -3 -12   46.51    1.35 
  -3  -3 -12    8.37    0.58 
  -2  -3 -12   30.34    0.86 
  -1  -3 -12    0.18    0.21 
   0  -3 -12    4.45    0.50 
   1  -3 -12    0.61    0.31 
   2  -3 -12    2.71    0.40 
   3  -3 -12    8.63    0.58 
   4  -3 -12   26.06    0.94 
   5  -3 -12    2.04    0.40 
   6  -3 -12    9.98    0.68 
   7  -3 -12    0.68    0.34 
   8  -3 -12    9.84    0.67 
   9  -3 -12    1.42    0.38 
  10  -3 -12   12.35    0.73 
  11  -3 -12    3.87    0.51 
  12  -3 -12    0.44    0.33 
  13  -3 -12    2.61    0.69 
  14  -3 -12    2.66    0.71 
  15  -3 -12    1.03    0.54 
  16  -3 -12   -0.16    0.48 
  17  -3 -12    0.44    0.53 
  18  -3 -12    0.51    0.56 
  19  -3 -12   -0.10    0.51 
  20  -3 -12    0.04    0.58 
  21  -3 -12    0.49    0.60 
  22  -3 -12    4.09    0.95 
  23  -3 -12   -0.10    0.59 
  24  -3 -12    4.83    1.05 
 -24  -2 -12    0.44    0.74 
 -23  -2 -12   20.94    1.69 
 -22  -2 -12    0.23    0.63 
 -21  -2 -12   34.29    2.11 
 -20  -2 -12    4.26    0.93 
 -19  -2 -12   38.04    2.13 
 -18  -2 -12    1.67    0.70 
 -17  -2 -12   27.35    1.77 
 -16  -2 -12    0.00    0.53 
 -15  -2 -12   25.44    1.67 
 -14  -2 -12    1.35    0.63 
 -13  -2 -12   11.07    1.14 
 -12  -2 -12    1.66    0.63 
 -11  -2 -12    0.02    0.47 
 -10  -2 -12    0.21    0.48 
  -9  -2 -12    0.54    0.51 
  -8  -2 -12    5.65    0.89 
  -7  -2 -12   -0.25    0.39 
  -6  -2 -12    8.78    0.94 
  -5  -2 -12    2.23    0.56 
  -4  -2 -12   10.80    0.96 
  -3  -2 -12    2.54    0.43 
  -2  -2 -12    2.92    0.45 
  -1  -2 -12   14.58    0.77 
   0  -2 -12    0.82    0.33 
   1  -2 -12   15.30    0.75 
   2  -2 -12    3.58    0.45 
   3  -2 -12   29.79    1.01 
   4  -2 -12    0.37    0.27 
   5  -2 -12    9.01    0.66 
   6  -2 -12    0.25    0.29 
   7  -2 -12   37.91    1.27 
   8  -2 -12    4.33    0.52 
   9  -2 -12   11.23    0.71 
  10  -2 -12    6.52    0.59 
  11  -2 -12    1.05    0.36 
  12  -2 -12    0.32    0.31 
  13  -2 -12    4.27    0.54 
  14  -2 -12    0.46    0.51 
  15  -2 -12   13.74    1.22 
  16  -2 -12    0.28    0.51 
  17  -2 -12   22.57    1.61 
  18  -2 -12    1.54    0.66 
  19  -2 -12   25.51    1.78 
  20  -2 -12    0.05    0.54 
  21  -2 -12   22.80    1.75 
  22  -2 -12    1.48    0.73 
  23  -2 -12   26.04    1.90 
  24  -2 -12    3.90    0.95 
 -24  -1 -12    0.55    0.70 
 -23  -1 -12    0.02    0.64 
 -22  -1 -12    0.81    0.71 
 -21  -1 -12   -0.44    0.57 
 -20  -1 -12    0.16    0.56 
 -19  -1 -12    0.52    0.60 
 -18  -1 -12    0.21    0.58 
 -17  -1 -12    1.05    0.66 
 -16  -1 -12   -0.07    0.51 
 -15  -1 -12    3.08    0.69 
 -14  -1 -12   10.52    1.16 
 -13  -1 -12    0.60    0.58 
 -12  -1 -12   34.06    1.84 
 -11  -1 -12    2.75    0.69 
 -10  -1 -12   56.43    2.47 
  -9  -1 -12    3.00    0.68 
  -8  -1 -12   76.19    2.87 
  -7  -1 -12    0.06    0.45 
  -6  -1 -12   33.12    1.69 
  -5  -1 -12    2.43    0.61 
  -4  -1 -12   54.58    1.59 
  -3  -1 -12    1.01    0.35 
  -2  -1 -12   13.63    0.74 
  -1  -1 -12    3.48    0.45 
   0  -1 -12    6.42    0.57 
   1  -1 -12    3.45    0.44 
   2  -1 -12   16.15    0.76 
   3  -1 -12    0.43    0.28 
   4  -1 -12   22.33    0.84 
   5  -1 -12    3.05    0.45 
   6  -1 -12   80.43    2.08 
   7  -1 -12    7.59    0.62 
   8  -1 -12   43.30    1.36 
   9  -1 -12   10.13    0.70 
  10  -1 -12   18.32    0.88 
  11  -1 -12    3.86    0.52 
  12  -1 -12   16.35    0.84 
  13  -1 -12   13.68    0.80 
  14  -1 -12    0.82    0.38 
  15  -1 -12   11.15    0.78 
  16  -1 -12    0.07    0.47 
  17  -1 -12   -0.33    0.46 
  18  -1 -12    0.01    0.50 
  19  -1 -12    0.43    0.57 
  20  -1 -12    0.11    0.51 
  21  -1 -12    0.48    0.60 
  22  -1 -12    2.36    0.80 
  23  -1 -12    0.80    0.66 
  24  -1 -12    9.99    1.31 
 -24   0 -12   -0.86    0.52 
 -23   0 -12   22.75    1.78 
 -22   0 -12   -0.54    0.52 
 -21   0 -12   48.81    2.52 
 -20   0 -12    1.05    0.70 
 -19   0 -12   46.71    2.36 
 -18   0 -12    2.66    0.77 
 -17   0 -12   48.91    2.41 
 -16   0 -12    0.18    0.52 
 -15   0 -12   31.48    1.86 
 -14   0 -12    0.69    0.58 
 -13   0 -12   17.26    1.30 
 -12   0 -12    0.33    0.49 
 -11   0 -12    0.34    0.47 
 -10   0 -12    0.54    0.50 
  -9   0 -12    0.72    0.51 
  -8   0 -12    1.14    0.56 
  -7   0 -12    7.52    0.88 
  -6   0 -12    1.43    0.55 
  -5   0 -12   56.35    1.61 
  -4   0 -12    3.02    0.46 
  -3   0 -12    3.60    0.46 
  -2   0 -12    0.78    0.33 
  -1   0 -12    5.27    0.54 
   0   0 -12   33.06    1.12 
   1   0 -12    5.16    0.53 
   2   0 -12    0.82    0.32 
   3   0 -12    3.31    0.42 
   4   0 -12    2.38    0.36 
   5   0 -12   51.44    2.20 
   6   0 -12    2.92    0.45 
   7   0 -12    5.06    0.55 
   8   0 -12    0.86    0.35 
   9   0 -12    0.46    0.33 
  10   0 -12    0.60    0.35 
  11   0 -12    0.03    0.30 
  12   0 -12   -0.02    0.30 
  13   0 -12   13.21    0.81 
  14   0 -12    0.37    0.34 
  15   0 -12   30.50    1.22 
  16   0 -12    0.39    0.36 
  17   0 -12   49.24    2.41 
  18   0 -12    2.46    0.67 
  19   0 -12   39.02    2.24 
  20   0 -12    0.68    0.61 
  21   0 -12   44.58    2.42 
  22   0 -12   -0.55    0.46 
  23   0 -12   21.28    1.73 
  24   0 -12   -0.17    0.57 
 -24   1 -12   11.97    1.41 
 -23   1 -12    1.16    0.75 
 -22   1 -12    2.11    0.83 
 -21   1 -12    0.15    0.61 
 -20   1 -12   -0.73    0.48 
 -19   1 -12   -0.03    0.54 
 -18   1 -12   -0.64    0.45 
 -17   1 -12    0.25    0.53 
 -16   1 -12    1.24    0.62 
 -15   1 -12    9.79    1.10 
 -14   1 -12   -0.21    0.43 
 -13   1 -12   15.88    1.28 
 -12   1 -12   13.88    1.22 
 -11   1 -12    3.02    0.70 
 -10   1 -12   17.70    1.29 
  -9   1 -12   12.55    1.08 
  -8   1 -12   36.21    1.88 
  -7   1 -12    6.06    0.83 
  -6   1 -12   82.13    2.13 
  -5   1 -12    4.21    0.51 
  -4   1 -12   21.34    0.94 
  -3   1 -12   -0.01    0.27 
  -2   1 -12   15.74    0.78 
  -1   1 -12    2.74    0.40 
   0   1 -12    5.57    0.54 
   1   1 -12    3.85    0.45 
   2   1 -12   14.44    0.72 
   3   1 -12    0.81    0.30 
   4   1 -12   55.20    1.49 
   5   1 -12    2.67    0.60 
   6   1 -12   33.07    1.19 
   7   1 -12    0.48    0.31 
   8   1 -12   72.78    1.98 
   9   1 -12    2.54    0.44 
  10   1 -12   62.18    1.75 
  11   1 -12    4.28    0.54 
  12   1 -12   32.69    1.23 
  13   1 -12    1.03    0.38 
  14   1 -12   11.65    0.79 
  15   1 -12    2.11    0.47 
  16   1 -12    1.14    0.43 
  17   1 -12    1.24    0.43 
  18   1 -12    1.82    0.73 
  19   1 -12    0.14    0.55 
  20   1 -12    0.79    0.60 
  21   1 -12    0.74    0.63 
  22   1 -12    1.52    0.72 
  23   1 -12   -0.73    0.47 
  24   1 -12    2.17    0.80 
 -24   2 -12    2.73    0.88 
 -23   2 -12   27.54    1.93 
 -22   2 -12    0.59    0.63 
 -21   2 -12   26.18    1.79 
 -20   2 -12   -0.54    0.50 
 -19   2 -12   26.50    1.79 
 -18   2 -12    2.77    0.79 
 -17   2 -12   21.34    1.59 
 -16   2 -12   -0.29    0.47 
 -15   2 -12   13.55    1.18 
 -14   2 -12   -0.04    0.45 
 -13   2 -12    5.20    0.88 
 -12   2 -12   -0.27    0.45 
 -11   2 -12    1.37    0.54 
 -10   2 -12    4.83    0.86 
  -9   2 -12   11.43    1.06 
  -8   2 -12    3.18    0.70 
  -7   2 -12   36.54    1.82 
  -6   2 -12    0.28    0.31 
  -5   2 -12   11.69    0.72 
  -4   2 -12    0.30    0.31 
  -3   2 -12   28.32    1.08 
  -2   2 -12    4.27    0.50 
  -1   2 -12   13.38    0.73 
   0   2 -12    1.10    0.34 
   1   2 -12   18.26    0.80 
   2   2 -12    3.22    0.43 
   3   2 -12    2.80    0.38 
   4   2 -12    8.95    0.65 
   5   2 -12    2.28    0.58 
   6   2 -12    7.73    0.92 
   7   2 -12   -0.09    0.28 
   8   2 -12    5.94    0.58 
   9   2 -12    0.17    0.31 
  10   2 -12   -0.19    0.29 
  11   2 -12    0.63    0.34 
  12   2 -12    1.74    0.42 
  13   2 -12   10.91    0.77 
  14   2 -12    2.04    0.45 
  15   2 -12   25.10    1.12 
  16   2 -12    0.28    0.34 
  17   2 -12   27.65    1.18 
  18   2 -12    0.75    0.41 
  19   2 -12   33.82    2.03 
  20   2 -12    4.30    0.94 
  21   2 -12   33.69    2.07 
  22   2 -12    0.49    0.64 
  23   2 -12   20.11    1.65 
  24   2 -12   -0.08    0.56 
 -24   3 -12    6.07    1.09 
 -23   3 -12    0.06    0.62 
 -22   3 -12    7.04    1.17 
 -21   3 -12    0.53    0.64 
 -20   3 -12    0.39    0.55 
 -19   3 -12    0.42    0.60 
 -18   3 -12    2.05    0.71 
 -17   3 -12    0.52    0.59 
 -16   3 -12    0.79    0.57 
 -15   3 -12    0.17    0.48 
 -14   3 -12    2.31    0.71 
 -13   3 -12    2.28    0.67 
 -12   3 -12    0.62    0.50 
 -11   3 -12    4.26    0.79 
 -10   3 -12   11.26    1.07 
  -9   3 -12    0.67    0.51 
  -8   3 -12   10.30    1.02 
  -7   3 -12    1.19    0.39 
  -6   3 -12   10.15    0.69 
  -5   3 -12    1.96    0.41 
  -4   3 -12   26.82    1.04 
  -3   3 -12    9.72    0.65 
  -2   3 -12    2.50    0.43 
  -1   3 -12    1.13    0.33 
   0   3 -12    4.17    0.48 
   1   3 -12    0.20    0.27 
   2   3 -12   29.38    1.03 
   3   3 -12    8.11    0.56 
   4   3 -12   45.50    2.02 
   5   3 -12   13.21    1.06 
   6   3 -12   19.83    1.27 
   7   3 -12    0.10    0.30 
   8   3 -12  103.69    2.54 
   9   3 -12    0.14    0.31 
  10   3 -12   86.60    2.26 
  11   3 -12    0.61    0.35 
  12   3 -12   27.17    1.14 
  13   3 -12    0.16    0.32 
  14   3 -12   29.75    1.18 
  15   3 -12    0.62    0.37 
  16   3 -12    6.84    0.69 
  17   3 -12    0.29    0.35 
  18   3 -12   -0.26    0.32 
  19   3 -12    0.18    0.36 
  20   3 -12    1.01    0.65 
  21   3 -12    0.89    0.66 
  22   3 -12    0.80    0.67 
  23   3 -12    1.20    0.73 
  24   3 -12    1.61    0.78 
 -23   4 -12    8.37    1.27 
 -22   4 -12    3.84    0.90 
 -21   4 -12   11.97    1.33 
 -20   4 -12    4.68    0.94 
 -19   4 -12    9.51    1.19 
 -18   4 -12    5.32    0.93 
 -17   4 -12   10.95    1.19 
 -16   4 -12   -0.39    0.44 
 -15   4 -12   13.14    1.23 
 -14   4 -12    1.85    0.73 
 -13   4 -12    0.51    0.52 
 -12   4 -12    1.21    0.58 
 -11   4 -12    0.63    0.53 
 -10   4 -12    1.69    0.59 
  -9   4 -12    6.44    0.89 
  -8   4 -12    3.28    0.50 
  -7   4 -12   30.48    1.17 
  -6   4 -12    0.32    0.32 
  -5   4 -12   24.13    1.02 
  -4   4 -12    1.91    0.41 
  -3   4 -12   45.82    1.42 
  -2   4 -12   11.07    0.69 
  -1   4 -12   52.88    1.55 
   0   4 -12    2.54    0.41 
   1   4 -12   21.62    0.89 
   2   4 -12    0.27    0.27 
   3   4 -12   27.34    0.98 
   4   4 -12    1.39    0.57 
   5   4 -12   12.53    1.07 
   6   4 -12    2.99    0.68 
   7   4 -12    4.27    0.78 
   8   4 -12    0.42    0.34 
   9   4 -12    2.00    0.44 
  10   4 -12    8.17    0.67 
  11   4 -12    2.80    0.47 
  12   4 -12    3.43    0.52 
  13   4 -12   -0.25    0.29 
  14   4 -12    2.04    0.47 
  15   4 -12   12.26    0.82 
  16   4 -12    0.76    0.41 
  17   4 -12   18.99    1.01 
  18   4 -12   -0.17    0.32 
  19   4 -12   14.10    0.91 
  20   4 -12    1.70    0.46 
  21   4 -12   23.80    1.72 
  22   4 -12    0.55    0.62 
  23   4 -12   10.86    1.35 
  24   4 -12    0.10    0.58 
 -23   5 -12   -0.62    0.51 
 -22   5 -12    0.85    0.68 
 -21   5 -12    1.03    0.65 
 -20   5 -12    0.60    0.59 
 -19   5 -12    1.14    0.68 
 -18   5 -12    9.89    1.18 
 -17   5 -12    0.37    0.54 
 -16   5 -12    5.57    0.98 
 -15   5 -12    0.29    0.50 
 -14   5 -12    2.25    0.69 
 -13   5 -12    2.16    0.67 
 -12   5 -12    1.91    0.64 
 -11   5 -12    7.74    0.98 
 -10   5 -12    0.89    0.57 
  -9   5 -12    0.75    0.50 
  -8   5 -12    0.96    0.37 
  -7   5 -12    0.50    0.35 
  -6   5 -12    0.15    0.31 
  -5   5 -12   -0.34    0.28 
  -4   5 -12   13.99    0.77 
  -3   5 -12   12.21    0.72 
  -2   5 -12    1.02    0.36 
  -1   5 -12    2.58    0.43 
   0   5 -12   55.64    1.56 
   1   5 -12    3.42    0.44 
   2   5 -12   12.05    0.66 
   3   5 -12    2.48    0.38 
   4   5 -12   25.16    1.45 
   5   5 -12    0.06    0.46 
   6   5 -12   86.16    3.27 
   7   5 -12    1.78    0.61 
   8   5 -12   40.88    2.00 
   9   5 -12    1.96    0.45 
  10   5 -12   61.97    1.83 
  11   5 -12    1.81    0.44 
  12   5 -12   53.62    1.67 
  13   5 -12    0.25    0.34 
  14   5 -12   11.22    0.79 
  15   5 -12    0.07    0.33 
  16   5 -12    2.34    0.50 
  17   5 -12   -0.17    0.33 
  18   5 -12   -0.08    0.34 
  19   5 -12    0.18    0.36 
  20   5 -12    7.84    0.76 
  21   5 -12    0.29    0.41 
  22   5 -12    7.41    1.16 
  23   5 -12    0.71    0.64 
 -23   6 -12    0.70    0.70 
 -22   6 -12    4.24    0.97 
 -21   6 -12    4.14    0.92 
 -20   6 -12    4.07    0.98 
 -19   6 -12   11.98    1.31 
 -18   6 -12    1.21    0.66 
 -17   6 -12    5.33    1.03 
 -16   6 -12    0.44    0.58 
 -15   6 -12    4.48    0.86 
 -14   6 -12    2.05    0.71 
 -13   6 -12    2.30    0.72 
 -12   6 -12    0.51    0.50 
 -11   6 -12    6.20    0.93 
 -10   6 -12    1.01    0.58 
  -9   6 -12   10.94    0.76 
  -8   6 -12    0.69    0.37 
  -7   6 -12   23.54    1.03 
  -6   6 -12    3.04    0.48 
  -5   6 -12   95.36    2.35 
  -4   6 -12    5.45    0.55 
  -3   6 -12   21.06    0.92 
  -2   6 -12    9.20    0.64 
  -1   6 -12   32.76    1.16 
   0   6 -12    2.35    0.42 
   1   6 -12   79.84    2.03 
   2   6 -12    0.39    0.29 
   3   6 -12    8.26    0.58 
   4   6 -12    0.56    0.49 
   5   6 -12   -0.04    0.42 
   6   6 -12    2.90    0.70 
   7   6 -12    7.39    0.92 
   8   6 -12   -0.22    0.40 
   9   6 -12    0.40    0.46 
  10   6 -12    3.28    0.52 
  11   6 -12    1.35    0.41 
  12   6 -12   15.91    0.91 
  13   6 -12    0.37    0.34 
  14   6 -12    8.86    0.73 
  15   6 -12   -0.25    0.32 
  16   6 -12   -0.12    0.31 
  17   6 -12    7.46    0.71 
  18   6 -12    1.78    0.46 
  19   6 -12    4.82    0.66 
  20   6 -12   -0.11    0.35 
  21   6 -12    5.98    0.73 
  22   6 -12    2.49    0.54 
  23   6 -12    1.48    0.78 
 -23   7 -12   -0.04    0.64 
 -22   7 -12    1.94    0.84 
 -21   7 -12   -0.03    0.59 
 -20   7 -12    8.55    1.14 
 -19   7 -12    0.57    0.60 
 -18   7 -12   19.12    1.57 
 -17   7 -12    0.46    0.57 
 -16   7 -12   22.94    1.61 
 -15   7 -12    4.79    0.86 
 -14   7 -12   12.37    1.15 
 -13   7 -12    0.20    0.54 
 -12   7 -12    2.98    0.73 
 -11   7 -12    3.51    0.76 
 -10   7 -12   13.13    1.16 
  -9   7 -12    4.64    0.59 
  -8   7 -12    0.72    0.36 
  -7   7 -12    7.28    0.65 
  -6   7 -12    8.16    0.66 
  -5   7 -12    0.93    0.35 
  -4   7 -12    3.73    0.49 
  -3   7 -12   -0.06    0.30 
  -2   7 -12   -0.03    0.29 
  -1   7 -12    0.34    0.31 
   0   7 -12    5.48    0.55 
   1   7 -12    6.79    0.56 
   2   7 -12   38.44    1.24 
   3   7 -12    0.67    0.30 
   4   7 -12   30.71    1.67 
   5   7 -12    0.48    0.47 
   6   7 -12   24.25    1.48 
   7   7 -12    8.87    1.00 
   8   7 -12   50.59    2.34 
   9   7 -12    3.20    0.74 
  10   7 -12   43.61    2.04 
  11   7 -12    0.50    0.37 
  12   7 -12   16.48    0.94 
  13   7 -12   -0.09    0.31 
  14   7 -12    7.72    0.72 
  15   7 -12    0.32    0.37 
  16   7 -12   -0.15    0.33 
  17   7 -12    0.20    0.37 
  18   7 -12    0.85    0.42 
  19   7 -12    0.31    0.41 
  20   7 -12    9.01    0.84 
  21   7 -12    1.17    0.50 
  22   7 -12   12.11    0.93 
  23   7 -12    1.52    0.52 
 -22   8 -12    0.28    0.64 
 -21   8 -12   -0.74    0.54 
 -20   8 -12    1.06    0.74 
 -19   8 -12    1.64    0.75 
 -18   8 -12    0.46    0.59 
 -17   8 -12    4.76    0.90 
 -16   8 -12    0.08    0.56 
 -15   8 -12    0.81    0.62 
 -14   8 -12    0.42    0.55 
 -13   8 -12    0.27    0.47 
 -12   8 -12    0.10    0.48 
 -11   8 -12    1.59    0.67 
 -10   8 -12    0.64    0.35 
  -9   8 -12   40.03    1.39 
  -8   8 -12    0.18    0.32 
  -7   8 -12   58.61    1.72 
  -6   8 -12    0.10    0.31 
  -5   8 -12   42.41    1.41 
  -4   8 -12    0.13    0.29 
  -3   8 -12   99.37    2.49 
  -2   8 -12    6.38    0.57 
  -1   8 -12   74.15    1.96 
   0   8 -12    0.32    0.31 
   1   8 -12   40.73    1.31 
   2   8 -12    4.15    0.48 
   3   8 -12    9.97    0.65 
   4   8 -12    2.64    0.69 
   5   8 -12    0.74    0.52 
   6   8 -12    1.22    0.55 
   7   8 -12    1.85    0.63 
   8   8 -12   -0.08    0.44 
   9   8 -12   13.00    1.16 
  10   8 -12    4.88    0.83 
  11   8 -12   15.34    1.31 
  12   8 -12   11.04    0.78 
  13   8 -12    7.99    0.74 
  14   8 -12   11.10    0.81 
  15   8 -12    1.71    0.45 
  16   8 -12    1.48    0.47 
  17   8 -12   -0.06    0.36 
  18   8 -12    0.58    0.40 
  19   8 -12    2.21    0.51 
  20   8 -12    3.50    0.61 
  21   8 -12    4.57    0.66 
  22   8 -12    0.87    0.46 
  23   8 -12    1.72    0.75 
 -22   9 -12    0.90    0.72 
 -21   9 -12   -0.19    0.60 
 -20   9 -12    9.06    1.23 
 -19   9 -12    0.42    0.62 
 -18   9 -12   25.02    1.74 
 -17   9 -12    0.23    0.58 
 -16   9 -12   20.48    1.57 
 -15   9 -12    0.92    0.57 
 -14   9 -12   23.44    1.62 
 -13   9 -12    1.42    0.62 
 -12   9 -12   16.26    1.31 
 -11   9 -12   -0.66    0.37 
 -10   9 -12    8.64    0.74 
  -9   9 -12    0.52    0.37 
  -8   9 -12   12.39    0.81 
  -7   9 -12    3.14    0.50 
  -6   9 -12    0.32    0.33 
  -5   9 -12    2.57    0.46 
  -4   9 -12    1.91    0.43 
  -3   9 -12   -0.28    0.28 
  -2   9 -12    0.08    0.30 
  -1   9 -12    2.81    0.45 
   0   9 -12    0.74    0.33 
   1   9 -12    9.48    0.65 
   2   9 -12   10.26    0.66 
   3   9 -12    0.58    0.48 
   4   9 -12    6.35    0.90 
   5   9 -12    0.47    0.49 
   6   9 -12   10.77    1.05 
   7   9 -12    3.16    0.74 
   8   9 -12   34.27    1.93 
   9   9 -12    0.92    0.51 
  10   9 -12   22.69    1.52 
  11   9 -12    0.99    0.57 
  12   9 -12   10.03    1.14 
  13   9 -12    0.59    0.38 
  14   9 -12    2.71    0.52 
  15   9 -12    0.57    0.39 
  16   9 -12   -0.15    0.32 
  17   9 -12   -0.57    0.30 
  18   9 -12    4.22    0.62 
  19   9 -12    0.07    0.37 
  20   9 -12   14.90    1.00 
  21   9 -12    1.66    0.51 
  22   9 -12   16.87    1.07 
 -22  10 -12    1.46    0.76 
 -21  10 -12    0.21    0.58 
 -20  10 -12    1.10    0.74 
 -19  10 -12    0.17    0.62 
 -18  10 -12    1.83    0.80 
 -17  10 -12    0.69    0.63 
 -16  10 -12    1.22    0.65 
 -15  10 -12    1.01    0.65 
 -14  10 -12    2.53    0.73 
 -13  10 -12    0.94    0.61 
 -12  10 -12    0.54    0.56 
 -11  10 -12    3.99    0.85 
 -10  10 -12    1.23    0.44 
  -9  10 -12   24.36    1.11 
  -8  10 -12    5.84    0.65 
  -7  10 -12   39.65    1.41 
  -6  10 -12    2.55    0.47 
  -5  10 -12   61.79    1.80 
  -4  10 -12    7.46    0.65 
  -3  10 -12   85.01    2.22 
  -2  10 -12    0.33    0.32 
  -1  10 -12   58.97    1.70 
   0  10 -12    1.51    0.35 
   1  10 -12   16.23    0.82 
   2  10 -12    4.99    0.53 
   3  10 -12   11.26    1.10 
   4  10 -12    1.00    0.55 
   5  10 -12    0.29    0.45 
   6  10 -12    0.54    0.48 
   7  10 -12   11.65    1.13 
   8  10 -12    0.52    0.53 
   9  10 -12    7.94    1.03 
  10  10 -12    1.64    0.67 
  11  10 -12   14.75    1.27 
  12  10 -12   -0.36    0.44 
  13  10 -12   15.48    1.32 
  14  10 -12    1.18    0.44 
  15  10 -12   13.81    0.90 
  16  10 -12    1.02    0.44 
  17  10 -12    3.53    0.57 
  18  10 -12    1.46    0.47 
  19  10 -12   -0.25    0.37 
  20  10 -12    4.23    0.65 
  21  10 -12    0.25    0.43 
  22  10 -12    0.79    0.47 
 -21  11 -12    0.20    0.63 
 -20  11 -12    3.83    0.93 
 -19  11 -12    1.42    0.74 
 -18  11 -12   26.15    1.83 
 -17  11 -12   -0.22    0.51 
 -16  11 -12   23.99    1.71 
 -15  11 -12    0.37    0.53 
 -14  11 -12   16.32    1.39 
 -13  11 -12    1.64    0.66 
 -12  11 -12   21.82    1.55 
 -11  11 -12   -0.06    0.33 
 -10  11 -12   16.21    0.91 
  -9  11 -12    0.47    0.37 
  -8  11 -12   17.49    0.93 
  -7  11 -12    0.25    0.34 
  -6  11 -12    1.52    0.42 
  -5  11 -12    1.64    0.43 
  -4  11 -12    2.07    0.44 
  -3  11 -12    0.82    0.37 
  -2  11 -12    0.35    0.32 
  -1  11 -12    4.37    0.54 
   0  11 -12    0.15    0.32 
   1  11 -12    3.87    0.50 
   2  11 -12    1.78    0.38 
   3  11 -12    3.41    0.73 
   4  11 -12    0.81    0.51 
   5  11 -12    6.87    0.98 
   6  11 -12    5.03    0.92 
   7  11 -12    3.05    0.73 
   8  11 -12    1.68    0.59 
   9  11 -12   -0.56    0.42 
  10  11 -12    3.56    0.79 
  11  11 -12    0.78    0.57 
  12  11 -12    4.65    0.87 
  13  11 -12   -0.63    0.45 
  14  11 -12    0.02    0.56 
  15  11 -12    1.01    0.43 
  16  11 -12    1.02    0.45 
  17  11 -12    0.98    0.43 
  18  11 -12    5.89    0.73 
  19  11 -12    0.54    0.42 
  20  11 -12   11.38    0.92 
  21  11 -12    0.30    0.42 
 -21  12 -12    2.12    0.83 
 -20  12 -12    0.43    0.66 
 -19  12 -12    0.50    0.62 
 -18  12 -12   -0.08    0.51 
 -17  12 -12    0.61    0.64 
 -16  12 -12   -0.22    0.52 
 -15  12 -12   -0.27    0.50 
 -14  12 -12    1.13    0.64 
 -13  12 -12   -0.49    0.49 
 -12  12 -12    0.27    0.54 
 -11  12 -12    5.17    0.63 
 -10  12 -12    0.49    0.38 
  -9  12 -12   10.18    0.78 
  -8  12 -12   11.13    0.77 
  -7  12 -12   19.16    0.97 
  -6  12 -12   16.36    0.89 
  -5  12 -12   51.92    1.65 
  -4  12 -12    4.08    0.55 
  -3  12 -12   27.08    1.12 
  -2  12 -12    0.85    0.37 
  -1  12 -12   33.03    1.20 
   0  12 -12    0.04    0.30 
   1  12 -12   14.21    0.81 
   2  12 -12    0.34    0.31 
   3  12 -12   -0.06    0.43 
   4  12 -12    1.18    0.62 
   5  12 -12    2.42    0.68 
   6  12 -12    0.32    0.46 
   7  12 -12    5.60    0.92 
   8  12 -12   -0.26    0.46 
   9  12 -12   14.19    1.25 
  10  12 -12    1.02    0.57 
  11  12 -12   23.25    1.59 
  12  12 -12    0.59    0.56 
  13  12 -12   22.98    1.59 
  14  12 -12    1.79    0.72 
  15  12 -12   19.76    1.57 
  16  12 -12    1.48    0.73 
  17  12 -12   12.28    0.89 
  18  12 -12    3.33    0.59 
  19  12 -12    4.73    0.68 
  20  12 -12    1.67    0.54 
  21  12 -12   -0.09    0.38 
 -20  13 -12    4.01    0.99 
 -19  13 -12    0.37    0.64 
 -18  13 -12   24.33    1.76 
 -17  13 -12    1.40    0.75 
 -16  13 -12   29.01    1.92 
 -15  13 -12    0.77    0.61 
 -14  13 -12   22.98    1.66 
 -13  13 -12    0.94    0.61 
 -12  13 -12   21.92    1.60 
 -11  13 -12    0.17    0.38 
 -10  13 -12   16.63    0.94 
  -9  13 -12   -0.03    0.34 
  -8  13 -12    8.98    0.72 
  -7  13 -12    0.15    0.33 
  -6  13 -12    0.15    0.33 
  -5  13 -12    0.31    0.34 
  -4  13 -12   -0.01    0.32 
  -3  13 -12   -0.09    0.30 
  -2  13 -12   11.29    0.73 
  -1  13 -12    1.65    0.41 
   0  13 -12   14.89    0.83 
   1  13 -12   14.22    0.79 
   2  13 -12    5.37    0.58 
   3  13 -12    1.56    0.63 
   4  13 -12    0.59    0.53 
   5  13 -12    1.42    0.59 
   6  13 -12    2.58    0.69 
   7  13 -12    0.07    0.49 
   8  13 -12    0.45    0.56 
   9  13 -12    0.23    0.50 
  10  13 -12    0.53    0.57 
  11  13 -12    0.82    0.56 
  12  13 -12   -0.07    0.47 
  13  13 -12    1.47    0.71 
  14  13 -12   -0.37    0.49 
  15  13 -12    0.16    0.59 
  16  13 -12    2.60    0.80 
  17  13 -12    0.40    0.59 
  18  13 -12    5.48    1.04 
  19  13 -12    0.01    0.41 
  20  13 -12   14.07    0.96 
 -19  14 -12    3.70    0.92 
 -18  14 -12    3.26    0.89 
 -17  14 -12    0.74    0.69 
 -16  14 -12    1.16    0.71 
 -15  14 -12    1.18    0.71 
 -14  14 -12    0.11    0.57 
 -13  14 -12   -0.07    0.52 
 -12  14 -12    1.00    0.44 
 -11  14 -12    0.46    0.40 
 -10  14 -12    0.98    0.43 
  -9  14 -12    2.92    0.53 
  -8  14 -12   11.39    0.80 
  -7  14 -12    7.77    0.71 
  -6  14 -12    6.81    0.69 
  -5  14 -12   14.39    0.85 
  -4  14 -12    2.40    0.48 
  -3  14 -12   28.54    1.17 
  -2  14 -12    1.17    0.41 
  -1  14 -12   11.82    0.77 
   0  14 -12    0.31    0.34 
   1  14 -12    1.61    0.41 
   2  14 -12    0.62    0.35 
   3  14 -12    1.57    0.62 
   4  14 -12    2.13    0.66 
   5  14 -12    0.35    0.51 
   6  14 -12    0.63    0.56 
   7  14 -12   11.27    1.17 
   8  14 -12    1.67    0.66 
   9  14 -12   23.15    1.60 
  10  14 -12    1.44    0.66 
  11  14 -12   14.47    1.34 
  12  14 -12    0.86    0.66 
  13  14 -12   21.92    1.68 
  14  14 -12   -0.31    0.51 
  15  14 -12   18.59    1.57 
  16  14 -12    0.19    0.59 
  17  14 -12   13.57    1.40 
  18  14 -12    0.22    0.60 
  19  14 -12    3.73    0.90 
 -19  15 -12    3.72    0.95 
 -18  15 -12   16.62    1.56 
 -17  15 -12    2.72    0.83 
 -16  15 -12   29.80    1.98 
 -15  15 -12   -0.38    0.50 
 -14  15 -12   21.07    1.62 
 -13  15 -12    1.45    0.71 
 -12  15 -12   20.42    1.07 
 -11  15 -12    0.75    0.42 
 -10  15 -12   12.70    0.87 
  -9  15 -12    0.43    0.37 
  -8  15 -12    1.71    0.46 
  -7  15 -12    0.36    0.37 
  -6  15 -12    0.34    0.37 
  -5  15 -12    0.04    0.33 
  -4  15 -12   10.02    0.76 
  -3  15 -12   -0.29    0.31 
  -2  15 -12   26.95    1.13 
  -1  15 -12    4.26    0.55 
   0  15 -12   30.27    1.20 
   1  15 -12   11.56    0.75 
   2  15 -12   12.94    1.22 
   3  15 -12    1.34    0.59 
   4  15 -12   10.69    1.12 
   5  15 -12    0.36    0.53 
   6  15 -12    4.52    0.91 
   7  15 -12    4.29    0.83 
   8  15 -12    0.67    0.56 
   9  15 -12    0.44    0.53 
  10  15 -12    1.10    0.61 
  11  15 -12    0.35    0.58 
  12  15 -12    0.37    0.51 
  13  15 -12   -0.12    0.51 
  14  15 -12    0.84    0.63 
  15  15 -12   -0.80    0.49 
  16  15 -12   -0.32    0.48 
  17  15 -12    1.59    0.76 
  18  15 -12    4.00    0.90 
  19  15 -12    2.01    0.80 
 -18  16 -12    0.85    0.69 
 -17  16 -12    0.90    0.70 
 -16  16 -12   -0.12    0.56 
 -15  16 -12   -0.11    0.59 
 -14  16 -12    0.43    0.59 
 -13  16 -12    1.35    0.71 
 -12  16 -12    1.85    0.50 
 -11  16 -12    1.19    0.45 
 -10  16 -12    1.21    0.44 
  -9  16 -12   -0.27    0.32 
  -8  16 -12    1.60    0.44 
  -7  16 -12   -0.51    0.29 
  -6  16 -12    0.14    0.34 
  -5  16 -12    3.25    0.56 
  -4  16 -12    0.23    0.36 
  -3  16 -12    6.31    0.67 
  -2  16 -12    0.56    0.37 
  -1  16 -12    1.48    0.41 
   0  16 -12    0.20    0.33 
   1  16 -12   -0.30    0.28 
   2  16 -12    0.51    0.52 
   3  16 -12    0.04    0.48 
   4  16 -12    0.68    0.54 
   5  16 -12    4.74    0.88 
   6  16 -12    0.97    0.62 
   7  16 -12   21.77    1.57 
   8  16 -12    0.89    0.55 
   9  16 -12   21.12    1.59 
  10  16 -12    0.61    0.56 
  11  16 -12   19.05    1.57 
  12  16 -12    0.19    0.55 
  13  16 -12   26.87    1.90 
  14  16 -12   -0.08    0.54 
  15  16 -12   29.30    2.00 
  16  16 -12    0.43    0.63 
  17  16 -12   17.21    1.52 
  18  16 -12   -0.24    0.53 
 -17  17 -12    2.53    0.86 
 -16  17 -12   13.84    1.49 
 -15  17 -12    2.71    0.85 
 -14  17 -12   13.73    1.39 
 -13  17 -12    0.69    0.63 
 -12  17 -12   10.99    0.86 
 -11  17 -12    0.81    0.43 
 -10  17 -12    3.67    0.60 
  -9  17 -12   -0.25    0.33 
  -8  17 -12    0.18    0.35 
  -7  17 -12    1.25    0.43 
  -6  17 -12    8.36    0.72 
  -5  17 -12    0.78    0.40 
  -4  17 -12   20.63    1.03 
  -3  17 -12    0.41    0.36 
  -2  17 -12   27.08    1.17 
  -1  17 -12    2.27    0.45 
   0  17 -12   46.59    1.59 
   1  17 -12   -0.02    0.33 
   2  17 -12   25.71    1.64 
   3  17 -12   -0.44    0.43 
   4  17 -12   11.09    1.15 
   5  17 -12    0.32    0.55 
   6  17 -12    5.41    0.96 
   7  17 -12    0.01    0.50 
   8  17 -12    4.72    0.90 
   9  17 -12   -0.14    0.48 
  10  17 -12    1.17    0.66 
  11  17 -12   -0.10    0.50 
  12  17 -12    1.37    0.67 
  13  17 -12    1.01    0.68 
  14  17 -12    1.13    0.67 
  15  17 -12    4.59    1.01 
  16  17 -12   -1.12    0.41 
  17  17 -12    1.52    0.77 
 -16  18 -12    0.43    0.62 
 -15  18 -12    7.68    1.20 
 -14  18 -12    0.24    0.61 
 -13  18 -12    7.53    1.15 
 -12  18 -12    2.84    0.58 
 -11  18 -12    7.63    0.77 
 -10  18 -12    1.00    0.46 
  -9  18 -12    4.77    0.66 
  -8  18 -12   -0.01    0.33 
  -7  18 -12    0.87    0.43 
  -6  18 -12    2.10    0.48 
  -5  18 -12    0.04    0.35 
  -4  18 -12   -0.08    0.34 
  -3  18 -12    0.10    0.34 
  -2  18 -12    1.19    0.43 
  -1  18 -12    2.05    0.48 
   0  18 -12    3.59    0.55 
   1  18 -12    0.43    0.37 
   2  18 -12    2.97    0.78 
   3  18 -12    1.39    0.65 
   4  18 -12    4.91    0.93 
   5  18 -12    9.74    1.15 
   6  18 -12    1.30    0.67 
   7  18 -12   18.42    1.49 
   8  18 -12    1.12    0.67 
   9  18 -12   21.71    1.68 
  10  18 -12    2.52    0.81 
  11  18 -12   25.01    1.80 
  12  18 -12   -0.60    0.47 
  13  18 -12   24.52    1.78 
  14  18 -12    1.69    0.75 
  15  18 -12   16.32    1.62 
  16  18 -12   -0.34    0.58 
 -15  19 -12    1.63    0.76 
 -14  19 -12    4.60    1.00 
 -13  19 -12   -0.02    0.60 
 -12  19 -12    5.67    1.08 
 -11  19 -12    0.71    0.45 
 -10  19 -12   -0.14    0.35 
  -9  19 -12    0.72    0.43 
  -8  19 -12    2.21    0.52 
  -7  19 -12    0.62    0.42 
  -6  19 -12    5.32    0.67 
  -5  19 -12    0.11    0.36 
  -4  19 -12   11.57    0.85 
  -3  19 -12    0.03    0.35 
  -2  19 -12   35.55    1.40 
  -1  19 -12    0.19    0.37 
   0  19 -12   44.07    1.54 
   1  19 -12    0.03    0.54 
   2  19 -12   28.49    1.81 
   3  19 -12    0.26    0.55 
   4  19 -12    9.39    1.16 
   5  19 -12    1.08    0.63 
   6  19 -12   12.74    1.33 
   7  19 -12    0.57    0.58 
   8  19 -12    1.12    0.66 
   9  19 -12    0.41    0.63 
  10  19 -12   -0.54    0.48 
  11  19 -12    2.19    0.79 
  12  19 -12   -0.39    0.54 
  13  19 -12    0.91    0.71 
  14  19 -12    1.81    0.77 
  15  19 -12    2.76    0.86 
 -13  20 -12   14.12    1.46 
 -12  20 -12    3.31    0.91 
 -11  20 -12   12.13    1.29 
 -10  20 -12    6.36    0.71 
  -9  20 -12   16.09    1.00 
  -8  20 -12    4.67    0.66 
  -7  20 -12   10.23    0.83 
  -6  20 -12    0.34    0.40 
  -5  20 -12    7.66    0.75 
  -4  20 -12    1.83    0.50 
  -3  20 -12    1.46    0.48 
  -2  20 -12    5.19    0.65 
  -1  20 -12    0.48    0.40 
   0  20 -12    1.16    0.42 
   1  20 -12    0.93    0.64 
   2  20 -12    0.29    0.55 
   3  20 -12    2.14    0.71 
   4  20 -12    5.05    0.96 
   5  20 -12    0.87    0.66 
   6  20 -12    4.26    0.93 
   7  20 -12    6.82    1.06 
   8  20 -12    1.01    0.64 
   9  20 -12   10.08    1.22 
  10  20 -12    4.06    0.98 
  11  20 -12    3.41    0.93 
  12  20 -12    0.21    0.60 
  13  20 -12    9.11    1.24 
 -12  21 -12    0.23    0.62 
 -11  21 -12    0.04    0.61 
 -10  21 -12   -0.44    0.52 
  -9  21 -12    1.84    0.53 
  -8  21 -12    4.65    0.65 
  -7  21 -12    2.00    0.52 
  -6  21 -12    6.47    0.74 
  -5  21 -12    0.03    0.36 
  -4  21 -12   21.26    1.11 
  -3  21 -12    0.42    0.39 
  -2  21 -12   34.11    1.38 
  -1  21 -12   -0.08    0.35 
   0  21 -12   46.94    1.65 
   1  21 -12   -0.18    0.49 
   2  21 -12   25.09    1.71 
   3  21 -12    0.65    0.65 
   4  21 -12   11.58    1.25 
   5  21 -12    1.23    0.67 
   6  21 -12    5.34    1.05 
   7  21 -12   -0.56    0.45 
   8  21 -12   -0.42    0.51 
   9  21 -12    0.77    0.63 
  10  21 -12    0.79    0.66 
  11  21 -12    0.96    0.66 
  12  21 -12    0.22    0.60 
 -10  22 -12    0.73    0.66 
  -9  22 -12   19.26    1.62 
  -8  22 -12   -0.24    0.53 
  -7  22 -12   13.37    0.93 
  -6  22 -12    3.08    0.59 
  -5  22 -12    7.53    0.79 
  -4  22 -12    0.41    0.42 
  -3  22 -12    0.31    0.39 
  -2  22 -12   -0.12    0.35 
  -1  22 -12    0.69    0.45 
   0  22 -12   -1.00    0.47 
   1  22 -12    3.20    0.85 
   2  22 -12    0.62    0.63 
   3  22 -12    8.16    1.11 
   4  22 -12    4.98    0.99 
   5  22 -12    1.03    0.67 
   6  22 -12    6.20    1.14 
   7  22 -12    1.72    0.73 
   8  22 -12    0.14    0.59 
   9  22 -12    1.53    0.72 
  10  22 -12    0.44    0.59 
  -7  23 -12    1.32    0.75 
  -6  23 -12    2.23    0.54 
  -5  23 -12    2.05    0.53 
  -4  23 -12   12.30    0.89 
  -3  23 -12    1.17    0.46 
  -2  23 -12   21.54    1.13 
  -1  23 -12   -0.05    0.39 
   0  23 -12   23.70    1.74 
   1  23 -12    1.43    0.72 
   2  23 -12   27.82    1.89 
   3  23 -12   -0.14    0.53 
   4  23 -12    9.99    1.23 
   5  23 -12    0.48    0.62 
   6  23 -12    0.52    0.65 
   7  23 -12    0.57    0.58 
  -3  24 -12    1.54    0.49 
  -2  24 -12    0.34    0.41 
  -1  24 -12    2.64    0.57 
   0  24 -12    0.08    0.57 
   1  24 -12   11.74    1.32 
   2  24 -12    5.07    0.97 
   3  24 -12    7.55    1.18 
  -5 -25 -11    5.86    1.23 
  -4 -25 -11    1.43    0.88 
  -3 -25 -11    1.38    0.89 
  -2 -25 -11    4.44    1.06 
  -1 -25 -11    2.29    0.74 
   0 -25 -11   -0.21    0.55 
   1 -25 -11    1.38    0.74 
   2 -25 -11    0.16    0.64 
   3 -25 -11    0.27    0.65 
   4 -25 -11    1.64    0.73 
   5 -25 -11    0.45    0.68 
  -9 -24 -11    0.96    0.78 
  -8 -24 -11   -0.25    0.64 
  -7 -24 -11   -0.22    0.66 
  -6 -24 -11    0.64    0.77 
  -5 -24 -11    3.10    0.96 
  -4 -24 -11    1.12    0.81 
  -3 -24 -11   11.49    1.48 
  -2 -24 -11    2.84    0.97 
  -1 -24 -11    6.49    0.76 
   0 -24 -11    4.41    0.99 
   1 -24 -11   10.50    1.28 
   2 -24 -11   14.44    1.42 
   3 -24 -11    8.62    1.20 
   4 -24 -11   20.34    1.62 
   5 -24 -11    0.04    0.60 
   6 -24 -11    9.66    1.27 
   7 -24 -11    0.45    0.69 
   8 -24 -11    2.28    0.86 
   9 -24 -11   -0.71    0.47 
 -11 -23 -11    6.07    1.17 
 -10 -23 -11    0.45    0.78 
  -9 -23 -11    6.91    1.28 
  -8 -23 -11    0.10    0.73 
  -7 -23 -11   12.47    1.58 
  -6 -23 -11   -0.43    0.59 
  -5 -23 -11    5.75    1.18 
  -4 -23 -11    1.16    0.83 
  -3 -23 -11    2.40    0.93 
  -2 -23 -11    0.53    0.48 
  -1 -23 -11    1.13    0.52 
   0 -23 -11    1.62    0.74 
   1 -23 -11   -0.26    0.55 
   2 -23 -11   -0.22    0.49 
   3 -23 -11    0.27    0.54 
   4 -23 -11    1.32    0.74 
   5 -23 -11    1.01    0.67 
   6 -23 -11    2.00    0.85 
   7 -23 -11    0.29    0.61 
   8 -23 -11    8.91    1.21 
   9 -23 -11    1.03    0.72 
  10 -23 -11   11.75    1.39 
  11 -23 -11    0.12    0.66 
 -13 -22 -11    2.40    1.02 
 -12 -22 -11    2.61    0.97 
 -11 -22 -11    0.51    0.73 
 -10 -22 -11    1.12    0.82 
  -9 -22 -11    3.02    1.03 
  -8 -22 -11    0.14    0.73 
  -7 -22 -11    1.55    0.81 
  -6 -22 -11    0.71    0.77 
  -5 -22 -11   12.21    1.51 
  -4 -22 -11    0.27    0.70 
  -3 -22 -11   19.71    1.79 
  -2 -22 -11    1.47    0.52 
  -1 -22 -11   16.80    1.05 
   0 -22 -11    1.38    0.66 
   1 -22 -11   11.55    1.27 
   2 -22 -11    2.44    0.78 
   3 -22 -11   11.10    1.24 
   4 -22 -11    3.92    0.86 
   5 -22 -11    5.59    1.03 
   6 -22 -11    4.26    0.97 
   7 -22 -11   -0.05    0.56 
   8 -22 -11   -0.44    0.53 
   9 -22 -11    2.32    0.82 
  10 -22 -11    0.10    0.62 
  11 -22 -11    1.21    0.73 
  12 -22 -11    0.02    0.64 
  13 -22 -11    0.57    0.70 
 -14 -21 -11    2.02    0.93 
 -13 -21 -11    1.64    0.88 
 -12 -21 -11    5.50    1.18 
 -11 -21 -11    9.05    1.36 
 -10 -21 -11   -0.20    0.65 
  -9 -21 -11   21.98    1.78 
  -8 -21 -11    3.00    0.98 
  -7 -21 -11   14.94    1.60 
  -6 -21 -11    2.48    0.91 
  -5 -21 -11   17.33    1.71 
  -4 -21 -11   -0.37    0.60 
  -3 -21 -11    6.08    1.14 
  -2 -21 -11    0.35    0.39 
  -1 -21 -11    1.65    0.49 
   0 -21 -11   -0.15    0.37 
   1 -21 -11    0.36    0.54 
   2 -21 -11   -0.03    0.51 
   3 -21 -11    0.16    0.52 
   4 -21 -11    1.43    0.68 
   5 -21 -11    2.95    0.85 
   6 -21 -11   23.04    1.71 
   7 -21 -11    5.24    0.98 
   8 -21 -11    9.75    1.21 
   9 -21 -11    0.37    0.62 
  10 -21 -11   16.74    1.54 
  11 -21 -11    0.35    0.65 
  12 -21 -11   17.48    1.61 
  13 -21 -11    0.26    0.63 
  14 -21 -11    8.55    1.24 
 -16 -20 -11    5.65    1.22 
 -15 -20 -11    3.66    1.05 
 -14 -20 -11    5.56    1.20 
 -13 -20 -11    3.62    1.02 
 -12 -20 -11    1.07    0.84 
 -11 -20 -11   -0.53    0.58 
 -10 -20 -11    1.02    0.80 
  -9 -20 -11   -0.53    0.58 
  -8 -20 -11    1.50    0.83 
  -7 -20 -11    4.15    1.06 
  -6 -20 -11   -0.26    0.58 
  -5 -20 -11   18.28    1.70 
  -4 -20 -11    1.13    0.75 
  -3 -20 -11   12.83    1.37 
  -2 -20 -11    0.52    0.42 
  -1 -20 -11   12.25    0.92 
   0 -20 -11    0.66    0.44 
   1 -20 -11   20.50    1.49 
   2 -20 -11    0.01    0.47 
   3 -20 -11   16.35    1.39 
   4 -20 -11    5.09    0.94 
   5 -20 -11    2.93    0.82 
   6 -20 -11    3.85    0.93 
   7 -20 -11    4.55    0.98 
   8 -20 -11    1.94    0.78 
   9 -20 -11    0.30    0.62 
  10 -20 -11    0.05    0.58 
  11 -20 -11    0.34    0.62 
  12 -20 -11    0.32    0.61 
  13 -20 -11    0.50    0.61 
  14 -20 -11    8.96    1.31 
  15 -20 -11    0.40    0.67 
  16 -20 -11   14.35    1.54 
 -17 -19 -11   -0.41    0.65 
 -16 -19 -11    6.78    1.29 
 -15 -19 -11    0.14    0.71 
 -14 -19 -11    9.07    1.37 
 -13 -19 -11    0.01    0.67 
 -12 -19 -11   12.24    1.53 
 -11 -19 -11    1.90    0.90 
 -10 -19 -11   18.12    1.70 
  -9 -19 -11   13.22    1.49 
  -8 -19 -11    8.50    1.23 
  -7 -19 -11   11.58    1.36 
  -6 -19 -11    1.49    0.78 
  -5 -19 -11    8.05    1.25 
  -4 -19 -11    2.43    0.84 
  -3 -19 -11    1.25    0.56 
  -2 -19 -11    0.33    0.40 
  -1 -19 -11    1.46    0.48 
   0 -19 -11    3.10    0.58 
   1 -19 -11    1.37    0.59 
   2 -19 -11    0.08    0.48 
   3 -19 -11    9.19    1.11 
   4 -19 -11    7.02    1.01 
   5 -19 -11   10.01    1.13 
   6 -19 -11    7.20    1.04 
   7 -19 -11   10.92    1.17 
   8 -19 -11   22.70    1.63 
   9 -19 -11    4.49    0.95 
  10 -19 -11   13.87    1.35 
  11 -19 -11    3.48    0.87 
  12 -19 -11   13.52    1.36 
  13 -19 -11    0.21    0.62 
  14 -19 -11   11.58    1.35 
  15 -19 -11    0.01    0.63 
  16 -19 -11    4.80    1.07 
  17 -19 -11    0.23    0.65 
 -18 -18 -11    6.57    1.24 
 -17 -18 -11    0.12    0.73 
 -16 -18 -11    7.22    1.30 
 -15 -18 -11    0.75    0.80 
 -14 -18 -11   10.07    1.39 
 -13 -18 -11    0.39    0.68 
 -12 -18 -11    1.38    0.83 
 -11 -18 -11    0.05    0.68 
 -10 -18 -11    0.29    0.68 
  -9 -18 -11    1.63    0.79 
  -8 -18 -11    1.49    0.79 
  -7 -18 -11    9.44    1.22 
  -6 -18 -11    0.22    0.67 
  -5 -18 -11    5.86    1.08 
  -4 -18 -11    0.22    0.56 
  -3 -18 -11   11.98    0.85 
  -2 -18 -11    0.48    0.39 
  -1 -18 -11   19.11    1.04 
   0 -18 -11   -0.27    0.34 
   1 -18 -11   20.83    1.43 
   2 -18 -11    0.11    0.50 
   3 -18 -11   26.02    1.63 
   4 -18 -11    0.67    0.55 
   5 -18 -11   11.96    1.18 
   6 -18 -11   -0.09    0.45 
   7 -18 -11    0.11    0.55 
   8 -18 -11    0.39    0.56 
   9 -18 -11    0.09    0.51 
  10 -18 -11   -0.40    0.50 
  11 -18 -11    2.94    0.82 
  12 -18 -11    2.60    0.82 
  13 -18 -11    9.92    1.21 
  14 -18 -11    4.44    1.03 
  15 -18 -11    4.25    1.02 
  16 -18 -11   15.41    1.47 
  17 -18 -11    6.83    1.17 
  18 -18 -11    9.34    1.25 
 -19 -17 -11    0.96    0.76 
 -18 -17 -11    6.16    1.20 
 -17 -17 -11    0.08    0.62 
 -16 -17 -11   18.24    1.77 
 -15 -17 -11   -0.16    0.65 
 -14 -17 -11   25.42    2.03 
 -13 -17 -11   -0.18    0.60 
 -12 -17 -11   30.27    2.06 
 -11 -17 -11   -0.24    0.65 
 -10 -17 -11   27.01    1.88 
  -9 -17 -11    2.37    0.89 
  -8 -17 -11   11.44    1.40 
  -7 -17 -11    0.28    0.63 
  -6 -17 -11   12.91    1.33 
  -5 -17 -11   -0.36    0.53 
  -4 -17 -11    0.58    0.64 
  -3 -17 -11    0.42    0.39 
  -2 -17 -11    0.11    0.34 
  -1 -17 -11    0.48    0.40 
   0 -17 -11    0.47    0.38 
   1 -17 -11    2.67    0.54 
   2 -17 -11    0.64    0.52 
   3 -17 -11   10.31    1.04 
   4 -17 -11    1.08    0.63 
   5 -17 -11   14.93    1.28 
   6 -17 -11    4.26    0.87 
   7 -17 -11   15.36    1.34 
   8 -17 -11    6.75    1.06 
   9 -17 -11   14.88    1.37 
  10 -17 -11    7.59    1.13 
  11 -17 -11    6.65    1.08 
  12 -17 -11    9.02    1.17 
  13 -17 -11    6.68    1.12 
  14 -17 -11    2.19    0.81 
  15 -17 -11    2.15    0.83 
  16 -17 -11    0.61    0.50 
  17 -17 -11    0.15    0.41 
  18 -17 -11   -0.24    0.39 
  19 -17 -11   -0.09    0.40 
 -20 -16 -11   11.69    1.55 
 -19 -16 -11    3.55    1.05 
 -18 -16 -11   12.26    1.54 
 -17 -16 -11    2.34    0.89 
 -16 -16 -11    9.32    1.40 
 -15 -16 -11   -0.26    0.64 
 -14 -16 -11    5.21    1.11 
 -13 -16 -11    0.70    0.71 
 -12 -16 -11    0.33    0.62 
 -11 -16 -11    0.13    0.58 
 -10 -16 -11   -0.48    0.56 
  -9 -16 -11    1.47    0.73 
  -8 -16 -11    0.96    0.71 
  -7 -16 -11    0.64    0.68 
  -6 -16 -11    1.96    0.77 
  -5 -16 -11   15.17    1.40 
  -4 -16 -11    4.27    0.87 
  -3 -16 -11   14.75    0.87 
  -2 -16 -11    0.77    0.38 
  -1 -16 -11   20.89    1.03 
   0 -16 -11    1.42    0.45 
   1 -16 -11   37.64    1.39 
   2 -16 -11    1.69    0.63 
   3 -16 -11   34.79    1.83 
   4 -16 -11    7.93    0.99 
   5 -16 -11   14.99    1.27 
   6 -16 -11    1.44    0.63 
   7 -16 -11    0.87    0.62 
   8 -16 -11    1.55    0.61 
   9 -16 -11    6.48    1.03 
  10 -16 -11   -0.24    0.51 
  11 -16 -11   10.69    1.22 
  12 -16 -11    0.65    0.61 
  13 -16 -11   17.42    0.98 
  14 -16 -11    0.65    0.42 
  15 -16 -11   19.37    1.11 
  16 -16 -11    9.87    0.84 
  17 -16 -11   17.23    1.07 
  18 -16 -11    9.09    0.86 
  19 -16 -11    8.79    1.15 
  20 -16 -11    5.36    1.02 
 -20 -15 -11   -0.30    0.63 
 -19 -15 -11   -0.02    0.68 
 -18 -15 -11    6.34    1.18 
 -17 -15 -11    2.12    0.90 
 -16 -15 -11   23.64    1.81 
 -15 -15 -11    0.21    0.60 
 -14 -15 -11   18.58    1.70 
 -13 -15 -11   -0.06    0.58 
 -12 -15 -11   17.35    1.52 
 -11 -15 -11    0.06    0.52 
 -10 -15 -11   12.05    1.29 
  -9 -15 -11    1.04    0.70 
  -8 -15 -11   26.59    1.81 
  -7 -15 -11   -0.22    0.62 
  -6 -15 -11   10.51    1.20 
  -5 -15 -11    0.55    0.63 
  -4 -15 -11    4.95    0.93 
  -3 -15 -11   -0.44    0.29 
  -2 -15 -11    3.09    0.49 
  -1 -15 -11   -0.12    0.32 
   0 -15 -11    1.47    0.42 
   1 -15 -11    0.21    0.35 
   2 -15 -11    3.93    0.75 
   3 -15 -11   10.54    1.07 
   4 -15 -11    3.21    0.75 
   5 -15 -11   33.87    1.83 
   6 -15 -11    0.33    0.49 
   7 -15 -11   25.62    1.66 
   8 -15 -11   -0.19    0.44 
   9 -15 -11   18.11    1.45 
  10 -15 -11    1.63    0.48 
  11 -15 -11   21.32    1.05 
  12 -15 -11    2.33    0.49 
  13 -15 -11   12.36    0.86 
  14 -15 -11    0.00    0.37 
  15 -15 -11   -0.19    0.36 
  16 -15 -11    0.08    0.38 
  17 -15 -11    0.09    0.39 
  18 -15 -11    0.29    0.43 
  19 -15 -11    0.34    0.57 
  20 -15 -11    3.57    0.86 
 -21 -14 -11    6.64    1.23 
 -20 -14 -11    6.51    1.19 
 -19 -14 -11   12.92    1.49 
 -18 -14 -11    3.31    1.01 
 -17 -14 -11    2.18    0.86 
 -16 -14 -11    1.75    0.80 
 -15 -14 -11   -0.22    0.54 
 -14 -14 -11    2.91    0.89 
 -13 -14 -11    0.26    0.59 
 -12 -14 -11    0.10    0.57 
 -11 -14 -11    0.49    0.63 
 -10 -14 -11    0.22    0.56 
  -9 -14 -11   -0.10    0.56 
  -8 -14 -11    0.11    0.55 
  -7 -14 -11   13.23    1.31 
  -6 -14 -11   11.18    1.24 
  -5 -14 -11   29.77    1.79 
  -4 -14 -11   18.61    1.48 
  -3 -14 -11    4.19    0.53 
  -2 -14 -11    8.52    0.67 
  -1 -14 -11   12.80    0.79 
   0 -14 -11    9.02    0.72 
   1 -14 -11   37.45    1.36 
   2 -14 -11    8.45    0.95 
   3 -14 -11   29.46    1.66 
   4 -14 -11    1.60    0.60 
   5 -14 -11    6.10    0.91 
   6 -14 -11    4.11    0.81 
   7 -14 -11    0.52    0.54 
   8 -14 -11    0.34    0.33 
   9 -14 -11   16.76    0.90 
  10 -14 -11    0.27    0.36 
  11 -14 -11   18.74    0.97 
  12 -14 -11    0.99    0.40 
  13 -14 -11   13.97    0.89 
  14 -14 -11    2.54    0.53 
  15 -14 -11   19.70    1.07 
  16 -14 -11    6.51    0.75 
  17 -14 -11   25.86    1.27 
  18 -14 -11    7.68    1.08 
  19 -14 -11   10.04    1.22 
  20 -14 -11    6.59    1.11 
  21 -14 -11    3.59    0.91 
 -22 -13 -11    0.77    0.76 
 -21 -13 -11    0.84    0.78 
 -20 -13 -11    0.68    0.71 
 -19 -13 -11    0.36    0.69 
 -18 -13 -11    8.01    1.31 
 -17 -13 -11    6.06    1.13 
 -16 -13 -11   16.59    1.55 
 -15 -13 -11   11.23    1.34 
 -14 -13 -11   15.00    1.46 
 -13 -13 -11    4.04    0.89 
 -12 -13 -11   14.80    1.44 
 -11 -13 -11    7.25    1.05 
 -10 -13 -11   34.46    1.99 
  -9 -13 -11    0.59    0.60 
  -8 -13 -11   17.45    1.42 
  -7 -13 -11    0.27    0.60 
  -6 -13 -11    6.75    1.07 
  -5 -13 -11    0.99    0.63 
  -4 -13 -11    5.11    0.94 
  -3 -13 -11   -0.15    0.28 
  -2 -13 -11    2.82    0.45 
  -1 -13 -11    7.34    0.64 
   0 -13 -11   28.87    1.15 
   1 -13 -11    0.59    0.36 
   2 -13 -11   17.45    1.21 
   3 -13 -11   19.21    1.28 
   4 -13 -11   16.18    1.21 
   5 -13 -11    9.73    0.68 
   6 -13 -11   38.33    1.29 
   7 -13 -11   18.59    0.88 
   8 -13 -11    9.55    0.70 
   9 -13 -11   17.63    0.91 
  10 -13 -11    2.04    0.45 
  11 -13 -11   11.03    0.78 
  12 -13 -11    0.64    0.36 
  13 -13 -11    2.78    0.52 
  14 -13 -11    0.43    0.40 
  15 -13 -11   -0.10    0.34 
  16 -13 -11    0.59    0.57 
  17 -13 -11    0.09    0.56 
  18 -13 -11    0.65    0.62 
  19 -13 -11    1.38    0.71 
  20 -13 -11    6.11    1.06 
  21 -13 -11    1.20    0.73 
  22 -13 -11    1.83    0.79 
 -22 -12 -11   -0.03    0.65 
 -21 -12 -11   22.85    1.80 
 -20 -12 -11    0.10    0.69 
 -19 -12 -11   13.87    1.03 
 -18 -12 -11    1.04    0.50 
 -17 -12 -11    9.62    0.89 
 -16 -12 -11    0.67    0.46 
 -15 -12 -11    1.54    0.51 
 -14 -12 -11    1.04    0.45 
 -13 -12 -11    0.73    0.64 
 -12 -12 -11   -0.46    0.51 
 -11 -12 -11    1.15    0.65 
 -10 -12 -11    5.56    0.95 
  -9 -12 -11    2.16    0.74 
  -8 -12 -11    6.53    1.02 
  -7 -12 -11    5.09    0.93 
  -6 -12 -11   22.67    1.54 
  -5 -12 -11    0.44    0.55 
  -4 -12 -11   55.56    2.62 
  -3 -12 -11   -0.17    0.27 
  -2 -12 -11   37.77    1.28 
  -1 -12 -11    0.01    0.30 
   0 -12 -11    4.65    0.55 
   1 -12 -11    5.60    0.59 
   2 -12 -11   11.14    0.95 
   3 -12 -11   11.12    0.66 
   4 -12 -11    4.40    0.49 
   5 -12 -11    9.90    0.64 
   6 -12 -11    0.08    0.29 
   7 -12 -11    4.71    0.54 
   8 -12 -11   -0.16    0.29 
   9 -12 -11   22.16    1.01 
  10 -12 -11    9.31    0.71 
  11 -12 -11   19.52    0.97 
  12 -12 -11   -0.35    0.29 
  13 -12 -11   15.92    0.92 
  14 -12 -11   -0.18    0.31 
  15 -12 -11   13.83    1.27 
  16 -12 -11   -0.34    0.47 
  17 -12 -11   30.69    1.84 
  18 -12 -11    1.88    0.75 
  19 -12 -11   11.10    1.25 
  20 -12 -11    0.94    0.63 
  21 -12 -11    6.04    1.10 
  22 -12 -11    2.62    0.84 
 -23 -11 -11   -0.46    0.41 
 -22 -11 -11    0.65    0.51 
 -21 -11 -11    1.00    0.52 
 -20 -11 -11   -0.26    0.40 
 -19 -11 -11    4.14    0.67 
 -18 -11 -11    3.53    0.66 
 -17 -11 -11    5.43    0.71 
 -16 -11 -11   11.02    0.90 
 -15 -11 -11   22.44    1.18 
 -14 -11 -11   16.31    1.43 
 -13 -11 -11   12.33    0.88 
 -12 -11 -11   20.07    1.05 
 -11 -11 -11    0.06    0.35 
 -10 -11 -11   19.50    1.02 
  -9 -11 -11    7.66    0.71 
  -8 -11 -11   10.57    1.13 
  -7 -11 -11    1.79    0.63 
  -6 -11 -11    9.74    1.05 
  -5 -11 -11    0.57    0.55 
  -4 -11 -11    2.09    0.67 
  -3 -11 -11    1.36    0.36 
  -2 -11 -11   10.26    0.66 
  -1 -11 -11    0.29    0.31 
   0 -11 -11   19.03    0.87 
   1 -11 -11    3.49    0.49 
   2 -11 -11   15.70    0.74 
   3 -11 -11   25.46    0.97 
   4 -11 -11   52.03    1.50 
   5 -11 -11    6.44    0.56 
   6 -11 -11   63.27    1.76 
   7 -11 -11    4.01    0.52 
   8 -11 -11   20.14    0.95 
   9 -11 -11   19.62    0.94 
  10 -11 -11    7.95    0.66 
  11 -11 -11    0.78    0.38 
  12 -11 -11    0.93    0.40 
  13 -11 -11    4.61    0.59 
  14 -11 -11    0.18    0.48 
  15 -11 -11   -0.33    0.46 
  16 -11 -11    0.24    0.52 
  17 -11 -11    1.84    0.67 
  18 -11 -11    0.24    0.58 
  19 -11 -11    2.54    0.78 
  20 -11 -11   -0.18    0.52 
  21 -11 -11    8.56    1.16 
  22 -11 -11   -0.15    0.56 
  23 -11 -11    5.81    1.07 
 -23 -10 -11   11.17    1.02 
 -22 -10 -11    0.85    0.51 
 -21 -10 -11   16.99    1.12 
 -20 -10 -11    0.06    0.43 
 -19 -10 -11   11.79    0.94 
 -18 -10 -11   -0.05    0.39 
 -17 -10 -11    5.74    0.73 
 -16 -10 -11   -0.13    0.37 
 -15 -10 -11    1.28    0.50 
 -14 -10 -11    0.02    0.37 
 -13 -10 -11    1.88    0.49 
 -12 -10 -11    9.37    0.77 
 -11 -10 -11    9.27    0.74 
 -10 -10 -11    1.88    0.46 
  -9 -10 -11    0.61    0.37 
  -8 -10 -11    3.24    0.51 
  -7 -10 -11    7.68    0.67 
  -6 -10 -11   25.84    1.08 
  -5 -10 -11    3.12    0.73 
  -4 -10 -11   28.96    1.65 
  -3 -10 -11    2.30    0.39 
  -2 -10 -11   23.17    0.93 
  -1 -10 -11   10.66    0.66 
   0 -10 -11    0.76    0.33 
   1 -10 -11    2.83    0.43 
   2 -10 -11    2.07    0.37 
   3 -10 -11    6.41    0.54 
   4 -10 -11    1.23    0.36 
   5 -10 -11    1.02    0.35 
   6 -10 -11   10.33    0.68 
   7 -10 -11   25.67    1.03 
   8 -10 -11    1.69    0.41 
   9 -10 -11    9.96    0.71 
  10 -10 -11    1.55    0.42 
  11 -10 -11   21.00    1.00 
  12 -10 -11    3.78    0.76 
  13 -10 -11   32.48    1.77 
  14 -10 -11    0.43    0.50 
  15 -10 -11   11.64    1.19 
  16 -10 -11   -0.19    0.49 
  17 -10 -11   29.86    1.77 
  18 -10 -11    0.00    0.54 
  19 -10 -11   17.57    1.50 
  20 -10 -11   -0.30    0.49 
  21 -10 -11    0.77    0.66 
  22 -10 -11    1.93    0.77 
  23 -10 -11   -0.06    0.55 
 -24  -9 -11   -0.04    0.47 
 -23  -9 -11    0.61    0.49 
 -22  -9 -11    2.72    0.64 
 -21  -9 -11    1.20    0.52 
 -20  -9 -11    0.79    0.49 
 -19  -9 -11    4.09    0.66 
 -18  -9 -11    0.09    0.41 
 -17  -9 -11   14.39    0.96 
 -16  -9 -11    5.18    0.68 
 -15  -9 -11   20.82    1.10 
 -14  -9 -11   17.19    1.00 
 -13  -9 -11   16.95    0.99 
 -12  -9 -11   21.56    1.06 
 -11  -9 -11   20.28    1.03 
 -10  -9 -11   11.56    0.79 
  -9  -9 -11    2.37    0.50 
  -8  -9 -11   31.66    1.21 
  -7  -9 -11    2.30    0.46 
  -6  -9 -11    1.17    0.39 
  -5  -9 -11    3.89    0.54 
  -4  -9 -11   15.28    0.82 
  -3  -9 -11    3.47    0.43 
  -2  -9 -11    5.71    0.51 
  -1  -9 -11    5.36    0.52 
   0  -9 -11   24.47    0.95 
   1  -9 -11    1.53    0.37 
   2  -9 -11   71.74    1.78 
   3  -9 -11   14.76    0.73 
   4  -9 -11   51.26    1.48 
   5  -9 -11    7.72    0.59 
   6  -9 -11   31.04    1.12 
   7  -9 -11    0.28    0.30 
   8  -9 -11   64.40    1.82 
   9  -9 -11    2.84    0.48 
  10  -9 -11    0.62    0.49 
  11  -9 -11    5.15    0.83 
  12  -9 -11    0.86    0.53 
  13  -9 -11   -0.34    0.41 
  14  -9 -11    0.68    0.53 
  15  -9 -11    1.60    0.62 
  16  -9 -11    1.77    0.69 
  17  -9 -11    1.29    0.64 
  18  -9 -11    0.60    0.62 
  19  -9 -11    9.35    1.17 
  20  -9 -11    0.26    0.56 
  21  -9 -11   15.11    1.49 
  22  -9 -11    0.90    0.66 
  23  -9 -11    9.74    1.22 
  24  -9 -11   -0.28    0.54 
 -24  -8 -11    1.83    0.60 
 -23  -8 -11    8.10    0.86 
 -22  -8 -11   -0.19    0.42 
 -21  -8 -11    9.63    0.90 
 -20  -8 -11    0.64    0.47 
 -19  -8 -11   21.38    1.15 
 -18  -8 -11    0.18    0.40 
 -17  -8 -11    8.15    0.79 
 -16  -8 -11    1.25    0.48 
 -15  -8 -11   -0.31    0.35 
 -14  -8 -11   -0.02    0.35 
 -13  -8 -11   10.10    0.79 
 -12  -8 -11    0.22    0.36 
 -11  -8 -11   19.96    0.99 
 -10  -8 -11    1.41    0.43 
  -9  -8 -11   68.29    1.92 
  -8  -8 -11   -0.15    0.32 
  -7  -8 -11    9.51    0.69 
  -6  -8 -11   13.45    0.79 
  -5  -8 -11   16.91    0.86 
  -4  -8 -11   20.53    0.91 
  -3  -8 -11   88.49    1.74 
  -2  -8 -11   20.39    0.70 
  -1  -8 -11   20.24    0.85 
   0  -8 -11   11.03    0.65 
   1  -8 -11    0.28    0.29 
   2  -8 -11    2.05    0.36 
   3  -8 -11    3.17    0.42 
   4  -8 -11    0.36    0.28 
   5  -8 -11    1.74    0.28 
   6  -8 -11    1.00    0.31 
   7  -8 -11    3.03    0.45 
   8  -8 -11    0.84    0.45 
   9  -8 -11   30.54    1.61 
  10  -8 -11    3.04    0.66 
  11  -8 -11    8.61    0.97 
  12  -8 -11    3.62    0.72 
  13  -8 -11   16.66    1.31 
  14  -8 -11    0.07    0.44 
  15  -8 -11   26.00    1.65 
  16  -8 -11    0.86    0.55 
  17  -8 -11   14.07    1.28 
  18  -8 -11    2.87    0.77 
  19  -8 -11   10.14    1.21 
  20  -8 -11    1.74    0.76 
  21  -8 -11    4.02    0.94 
  22  -8 -11   -0.38    0.48 
  23  -8 -11    0.34    0.61 
  24  -8 -11    0.71    0.65 
 -24  -7 -11   -0.20    0.45 
 -23  -7 -11    0.07    0.45 
 -22  -7 -11    0.69    0.48 
 -21  -7 -11    3.46    0.64 
 -20  -7 -11    6.13    0.75 
 -19  -7 -11   10.58    0.88 
 -18  -7 -11   -0.17    0.40 
 -17  -7 -11   16.75    1.00 
 -16  -7 -11    1.36    0.46 
 -15  -7 -11   30.00    1.26 
 -14  -7 -11    0.63    0.38 
 -13  -7 -11   16.15    0.93 
 -12  -7 -11    3.93    0.56 
 -11  -7 -11    3.87    0.57 
 -10  -7 -11   24.47    1.09 
  -9  -7 -11    1.28    0.41 
  -8  -7 -11    2.40    0.45 
  -7  -7 -11    2.07    0.43 
  -6  -7 -11    2.10    0.43 
  -5  -7 -11    0.23    0.31 
  -4  -7 -11    0.28    0.32 
  -3  -7 -11    6.87    0.59 
  -2  -7 -11   54.63    1.59 
  -1  -7 -11    1.42    0.37 
   0  -7 -11   26.16    0.99 
   3  -7 -11    9.07    0.84 
   4  -7 -11   43.08    1.26 
   5  -7 -11    0.30    0.28 
   6  -7 -11   56.85    1.52 
   7  -7 -11    1.81    0.35 
   8  -7 -11    9.29    0.59 
   9  -7 -11    3.23    0.68 
  10  -7 -11    8.46    0.94 
  11  -7 -11    2.01    0.58 
  12  -7 -11    4.30    0.80 
  13  -7 -11    1.08    0.53 
  14  -7 -11   10.78    1.09 
  15  -7 -11    0.03    0.47 
  16  -7 -11    0.46    0.51 
  17  -7 -11    0.55    0.55 
  18  -7 -11    5.39    0.97 
  19  -7 -11   10.09    1.22 
  20  -7 -11    4.44    0.97 
  21  -7 -11   15.83    1.46 
  22  -7 -11    3.23    0.88 
  23  -7 -11   11.82    1.39 
  24  -7 -11   -1.04    0.45 
 -24  -6 -11    8.17    0.86 
 -23  -6 -11    2.31    0.60 
 -22  -6 -11    2.91    0.62 
 -21  -6 -11   24.83    1.24 
 -20  -6 -11    2.37    0.55 
 -19  -6 -11    9.21    0.82 
 -18  -6 -11    0.61    0.41 
 -17  -6 -11    4.96    0.64 
 -16  -6 -11    1.09    0.43 
 -15  -6 -11    0.50    0.40 
 -14  -6 -11    4.48    0.61 
 -13  -6 -11   40.73    1.42 
 -12  -6 -11   -0.17    0.32 
 -11  -6 -11   63.70    1.85 
 -10  -6 -11   11.80    0.76 
  -9  -6 -11   33.60    1.20 
  -8  -6 -11    0.79    0.34 
  -7  -6 -11   56.93    1.64 
  -6  -6 -11   18.91    0.88 
  -5  -6 -11   90.74    2.22 
  -4  -6 -11   35.79    1.18 
  -3  -6 -11   13.38    0.73 
  -2  -6 -11   16.70    0.79 
  -1  -6 -11   20.16    0.85 
   0  -6 -11    2.15    0.36 
   1  -6 -11    1.74    0.47 
   2  -6 -11    0.18    0.40 
   3  -6 -11    5.54    0.50 
   4  -6 -11    0.02    0.24 
   5  -6 -11    8.83    0.58 
   6  -6 -11   19.10    0.80 
   7  -6 -11    2.19    0.37 
   8  -6 -11   13.85    0.69 
   9  -6 -11    1.59    0.34 
  10  -6 -11   25.31    1.47 
  11  -6 -11    8.08    0.92 
  12  -6 -11   19.64    1.34 
  13  -6 -11    7.43    0.93 
  14  -6 -11   10.15    1.06 
  15  -6 -11    8.72    1.03 
  16  -6 -11    2.54    0.72 
  17  -6 -11   11.11    1.21 
  18  -6 -11    1.51    0.66 
  19  -6 -11    0.69    0.58 
  20  -6 -11    0.99    0.63 
  21  -6 -11    1.60    0.74 
  22  -6 -11   -0.39    0.52 
  23  -6 -11    0.34    0.55 
  24  -6 -11    0.50    0.65 
  25  -6 -11    2.72    0.84 
 -25  -5 -11    0.44    0.48 
 -24  -5 -11   -0.05    0.45 
 -23  -5 -11   -0.05    0.43 
 -22  -5 -11    4.26    0.67 
 -21  -5 -11    4.51    0.63 
 -20  -5 -11    1.51    0.51 
 -19  -5 -11    9.83    0.84 
 -18  -5 -11   12.94    0.90 
 -17  -5 -11   14.05    0.92 
 -16  -5 -11   16.24    0.96 
 -15  -5 -11   32.18    1.28 
 -14  -5 -11    6.41    0.65 
 -13  -5 -11    9.98    0.75 
 -12  -5 -11    9.12    0.70 
 -11  -5 -11    4.80    0.57 
 -10  -5 -11    1.82    0.42 
  -9  -5 -11    6.95    0.60 
  -8  -5 -11    1.47    0.39 
  -7  -5 -11    0.77    0.34 
  -6  -5 -11    8.97    0.62 
  -5  -5 -11    6.74    0.56 
  -4  -5 -11   19.34    0.84 
  -3  -5 -11   13.11    0.70 
  -2  -5 -11   12.33    0.67 
  -1  -5 -11    9.00    0.58 
   0  -5 -11   13.77    0.57 
   1  -5 -11    2.10    0.38 
   2  -5 -11    3.33    0.41 
   3  -5 -11    1.72    0.28 
   4  -5 -11   35.10    1.14 
   5  -5 -11    7.74    0.56 
   6  -5 -11   89.10    2.14 
   7  -5 -11    0.26    0.28 
   8  -5 -11   17.51    0.79 
   9  -5 -11    3.83    0.45 
  10  -5 -11    2.87    0.41 
  11  -5 -11    0.68    0.35 
  12  -5 -11   -0.03    0.40 
  13  -5 -11    1.71    0.60 
  14  -5 -11   25.70    1.59 
  15  -5 -11    0.41    0.50 
  16  -5 -11   13.14    1.26 
  17  -5 -11    0.11    0.51 
  18  -5 -11    5.68    0.97 
  19  -5 -11    9.49    1.14 
  20  -5 -11   20.89    1.62 
  21  -5 -11   21.99    1.61 
  22  -5 -11   10.89    1.26 
  23  -5 -11    8.06    1.24 
  24  -5 -11    3.53    0.90 
  25  -5 -11    7.43    1.21 
 -25  -4 -11    1.05    0.55 
 -24  -4 -11   21.72    1.22 
 -23  -4 -11    3.25    0.64 
 -22  -4 -11    5.31    0.69 
 -21  -4 -11    1.58    0.54 
 -20  -4 -11    7.23    0.74 
 -19  -4 -11    8.33    0.80 
 -18  -4 -11    1.34    0.48 
 -17  -4 -11    0.74    0.41 
 -16  -4 -11    5.60    0.63 
 -15  -4 -11    2.54    0.51 
 -14  -4 -11    1.27    0.42 
 -13  -4 -11   18.48    0.93 
 -12  -4 -11    4.12    0.55 
 -11  -4 -11   50.85    1.57 
 -10  -4 -11    1.39    0.39 
  -9  -4 -11   50.07    1.53 
  -8  -4 -11    0.38    0.30 
  -7  -4 -11   43.67    1.34 
  -6  -4 -11    0.23    0.29 
  -5  -4 -11   37.84    1.20 
  -4  -4 -11    0.91    0.32 
  -3  -4 -11   10.71    0.62 
  -2  -4 -11    1.45    0.34 
  -1  -4 -11    3.66    0.35 
   0  -4 -11    1.44    0.26 
   1  -4 -11   14.63    0.69 
   2  -4 -11    2.70    0.39 
   3  -4 -11    8.91    0.47 
   4  -4 -11    0.94    0.24 
   5  -4 -11   19.18    0.82 
   6  -4 -11   35.40    1.15 
   7  -4 -11    0.76    0.32 
   8  -4 -11   18.39    0.82 
   9  -4 -11   16.72    0.78 
  10  -4 -11   29.10    1.04 
  11  -4 -11    1.96    0.38 
  12  -4 -11   65.05    1.75 
  13  -4 -11    4.85    0.80 
  14  -4 -11   15.85    1.29 
  15  -4 -11    2.95    0.71 
  16  -4 -11    3.82    0.79 
  17  -4 -11    1.23    0.60 
  18  -4 -11   -0.04    0.49 
  19  -4 -11    1.51    0.67 
  20  -4 -11    0.34    0.54 
  21  -4 -11    0.28    0.52 
  22  -4 -11    0.35    0.54 
  23  -4 -11    1.79    0.80 
  24  -4 -11    1.23    0.70 
  25  -4 -11    1.30    0.73 
 -25  -3 -11   -0.10    0.43 
 -24  -3 -11    7.53    0.86 
 -23  -3 -11   -0.19    0.42 
 -22  -3 -11   10.25    0.89 
 -21  -3 -11    0.44    0.42 
 -20  -3 -11   16.33    1.02 
 -19  -3 -11    8.31    0.78 
 -18  -3 -11   22.83    1.13 
 -17  -3 -11    9.25    0.76 
 -16  -3 -11   35.17    1.32 
 -15  -3 -11    7.98    0.70 
 -14  -3 -11   30.11    1.20 
 -13  -3 -11   20.41    0.96 
 -12  -3 -11   13.29    0.79 
 -11  -3 -11   26.67    1.07 
 -10  -3 -11    6.36    0.60 
  -9  -3 -11   13.11    0.75 
  -8  -3 -11    2.79    0.45 
  -7  -3 -11    8.06    0.59 
  -6  -3 -11    5.21    0.50 
  -5  -3 -11    2.61    0.39 
  -4  -3 -11    9.01    0.58 
  -3  -3 -11   11.02    0.62 
  -2  -3 -11    0.78    0.24 
  -1  -3 -11   22.72    0.71 
   0  -3 -11    0.00    0.25 
   1  -3 -11   49.62    1.40 
   2  -3 -11   21.83    0.84 
   3  -3 -11   10.16    0.59 
   4  -3 -11   10.58    0.49 
   5  -3 -11   13.13    0.53 
   6  -3 -11   14.42    0.73 
   7  -3 -11    6.34    0.55 
   8  -3 -11   88.85    2.14 
   9  -3 -11    4.24    0.45 
  10  -3 -11    2.41    0.41 
  11  -3 -11    2.41    0.41 
  12  -3 -11    0.10    0.29 
  13  -3 -11    0.80    0.33 
  14  -3 -11    3.08    0.68 
  15  -3 -11    0.05    0.44 
  16  -3 -11   16.67    1.30 
  17  -3 -11    0.32    0.50 
  18  -3 -11    9.65    1.09 
  19  -3 -11    1.35    0.61 
  20  -3 -11   11.14    1.19 
  21  -3 -11    3.82    0.92 
  22  -3 -11   18.50    1.58 
  23  -3 -11    3.00    0.90 
  24  -3 -11   11.09    1.34 
  25  -3 -11    2.09    0.77 
 -25  -2 -11   -0.16    0.62 
 -24  -2 -11   11.93    1.34 
 -23  -2 -11    0.79    0.49 
 -22  -2 -11    1.60    0.53 
 -21  -2 -11    0.34    0.42 
 -20  -2 -11   -0.16    0.37 
 -19  -2 -11    0.06    0.38 
 -18  -2 -11   -0.30    0.33 
 -17  -2 -11   -0.46    0.31 
 -16  -2 -11    3.86    0.55 
 -15  -2 -11    2.96    0.48 
 -14  -2 -11    9.38    0.72 
 -13  -2 -11   18.05    0.90 
 -12  -2 -11    9.56    0.68 
 -11  -2 -11   17.62    0.85 
 -10  -2 -11    1.68    0.40 
  -9  -2 -11   68.27    1.84 
  -8  -2 -11    2.18    0.39 
  -7  -2 -11    2.87    0.41 
  -6  -2 -11    0.49    0.27 
  -5  -2 -11    3.34    0.42 
  -4  -2 -11    1.84    0.33 
  -3  -2 -11   21.15    0.69 
  -2  -2 -11    4.85    0.39 
  -1  -2 -11    1.58    0.27 
   0  -2 -11    7.44    0.55 
   1  -2 -11    2.78    0.38 
   2  -2 -11    5.22    0.47 
   3  -2 -11    0.72    0.28 
   4  -2 -11    2.43    0.29 
   5  -2 -11   11.99    0.50 
   6  -2 -11   16.88    0.79 
   7  -2 -11   60.31    1.62 
   8  -2 -11   19.62    0.86 
   9  -2 -11    5.46    0.53 
  10  -2 -11   23.68    0.95 
  11  -2 -11   10.06    0.67 
  12  -2 -11   37.64    1.25 
  13  -2 -11    4.49    0.53 
  14  -2 -11    7.25    0.62 
  15  -2 -11    2.91    0.71 
  16  -2 -11    1.11    0.56 
  17  -2 -11    0.34    0.50 
  18  -2 -11    0.73    0.58 
  19  -2 -11    0.69    0.58 
  20  -2 -11    0.33    0.53 
  21  -2 -11   -0.16    0.47 
  22  -2 -11    0.80    0.63 
  23  -2 -11   -0.24    0.50 
  24  -2 -11    2.84    0.82 
  25  -2 -11    4.68    0.96 
 -25  -1 -11    1.43    0.75 
 -24  -1 -11   10.25    1.33 
 -23  -1 -11   -0.25    0.55 
 -22  -1 -11   13.19    1.37 
 -21  -1 -11   -0.08    0.56 
 -20  -1 -11   20.83    1.57 
 -19  -1 -11    0.44    0.41 
 -18  -1 -11   19.24    1.02 
 -17  -1 -11    3.27    0.55 
 -16  -1 -11   33.61    1.30 
 -15  -1 -11    0.25    0.34 
 -14  -1 -11   37.96    1.33 
 -13  -1 -11    0.43    0.34 
 -12  -1 -11    6.41    0.57 
 -11  -1 -11    2.72    0.45 
 -10  -1 -11    4.63    0.51 
  -9  -1 -11    1.28    0.35 
  -8  -1 -11    0.55    0.30 
  -7  -1 -11    1.78    0.35 
  -6  -1 -11    2.59    0.38 
  -5  -1 -11    2.42    0.35 
  -4  -1 -11   13.94    0.56 
  -3  -1 -11   51.43    1.15 
  -2  -1 -11    2.82    0.31 
  -1  -1 -11   23.09    0.69 
   0  -1 -11    0.24    0.25 
   1  -1 -11   23.84    0.88 
   2  -1 -11    1.89    0.33 
   3  -1 -11   22.21    0.83 
   4  -1 -11    3.57    0.34 
   5  -1 -11    8.30    0.44 
   6  -1 -11   19.83    0.85 
   7  -1 -11    1.42    0.34 
   8  -1 -11   20.94    0.88 
   9  -1 -11    5.56    0.55 
  10  -1 -11    9.99    0.65 
  11  -1 -11    0.52    0.32 
  12  -1 -11    0.46    0.32 
  13  -1 -11    7.73    0.63 
  14  -1 -11   14.08    0.78 
  15  -1 -11    0.33    0.31 
  16  -1 -11   18.06    0.96 
  17  -1 -11   -0.37    0.43 
  18  -1 -11   18.88    1.44 
  19  -1 -11    2.21    0.66 
  20  -1 -11   14.94    1.35 
  21  -1 -11    0.88    0.61 
  22  -1 -11   19.65    1.59 
  23  -1 -11    2.73    0.80 
  24  -1 -11    5.65    1.03 
  25  -1 -11    2.39    0.85 
 -25   0 -11   -0.64    0.57 
 -24   0 -11    5.48    1.03 
 -23   0 -11    3.59    0.89 
 -22   0 -11    2.10    0.74 
 -21   0 -11    0.35    0.61 
 -20   0 -11    0.35    0.58 
 -19   0 -11    2.84    0.79 
 -18   0 -11   -0.53    0.47 
 -17   0 -11    0.18    0.45 
 -16   0 -11    1.76    0.66 
 -15   0 -11    1.07    0.53 
 -14   0 -11    9.33    1.03 
 -13   0 -11   32.12    1.71 
 -12   0 -11    4.59    0.77 
 -11   0 -11   17.32    1.26 
 -10   0 -11    0.84    0.53 
  -9   0 -11   23.01    1.39 
  -8   0 -11    8.63    0.91 
  -7   0 -11   27.20    1.46 
  -6   0 -11    1.73    0.53 
  -5   0 -11   14.09    0.75 
  -4   0 -11    0.72    0.31 
  -3   0 -11    0.25    0.27 
  -2   0 -11    6.26    0.52 
  -1   0 -11    0.52    0.28 
   0   0 -11    0.07    0.24 
   1   0 -11    0.30    0.25 
   2   0 -11    5.99    0.48 
   3   0 -11    0.10    0.24 
   4   0 -11    1.32    0.30 
   5   0 -11   14.34    0.54 
   6   0 -11    1.78    0.36 
   7   0 -11   27.38    1.02 
   8   0 -11    9.43    0.64 
   9   0 -11   25.33    0.97 
  10   0 -11    0.94    0.35 
  11   0 -11   17.81    0.85 
  12   0 -11    5.12    0.53 
  13   0 -11   30.51    1.15 
  14   0 -11    9.55    0.68 
  15   0 -11    2.05    0.42 
  16   0 -11    1.00    0.37 
  17   0 -11    0.36    0.35 
  18   0 -11    0.01    0.47 
  19   0 -11    2.56    0.77 
  20   0 -11    0.84    0.57 
  21   0 -11    0.25    0.57 
  22   0 -11    2.10    0.77 
  23   0 -11    0.41    0.54 
  24   0 -11    5.39    1.08 
  25   0 -11    0.55    0.62 
 -25   1 -11    2.69    0.84 
 -24   1 -11    4.17    0.93 
 -23   1 -11    1.58    0.73 
 -22   1 -11   19.12    1.53 
 -21   1 -11    0.35    0.60 
 -20   1 -11   14.02    1.35 
 -19   1 -11    2.30    0.71 
 -18   1 -11   20.62    1.51 
 -17   1 -11    0.21    0.50 
 -16   1 -11   20.72    1.46 
 -15   1 -11    0.33    0.51 
 -14   1 -11   14.71    1.21 
 -13   1 -11    7.26    0.93 
 -12   1 -11    0.62    0.48 
 -11   1 -11    0.69    0.49 
 -10   1 -11    8.55    0.95 
  -9   1 -11    6.12    0.83 
  -8   1 -11   17.58    1.23 
  -7   1 -11    1.95    0.57 
  -6   1 -11   21.10    0.90 
  -5   1 -11    9.15    0.62 
  -4   1 -11    5.17    0.53 
  -3   1 -11   22.34    0.90 
  -2   1 -11    1.87    0.36 
  -1   1 -11   21.60    0.88 
   0   1 -11    0.09    0.26 
   1   1 -11   22.15    0.86 
   2   1 -11    3.05    0.40 
   3   1 -11   54.58    1.42 
   4   1 -11   13.34    0.63 
   5   1 -11    2.32    0.29 
   6   1 -11    2.89    0.42 
   7   1 -11    1.46    0.36 
   8   1 -11    0.07    0.28 
   9   1 -11    1.86    0.39 
  10   1 -11    3.72    0.50 
  11   1 -11    2.52    0.42 
  12   1 -11    6.50    0.59 
  13   1 -11    0.01    0.28 
  14   1 -11   37.62    1.32 
  15   1 -11    0.96    0.37 
  16   1 -11   34.68    1.29 
  17   1 -11    2.86    0.47 
  18   1 -11   18.79    0.97 
  19   1 -11    1.04    0.58 
  20   1 -11   19.05    1.51 
  21   1 -11   -0.52    0.43 
  22   1 -11   14.20    1.36 
  23   1 -11   -0.19    0.47 
  24   1 -11   10.13    1.22 
  25   1 -11    1.31    0.77 
 -25   2 -11    8.42    1.16 
 -24   2 -11    1.48    0.79 
 -23   2 -11    0.26    0.66 
 -22   2 -11    1.77    0.78 
 -21   2 -11    0.08    0.53 
 -20   2 -11    0.15    0.55 
 -19   2 -11   -0.41    0.45 
 -18   2 -11    0.45    0.53 
 -17   2 -11    0.20    0.50 
 -16   2 -11    2.25    0.67 
 -15   2 -11    2.87    0.72 
 -14   2 -11    7.03    0.85 
 -13   2 -11    2.76    0.72 
 -12   2 -11   38.85    1.90 
 -11   2 -11   10.72    1.03 
 -10   2 -11   21.00    1.37 
  -9   2 -11    6.19    0.81 
  -8   2 -11   19.02    1.25 
  -7   2 -11   56.71    1.63 
  -6   2 -11   16.07    0.80 
  -5   2 -11   11.54    0.68 
  -4   2 -11    1.58    0.33 
  -3   2 -11    0.40    0.27 
  -2   2 -11    4.50    0.47 
  -1   2 -11    3.08    0.40 
   0   2 -11    6.61    0.51 
   1   2 -11    1.19    0.32 
   2   2 -11    4.69    0.46 
   3   2 -11   21.21    0.81 
   4   2 -11    2.36    0.33 
   5   2 -11    4.29    0.41 
   6   2 -11    0.16    0.27 
   7   2 -11    2.18    0.38 
   8   2 -11    2.37    0.40 
   9   2 -11   70.18    1.87 
  10   2 -11    1.70    0.38 
  11   2 -11   16.03    0.84 
  12   2 -11   10.12    0.68 
  13   2 -11   15.59    0.82 
  14   2 -11    8.99    0.67 
  15   2 -11    3.43    0.53 
  16   2 -11    3.72    0.52 
  17   2 -11    0.22    0.32 
  18   2 -11   -0.23    0.29 
  19   2 -11    0.27    0.35 
  20   2 -11    0.08    0.50 
  21   2 -11   -0.23    0.49 
  22   2 -11    2.66    0.75 
  23   2 -11    0.23    0.59 
  24   2 -11   13.50    1.44 
  25   2 -11   -0.22    0.53 
 -25   3 -11    1.73    0.80 
 -24   3 -11   10.87    1.30 
 -23   3 -11    4.02    0.88 
 -22   3 -11   16.86    1.50 
 -21   3 -11    5.30    0.95 
 -20   3 -11    9.06    1.15 
 -19   3 -11    0.72    0.60 
 -18   3 -11   11.08    1.17 
 -17   3 -11    0.25    0.49 
 -16   3 -11   12.49    1.21 
 -15   3 -11    0.14    0.48 
 -14   3 -11    3.60    0.76 
 -13   3 -11    0.19    0.47 
 -12   3 -11    0.36    0.50 
 -11   3 -11    2.01    0.64 
 -10   3 -11    2.00    0.61 
  -9   3 -11    1.88    0.57 
  -8   3 -11   84.66    3.10 
  -7   3 -11    7.23    0.60 
  -6   3 -11   12.23    0.72 
  -5   3 -11   13.64    0.73 
  -4   3 -11   10.43    0.64 
  -3   3 -11   11.93    0.66 
  -2   3 -11   21.91    0.89 
  -1   3 -11   50.78    1.45 
   0   3 -11    0.30    0.26 
   1   3 -11   22.84    0.88 
   2   3 -11    0.58    0.27 
   3   3 -11   11.12    0.59 
   4   3 -11    9.43    0.55 
   5   3 -11    2.13    0.42 
   6   3 -11    5.48    0.54 
   7   3 -11    6.73    0.58 
   8   3 -11    3.19    0.44 
   9   3 -11   15.26    0.80 
  10   3 -11    5.52    0.57 
  11   3 -11   27.05    1.06 
  12   3 -11   11.46    0.73 
  13   3 -11   19.83    0.93 
  14   3 -11   28.82    1.16 
  15   3 -11    6.74    0.65 
  16   3 -11   35.72    1.30 
  17   3 -11    8.43    0.72 
  18   3 -11   22.27    1.06 
  19   3 -11    7.42    0.70 
  20   3 -11   18.14    0.98 
  21   3 -11   -0.23    0.51 
  22   3 -11   11.69    1.23 
  23   3 -11   -0.09    0.52 
  24   3 -11    8.09    1.25 
  25   3 -11   -0.71    0.50 
 -25   4 -11    0.79    0.66 
 -24   4 -11    2.39    0.79 
 -23   4 -11    0.86    0.61 
 -22   4 -11    0.10    0.55 
 -21   4 -11   -0.43    0.44 
 -20   4 -11    0.19    0.52 
 -19   4 -11    2.90    0.77 
 -18   4 -11    0.09    0.52 
 -17   4 -11    1.85    0.69 
 -16   4 -11    4.69    0.83 
 -15   4 -11    4.34    0.77 
 -14   4 -11   17.83    1.35 
 -13   4 -11    5.37    0.88 
 -12   4 -11   63.94    2.62 
 -11   4 -11    1.24    0.60 
 -10   4 -11   29.92    1.62 
  -9   4 -11   14.63    1.14 
  -8   4 -11   18.31    0.88 
  -7   4 -11    0.19    0.30 
  -6   4 -11   34.68    1.20 
  -5   4 -11   17.69    0.84 
  -4   4 -11    0.48    0.30 
  -3   4 -11    9.26    0.61 
  -2   4 -11    2.52    0.41 
  -1   4 -11   13.04    0.68 
   0   4 -11    1.46    0.34 
   1   4 -11    4.10    0.44 
   2   4 -11    2.92    0.38 
   3   4 -11    9.86    0.58 
   4   4 -11    0.81    0.28 
   5   4 -11   34.68    1.70 
   6   4 -11    0.65    0.45 
   7   4 -11   40.39    1.34 
   8   4 -11    0.02    0.29 
   9   4 -11   50.36    1.55 
  10   4 -11    2.56    0.44 
  11   4 -11   51.01    1.57 
  12   4 -11    2.96    0.47 
  13   4 -11   16.68    0.88 
  14   4 -11    1.89    0.44 
  15   4 -11    4.05    0.55 
  16   4 -11    6.62    0.65 
  17   4 -11    0.54    0.36 
  18   4 -11    0.81    0.39 
  19   4 -11    6.00    0.68 
  20   4 -11    6.81    0.69 
  21   4 -11    3.04    0.53 
  22   4 -11    3.65    0.85 
  23   4 -11    1.87    0.68 
  24   4 -11   19.21    1.65 
  25   4 -11    1.31    0.72 
 -25   5 -11    5.32    1.06 
 -24   5 -11    2.01    0.81 
 -23   5 -11    9.82    1.24 
 -22   5 -11   11.14    1.25 
 -21   5 -11   19.22    1.52 
 -20   5 -11   19.18    1.55 
 -19   5 -11    8.77    1.09 
 -18   5 -11    3.90    0.84 
 -17   5 -11   -0.53    0.43 
 -16   5 -11   14.24    1.28 
 -15   5 -11    0.16    0.46 
 -14   5 -11   25.37    1.57 
 -13   5 -11    1.39    0.57 
 -12   5 -11    0.23    0.46 
 -11   5 -11    0.27    0.46 
 -10   5 -11    3.27    0.69 
  -9   5 -11    4.51    0.80 
  -8   5 -11   16.67    0.85 
  -7   5 -11   -0.01    0.29 
  -6   5 -11   88.11    2.21 
  -5   5 -11    7.93    0.60 
  -4   5 -11   37.19    1.21 
  -3   5 -11    2.35    0.39 
  -2   5 -11    3.26    0.42 
  -1   5 -11    1.77    0.36 
   0   5 -11   13.60    0.69 
   1   5 -11    8.04    0.57 
   2   5 -11   12.10    0.64 
   3   5 -11   12.70    0.65 
   4   5 -11   18.68    0.78 
   5   5 -11    8.01    0.83 
   6   5 -11    9.51    0.95 
   7   5 -11   -0.07    0.37 
   8   5 -11    1.37    0.38 
   9   5 -11    7.20    0.60 
  10   5 -11    0.72    0.33 
  11   5 -11    6.33    0.62 
  12   5 -11    9.19    0.69 
  13   5 -11    9.40    0.70 
  14   5 -11    4.69    0.59 
  15   5 -11   28.51    1.18 
  16   5 -11   16.78    0.92 
  17   5 -11   13.09    0.85 
  18   5 -11   13.39    0.83 
  19   5 -11    9.73    0.76 
  20   5 -11    2.27    0.50 
  21   5 -11    4.09    0.60 
  22   5 -11    5.13    0.66 
  23   5 -11   -0.65    0.49 
  24   5 -11    0.62    0.63 
  25   5 -11   -0.05    0.59 
 -24   6 -11    1.02    0.69 
 -23   6 -11   -0.26    0.60 
 -22   6 -11    0.99    0.64 
 -21   6 -11    0.79    0.63 
 -20   6 -11    1.21    0.66 
 -19   6 -11    2.35    0.76 
 -18   6 -11    0.65    0.57 
 -17   6 -11   11.29    1.19 
 -16   6 -11    1.64    0.64 
 -15   6 -11   10.34    1.11 
 -14   6 -11   12.73    1.15 
 -13   6 -11    6.40    0.85 
 -12   6 -11   19.65    1.37 
 -11   6 -11    7.66    0.94 
 -10   6 -11   24.37    1.45 
  -9   6 -11    1.28    0.39 
  -8   6 -11   12.93    0.76 
  -7   6 -11    2.10    0.39 
  -6   6 -11   18.01    0.86 
  -5   6 -11    8.86    0.63 
  -4   6 -11    0.13    0.28 
  -3   6 -11    4.67    0.51 
  -2   6 -11    0.23    0.28 
  -1   6 -11    2.61    0.41 
   0   6 -11    1.63    0.34 
   1   6 -11   19.49    0.83 
   2   6 -11   15.67    0.73 
   3   6 -11   14.21    0.67 
   4   6 -11   33.57    1.08 
   5   6 -11   88.57    3.17 
   6   6 -11   17.06    1.19 
   7   6 -11   54.13    2.29 
   8   6 -11    0.51    0.33 
   9   6 -11   31.23    1.17 
  10   6 -11   10.91    0.72 
  11   6 -11   64.32    1.84 
  12   6 -11    0.15    0.32 
  13   6 -11   37.78    1.37 
  14   6 -11    4.43    0.55 
  15   6 -11    0.35    0.34 
  16   6 -11    1.17    0.41 
  17   6 -11    4.07    0.57 
  18   6 -11    0.01    0.32 
  19   6 -11    9.30    0.76 
  20   6 -11    4.86    0.63 
  21   6 -11   21.07    1.10 
  22   6 -11    1.71    0.48 
  23   6 -11    2.66    0.55 
  24   6 -11    8.93    1.20 
  25   6 -11    6.35    1.10 
 -24   7 -11   -0.33    0.65 
 -23   7 -11   13.11    1.37 
 -22   7 -11    2.50    0.83 
 -21   7 -11   16.53    1.49 
 -20   7 -11    6.10    1.00 
 -19   7 -11    9.91    1.17 
 -18   7 -11    6.09    1.00 
 -17   7 -11   -0.33    0.44 
 -16   7 -11    1.16    0.64 
 -15   7 -11    0.11    0.47 
 -14   7 -11    9.95    1.10 
 -13   7 -11    1.26    0.59 
 -12   7 -11    4.09    0.79 
 -11   7 -11    0.91    0.57 
 -10   7 -11    8.36    0.94 
  -9   7 -11    2.91    0.48 
  -8   7 -11    9.49    0.68 
  -7   7 -11    2.41    0.43 
  -6   7 -11   56.10    1.63 
  -5   7 -11    0.35    0.30 
  -4   7 -11   41.52    1.34 
  -3   7 -11    7.91    0.58 
  -2   7 -11    2.52    0.40 
  -1   7 -11    2.27    0.38 
   0   7 -11   25.68    0.97 
   1   7 -11    1.15    0.33 
   2   7 -11   58.08    1.56 
   3   7 -11    7.15    0.53 
   4   7 -11    0.39    0.26 
   5   7 -11   -0.42    0.36 
   6   7 -11    2.07    0.60 
   7   7 -11    0.87    0.52 
   8   7 -11    2.91    0.65 
   9   7 -11    0.03    0.30 
  10   7 -11   27.80    1.11 
  11   7 -11    4.39    0.56 
  12   7 -11    4.99    0.58 
  13   7 -11   16.83    0.92 
  14   7 -11    0.23    0.34 
  15   7 -11   27.81    1.17 
  16   7 -11    1.29    0.41 
  17   7 -11   14.71    0.92 
  18   7 -11    0.18    0.35 
  19   7 -11    8.54    0.78 
  20   7 -11    5.96    0.69 
  21   7 -11    4.68    0.65 
  22   7 -11    1.01    0.46 
  23   7 -11    0.06    0.39 
  24   7 -11    0.07    0.39 
 -24   8 -11    0.53    0.68 
 -23   8 -11    0.26    0.64 
 -22   8 -11    0.08    0.59 
 -21   8 -11    3.59    0.90 
 -20   8 -11    1.18    0.69 
 -19   8 -11    7.66    1.09 
 -18   8 -11    1.67    0.70 
 -17   8 -11   11.58    1.20 
 -16   8 -11    1.81    0.67 
 -15   8 -11   28.70    1.72 
 -14   8 -11    0.57    0.51 
 -13   8 -11   15.49    1.25 
 -12   8 -11    4.71    0.83 
 -11   8 -11    8.62    0.98 
 -10   8 -11    3.93    0.52 
  -9   8 -11   30.42    1.18 
  -8   8 -11    0.04    0.32 
  -7   8 -11    2.49    0.44 
  -6   8 -11    0.56    0.32 
  -5   8 -11    1.35    0.37 
  -4   8 -11    0.08    0.29 
  -3   8 -11    3.16    0.44 
  -2   8 -11    2.34    0.41 
  -1   8 -11    0.23    0.27 
   0   8 -11    9.61    0.63 
   1   8 -11   19.86    0.85 
   2   8 -11   17.91    0.80 
   3   8 -11   84.34    2.08 
   4   8 -11   18.10    0.78 
   5   8 -11   19.11    1.25 
   6   8 -11   11.93    1.06 
   7   8 -11    9.57    0.98 
   8   8 -11    0.02    0.42 
   9   8 -11   65.86    2.64 
  10   8 -11    1.30    0.37 
  11   8 -11   19.93    0.97 
  12   8 -11   -0.01    0.31 
  13   8 -11    8.96    0.71 
  14   8 -11    0.15    0.33 
  15   8 -11    0.64    0.36 
  16   8 -11    1.11    0.42 
  17   8 -11    8.65    0.74 
  18   8 -11   -0.05    0.35 
  19   8 -11   20.44    1.09 
  20   8 -11    1.07    0.43 
  21   8 -11   10.52    0.85 
  22   8 -11    0.35    0.42 
  23   8 -11    6.68    0.79 
  24   8 -11    1.84    0.51 
 -24   9 -11    0.22    0.63 
 -23   9 -11    8.41    1.28 
 -22   9 -11    0.96    0.69 
 -21   9 -11   18.62    1.55 
 -20   9 -11   -0.36    0.61 
 -19   9 -11    7.69    1.18 
 -18   9 -11    1.14    0.69 
 -17   9 -11    1.63    0.70 
 -16   9 -11    2.37    0.71 
 -15   9 -11    0.44    0.53 
 -14   9 -11    0.27    0.54 
 -13   9 -11   -0.36    0.45 
 -12   9 -11    0.55    0.57 
 -11   9 -11    7.08    0.94 
 -10   9 -11    0.66    0.36 
  -9   9 -11    3.25    0.50 
  -8   9 -11   64.68    1.85 
  -7   9 -11    0.91    0.36 
  -6   9 -11   30.88    1.16 
  -5   9 -11    6.83    0.63 
  -4   9 -11   52.79    1.55 
  -3   9 -11   14.79    0.77 
  -2   9 -11   68.96    1.84 
  -1   9 -11    1.88    0.36 
   0   9 -11   20.70    0.91 
   1   9 -11    6.00    0.52 
   2   9 -11    5.83    0.53 
   3   9 -11    2.78    0.40 
   4   9 -11   14.09    0.71 
   5   9 -11    2.75    0.64 
   6   9 -11    1.50    0.56 
   7   9 -11    4.01    0.72 
   8   9 -11   31.65    1.69 
   9   9 -11    2.52    0.64 
  10   9 -11   11.60    1.07 
  11   9 -11   20.31    0.99 
  12   9 -11   21.91    1.04 
  13   9 -11   17.17    0.94 
  14   9 -11   17.95    0.95 
  15   9 -11   20.50    1.02 
  16   9 -11    6.62    0.68 
  17   9 -11   16.13    0.95 
  18   9 -11    0.89    0.41 
  19   9 -11    5.04    0.66 
  20   9 -11    0.14    0.39 
  21   9 -11    0.73    0.45 
  22   9 -11    2.30    0.57 
  23   9 -11    0.41    0.44 
  24   9 -11    0.25    0.44 
 -23  10 -11    0.94    0.68 
 -22  10 -11    1.73    0.78 
 -21  10 -11    0.86    0.66 
 -20  10 -11   -0.34    0.51 
 -19  10 -11   16.36    1.45 
 -18  10 -11   -0.21    0.55 
 -17  10 -11   25.53    1.72 
 -16  10 -11    0.37    0.51 
 -15  10 -11    8.04    1.08 
 -14  10 -11    0.10    0.52 
 -13  10 -11   33.91    1.84 
 -12  10 -11    5.97    0.94 
 -11  10 -11   19.79    0.99 
 -10  10 -11    2.19    0.46 
  -9  10 -11   11.59    0.76 
  -8  10 -11    2.04    0.43 
  -7  10 -11   26.78    1.07 
  -6  10 -11   11.14    0.73 
  -5  10 -11    1.78    0.41 
  -4  10 -11    1.55    0.38 
  -3  10 -11    4.76    0.52 
  -2  10 -11    2.19    0.41 
  -1  10 -11    3.18    0.45 
   0  10 -11    0.72    0.31 
   1  10 -11   10.54    0.65 
   2  10 -11   23.38    0.92 
   3  10 -11    1.98    0.36 
   4  10 -11   26.37    1.07 
   5  10 -11    3.40    0.66 
   6  10 -11   25.83    1.51 
   7  10 -11    8.57    0.94 
   8  10 -11    2.64    0.69 
   9  10 -11    1.17    0.56 
  10  10 -11    1.05    0.53 
  11  10 -11    8.26    1.04 
  12  10 -11    8.02    0.70 
  13  10 -11    2.18    0.47 
  14  10 -11    0.23    0.34 
  15  10 -11    1.25    0.43 
  16  10 -11   -0.16    0.34 
  17  10 -11    7.03    0.71 
  18  10 -11    0.23    0.35 
  19  10 -11   10.86    0.88 
  20  10 -11   -0.05    0.35 
  21  10 -11   17.20    1.03 
  22  10 -11    0.74    0.46 
  23  10 -11   13.58    0.96 
 -23  11 -11    6.16    1.09 
 -22  11 -11    0.76    0.72 
 -21  11 -11    8.10    1.25 
 -20  11 -11    0.45    0.60 
 -19  11 -11    3.80    0.91 
 -18  11 -11    1.16    0.68 
 -17  11 -11    0.11    0.54 
 -16  11 -11    0.81    0.60 
 -15  11 -11   -0.06    0.45 
 -14  11 -11    0.11    0.50 
 -13  11 -11    7.30    1.00 
 -12  11 -11    0.42    0.48 
 -11  11 -11    0.84    0.39 
 -10  11 -11    8.49    0.69 
  -9  11 -11   21.06    0.99 
  -8  11 -11   20.02    0.97 
  -7  11 -11    3.92    0.54 
  -6  11 -11   66.26    1.83 
  -5  11 -11    5.47    0.57 
  -4  11 -11   49.46    1.54 
  -3  11 -11   28.20    1.07 
  -2  11 -11   15.86    0.81 
  -1  11 -11    2.63    0.44 
   0  11 -11   18.19    0.85 
   1  11 -11   -0.25    0.25 
   2  11 -11   10.14    0.65 
   3  11 -11    1.80    0.35 
   4  11 -11    2.35    0.63 
   5  11 -11    0.96    0.52 
   6  11 -11    9.70    0.98 
   7  11 -11    1.80    0.65 
   8  11 -11    9.35    0.97 
   9  11 -11    6.59    0.92 
  10  11 -11   19.76    1.38 
  11  11 -11    1.08    0.58 
  12  11 -11   18.24    1.37 
  13  11 -11    8.03    1.07 
  14  11 -11   19.18    1.00 
  15  11 -11   23.70    1.11 
  16  11 -11   12.69    0.88 
  17  11 -11    5.82    0.68 
  18  11 -11    2.93    0.55 
  19  11 -11    4.57    0.63 
  20  11 -11    0.16    0.38 
  21  11 -11    0.81    0.47 
  22  11 -11    0.75    0.44 
  23  11 -11    0.05    0.40 
 -22  12 -11    3.91    0.91 
 -21  12 -11    7.25    1.14 
 -20  12 -11    2.00    0.78 
 -19  12 -11   13.10    1.32 
 -18  12 -11    1.56    0.72 
 -17  12 -11   29.47    1.87 
 -16  12 -11    0.22    0.57 
 -15  12 -11   16.37    1.38 
 -14  12 -11   -0.17    0.47 
 -13  12 -11   17.29    1.40 
 -12  12 -11   -0.24    0.44 
 -11  12 -11   18.84    0.98 
 -10  12 -11    8.44    0.70 
  -9  12 -11   22.97    1.05 
  -8  12 -11    0.11    0.32 
  -7  12 -11    4.32    0.55 
  -6  12 -11   -0.05    0.30 
  -5  12 -11   10.47    0.70 
  -4  12 -11    3.56    0.52 
  -3  12 -11   11.92    0.72 
  -2  12 -11    9.75    0.68 
  -1  12 -11    6.23    0.56 
   0  12 -11    5.85    0.57 
   1  12 -11    0.90    0.34 
   2  12 -11   38.55    1.25 
   3  12 -11   -0.04    0.26 
   4  12 -11   61.91    2.60 
   5  12 -11   -0.35    0.39 
   6  12 -11   18.86    1.32 
   7  12 -11    3.87    0.75 
   8  12 -11    4.98    0.81 
   9  12 -11    2.36    0.69 
  10  12 -11    5.01    0.85 
  11  12 -11    1.05    0.57 
  12  12 -11    0.45    0.54 
  13  12 -11    1.02    0.60 
  14  12 -11    2.24    0.71 
  15  12 -11    2.14    0.48 
  16  12 -11   -0.11    0.35 
  17  12 -11    9.42    0.81 
  18  12 -11    1.01    0.44 
  19  12 -11   11.23    0.90 
  20  12 -11    0.16    0.39 
  21  12 -11   20.19    1.12 
  22  12 -11    0.38    0.43 
 -22  13 -11    2.12    0.81 
 -21  13 -11    1.00    0.74 
 -20  13 -11    5.35    1.07 
 -19  13 -11   -0.23    0.53 
 -18  13 -11    0.65    0.61 
 -17  13 -11    0.42    0.59 
 -16  13 -11    0.67    0.64 
 -15  13 -11   -0.16    0.49 
 -14  13 -11   -0.44    0.46 
 -13  13 -11    4.26    0.89 
 -12  13 -11    0.23    0.35 
 -11  13 -11   13.49    0.82 
 -10  13 -11    1.97    0.46 
  -9  13 -11   17.27    0.93 
  -8  13 -11    9.72    0.74 
  -7  13 -11   16.66    0.89 
  -6  13 -11   40.65    1.38 
  -5  13 -11    8.95    0.69 
  -4  13 -11   16.44    0.86 
  -3  13 -11   19.98    0.92 
  -2  13 -11   15.56    0.84 
  -1  13 -11    0.09    0.31 
   0  13 -11   28.87    1.10 
   1  13 -11    8.14    0.62 
   2  13 -11    2.95    0.45 
   3  13 -11   -0.06    0.27 
   4  13 -11    5.40    0.83 
   5  13 -11    1.42    0.60 
   6  13 -11    6.74    0.94 
   7  13 -11    0.35    0.50 
   8  13 -11   16.04    1.28 
   9  13 -11   -0.71    0.35 
  10  13 -11   29.75    1.82 
  11  13 -11    5.07    0.90 
  12  13 -11   16.12    1.30 
  13  13 -11    3.01    0.74 
  14  13 -11   15.31    1.37 
  15  13 -11   11.31    1.24 
  16  13 -11   16.00    1.45 
  17  13 -11    7.35    0.77 
  18  13 -11    9.73    0.84 
  19  13 -11   -0.12    0.37 
  20  13 -11   -0.05    0.40 
  21  13 -11    0.64    0.44 
  22  13 -11    0.09    0.41 
 -21  14 -11    2.30    0.89 
 -20  14 -11    4.61    0.98 
 -19  14 -11   10.13    1.26 
 -18  14 -11    5.66    1.05 
 -17  14 -11   26.93    1.84 
 -16  14 -11    8.22    1.11 
 -15  14 -11   19.46    1.53 
 -14  14 -11    2.53    0.76 
 -13  14 -11   16.41    1.37 
 -12  14 -11    1.39    0.45 
 -11  14 -11   18.19    0.97 
 -10  14 -11    0.12    0.33 
  -9  14 -11   17.28    0.93 
  -8  14 -11    0.14    0.34 
  -7  14 -11    0.66    0.36 
  -6  14 -11    4.64    0.58 
  -5  14 -11    5.56    0.63 
  -4  14 -11    1.59    0.42 
  -3  14 -11   30.44    1.16 
  -2  14 -11    9.23    0.68 
  -1  14 -11   38.54    1.31 
   0  14 -11   10.54    0.71 
   1  14 -11   12.93    0.75 
   2  14 -11    8.42    0.63 
   3  14 -11    4.22    0.49 
   4  14 -11   17.90    1.36 
   5  14 -11   27.69    1.61 
   6  14 -11    9.86    1.07 
   7  14 -11   10.80    1.12 
   8  14 -11    0.94    0.57 
   9  14 -11    0.01    0.45 
  10  14 -11    0.03    0.49 
  11  14 -11    0.64    0.58 
  12  14 -11    0.01    0.51 
  13  14 -11   -0.41    0.45 
  14  14 -11    2.92    0.81 
  15  14 -11    0.27    0.55 
  16  14 -11    1.35    0.67 
  17  14 -11    1.98    0.74 
  18  14 -11    3.80    0.91 
  19  14 -11   12.09    0.92 
  20  14 -11    7.52    0.80 
  21  14 -11    7.01    0.82 
 -20  15 -11    2.99    0.93 
 -19  15 -11    0.64    0.64 
 -18  15 -11    1.53    0.70 
 -17  15 -11    0.19    0.59 
 -16  15 -11   -0.17    0.55 
 -15  15 -11    0.19    0.55 
 -14  15 -11    0.05    0.52 
 -13  15 -11   12.42    1.26 
 -12  15 -11    2.45    0.50 
 -11  15 -11   22.17    1.06 
 -10  15 -11    1.95    0.48 
  -9  15 -11   20.77    1.02 
  -8  15 -11    0.05    0.32 
  -7  15 -11   28.05    1.17 
  -6  15 -11   -0.10    0.32 
  -5  15 -11   29.35    1.19 
  -4  15 -11    3.79    0.52 
  -3  15 -11    7.67    0.66 
  -2  15 -11    3.38    0.50 
  -1  15 -11    0.30    0.32 
   0  15 -11    2.32    0.44 
   1  15 -11    0.15    0.30 
   2  15 -11    3.54    0.49 
   3  15 -11    0.14    0.30 
   4  15 -11    2.29    0.69 
   5  15 -11    0.76    0.51 
   6  15 -11    8.67    1.07 
   7  15 -11    1.00    0.59 
   8  15 -11   27.51    1.69 
   9  15 -11    0.80    0.60 
  10  15 -11   10.77    1.15 
  11  15 -11   -0.01    0.50 
  12  15 -11   17.73    1.40 
  13  15 -11   -0.04    0.49 
  14  15 -11   20.11    1.55 
  15  15 -11    0.13    0.57 
  16  15 -11   20.39    1.61 
  17  15 -11    4.63    0.97 
  18  15 -11    6.22    1.11 
  19  15 -11   -0.33    0.60 
  20  15 -11   -0.25    0.60 
 -20  16 -11    7.14    1.17 
 -19  16 -11   11.45    1.32 
 -18  16 -11   11.55    1.29 
 -17  16 -11   20.32    1.62 
 -16  16 -11   11.53    1.26 
 -15  16 -11   21.56    1.63 
 -14  16 -11    1.09    0.70 
 -13  16 -11   17.17    1.44 
 -12  16 -11    0.42    0.40 
 -11  16 -11   13.13    0.86 
 -10  16 -11    0.08    0.33 
  -9  16 -11    7.32    0.67 
  -8  16 -11    1.76    0.43 
  -7  16 -11    1.11    0.41 
  -6  16 -11    2.06    0.44 
  -5  16 -11   16.70    0.92 
  -4  16 -11    7.18    0.65 
  -3  16 -11   33.50    1.25 
  -2  16 -11    4.48    0.56 
  -1  16 -11   35.61    1.28 
   0  16 -11    1.37    0.40 
   1  16 -11   21.12    0.96 
   2  16 -11    1.46    0.39 
   3  16 -11   15.94    0.98 
   4  16 -11    4.25    0.83 
   5  16 -11   15.33    1.27 
   6  16 -11    1.68    0.67 
   7  16 -11    1.33    0.60 
   8  16 -11    0.30    0.56 
   9  16 -11    1.47    0.64 
  10  16 -11    0.14    0.48 
  11  16 -11    0.63    0.58 
  12  16 -11   -0.11    0.50 
  13  16 -11   -0.42    0.45 
  14  16 -11    7.06    1.14 
  15  16 -11   -0.11    0.51 
  16  16 -11    8.85    1.22 
  17  16 -11    2.33    0.77 
  18  16 -11    9.93    1.35 
  19  16 -11    0.84    0.69 
  20  16 -11   10.67    1.44 
 -19  17 -11   -0.78    0.43 
 -18  17 -11    0.23    0.61 
 -17  17 -11    0.55    0.61 
 -16  17 -11    1.03    0.69 
 -15  17 -11    2.02    0.76 
 -14  17 -11    1.58    0.69 
 -13  17 -11    7.33    1.02 
 -12  17 -11    8.07    0.77 
 -11  17 -11    6.67    0.70 
 -10  17 -11    8.02    0.73 
  -9  17 -11   14.09    0.89 
  -8  17 -11    8.16    0.73 
  -7  17 -11   17.02    0.93 
  -6  17 -11    5.15    0.60 
  -5  17 -11   13.42    0.85 
  -4  17 -11    1.11    0.39 
  -3  17 -11    8.26    0.69 
  -2  17 -11    0.49    0.35 
  -1  17 -11    2.64    0.47 
   0  17 -11    1.09    0.39 
   1  17 -11    0.83    0.37 
   2  17 -11    0.25    0.33 
   3  17 -11   -0.23    0.44 
   4  17 -11    0.96    0.59 
   5  17 -11   -0.65    0.40 
   6  17 -11   10.94    1.15 
   7  17 -11    0.74    0.57 
   8  17 -11   13.50    1.26 
   9  17 -11    1.99    0.75 
  10  17 -11   25.01    1.72 
  11  17 -11    1.16    0.64 
  12  17 -11   26.13    1.78 
  13  17 -11    0.20    0.54 
  14  17 -11   26.76    1.81 
  15  17 -11    0.40    0.60 
  16  17 -11   17.64    1.60 
  17  17 -11    0.73    0.65 
  18  17 -11    5.38    1.07 
  19  17 -11    0.35    0.62 
 -18  18 -11    7.09    1.18 
 -17  18 -11    8.01    1.13 
 -16  18 -11   11.38    1.35 
 -15  18 -11    5.82    1.04 
 -14  18 -11    4.60    0.93 
 -13  18 -11    8.46    1.14 
 -12  18 -11    0.97    0.44 
 -11  18 -11    3.91    0.59 
 -10  18 -11    0.14    0.35 
  -9  18 -11    0.98    0.42 
  -8  18 -11    0.06    0.33 
  -7  18 -11   -0.11    0.33 
  -6  18 -11    0.04    0.34 
  -5  18 -11   13.66    0.85 
  -4  18 -11    0.73    0.38 
  -3  18 -11   22.28    1.04 
  -2  18 -11   -0.28    0.29 
  -1  18 -11   19.00    0.95 
   0  18 -11    0.24    0.34 
   1  18 -11   18.17    0.96 
   2  18 -11    1.62    0.43 
   3  18 -11   11.21    1.15 
   4  18 -11    0.88    0.59 
   5  18 -11    5.03    0.92 
   6  18 -11    1.08    0.59 
   7  18 -11    9.84    1.11 
   8  18 -11    1.72    0.68 
   9  18 -11    2.29    0.71 
  10  18 -11   -0.63    0.48 
  11  18 -11    1.06    0.64 
  12  18 -11    1.08    0.65 
  13  18 -11    1.07    0.67 
  14  18 -11    5.80    1.05 
  15  18 -11    1.31    0.71 
  16  18 -11    6.86    1.12 
  17  18 -11   -0.08    0.59 
  18  18 -11    7.40    1.26 
 -17  19 -11    0.68    0.65 
 -16  19 -11    1.95    0.82 
 -15  19 -11    0.53    0.61 
 -14  19 -11    8.28    1.25 
 -13  19 -11    0.08    0.55 
 -12  19 -11   12.12    1.29 
 -11  19 -11    3.27    0.55 
 -10  19 -11   12.69    0.86 
  -9  19 -11    6.62    0.73 
  -8  19 -11   21.54    1.07 
  -7  19 -11   11.08    0.82 
  -6  19 -11    8.65    0.74 
  -5  19 -11   10.62    0.78 
  -4  19 -11    7.31    0.68 
  -3  19 -11    8.07    0.73 
  -2  19 -11    0.07    0.32 
  -1  19 -11   -0.14    0.32 
   0  19 -11    2.90    0.50 
   1  19 -11    2.26    0.46 
   2  19 -11   -0.21    0.32 
   3  19 -11    0.85    0.59 
   4  19 -11    1.83    0.68 
   5  19 -11   10.68    1.12 
   6  19 -11    1.49    0.67 
   7  19 -11    9.89    1.20 
   8  19 -11    8.21    1.11 
   9  19 -11   11.09    1.22 
  10  19 -11   15.41    1.43 
  11  19 -11    3.73    0.92 
  12  19 -11   10.86    1.26 
  13  19 -11    0.55    0.58 
  14  19 -11    8.38    1.24 
  15  19 -11    0.50    0.61 
  16  19 -11    9.15    1.29 
  17  19 -11   -0.45    0.49 
 -16  20 -11   12.67    1.37 
 -15  20 -11    0.04    0.58 
 -14  20 -11    7.63    1.22 
 -13  20 -11    0.00    0.57 
 -12  20 -11    0.23    0.56 
 -11  20 -11    0.10    0.54 
 -10  20 -11   -0.20    0.38 
  -9  20 -11    1.32    0.44 
  -8  20 -11    0.97    0.44 
  -7  20 -11    6.93    0.70 
  -6  20 -11    2.95    0.54 
  -5  20 -11    1.39    0.47 
  -4  20 -11    6.55    0.68 
  -3  20 -11   17.43    0.97 
  -2  20 -11    0.18    0.35 
  -1  20 -11   20.21    1.02 
   0  20 -11    0.57    0.36 
   1  20 -11   11.52    0.82 
   2  20 -11   -0.53    0.33 
   3  20 -11   10.08    1.17 
   4  20 -11    0.93    0.59 
   5  20 -11   22.84    1.59 
   6  20 -11    0.24    0.54 
   7  20 -11    5.38    1.00 
   8  20 -11    0.60    0.66 
   9  20 -11   -0.22    0.53 
  10  20 -11   -1.10    0.43 
  11  20 -11   -0.61    0.46 
  12  20 -11    0.69    0.59 
  13  20 -11    3.94    0.92 
  14  20 -11    4.85    1.03 
  15  20 -11    4.52    0.93 
  16  20 -11    7.41    1.20 
 -14  21 -11    8.35    1.18 
 -13  21 -11    0.20    0.61 
 -12  21 -11   18.61    1.61 
 -11  21 -11    0.38    0.58 
 -10  21 -11   16.28    1.47 
  -9  21 -11   -0.04    0.54 
  -8  21 -11   10.33    0.81 
  -7  21 -11    5.27    0.68 
  -6  21 -11   20.67    1.08 
  -5  21 -11    5.23    0.66 
  -4  21 -11    2.60    0.54 
  -3  21 -11    0.19    0.35 
  -2  21 -11    0.36    0.36 
  -1  21 -11    0.24    0.35 
   0  21 -11    0.53    0.38 
   1  21 -11    1.00    0.40 
   2  21 -11    0.96    0.59 
   3  21 -11    5.83    0.99 
   4  21 -11    0.10    0.58 
   5  21 -11   17.09    1.47 
   6  21 -11    1.72    0.72 
   7  21 -11   15.72    1.44 
   8  21 -11    3.36    0.83 
   9  21 -11   16.42    1.50 
  10  21 -11   -0.09    0.57 
  11  21 -11    6.08    1.14 
  12  21 -11    5.71    1.09 
  13  21 -11    0.37    0.60 
  14  21 -11    1.81    0.77 
 -13  22 -11   -0.57    0.53 
 -12  22 -11   -0.68    0.51 
 -11  22 -11   -0.31    0.51 
 -10  22 -11   -0.55    0.50 
  -9  22 -11    3.00    0.86 
  -8  22 -11    0.08    0.56 
  -7  22 -11    0.87    0.44 
  -6  22 -11    5.13    0.64 
  -5  22 -11    5.77    0.70 
  -4  22 -11    4.48    0.62 
  -3  22 -11   12.13    0.85 
  -2  22 -11    2.80    0.53 
  -1  22 -11   13.02    0.89 
   0  22 -11    2.55    0.53 
   1  22 -11   18.44    1.01 
   2  22 -11    0.95    0.63 
   3  22 -11   20.48    1.52 
   4  22 -11   -0.55    0.46 
   5  22 -11   10.87    1.19 
   6  22 -11    0.82    0.63 
   7  22 -11    3.49    0.86 
   8  22 -11    1.06    0.66 
   9  22 -11    2.77    0.88 
  10  22 -11    0.59    0.64 
  11  22 -11    0.31    0.62 
  12  22 -11    2.07    0.77 
  13  22 -11    2.09    0.82 
 -11  23 -11    0.75    0.64 
 -10  23 -11   11.34    1.30 
  -9  23 -11    0.68    0.61 
  -8  23 -11    7.26    1.14 
  -7  23 -11    0.20    0.59 
  -6  23 -11    3.22    0.84 
  -5  23 -11   -0.20    0.36 
  -4  23 -11    3.33    0.59 
  -3  23 -11    0.30    0.40 
  -2  23 -11    0.04    0.37 
  -1  23 -11    0.11    0.37 
   0  23 -11    1.74    0.47 
   1  23 -11    2.21    0.52 
   2  23 -11   -0.01    0.53 
   3  23 -11    3.12    0.83 
   4  23 -11    1.23    0.74 
   5  23 -11    8.03    1.15 
   6  23 -11   -0.42    0.53 
   7  23 -11   13.57    1.35 
   8  23 -11    0.27    0.58 
   9  23 -11    7.90    1.20 
  10  23 -11   -0.19    0.51 
  11  23 -11    6.22    1.13 
  -9  24 -11   -0.89    0.48 
  -8  24 -11    0.96    0.70 
  -7  24 -11    0.35    0.58 
  -6  24 -11    8.00    1.13 
  -5  24 -11   -0.03    0.55 
  -4  24 -11   20.73    1.09 
  -3  24 -11    8.25    0.77 
  -2  24 -11   12.97    0.93 
  -1  24 -11   10.11    0.84 
   0  24 -11    4.81    0.65 
   1  24 -11    7.81    1.10 
   2  24 -11    2.37    0.82 
   3  24 -11    9.74    1.18 
   4  24 -11    1.76    0.75 
   5  24 -11    2.98    0.83 
   6  24 -11    0.21    0.55 
   7  24 -11    0.42    0.61 
   8  24 -11    0.03    0.55 
   9  24 -11   -0.23    0.55 
  -5  25 -11   -0.53    0.54 
  -4  25 -11    0.98    0.69 
  -3  25 -11   -0.38    0.49 
  -2  25 -11    0.03    0.39 
  -1  25 -11    1.99    0.52 
   0  25 -11    0.81    0.46 
   1  25 -11    2.94    0.86 
   2  25 -11    5.76    1.03 
   3  25 -11    1.47    0.72 
   4  25 -11    0.68    0.66 
   5  25 -11    9.48    1.26 
  -6 -26 -10    6.85    1.28 
  -5 -26 -10    1.78    0.91 
  -4 -26 -10    2.89    0.96 
  -3 -26 -10    3.45    0.70 
  -2 -26 -10    1.19    0.49 
  -1 -26 -10    1.12    0.72 
   0 -26 -10    5.28    1.03 
   1 -26 -10    0.23    0.63 
   2 -26 -10    2.31    0.85 
   3 -26 -10    0.01    0.58 
   4 -26 -10   -0.02    0.56 
   5 -26 -10    8.16    1.17 
   6 -26 -10    0.04    0.60 
  -9 -25 -10   -0.42    0.68 
  -8 -25 -10    1.05    0.80 
  -7 -25 -10   -0.03    0.67 
  -6 -25 -10    0.08    0.67 
  -5 -25 -10    4.24    1.08 
  -4 -25 -10    1.38    0.85 
  -3 -25 -10    5.64    0.77 
  -2 -25 -10    0.64    0.46 
  -1 -25 -10    7.88    0.83 
   0 -25 -10    2.31    0.82 
   1 -25 -10   25.25    1.81 
   2 -25 -10    4.09    0.95 
   3 -25 -10   41.62    2.27 
   4 -25 -10    0.18    0.62 
   5 -25 -10   20.67    1.69 
   6 -25 -10    0.45    0.64 
   7 -25 -10   15.75    1.58 
   8 -25 -10   -0.16    0.54 
   9 -25 -10    3.85    0.97 
 -12 -24 -10    3.32    1.02 
 -11 -24 -10    0.68    0.76 
 -10 -24 -10   17.57    1.80 
  -9 -24 -10    1.84    0.86 
  -8 -24 -10   21.71    1.98 
  -7 -24 -10    2.04    0.89 
  -6 -24 -10   17.43    1.71 
  -5 -24 -10    1.86    0.90 
  -3 -24 -10    0.71    0.48 
  -2 -24 -10    8.30    0.83 
  -1 -24 -10    1.19    0.51 
   0 -24 -10    0.51    0.64 
   1 -24 -10   -0.52    0.46 
   2 -24 -10   -0.62    0.49 
   3 -24 -10    5.17    0.98 
   4 -24 -10   -0.49    0.50 
   5 -24 -10    4.30    0.96 
   6 -24 -10    1.36    0.73 
   7 -24 -10   11.09    1.32 
   8 -24 -10   -0.35    0.55 
   9 -24 -10    9.17    1.25 
  10 -24 -10   -0.79    0.51 
  11 -24 -10    5.92    1.15 
  12 -24 -10    0.43    0.69 
 -13 -23 -10    1.44    0.81 
 -12 -23 -10    3.36    1.06 
 -11 -23 -10    0.34    0.77 
 -10 -23 -10    0.44    0.78 
  -9 -23 -10    1.27    0.83 
  -8 -23 -10    1.91    0.93 
  -7 -23 -10    0.20    0.69 
  -6 -23 -10    0.41    0.69 
  -5 -23 -10    0.85    0.72 
  -4 -23 -10    4.75    1.08 
  -3 -23 -10    0.10    0.42 
  -2 -23 -10   14.33    0.98 
  -1 -23 -10    7.16    0.76 
   0 -23 -10    5.98    0.77 
   1 -23 -10    8.90    1.11 
   2 -23 -10    6.50    1.05 
   3 -23 -10    8.85    1.17 
   4 -23 -10    4.52    0.91 
   5 -23 -10    7.55    1.10 
   6 -23 -10    1.49    0.70 
   7 -23 -10    3.44    0.86 
   8 -23 -10    0.44    0.61 
   9 -23 -10    1.11    0.67 
  10 -23 -10   -0.19    0.56 
  11 -23 -10    0.49    0.65 
  12 -23 -10   -0.42    0.49 
  13 -23 -10    0.19    0.61 
 -15 -22 -10    0.21    0.74 
 -14 -22 -10    3.17    1.03 
 -13 -22 -10    1.24    0.81 
 -12 -22 -10   20.56    1.81 
 -11 -22 -10    1.14    0.85 
 -10 -22 -10   42.35    2.63 
  -9 -22 -10    0.10    0.71 
  -8 -22 -10   31.19    2.19 
  -7 -22 -10    2.84    0.95 
  -6 -22 -10   34.08    2.21 
  -5 -22 -10    0.09    0.64 
  -4 -22 -10   24.92    1.26 
  -3 -22 -10    0.30    0.41 
  -2 -22 -10    2.64    0.56 
  -1 -22 -10    0.60    0.45 
   0 -22 -10    0.27    0.41 
   1 -22 -10   -0.01    0.55 
   2 -22 -10    0.77    0.60 
   3 -22 -10    0.39    0.58 
   4 -22 -10    1.95    0.71 
   5 -22 -10    6.59    1.09 
   6 -22 -10   10.07    1.20 
   7 -22 -10   14.64    1.34 
   8 -22 -10    4.43    0.94 
   9 -22 -10    4.86    1.01 
  10 -22 -10    1.60    0.75 
  11 -22 -10   14.90    1.41 
  12 -22 -10    0.52    0.66 
  13 -22 -10    7.13    1.21 
  14 -22 -10    1.06    0.70 
  15 -22 -10    5.88    1.15 
 -16 -21 -10    1.39    0.90 
 -15 -21 -10   10.45    1.49 
 -14 -21 -10    0.93    0.74 
 -13 -21 -10    2.47    0.94 
 -12 -21 -10    1.34    0.78 
 -11 -21 -10    1.55    0.86 
 -10 -21 -10    0.63    0.72 
  -9 -21 -10   -0.28    0.64 
  -8 -21 -10    0.57    0.69 
  -7 -21 -10   -0.30    0.62 
  -6 -21 -10    5.23    1.10 
  -5 -21 -10   -0.30    0.58 
  -4 -21 -10    8.30    0.78 
  -3 -21 -10    0.50    0.42 
  -2 -21 -10   11.13    0.86 
  -1 -21 -10    4.54    0.66 
   0 -21 -10   17.04    1.03 
   1 -21 -10    2.05    0.67 
   2 -21 -10   12.72    1.20 
   3 -21 -10    0.73    0.58 
   4 -21 -10    8.28    1.08 
   5 -21 -10    2.43    0.75 
   6 -21 -10    0.73    0.60 
   7 -21 -10    4.89    0.98 
   8 -21 -10    0.07    0.56 
   9 -21 -10    1.42    0.68 
  10 -21 -10    0.61    0.61 
  11 -21 -10    0.88    0.64 
  12 -21 -10   -0.35    0.53 
  13 -21 -10    1.97    0.81 
  14 -21 -10    0.28    0.61 
  15 -21 -10    8.33    1.22 
  16 -21 -10   -0.66    0.52 
 -17 -20 -10    3.06    1.00 
 -16 -20 -10   -0.55    0.55 
 -15 -20 -10    0.53    0.70 
 -14 -20 -10    4.13    1.00 
 -13 -20 -10    2.92    1.01 
 -12 -20 -10   15.12    1.63 
 -11 -20 -10    5.74    1.11 
 -10 -20 -10   27.72    1.95 
  -9 -20 -10   11.32    1.41 
  -8 -20 -10   23.03    1.81 
  -7 -20 -10    1.86    0.82 
  -6 -20 -10   35.69    2.24 
  -5 -20 -10    3.63    0.91 
  -4 -20 -10   10.93    0.83 
  -3 -20 -10    0.58    0.42 
  -2 -20 -10    0.03    0.40 
  -1 -20 -10    0.58    0.43 
   0 -20 -10    0.13    0.36 
   1 -20 -10    0.49    0.39 
   2 -20 -10    3.04    0.77 
   3 -20 -10    1.14    0.61 
   4 -20 -10   15.29    1.32 
   5 -20 -10    7.41    1.10 
   6 -20 -10   13.10    1.23 
   7 -20 -10    8.10    1.08 
   8 -20 -10    8.20    1.09 
   9 -20 -10    7.56    1.18 
  10 -20 -10    8.89    1.16 
  11 -20 -10    6.94    1.11 
  12 -20 -10    5.46    1.09 
  13 -20 -10   10.18    1.25 
  14 -20 -10    2.02    0.74 
  15 -20 -10    4.18    0.91 
  16 -20 -10    0.66    0.71 
  17 -20 -10    1.49    0.72 
 -18 -19 -10   -0.12    0.69 
 -17 -19 -10   23.59    1.94 
 -16 -19 -10    0.04    0.65 
 -15 -19 -10   12.03    1.55 
 -14 -19 -10   -0.28    0.64 
 -13 -19 -10    1.00    0.78 
 -12 -19 -10    0.57    0.67 
 -11 -19 -10    2.92    0.92 
 -10 -19 -10    0.16    0.63 
  -9 -19 -10    1.05    0.78 
  -8 -19 -10    0.26    0.68 
  -7 -19 -10   11.61    1.37 
  -6 -19 -10    0.94    0.72 
  -5 -19 -10    1.25    0.74 
  -4 -19 -10    3.12    0.53 
  -3 -19 -10    0.93    0.43 
  -2 -19 -10   10.32    0.80 
  -1 -19 -10    0.57    0.40 
   0 -19 -10   13.32    0.88 
   1 -19 -10   -0.05    0.36 
   2 -19 -10   21.54    1.52 
   3 -19 -10    2.10    0.70 
   4 -19 -10   13.81    1.25 
   5 -19 -10   -0.24    0.46 
   6 -19 -10    4.40    0.87 
   7 -19 -10    2.60    0.78 
   8 -19 -10   -0.17    0.51 
   9 -19 -10    1.28    0.63 
  10 -19 -10   -0.45    0.50 
  11 -19 -10    2.15    0.76 
  12 -19 -10   -0.01    0.56 
  13 -19 -10   10.89    1.30 
  14 -19 -10    3.95    0.87 
  15 -19 -10   15.70    1.46 
  16 -19 -10    0.77    0.64 
  17 -19 -10   32.76    2.13 
  18 -19 -10    2.63    0.84 
  19 -19 -10   28.79    2.04 
 -19 -18 -10   -0.27    0.69 
 -18 -18 -10   -0.60    0.61 
 -17 -18 -10    4.17    1.08 
 -16 -18 -10    1.61    0.83 
 -15 -18 -10    2.45    0.92 
 -14 -18 -10    0.68    0.72 
 -13 -18 -10   10.03    1.34 
 -12 -18 -10   -0.10    0.59 
 -11 -18 -10    9.22    1.27 
 -10 -18 -10   16.89    1.57 
  -9 -18 -10    9.03    1.24 
  -8 -18 -10   11.40    1.35 
  -7 -18 -10    5.09    1.05 
  -6 -18 -10    7.50    1.12 
  -5 -18 -10    4.54    0.97 
  -4 -18 -10    5.45    0.63 
  -3 -18 -10    1.41    0.44 
  -2 -18 -10   -0.01    0.32 
  -1 -18 -10    0.59    0.38 
   0 -18 -10    6.40    0.70 
   1 -18 -10    0.20    0.36 
   2 -18 -10    6.41    0.97 
   3 -18 -10    2.33    0.65 
   4 -18 -10   10.03    1.09 
   5 -18 -10   -0.06    0.46 
   6 -18 -10   14.68    1.27 
   7 -18 -10    1.41    0.65 
   8 -18 -10   12.01    1.22 
   9 -18 -10    4.47    0.92 
  10 -18 -10   10.06    1.17 
  11 -18 -10    4.19    0.92 
  12 -18 -10    6.94    1.10 
  13 -18 -10    7.85    1.13 
  14 -18 -10    1.56    0.75 
  15 -18 -10    2.63    0.85 
  16 -18 -10    1.81    0.77 
  17 -18 -10    1.32    0.49 
  18 -18 -10    0.44    0.43 
  19 -18 -10   -0.15    0.38 
  20 -18 -10   -0.15    0.53 
 -20 -17 -10    0.62    0.79 
 -19 -17 -10   32.70    2.30 
 -18 -17 -10    2.12    0.90 
 -17 -17 -10   16.90    1.61 
 -16 -17 -10   -0.44    0.59 
 -15 -17 -10   12.11    1.42 
 -14 -17 -10   -0.25    0.59 
 -13 -17 -10    1.48    0.77 
 -12 -17 -10    0.56    0.74 
 -11 -17 -10    0.02    0.57 
 -10 -17 -10    0.49    0.61 
  -9 -17 -10    4.47    0.97 
  -8 -17 -10    2.37    0.79 
  -7 -17 -10   15.16    1.41 
  -6 -17 -10   -0.64    0.49 
  -5 -17 -10   18.69    1.52 
  -4 -17 -10    5.70    0.61 
  -3 -17 -10   11.53    0.79 
  -2 -17 -10   10.49    0.76 
  -1 -17 -10    1.63    0.44 
   0 -17 -10   11.40    0.80 
   1 -17 -10    2.45    0.51 
   2 -17 -10   19.48    1.34 
   3 -17 -10    4.36    0.81 
   4 -17 -10   14.04    1.16 
   5 -17 -10    6.37    0.96 
   6 -17 -10    1.93    0.69 
   7 -17 -10    0.47    0.51 
   8 -17 -10    1.48    0.67 
   9 -17 -10    0.49    0.54 
  10 -17 -10    0.61    0.58 
  11 -17 -10    3.84    0.87 
  12 -17 -10    0.35    0.59 
  13 -17 -10    7.39    1.06 
  14 -17 -10    5.39    0.68 
  15 -17 -10    8.93    0.78 
  16 -17 -10    4.50    0.65 
  17 -17 -10   15.16    0.99 
  18 -17 -10    4.45    0.64 
  19 -17 -10   21.73    1.19 
  20 -17 -10    2.14    0.58 
 -21 -16 -10   -0.36    0.63 
 -20 -16 -10    0.70    0.74 
 -19 -16 -10    1.38    0.85 
 -18 -16 -10    1.10    0.82 
 -17 -16 -10    4.45    1.06 
 -16 -16 -10    1.79    0.82 
 -15 -16 -10    8.84    1.32 
 -14 -16 -10   -0.15    0.57 
 -13 -16 -10    3.64    0.94 
 -12 -16 -10    2.66    0.86 
 -11 -16 -10   12.19    1.39 
 -10 -16 -10   10.19    1.19 
  -9 -16 -10    1.97    0.78 
  -8 -16 -10    1.39    0.70 
  -7 -16 -10   13.62    1.30 
  -6 -16 -10    1.16    0.70 
  -5 -16 -10    4.06    0.89 
  -4 -16 -10    5.20    0.59 
  -3 -16 -10    3.92    0.54 
  -2 -16 -10    3.23    0.49 
  -1 -16 -10    3.24    0.51 
   0 -16 -10   13.35    0.84 
   1 -16 -10    1.24    0.42 
   2 -16 -10    5.44    0.83 
   3 -16 -10    1.66    0.62 
   4 -16 -10   15.75    1.22 
   5 -16 -10    0.23    0.51 
   6 -16 -10   52.75    2.33 
   7 -16 -10    2.30    0.69 
   8 -16 -10   38.90    2.02 
   9 -16 -10   -0.59    0.41 
  10 -16 -10   17.99    1.41 
  11 -16 -10    4.72    0.58 
  12 -16 -10   21.37    1.04 
  13 -16 -10    1.44    0.44 
  14 -16 -10    7.85    0.74 
  15 -16 -10   -0.19    0.33 
  16 -16 -10    1.62    0.47 
  17 -16 -10   -0.01    0.38 
  18 -16 -10    0.15    0.39 
  19 -16 -10    0.20    0.38 
  20 -16 -10    0.00    0.39 
  21 -16 -10    1.36    0.72 
 -22 -15 -10    5.11    1.10 
 -21 -15 -10    9.23    1.47 
 -20 -15 -10    4.68    1.08 
 -19 -15 -10   17.27    1.66 
 -18 -15 -10    1.69    0.80 
 -17 -15 -10    6.03    1.11 
 -16 -15 -10    0.35    0.59 
 -15 -15 -10    6.59    1.13 
 -14 -15 -10    0.03    0.63 
 -13 -15 -10    2.39    0.83 
 -12 -15 -10    0.69    0.65 
 -11 -15 -10    0.69    0.66 
 -10 -15 -10    1.27    0.68 
  -9 -15 -10    6.21    1.03 
  -8 -15 -10    0.39    0.60 
  -7 -15 -10   29.67    1.84 
  -6 -15 -10   16.00    1.40 
  -5 -15 -10   64.75    2.03 
  -4 -15 -10    9.93    0.71 
  -3 -15 -10   14.30    0.83 
  -2 -15 -10    9.02    0.69 
  -1 -15 -10    0.41    0.33 
   0 -15 -10   11.86    0.77 
   1 -15 -10    7.03    0.66 
   2 -15 -10    9.34    0.70 
   3 -15 -10    0.00    0.42 
   4 -15 -10    1.32    0.58 
   5 -15 -10    0.68    0.52 
   6 -15 -10    2.06    0.64 
   7 -15 -10   -0.62    0.40 
   8 -15 -10    0.25    0.40 
   9 -15 -10    2.47    0.45 
  10 -15 -10   10.06    0.72 
  11 -15 -10    0.31    0.34 
  12 -15 -10    4.19    0.58 
  13 -15 -10    4.08    0.59 
  14 -15 -10    6.89    0.70 
  15 -15 -10    6.79    0.70 
  16 -15 -10    8.99    0.81 
  17 -15 -10   13.95    0.95 
  18 -15 -10    4.90    0.66 
  19 -15 -10   15.96    1.01 
  20 -15 -10    0.87    0.64 
  21 -15 -10    8.70    1.22 
  22 -15 -10   -0.28    0.52 
 -22 -14 -10    0.93    0.79 
 -21 -14 -10   -1.15    0.55 
 -20 -14 -10    1.17    0.82 
 -19 -14 -10    2.71    0.94 
 -18 -14 -10    0.84    0.74 
 -17 -14 -10    6.26    1.14 
 -16 -14 -10    7.50    1.22 
 -15 -14 -10    6.84    1.13 
 -14 -14 -10    3.60    0.90 
 -13 -14 -10   18.34    1.53 
 -12 -14 -10    1.58    0.73 
 -11 -14 -10   11.05    1.25 
 -10 -14 -10    3.77    0.88 
  -9 -14 -10   15.51    1.39 
  -8 -14 -10    2.03    0.74 
  -7 -14 -10    6.45    0.99 
  -6 -14 -10    0.79    0.60 
  -5 -14 -10    2.17    0.43 
  -4 -14 -10   -0.04    0.27 
  -3 -14 -10    0.59    0.35 
  -2 -14 -10    3.90    0.51 
  -1 -14 -10    3.89    0.51 
   0 -14 -10    5.26    0.55 
   1 -14 -10    4.36    0.55 
   2 -14 -10   10.29    0.73 
   3 -14 -10    1.08    0.53 
   4 -14 -10   55.29    2.32 
   5 -14 -10    3.76    0.72 
   6 -14 -10   60.66    1.68 
   7 -14 -10    6.22    0.57 
   8 -14 -10   67.48    1.84 
   9 -14 -10    1.23    0.38 
  10 -14 -10   43.10    1.42 
  11 -14 -10    0.10    0.32 
  12 -14 -10   23.19    1.07 
  13 -14 -10    0.16    0.35 
  14 -14 -10    3.48    0.55 
  15 -14 -10    0.07    0.37 
  16 -14 -10    0.23    0.37 
  17 -14 -10   -0.57    0.33 
  18 -14 -10   -0.04    0.37 
  19 -14 -10    0.51    0.41 
  20 -14 -10    3.99    0.91 
  21 -14 -10    0.73    0.63 
  22 -14 -10    4.46    0.94 
 -23 -13 -10    0.15    0.65 
 -22 -13 -10    6.44    1.24 
 -21 -13 -10    1.53    0.84 
 -20 -13 -10    8.71    1.28 
 -19 -13 -10   10.63    1.30 
 -18 -13 -10    7.75    1.18 
 -17 -13 -10    4.53    1.02 
 -16 -13 -10    0.19    0.62 
 -15 -13 -10    3.45    0.89 
 -14 -13 -10   -0.37    0.55 
 -13 -13 -10    2.05    0.77 
 -12 -13 -10   -0.26    0.53 
 -11 -13 -10    0.15    0.55 
 -10 -13 -10   -0.02    0.49 
  -9 -13 -10   12.58    1.28 
  -8 -13 -10    3.07    0.79 
  -7 -13 -10   48.24    2.39 
  -6 -13 -10    2.60    0.75 
  -5 -13 -10   82.27    2.15 
  -4 -13 -10    0.69    0.34 
  -3 -13 -10   83.00    2.08 
  -2 -13 -10    6.20    0.59 
  -1 -13 -10   30.89    1.15 
   0 -13 -10    7.65    0.62 
   1 -13 -10    9.11    0.67 
   2 -13 -10    2.21    0.43 
   3 -13 -10    0.06    0.42 
   4 -13 -10    0.81    0.31 
   5 -13 -10    0.01    0.26 
   6 -13 -10   -0.26    0.26 
   7 -13 -10   -0.24    0.27 
   8 -13 -10    8.48    0.64 
   9 -13 -10    4.92    0.55 
  10 -13 -10    4.44    0.55 
  11 -13 -10   -0.40    0.29 
  12 -13 -10   15.49    0.87 
  13 -13 -10    2.49    0.49 
  14 -13 -10   15.78    0.94 
  15 -13 -10    0.45    0.38 
  16 -13 -10    5.23    0.66 
  17 -13 -10    3.07    0.57 
  18 -13 -10   11.29    0.88 
  19 -13 -10    0.40    0.57 
  20 -13 -10    2.90    0.86 
  21 -13 -10    2.62    0.81 
  22 -13 -10    0.44    0.63 
  23 -13 -10    1.14    0.68 
 -24 -12 -10    0.67    0.78 
 -23 -12 -10    0.19    0.71 
 -22 -12 -10    1.48    0.80 
 -21 -12 -10    0.37    0.67 
 -20 -12 -10    5.68    1.11 
 -19 -12 -10    0.30    0.42 
 -18 -12 -10    7.62    0.79 
 -17 -12 -10    0.89    0.48 
 -16 -12 -10   21.90    1.16 
 -15 -12 -10    4.62    0.65 
 -14 -12 -10   20.52    1.09 
 -13 -12 -10   15.84    1.36 
 -12 -12 -10   18.64    1.48 
 -11 -12 -10   19.39    1.45 
 -10 -12 -10    9.44    1.09 
  -9 -12 -10    6.98    0.99 
  -8 -12 -10    0.88    0.58 
  -7 -12 -10   10.62    1.14 
  -6 -12 -10    0.08    0.51 
  -5 -12 -10   11.16    0.68 
  -4 -12 -10    5.15    0.52 
  -3 -12 -10    3.89    0.48 
  -2 -12 -10    0.09    0.28 
  -1 -12 -10    2.90    0.45 
   0 -12 -10    6.79    0.60 
   1 -12 -10    2.36    0.43 
   2 -12 -10    8.40    0.48 
   3 -12 -10    6.77    0.52 
   4 -12 -10   12.57    0.68 
   5 -12 -10   14.32    0.73 
   6 -12 -10   53.52    1.53 
   7 -12 -10    7.16    0.59 
   8 -12 -10   62.10    1.76 
   9 -12 -10    2.47    0.44 
  10 -12 -10   18.78    0.91 
  11 -12 -10    0.38    0.34 
  12 -12 -10   18.03    0.93 
  13 -12 -10   -0.29    0.30 
  14 -12 -10    2.90    0.50 
  15 -12 -10   -0.22    0.32 
  16 -12 -10    3.25    0.57 
  17 -12 -10    0.28    0.52 
  18 -12 -10   -0.51    0.44 
  19 -12 -10   -0.28    0.46 
  20 -12 -10   18.58    1.49 
  21 -12 -10    1.03    0.69 
  22 -12 -10   18.55    1.60 
  23 -12 -10    2.29    0.80 
  24 -12 -10    2.07    0.80 
 -24 -11 -10    3.47    0.68 
 -23 -11 -10    0.36    0.48 
 -22 -11 -10   13.83    1.02 
 -21 -11 -10    0.18    0.45 
 -20 -11 -10    7.33    0.85 
 -19 -11 -10    2.37    0.56 
 -18 -11 -10    4.90    0.67 
 -17 -11 -10    3.82    0.62 
 -16 -11 -10    4.22    0.63 
 -15 -11 -10   -0.08    0.37 
 -14 -11 -10   -0.69    0.31 
 -13 -11 -10    0.16    0.38 
 -12 -11 -10    0.17    0.36 
 -11 -11 -10    4.16    0.55 
 -10 -11 -10    0.32    0.35 
  -9 -11 -10   25.06    1.10 
  -8 -11 -10   -0.31    0.48 
  -7 -11 -10   67.90    2.74 
  -6 -11 -10    4.52    0.82 
  -5 -11 -10  138.96    3.01 
  -4 -11 -10    1.57    0.36 
  -3 -11 -10  180.86    3.75 
  -2 -11 -10    0.03    0.26 
  -1 -11 -10   47.77    1.40 
   0 -11 -10   -0.07    0.27 
   1 -11 -10    3.36    0.34 
   2 -11 -10    6.74    0.44 
   3 -11 -10    5.63    0.48 
   4 -11 -10    0.11    0.26 
   5 -11 -10    1.28    0.33 
   6 -11 -10   -0.18    0.25 
   7 -11 -10    0.27    0.30 
   8 -11 -10    0.97    0.33 
   9 -11 -10    3.45    0.48 
  10 -11 -10    3.68    0.48 
  11 -11 -10    2.72    0.47 
  12 -11 -10   18.15    0.92 
  13 -11 -10    0.20    0.34 
  14 -11 -10    9.41    0.74 
  15 -11 -10    0.07    0.35 
  16 -11 -10   10.91    1.12 
  17 -11 -10   -0.13    0.48 
  18 -11 -10    9.29    1.11 
  19 -11 -10    3.82    0.87 
  20 -11 -10    4.09    0.89 
  21 -11 -10    3.64    0.88 
  22 -11 -10    0.04    0.57 
  23 -11 -10    1.20    0.70 
  24 -11 -10    1.19    0.68 
 -24 -10 -10    0.49    0.49 
 -23 -10 -10    0.68    0.50 
 -22 -10 -10    1.93    0.58 
 -21 -10 -10   -0.14    0.41 
 -20 -10 -10   10.81    0.89 
 -19 -10 -10    0.35    0.43 
 -18 -10 -10   10.73    0.88 
 -17 -10 -10   -0.37    0.35 
 -16 -10 -10   18.33    1.03 
 -15 -10 -10   10.04    0.82 
 -14 -10 -10   39.99    1.49 
 -13 -10 -10    4.24    0.58 
 -12 -10 -10   18.85    1.00 
 -11 -10 -10    3.97    0.55 
 -10 -10 -10    9.32    0.74 
  -9 -10 -10    2.32    0.45 
  -8 -10 -10    2.77    0.47 
  -7 -10 -10   14.83    0.82 
  -6 -10 -10    5.48    0.59 
  -5 -10 -10    0.13    0.26 
  -4 -10 -10   40.39    1.22 
  -3 -10 -10   -0.11    0.25 
  -2 -10 -10    2.55    0.39 
  -1 -10 -10    6.02    0.53 
   0 -10 -10    1.87    0.38 
   1 -10 -10   10.74    0.51 
   2 -10 -10    7.96    0.46 
   3 -10 -10    5.33    0.50 
   4 -10 -10    6.49    0.52 
   5 -10 -10   27.17    0.98 
   6 -10 -10   29.07    1.04 
   7 -10 -10    7.98    0.59 
   8 -10 -10   47.78    1.46 
   9 -10 -10    6.13    0.57 
  10 -10 -10    9.62    0.67 
  11 -10 -10   -0.17    0.28 
  12 -10 -10    9.66    0.72 
  13 -10 -10   -0.38    0.28 
  14 -10 -10    5.26    0.61 
  15 -10 -10    1.66    0.64 
  16 -10 -10   10.65    1.13 
  17 -10 -10    0.22    0.50 
  18 -10 -10   15.27    1.36 
  19 -10 -10   -0.05    0.49 
  20 -10 -10   26.08    1.74 
  21 -10 -10    0.46    0.54 
  22 -10 -10   44.76    2.39 
  23 -10 -10   -0.18    0.56 
  24 -10 -10   17.37    1.61 
 -25  -9 -10    3.94    0.69 
 -24  -9 -10    8.90    0.91 
 -23  -9 -10    0.72    0.50 
 -22  -9 -10    6.86    0.81 
 -21  -9 -10    0.83    0.47 
 -20  -9 -10   10.20    0.87 
 -19  -9 -10    1.26    0.49 
 -18  -9 -10    4.29    0.62 
 -17  -9 -10    0.75    0.46 
 -16  -9 -10    0.07    0.37 
 -15  -9 -10    2.50    0.52 
 -14  -9 -10    1.33    0.45 
 -13  -9 -10    5.34    0.63 
 -12  -9 -10    1.74    0.43 
 -11  -9 -10    3.45    0.52 
 -10  -9 -10    5.34    0.58 
  -9  -9 -10    1.75    0.43 
  -8  -9 -10    4.40    0.54 
  -7  -9 -10   32.76    1.18 
  -6  -9 -10    0.37    0.33 
  -5  -9 -10   82.90    1.63 
  -4  -9 -10   18.41    0.64 
  -3  -9 -10   53.07    1.48 
  -2  -9 -10    0.67    0.29 
  -1  -9 -10   64.32    1.63 
   0  -9 -10    0.07    0.26 
   1  -9 -10    9.88    0.48 
   2  -9 -10    3.29    0.41 
   3  -9 -10    3.08    0.39 
   4  -9 -10    0.09    0.26 
   5  -9 -10    0.29    0.28 
   6  -9 -10    1.69    0.35 
   7  -9 -10    1.51    0.37 
   8  -9 -10    0.17    0.28 
   9  -9 -10    0.71    0.33 
  10  -9 -10    1.75    0.40 
  11  -9 -10   24.34    1.03 
  12  -9 -10    8.85    0.68 
  13  -9 -10   13.10    1.11 
  14  -9 -10   14.81    1.20 
  15  -9 -10    4.03    0.76 
  16  -9 -10    2.33    0.70 
  17  -9 -10    3.73    0.80 
  18  -9 -10    7.50    1.04 
  19  -9 -10    2.62    0.73 
  20  -9 -10    5.51    0.99 
  21  -9 -10    0.28    0.55 
  22  -9 -10    0.04    0.56 
  23  -9 -10   -0.18    0.51 
  24  -9 -10   -0.70    0.47 
  25  -9 -10    0.21    0.58 
 -25  -8 -10    0.05    0.47 
 -24  -8 -10    0.01    0.44 
 -23  -8 -10    0.10    0.42 
 -22  -8 -10    7.04    0.78 
 -21  -8 -10   -0.11    0.43 
 -20  -8 -10    8.31    0.82 
 -19  -8 -10   -0.28    0.37 
 -18  -8 -10   11.24    0.86 
 -17  -8 -10    1.13    0.45 
 -16  -8 -10   38.00    1.47 
 -15  -8 -10    0.59    0.39 
 -14  -8 -10   64.44    1.94 
 -13  -8 -10    8.61    0.74 
 -12  -8 -10   62.48    1.85 
 -11  -8 -10    0.34    0.33 
 -10  -8 -10   49.35    1.54 
  -9  -8 -10    0.31    0.33 
  -8  -8 -10    8.31    0.66 
  -7  -8 -10    0.80    0.35 
  -6  -8 -10    1.43    0.38 
  -5  -8 -10    2.54    0.31 
  -4  -8 -10    7.96    0.44 
  -3  -8 -10   13.13    0.54 
  -2  -8 -10    5.90    0.41 
  -1  -8 -10   13.34    0.67 
   0  -8 -10   11.47    0.64 
   1  -8 -10   10.01    0.61 
   2  -8 -10    2.97    0.39 
   3  -8 -10   28.16    0.96 
   4  -8 -10    8.51    0.57 
   5  -8 -10    4.50    0.36 
   6  -8 -10    5.29    0.39 
   7  -8 -10   10.68    0.50 
   8  -8 -10    8.49    0.62 
   9  -8 -10    4.89    0.51 
  10  -8 -10    3.60    0.50 
  11  -8 -10    0.36    0.41 
  12  -8 -10    0.03    0.41 
  13  -8 -10    3.67    0.73 
  14  -8 -10    2.34    0.65 
  15  -8 -10   -0.07    0.46 
  16  -8 -10    5.50    0.91 
  17  -8 -10    2.33    0.68 
  18  -8 -10   14.11    1.26 
  19  -8 -10    2.70    0.74 
  20  -8 -10   24.08    1.65 
  21  -8 -10   -0.08    0.48 
  22  -8 -10   33.05    2.07 
  23  -8 -10    1.91    0.78 
  24  -8 -10   21.42    1.72 
  25  -8 -10    1.21    0.71 
 -25  -7 -10   18.01    1.15 
 -24  -7 -10    9.95    0.91 
 -23  -7 -10    3.09    0.63 
 -22  -7 -10   13.12    0.95 
 -21  -7 -10    4.92    0.69 
 -20  -7 -10    9.71    0.85 
 -19  -7 -10    1.74    0.52 
 -18  -7 -10    1.98    0.51 
 -17  -7 -10    0.04    0.35 
 -16  -7 -10    3.33    0.55 
 -15  -7 -10   -0.08    0.34 
 -14  -7 -10    5.60    0.60 
 -13  -7 -10   -0.02    0.32 
 -12  -7 -10    7.62    0.66 
 -11  -7 -10    0.43    0.34 
 -10  -7 -10    9.11    0.66 
  -9  -7 -10    0.92    0.38 
  -8  -7 -10   12.25    0.73 
  -7  -7 -10    1.03    0.34 
  -6  -7 -10    8.11    0.60 
  -5  -7 -10   13.76    0.53 
  -4  -7 -10   10.24    0.47 
  -3  -7 -10   25.50    0.74 
  -2  -7 -10    5.58    0.39 
  -1  -7 -10   66.91    1.38 
   0  -7 -10   -0.12    0.19 
   1  -7 -10    2.55    0.38 
   2  -7 -10   -0.19    0.22 
   3  -7 -10    0.20    0.20 
   4  -7 -10   12.63    0.51 
   5  -7 -10    3.74    0.34 
   6  -7 -10   -0.03    0.19 
   7  -7 -10    1.60    0.27 
   8  -7 -10    0.09    0.23 
   9  -7 -10   30.25    1.07 
  10  -7 -10   15.18    1.11 
  11  -7 -10   63.28    2.54 
  12  -7 -10   10.43    1.01 
  13  -7 -10   55.83    2.36 
  14  -7 -10    5.83    0.89 
  15  -7 -10   25.96    1.58 
  16  -7 -10   13.09    1.17 
  17  -7 -10   15.11    1.26 
  18  -7 -10    4.52    0.88 
  19  -7 -10   11.83    1.24 
  20  -7 -10    2.26    0.73 
  21  -7 -10    0.55    0.59 
  22  -7 -10    1.74    0.70 
  23  -7 -10    0.24    0.54 
  24  -7 -10    2.52    0.85 
  25  -7 -10    0.22    0.57 
 -26  -6 -10    0.00    0.48 
 -25  -6 -10    1.37    0.55 
 -24  -6 -10    1.49    0.53 
 -23  -6 -10   -0.29    0.37 
 -22  -6 -10   11.79    0.93 
 -21  -6 -10   -0.41    0.37 
 -20  -6 -10   14.00    0.95 
 -19  -6 -10    3.27    0.55 
 -18  -6 -10   15.21    0.94 
 -17  -6 -10    0.78    0.44 
 -16  -6 -10   50.33    1.65 
 -15  -6 -10    1.61    0.44 
 -14  -6 -10   60.38    1.82 
 -13  -6 -10   -0.21    0.31 
 -12  -6 -10   51.50    1.62 
 -11  -6 -10    0.35    0.33 
 -10  -6 -10   30.33    1.12 
  -9  -6 -10    1.06    0.36 
  -8  -6 -10    4.87    0.54 
  -7  -6 -10    0.37    0.29 
  -6  -6 -10    1.49    0.37 
  -5  -6 -10   -0.06    0.26 
  -4  -6 -10    3.98    0.47 
  -3  -6 -10    2.62    0.38 
  -2  -6 -10    2.08    0.37 
  -1  -6 -10   34.03    1.09 
   0  -6 -10    1.80    0.33 
   1  -6 -10   16.74    0.72 
   2  -6 -10    1.16    0.30 
   3  -6 -10    6.11    0.48 
   4  -6 -10   -0.10    0.22 
   5  -6 -10   23.58    0.86 
   6  -6 -10    1.76    0.33 
   7  -6 -10    8.60    0.53 
   8  -6 -10    1.06    0.30 
   9  -6 -10    0.19    0.24 
  10  -6 -10    5.77    0.49 
  11  -6 -10    3.63    0.69 
  12  -6 -10   -0.14    0.38 
  13  -6 -10    3.84    0.77 
  14  -6 -10    0.19    0.48 
  15  -6 -10   14.57    1.16 
  16  -6 -10    1.18    0.58 
  17  -6 -10    0.00    0.43 
  18  -6 -10    7.57    0.98 
  19  -6 -10    1.14    0.61 
  20  -6 -10   38.88    2.15 
  21  -6 -10    5.20    0.97 
  22  -6 -10   35.99    2.13 
  23  -6 -10    0.96    0.65 
  24  -6 -10   19.47    1.60 
  25  -6 -10    0.41    0.60 
  26  -6 -10    9.89    1.38 
 -26  -5 -10    7.70    0.89 
 -25  -5 -10   21.91    1.25 
 -24  -5 -10    4.56    0.69 
 -23  -5 -10    7.80    0.79 
 -22  -5 -10    8.10    0.82 
 -21  -5 -10    3.16    0.60 
 -20  -5 -10    5.59    0.70 
 -19  -5 -10    0.14    0.40 
 -18  -5 -10    0.37    0.40 
 -17  -5 -10    7.92    0.72 
 -16  -5 -10    0.26    0.36 
 -15  -5 -10    1.89    0.45 
 -14  -5 -10    3.91    0.55 
 -13  -5 -10    0.12    0.33 
 -12  -5 -10   14.00    0.81 
 -11  -5 -10    1.09    0.38 
 -10  -5 -10   28.40    1.07 
  -9  -5 -10   -0.08    0.27 
  -8  -5 -10    4.97    0.54 
  -7  -5 -10    3.36    0.45 
  -6  -5 -10   25.16    0.94 
  -5  -5 -10   13.68    0.69 
  -4  -5 -10   13.00    0.67 
  -3  -5 -10   14.43    0.70 
  -2  -5 -10   -0.06    0.24 
  -1  -5 -10   20.56    0.81 
   0  -5 -10   -0.04    0.20 
   1  -5 -10    2.63    0.30 
   2  -5 -10    0.05    0.19 
   3  -5 -10    2.39    0.28 
   4  -5 -10    1.19    0.30 
   5  -5 -10   11.59    0.61 
   6  -5 -10    0.08    0.23 
   7  -5 -10   15.17    0.67 
   8  -5 -10    2.52    0.36 
   9  -5 -10   76.91    1.93 
  10  -5 -10    0.31    0.26 
  11  -5 -10  139.08    2.96 
  12  -5 -10    9.43    0.95 
  13  -5 -10   86.97    3.13 
  14  -5 -10    1.96    0.63 
  15  -5 -10   62.30    2.60 
  16  -5 -10    2.68    0.74 
  17  -5 -10   19.52    1.40 
  18  -5 -10    6.86    0.97 
  19  -5 -10    0.70    0.59 
  20  -5 -10    4.26    0.90 
  21  -5 -10    0.51    0.53 
  22  -5 -10   -0.02    0.51 
  23  -5 -10    0.66    0.61 
  24  -5 -10    1.27    0.75 
  25  -5 -10    5.13    1.03 
  26  -5 -10    1.29    0.73 
 -26  -4 -10   -0.45    0.40 
 -25  -4 -10   -0.25    0.41 
 -24  -4 -10   -0.23    0.41 
 -23  -4 -10    4.14    0.68 
 -22  -4 -10    2.28    0.56 
 -21  -4 -10    7.52    0.77 
 -20  -4 -10   15.53    0.97 
 -19  -4 -10   10.78    0.84 
 -18  -4 -10    9.97    0.79 
 -17  -4 -10   13.69    0.88 
 -16  -4 -10   17.26    0.92 
 -15  -4 -10    1.81    0.45 
 -14  -4 -10   55.11    1.67 
 -13  -4 -10    1.19    0.39 
 -12  -4 -10   14.33    0.78 
 -11  -4 -10    0.47    0.32 
 -10  -4 -10    5.21    0.53 
  -9  -4 -10    0.21    0.28 
  -8  -4 -10    9.35    0.64 
  -7  -4 -10   11.83    0.68 
  -6  -4 -10    0.17    0.28 
  -5  -4 -10    0.82    0.31 
  -4  -4 -10    4.20    0.47 
  -3  -4 -10    0.97    0.31 
  -2  -4 -10    1.41    0.30 
  -1  -4 -10    7.04    0.42 
   0  -4 -10   60.90    1.26 
   1  -4 -10   31.37    1.01 
   2  -4 -10   47.24    1.07 
   3  -4 -10   40.12    0.94 
   4  -4 -10    3.26    0.31 
   5  -4 -10   11.78    0.61 
   6  -4 -10    5.46    0.46 
   7  -4 -10   10.93    0.60 
   8  -4 -10    7.63    0.54 
   9  -4 -10   17.34    0.76 
  10  -4 -10   38.91    1.21 
  11  -4 -10    2.13    0.38 
  12  -4 -10    5.92    0.51 
  13  -4 -10    0.62    0.32 
  14  -4 -10   -0.21    0.40 
  15  -4 -10    8.70    0.99 
  16  -4 -10    5.93    0.91 
  17  -4 -10    4.64    0.81 
  18  -4 -10    4.89    0.81 
  19  -4 -10    1.83    0.68 
  20  -4 -10    9.52    1.11 
  21  -4 -10    8.68    1.14 
  22  -4 -10   23.53    1.67 
  23  -4 -10    8.68    1.15 
  24  -4 -10   12.68    1.35 
  25  -4 -10    1.08    0.68 
  26  -4 -10    5.37    1.04 
 -26  -3 -10    0.08    0.45 
 -25  -3 -10   36.25    1.56 
 -24  -3 -10    3.76    0.68 
 -23  -3 -10    9.41    0.85 
 -22  -3 -10   -0.01    0.37 
 -21  -3 -10    0.31    0.39 
 -20  -3 -10    0.30    0.40 
 -19  -3 -10    1.94    0.49 
 -18  -3 -10    1.42    0.44 
 -17  -3 -10    4.73    0.61 
 -16  -3 -10    0.31    0.35 
 -15  -3 -10    0.85    0.38 
 -14  -3 -10    0.70    0.37 
 -13  -3 -10   -0.48    0.24 
 -12  -3 -10    7.27    0.61 
 -11  -3 -10    6.39    0.58 
 -10  -3 -10    6.49    0.55 
  -9  -3 -10    2.14    0.38 
  -8  -3 -10   27.93    1.00 
  -7  -3 -10    0.03    0.27 
  -6  -3 -10    6.94    0.52 
  -5  -3 -10    2.40    0.38 
  -4  -3 -10   41.19    1.19 
  -3  -3 -10    3.73    0.41 
  -2  -3 -10   14.94    0.55 
  -1  -3 -10   52.20    1.12 
   0  -3 -10    0.26    0.20 
   1  -3 -10    6.63    0.47 
   2  -3 -10    0.19    0.23 
   3  -3 -10    3.75    0.33 
   4  -3 -10    0.59    0.21 
   5  -3 -10   15.37    0.54 
   6  -3 -10    2.17    0.35 
   7  -3 -10   25.97    0.92 
   8  -3 -10   14.11    0.70 
   9  -3 -10   55.67    1.49 
  10  -3 -10   -0.17    0.25 
  11  -3 -10  176.66    3.69 
  12  -3 -10    5.21    0.52 
  13  -3 -10   77.42    1.99 
  14  -3 -10    0.29    0.28 
  15  -3 -10   15.37    1.19 
  16  -3 -10    2.61    0.65 
  17  -3 -10   12.03    1.16 
  18  -3 -10    0.77    0.51 
  19  -3 -10    0.26    0.51 
  20  -3 -10    1.62    0.70 
  21  -3 -10   -0.16    0.46 
  22  -3 -10    0.06    0.53 
  23  -3 -10    0.16    0.51 
  24  -3 -10    0.12    0.51 
  25  -3 -10    3.80    0.90 
  26  -3 -10    3.87    0.89 
 -26  -2 -10    2.05    0.60 
 -25  -2 -10    4.28    0.68 
 -24  -2 -10    0.05    0.39 
 -23  -2 -10    5.63    0.71 
 -22  -2 -10    0.51    0.43 
 -21  -2 -10   11.43    0.89 
 -20  -2 -10    3.13    0.54 
 -19  -2 -10   22.45    1.09 
 -18  -2 -10    7.72    0.70 
 -17  -2 -10   19.76    0.98 
 -16  -2 -10    3.38    0.52 
 -15  -2 -10    9.78    0.72 
 -14  -2 -10    8.55    0.67 
 -13  -2 -10    3.35    0.47 
 -12  -2 -10    8.40    0.63 
 -11  -2 -10    6.19    0.57 
 -10  -2 -10    7.65    0.59 
  -9  -2 -10    2.92    0.40 
  -8  -2 -10    3.55    0.43 
  -7  -2 -10   -0.01    0.24 
  -6  -2 -10    0.91    0.30 
  -5  -2 -10    0.57    0.26 
  -4  -2 -10   51.62    1.34 
  -3  -2 -10    0.02    0.19 
  -2  -2 -10  104.74    1.91 
  -1  -2 -10    5.02    0.36 
   0  -2 -10  201.30    3.28 
   1  -2 -10   16.08    0.68 
   2  -2 -10  102.52    2.31 
   3  -2 -10   15.47    0.55 
   4  -2 -10    1.07    0.23 
   5  -2 -10    0.14    0.18 
   6  -2 -10    1.88    0.25 
   7  -2 -10    4.54    0.46 
   8  -2 -10    6.00    0.51 
   9  -2 -10    0.17    0.26 
  10  -2 -10    2.70    0.40 
  11  -2 -10   -0.14    0.25 
  12  -2 -10    0.59    0.30 
  13  -2 -10    6.04    0.55 
  14  -2 -10    4.51    0.50 
  15  -2 -10    7.87    0.60 
  16  -2 -10    3.83    0.72 
  17  -2 -10    9.47    1.06 
  18  -2 -10   -0.49    0.40 
  19  -2 -10   10.49    1.13 
  20  -2 -10    0.12    0.48 
  21  -2 -10    9.36    1.14 
  22  -2 -10    3.37    0.78 
  23  -2 -10   12.15    1.30 
  24  -2 -10    9.85    1.24 
  25  -2 -10    0.90    0.70 
  26  -2 -10    1.77    0.79 
 -26  -1 -10    0.00    0.44 
 -25  -1 -10   24.02    1.25 
 -24  -1 -10   -0.09    0.40 
 -23  -1 -10    9.91    0.84 
 -22  -1 -10    0.24    0.41 
 -21  -1 -10    0.63    0.41 
 -20  -1 -10    0.02    0.37 
 -19  -1 -10    0.05    0.35 
 -18  -1 -10    1.00    0.40 
 -17  -1 -10    2.73    0.48 
 -16  -1 -10    0.93    0.38 
 -15  -1 -10    7.26    0.63 
 -14  -1 -10    4.02    0.50 
 -13  -1 -10   10.03    0.65 
 -12  -1 -10    0.92    0.35 
 -11  -1 -10    2.98    0.43 
 -10  -1 -10   10.54    0.63 
  -9  -1 -10   10.12    0.60 
  -8  -1 -10   10.24    0.60 
  -7  -1 -10    2.85    0.39 
  -6  -1 -10   17.19    0.72 
  -5  -1 -10    3.28    0.38 
  -4  -1 -10   32.46    0.84 
  -3  -1 -10    6.00    0.38 
  -2  -1 -10   14.98    0.54 
  -1  -1 -10    3.33    0.31 
   0  -1 -10    0.22    0.23 
   1  -1 -10    3.20    0.39 
   2  -1 -10    4.63    0.43 
   3  -1 -10   51.07    1.11 
   4  -1 -10    7.31    0.39 
   5  -1 -10   20.30    0.62 
   6  -1 -10   34.31    0.84 
   7  -1 -10   68.60    1.72 
   8  -1 -10   13.84    0.70 
   9  -1 -10   61.76    1.63 
  10  -1 -10    5.29    0.52 
  11  -1 -10   43.38    1.35 
  12  -1 -10    3.17    0.44 
  13  -1 -10   33.13    1.12 
  14  -1 -10    3.69    0.47 
  15  -1 -10    0.52    0.30 
  16  -1 -10    3.01    0.45 
  17  -1 -10    0.84    0.44 
  18  -1 -10    0.89    0.54 
  19  -1 -10    0.50    0.50 
  20  -1 -10   -0.55    0.43 
  21  -1 -10    2.19    0.69 
  22  -1 -10    0.57    0.61 
  23  -1 -10    5.09    0.98 
  24  -1 -10    2.55    0.82 
  25  -1 -10    8.27    1.25 
  26  -1 -10    2.42    0.85 
 -26   0 -10    5.24    0.85 
 -25   0 -10    2.19    0.56 
 -24   0 -10   -0.15    0.39 
 -23   0 -10    5.40    0.71 
 -22   0 -10    0.39    0.39 
 -21   0 -10   17.21    0.99 
 -20   0 -10    0.41    0.38 
 -19   0 -10    9.96    0.78 
 -18   0 -10    5.50    0.62 
 -17   0 -10   11.17    0.76 
 -16   0 -10   12.79    0.79 
 -15   0 -10   10.73    0.73 
 -14   0 -10    4.88    0.54 
 -13   0 -10    6.44    0.57 
 -12   0 -10    7.34    0.58 
 -11   0 -10   -0.03    0.24 
 -10   0 -10    1.59    0.34 
  -9   0 -10    0.26    0.26 
  -8   0 -10   12.89    0.64 
  -7   0 -10    0.12    0.24 
  -6   0 -10    1.22    0.29 
  -5   0 -10   -0.20    0.17 
  -4   0 -10   57.02    1.25 
  -3   0 -10    0.15    0.18 
  -2   0 -10  203.56    3.28 
  -1   0 -10    0.14    0.18 
   0   0 -10  219.90    4.41 
   1   0 -10   -0.01    0.23 
   2   0 -10  203.28    4.02 
   3   0 -10    0.00    0.21 
   4   0 -10   61.28    1.25 
   5   0 -10    0.12    0.17 
   6   0 -10    0.99    0.22 
   7   0 -10   -0.07    0.24 
   8   0 -10   10.67    0.64 
   9   0 -10   -0.15    0.24 
  10   0 -10    1.39    0.35 
  11   0 -10   -0.15    0.26 
  12   0 -10    6.78    0.56 
  13   0 -10    6.33    0.56 
  14   0 -10    6.01    0.57 
  15   0 -10   12.13    0.72 
  16   0 -10   13.27    0.77 
  17   0 -10   11.23    0.72 
  18   0 -10    5.38    0.57 
  19   0 -10   15.14    1.28 
  20   0 -10   -0.37    0.41 
  21   0 -10   16.65    1.42 
  22   0 -10    0.29    0.52 
  23   0 -10    5.68    0.97 
  24   0 -10   -0.19    0.55 
  25   0 -10    2.79    0.86 
  26   0 -10    5.33    1.06 
 -26   1 -10    1.76    0.77 
 -25   1 -10    9.68    1.20 
 -24   1 -10    1.84    0.75 
 -23   1 -10    6.17    1.00 
 -22   1 -10    0.79    0.42 
 -21   1 -10    3.47    0.56 
 -20   1 -10   -0.23    0.31 
 -19   1 -10    0.49    0.37 
 -18   1 -10    0.06    0.34 
 -17   1 -10    1.69    0.43 
 -16   1 -10    3.28    0.50 
 -15   1 -10    0.89    0.34 
 -14   1 -10    4.06    0.50 
 -13   1 -10   30.92    1.11 
 -12   1 -10    3.31    0.43 
 -11   1 -10   47.83    1.37 
 -10   1 -10    5.11    0.48 
  -9   1 -10   60.93    1.59 
  -8   1 -10   13.71    0.66 
  -7   1 -10   67.60    1.66 
  -6   1 -10   34.81    0.88 
  -5   1 -10   20.11    0.64 
  -4   1 -10    7.53    0.40 
  -3   1 -10   50.81    1.09 
  -2   1 -10    5.16    0.33 
  -1   1 -10    3.61    0.40 
   0   1 -10    0.14    0.24 
   1   1 -10    4.17    0.42 
   2   1 -10   15.01    0.66 
   3   1 -10    6.91    0.46 
   4   1 -10   32.77    0.82 
   5   1 -10    2.79    0.29 
   6   1 -10   15.67    0.54 
   7   1 -10    2.67    0.38 
   8   1 -10    9.59    0.60 
   9   1 -10    9.12    0.60 
  10   1 -10   10.77    0.65 
  11   1 -10    4.29    0.46 
  12   1 -10    1.68    0.39 
  13   1 -10   10.09    0.65 
  14   1 -10    4.56    0.51 
  15   1 -10    7.89    0.63 
  16   1 -10    1.25    0.38 
  17   1 -10    3.29    0.49 
  18   1 -10    0.84    0.35 
  19   1 -10    0.36    0.33 
  20   1 -10   -0.45    0.37 
  21   1 -10    0.56    0.51 
  22   1 -10   -0.03    0.45 
  23   1 -10    8.73    1.17 
  24   1 -10   -0.52    0.46 
  25   1 -10   23.26    1.79 
  26   1 -10   -0.74    0.47 
 -26   2 -10    0.04    0.58 
 -25   2 -10    0.66    0.66 
 -24   2 -10    4.82    0.95 
 -23   2 -10   13.14    1.35 
 -22   2 -10    3.65    0.83 
 -21   2 -10   10.85    1.16 
 -20   2 -10    0.18    0.48 
 -19   2 -10   10.65    1.11 
 -18   2 -10   -0.11    0.45 
 -17   2 -10   11.34    0.86 
 -16   2 -10    4.04    0.57 
 -15   2 -10    8.16    0.68 
 -14   2 -10    4.00    0.52 
 -13   2 -10    6.79    0.57 
 -12   2 -10    0.80    0.31 
 -11   2 -10    0.17    0.30 
 -10   2 -10    2.79    0.44 
  -9   2 -10    0.31    0.29 
  -8   2 -10    6.95    0.80 
  -7   2 -10    5.07    0.49 
  -6   2 -10    2.17    0.36 
  -5   2 -10   -0.17    0.24 
  -4   2 -10    2.03    0.36 
  -3   2 -10   16.30    0.72 
  -2   2 -10  107.10    2.39 
  -1   2 -10   16.13    0.71 
   0   2 -10  196.89    4.04 
   1   2 -10    5.12    0.44 
   2   2 -10  105.60    2.33 
   3   2 -10   -0.20    0.20 
   4   2 -10   48.57    1.28 
   5   2 -10    0.27    0.19 
   6   2 -10    1.07    0.21 
   7   2 -10    0.02    0.25 
   8   2 -10    2.86    0.40 
   9   2 -10    2.75    0.40 
  10   2 -10    7.76    0.58 
  11   2 -10    6.74    0.56 
  12   2 -10    8.13    0.60 
  13   2 -10    3.26    0.48 
  14   2 -10    8.49    0.64 
  15   2 -10   10.22    0.70 
  16   2 -10    3.53    0.50 
  17   2 -10   18.43    0.92 
  18   2 -10    5.96    0.63 
  19   2 -10   22.45    1.04 
  20   2 -10    2.71    0.51 
  21   2 -10   10.94    1.19 
  22   2 -10    0.35    0.53 
  23   2 -10    4.84    0.90 
  24   2 -10   -0.03    0.50 
  25   2 -10    2.58    0.76 
  26   2 -10    3.29    0.92 
 -26   3 -10    4.85    1.00 
 -25   3 -10    4.09    0.92 
 -24   3 -10    1.03    0.64 
 -23   3 -10    0.91    0.66 
 -22   3 -10    0.42    0.55 
 -21   3 -10    0.52    0.57 
 -20   3 -10    0.85    0.60 
 -19   3 -10   -0.68    0.41 
 -18   3 -10    0.74    0.58 
 -17   3 -10    9.52    1.00 
 -16   3 -10    4.17    0.82 
 -15   3 -10   13.74    1.21 
 -14   3 -10   -0.31    0.46 
 -13   3 -10   78.36    2.97 
 -12   3 -10    3.60    0.68 
 -11   3 -10  175.53    5.38 
 -10   3 -10    0.06    0.43 
  -9   3 -10   55.03    2.22 
  -8   3 -10   15.44    1.07 
  -7   3 -10   25.18    0.97 
  -6   3 -10    2.58    0.39 
  -5   3 -10   15.81    0.75 
  -4   3 -10    0.75    0.29 
  -3   3 -10    3.10    0.40 
  -2   3 -10    0.25    0.26 
  -1   3 -10    6.73    0.51 
   0   3 -10   -0.02    0.23 
   1   3 -10   50.55    1.36 
   2   3 -10   14.85    0.66 
   3   3 -10    3.81    0.40 
   4   3 -10   39.85    1.13 
   5   3 -10    1.32    0.23 
   6   3 -10    5.64    0.39 
   7   3 -10    0.54    0.27 
   8   3 -10   25.79    1.38 
   9   3 -10    2.88    0.40 
  10   3 -10    5.50    0.52 
  11   3 -10    5.45    0.53 
  12   3 -10    7.19    0.57 
  13   3 -10   -0.42    0.25 
  14   3 -10    1.39    0.36 
  15   3 -10    0.55    0.33 
  16   3 -10    0.81    0.36 
  17   3 -10    4.20    0.54 
  18   3 -10    0.81    0.36 
  19   3 -10    2.27    0.46 
  20   3 -10    0.64    0.38 
  21   3 -10    0.63    0.38 
  22   3 -10    0.50    0.56 
  23   3 -10   10.14    1.22 
  24   3 -10    4.40    0.89 
  25   3 -10   34.05    2.15 
  26   3 -10    0.12    0.57 
 -26   4 -10    4.69    1.02 
 -25   4 -10    0.47    0.62 
 -24   4 -10   13.52    1.32 
 -23   4 -10    5.48    1.01 
 -22   4 -10   23.24    1.66 
 -21   4 -10    8.54    1.11 
 -20   4 -10    8.54    1.09 
 -19   4 -10    2.15    0.69 
 -18   4 -10    4.75    0.89 
 -17   4 -10    5.26    0.91 
 -16   4 -10    5.19    0.82 
 -15   4 -10    8.96    1.00 
 -14   4 -10   -0.12    0.41 
 -13   4 -10    0.87    0.50 
 -12   4 -10    4.29    0.74 
 -11   4 -10    1.48    0.55 
 -10   4 -10   39.41    1.83 
  -9   4 -10   16.10    1.15 
  -8   4 -10    8.24    0.60 
  -7   4 -10   11.29    0.66 
  -6   4 -10    5.19    0.50 
  -5   4 -10   11.47    0.65 
  -4   4 -10    3.40    0.42 
  -3   4 -10   39.57    1.21 
  -2   4 -10   48.82    1.37 
  -1   4 -10   30.82    1.03 
   0   4 -10   63.31    1.58 
   1   4 -10    7.74    0.52 
   2   4 -10    0.99    0.28 
   3   4 -10    1.01    0.27 
   4   4 -10    3.30    0.37 
   5   4 -10    0.99    0.27 
   6   4 -10    0.01    0.26 
   7   4 -10   12.23    0.68 
   8   4 -10   10.06    0.62 
   9   4 -10    0.27    0.28 
  10   4 -10    5.77    0.55 
  11   4 -10   -0.06    0.25 
  12   4 -10   12.64    0.75 
  13   4 -10    0.63    0.32 
  14   4 -10   54.55    1.62 
  15   4 -10    1.84    0.41 
  16   4 -10   16.47    0.87 
  17   4 -10   14.22    0.84 
  18   4 -10    7.87    0.70 
  19   4 -10   12.53    0.83 
  20   4 -10   17.18    0.94 
  21   4 -10    7.47    0.72 
  22   4 -10    1.95    0.48 
  23   4 -10    3.59    0.90 
  24   4 -10   -0.24    0.52 
  25   4 -10   -0.29    0.56 
  26   4 -10    0.48    0.61 
 -26   5 -10    2.06    0.79 
 -25   5 -10    4.22    0.93 
 -24   5 -10    1.91    0.74 
 -23   5 -10    1.56    0.66 
 -22   5 -10    0.43    0.58 
 -21   5 -10    0.82    0.61 
 -20   5 -10    4.01    0.85 
 -19   5 -10    0.86    0.63 
 -18   5 -10    6.92    0.97 
 -17   5 -10   21.39    1.47 
 -16   5 -10    3.48    0.68 
 -15   5 -10   66.83    2.65 
 -14   5 -10    1.71    0.62 
 -13   5 -10   88.05    3.16 
 -12   5 -10   11.77    1.03 
 -11   5 -10  133.01    4.34 
 -10   5 -10    0.05    0.41 
  -9   5 -10   80.59    2.05 
  -8   5 -10    1.97    0.37 
  -7   5 -10   13.13    0.71 
  -6   5 -10    0.33    0.29 
  -5   5 -10   11.95    0.67 
  -4   5 -10    1.39    0.34 
  -3   5 -10    2.27    0.38 
  -2   5 -10    0.34    0.26 
  -1   5 -10    2.28    0.35 
   0   5 -10    0.02    0.22 
   1   5 -10   19.60    0.78 
   2   5 -10    0.29    0.24 
   3   5 -10   15.96    0.67 
   4   5 -10   11.89    0.60 
   5   5 -10   11.63    0.57 
   6   5 -10   24.63    0.95 
   7   5 -10    2.45    0.40 
   8   5 -10    5.23    0.52 
   9   5 -10   -0.01    0.27 
  10   5 -10   25.97    1.02 
  11   5 -10    1.28    0.35 
  12   5 -10   13.36    0.77 
  13   5 -10    0.28    0.30 
  14   5 -10    4.02    0.51 
  15   5 -10    1.48    0.40 
  16   5 -10    1.22    0.40 
  17   5 -10    7.31    0.67 
  18   5 -10    0.27    0.33 
  19   5 -10   -0.18    0.31 
  20   5 -10    6.94    0.69 
  21   5 -10    4.70    0.64 
  22   5 -10    6.60    0.72 
  23   5 -10    8.83    0.78 
  24   5 -10    4.89    0.97 
  25   5 -10   19.67    1.64 
  26   5 -10    5.78    1.11 
 -26   6 -10   10.52    1.26 
 -25   6 -10   -0.17    0.59 
 -24   6 -10   17.82    1.54 
 -23   6 -10    0.62    0.60 
 -22   6 -10   38.50    2.10 
 -21   6 -10    6.09    1.04 
 -20   6 -10   35.92    2.06 
 -19   6 -10    1.33    0.63 
 -18   6 -10    5.47    0.89 
 -17   6 -10    0.63    0.51 
 -16   6 -10    1.02    0.56 
 -15   6 -10   13.01    1.17 
 -14   6 -10    0.67    0.50 
 -13   6 -10    4.28    0.79 
 -12   6 -10   -0.01    0.45 
 -11   6 -10    3.99    0.72 
 -10   6 -10    4.97    0.80 
  -9   6 -10    0.18    0.30 
  -8   6 -10    0.70    0.34 
  -7   6 -10    8.06    0.59 
  -6   6 -10    2.44    0.41 
  -5   6 -10   22.72    0.91 
  -4   6 -10    0.45    0.28 
  -3   6 -10    5.97    0.51 
  -2   6 -10    1.43    0.35 
  -1   6 -10   15.88    0.72 
   0   6 -10    1.53    0.32 
   1   6 -10   33.75    1.07 
   2   6 -10    1.72    0.32 
   3   6 -10    2.92    0.37 
   4   6 -10    5.12    0.44 
   5   6 -10    0.41    0.22 
   6   6 -10    1.95    0.55 
   7   6 -10    0.14    0.28 
   8   6 -10    5.66    0.57 
   9   6 -10    1.39    0.36 
  10   6 -10   28.84    1.09 
  11   6 -10   -0.08    0.26 
  12   6 -10   54.39    1.60 
  13   6 -10    0.26    0.30 
  14   6 -10   59.73    1.75 
  15   6 -10    2.54    0.45 
  16   6 -10   49.89    1.60 
  17   6 -10    1.10    0.42 
  18   6 -10   15.64    0.92 
  19   6 -10    3.91    0.57 
  20   6 -10   10.63    0.79 
  21   6 -10    0.69    0.40 
  22   6 -10   11.19    0.84 
  23   6 -10   -0.55    0.31 
  24   6 -10    0.45    0.40 
  25   6 -10    0.88    0.63 
  26   6 -10    0.59    0.66 
 -25   7 -10    0.21    0.62 
 -24   7 -10    2.53    0.83 
 -23   7 -10    0.47    0.66 
 -22   7 -10    1.85    0.78 
 -21   7 -10    0.76    0.62 
 -20   7 -10    1.63    0.71 
 -19   7 -10   13.05    1.25 
 -18   7 -10    4.38    0.88 
 -17   7 -10   15.79    1.29 
 -16   7 -10   14.15    1.20 
 -15   7 -10   25.71    1.60 
 -14   7 -10    6.30    0.86 
 -13   7 -10   56.87    2.38 
 -12   7 -10   11.69    1.00 
 -11   7 -10   71.15    2.67 
 -10   7 -10   13.63    0.77 
  -9   7 -10   30.99    1.13 
  -8   7 -10    0.27    0.30 
  -7   7 -10    1.09    0.33 
  -6   7 -10   -0.11    0.24 
  -5   7 -10    2.86    0.41 
  -4   7 -10   11.05    0.65 
  -3   7 -10   -0.05    0.23 
  -2   7 -10    0.11    0.24 
  -1   7 -10    2.47    0.36 
   0   7 -10   -0.39    0.20 
   1   7 -10   65.34    1.68 
   2   7 -10    5.06    0.46 
   3   7 -10   26.69    0.91 
   4   7 -10   10.90    0.57 
   5   7 -10   11.46    0.59 
   6   7 -10    6.62    0.79 
   7   7 -10    1.01    0.46 
   8   7 -10   11.39    0.69 
   9   7 -10    1.83    0.39 
  10   7 -10    8.21    0.64 
  11   7 -10    0.16    0.29 
  12   7 -10    6.03    0.58 
  13   7 -10    0.01    0.31 
  14   7 -10    6.65    0.61 
  15   7 -10   -0.07    0.30 
  16   7 -10    3.32    0.53 
  17   7 -10    0.14    0.32 
  18   7 -10    2.86    0.51 
  19   7 -10    2.43    0.50 
  20   7 -10   11.57    0.80 
  21   7 -10    5.61    0.68 
  22   7 -10   12.16    0.86 
  23   7 -10    3.54    0.58 
  24   7 -10    9.92    0.85 
  25   7 -10   15.51    1.02 
 -25   8 -10    2.58    0.86 
 -24   8 -10   23.35    1.74 
 -23   8 -10    1.09    0.74 
 -22   8 -10   36.11    2.07 
 -21   8 -10   -0.03    0.52 
 -20   8 -10   21.30    1.60 
 -19   8 -10    2.12    0.74 
 -18   8 -10   11.32    1.19 
 -17   8 -10    3.33    0.78 
 -16   8 -10    2.77    0.71 
 -15   8 -10    0.10    0.46 
 -14   8 -10    1.04    0.59 
 -13   8 -10    4.62    0.82 
 -12   8 -10    1.19    0.49 
 -11   8 -10    0.21    0.44 
 -10   8 -10    2.92    0.48 
  -9   8 -10    4.53    0.53 
  -8   8 -10    8.12    0.63 
  -7   8 -10   11.30    0.68 
  -6   8 -10    4.34    0.51 
  -5   8 -10    4.66    0.51 
  -4   8 -10    8.46    0.59 
  -3   8 -10   27.23    0.99 
  -2   8 -10    3.38    0.43 
  -1   8 -10    9.96    0.60 
   0   8 -10   12.31    0.65 
   1   8 -10   14.56    0.69 
   2   8 -10    6.99    0.52 
   3   8 -10   15.05    0.69 
   4   8 -10    8.13    0.52 
   5   8 -10    2.51    0.35 
   6   8 -10    0.75    0.47 
   7   8 -10    0.20    0.38 
   8   8 -10    6.58    0.83 
   9   8 -10   -0.11    0.26 
  10   8 -10   47.09    1.48 
  11   8 -10    0.79    0.33 
  12   8 -10   63.60    1.81 
  13   8 -10    7.92    0.65 
  14   8 -10   67.15    1.92 
  15   8 -10    0.80    0.37 
  16   8 -10   42.50    1.45 
  17   8 -10    1.32    0.43 
  18   8 -10   12.26    0.84 
  19   8 -10   -0.09    0.32 
  20   8 -10    7.05    0.73 
  21   8 -10    0.16    0.35 
  22   8 -10    5.79    0.72 
  23   8 -10    0.17    0.38 
  24   8 -10   -0.29    0.35 
  25   8 -10   -0.16    0.37 
 -25   9 -10    0.36    0.70 
 -24   9 -10    0.98    0.70 
 -23   9 -10   -0.06    0.58 
 -22   9 -10   -0.05    0.60 
 -21   9 -10    0.37    0.62 
 -20   9 -10   10.77    1.19 
 -19   9 -10    2.12    0.71 
 -18   9 -10    9.77    1.11 
 -17   9 -10    3.15    0.77 
 -16   9 -10    3.07    0.72 
 -15   9 -10    6.99    0.88 
 -14   9 -10   15.93    1.27 
 -13   9 -10   13.45    1.17 
 -12   9 -10    7.52    0.95 
 -11   9 -10   25.87    1.50 
 -10   9 -10    1.75    0.41 
  -9   9 -10    1.00    0.36 
  -8   9 -10   -0.10    0.29 
  -7   9 -10    1.73    0.39 
  -6   9 -10    1.17    0.34 
  -5   9 -10    0.14    0.28 
  -4   9 -10   -0.01    0.26 
  -3   9 -10    3.02    0.42 
  -2   9 -10    3.30    0.43 
  -1   9 -10    9.39    0.60 
   0   9 -10    0.32    0.27 
   1   9 -10   57.21    1.57 
   2   9 -10    0.44    0.25 
   3   9 -10   53.82    1.46 
   4   9 -10   16.14    0.72 
   5   9 -10   79.10    1.92 
   6   9 -10    0.46    0.45 
   7   9 -10   29.97    1.59 
   8   9 -10    3.74    0.71 
   9   9 -10    0.60    0.48 
  10   9 -10    5.39    0.58 
  11   9 -10    2.71    0.45 
  12   9 -10    3.05    0.47 
  13   9 -10    5.05    0.58 
  14   9 -10    0.89    0.37 
  15   9 -10    2.72    0.48 
  16   9 -10    0.53    0.36 
  17   9 -10    0.59    0.36 
  18   9 -10    4.03    0.57 
  19   9 -10    0.83    0.40 
  20   9 -10    8.14    0.75 
  21   9 -10    1.35    0.47 
  22   9 -10    7.69    0.75 
  23   9 -10    0.93    0.45 
  24   9 -10    8.54    0.82 
  25   9 -10    4.60    0.67 
 -24  10 -10   19.43    1.62 
 -23  10 -10    1.67    0.79 
 -22  10 -10   47.05    2.42 
 -21  10 -10    0.01    0.53 
 -20  10 -10   26.38    1.77 
 -19  10 -10    0.14    0.53 
 -18  10 -10   18.25    1.44 
 -17  10 -10    0.10    0.52 
 -16  10 -10    8.66    1.08 
 -15  10 -10    2.29    0.64 
 -14  10 -10    4.46    0.83 
 -13  10 -10   -0.41    0.38 
 -12  10 -10    8.22    0.99 
 -11  10 -10    0.40    0.33 
 -10  10 -10   10.03    0.70 
  -9  10 -10    4.18    0.51 
  -8  10 -10   47.70    1.47 
  -7  10 -10    6.84    0.59 
  -6  10 -10   27.51    1.06 
  -5  10 -10   27.55    1.04 
  -4  10 -10    5.58    0.53 
  -3  10 -10    5.29    0.52 
  -2  10 -10    7.20    0.56 
  -1  10 -10   11.53    0.66 
   0  10 -10    2.34    0.38 
   1  10 -10    5.26    0.49 
   2  10 -10    2.73    0.37 
   3  10 -10    0.13    0.25 
   4  10 -10   38.12    1.18 
   5  10 -10    0.01    0.24 
   6  10 -10    5.78    0.78 
   7  10 -10   14.31    1.11 
   8  10 -10    2.44    0.63 
   9  10 -10    1.74    0.57 
  10  10 -10    9.15    0.99 
  11  10 -10    5.06    0.58 
  12  10 -10   19.72    0.95 
  13  10 -10    3.97    0.53 
  14  10 -10   41.22    1.43 
  15  10 -10    9.52    0.75 
  16  10 -10   18.23    0.96 
  17  10 -10   -0.13    0.33 
  18  10 -10   10.70    0.82 
  19  10 -10   -0.29    0.31 
  20  10 -10   10.74    0.85 
  21  10 -10   -0.49    0.32 
  22  10 -10    1.54    0.50 
  23  10 -10   -0.25    0.34 
  24  10 -10    0.31    0.40 
 -24  11 -10   -0.19    0.65 
 -23  11 -10    1.41    0.74 
 -22  11 -10    0.90    0.72 
 -21  11 -10    3.01    0.85 
 -20  11 -10    4.15    0.92 
 -19  11 -10    1.95    0.73 
 -18  11 -10   11.84    1.20 
 -17  11 -10    0.29    0.53 
 -16  11 -10   11.55    1.19 
 -15  11 -10   -0.12    0.46 
 -14  11 -10    9.75    1.06 
 -13  11 -10    0.43    0.52 
 -12  11 -10   17.00    1.29 
 -11  11 -10    2.97    0.49 
 -10  11 -10    5.39    0.57 
  -9  11 -10    3.67    0.50 
  -8  11 -10    1.08    0.36 
  -7  11 -10    0.28    0.29 
  -6  11 -10   -0.15    0.26 
  -5  11 -10    1.08    0.35 
  -4  11 -10    0.75    0.32 
  -3  11 -10    6.49    0.56 
  -2  11 -10    6.34    0.54 
  -1  11 -10    3.89    0.47 
   0  11 -10    0.11    0.26 
   1  11 -10   42.76    1.33 
   2  11 -10    0.35    0.28 
   3  11 -10  174.77    3.68 
   4  11 -10    2.67    0.38 
   5  11 -10  130.34    2.96 
   6  11 -10    3.84    0.72 
   7  11 -10   62.18    2.59 
   8  11 -10    0.55    0.48 
   9  11 -10   24.95    1.52 
  10  11 -10   -0.02    0.41 
  11  11 -10    3.13    0.69 
  12  11 -10    0.02    0.30 
  13  11 -10   -0.21    0.29 
  14  11 -10   -0.31    0.29 
  15  11 -10    0.14    0.33 
  16  11 -10    4.57    0.58 
  17  11 -10    5.31    0.65 
  18  11 -10    4.88    0.63 
  19  11 -10    2.18    0.51 
  20  11 -10    8.54    0.79 
  21  11 -10   -0.26    0.34 
  22  11 -10   12.17    0.90 
  23  11 -10   -0.17    0.37 
  24  11 -10    3.64    0.63 
 -24  12 -10    3.58    0.93 
 -23  12 -10    3.39    0.92 
 -22  12 -10   22.59    1.70 
 -21  12 -10    0.92    0.67 
 -20  12 -10   16.08    1.44 
 -19  12 -10    0.91    0.64 
 -18  12 -10   -0.06    0.49 
 -17  12 -10    0.02    0.52 
 -16  12 -10    2.86    0.73 
 -15  12 -10    0.86    0.58 
 -14  12 -10    2.62    0.71 
 -13  12 -10    0.51    0.49 
 -12  12 -10   17.89    1.35 
 -11  12 -10    0.62    0.36 
 -10  12 -10   19.28    0.93 
  -9  12 -10    2.64    0.43 
  -8  12 -10   63.29    1.80 
  -7  12 -10    6.45    0.61 
  -6  12 -10   52.28    1.57 
  -5  12 -10   14.30    0.78 
  -4  12 -10   12.70    0.74 
  -3  12 -10    6.56    0.57 
  -2  12 -10    7.79    0.60 
  -1  12 -10    1.63    0.37 
   0  12 -10    7.50    0.57 
   1  12 -10    3.82    0.45 
   2  12 -10    0.45    0.28 
   3  12 -10    5.93    0.51 
   4  12 -10    5.84    0.50 
   5  12 -10    8.53    0.74 
   6  12 -10    0.04    0.42 
   7  12 -10   10.82    1.02 
   8  12 -10    1.94    0.59 
   9  12 -10    5.50    0.85 
  10  12 -10   11.01    1.04 
  11  12 -10   16.26    1.27 
  12  12 -10   20.11    1.40 
  13  12 -10   16.13    0.90 
  14  12 -10   22.85    1.07 
  15  12 -10    4.85    0.62 
  16  12 -10   19.95    1.02 
  17  12 -10    1.02    0.40 
  18  12 -10    7.34    0.75 
  19  12 -10    0.59    0.40 
  20  12 -10    6.94    0.73 
  21  12 -10    0.40    0.41 
  22  12 -10    0.34    0.40 
  23  12 -10    0.21    0.38 
  24  12 -10    2.05    0.50 
 -23  13 -10    0.93    0.78 
 -22  13 -10    0.97    0.70 
 -21  13 -10    2.40    0.80 
 -20  13 -10    3.77    0.89 
 -19  13 -10    1.91    0.74 
 -18  13 -10    9.73    1.18 
 -17  13 -10    2.75    0.72 
 -16  13 -10    4.72    0.91 
 -15  13 -10    0.34    0.48 
 -14  13 -10   15.62    1.32 
 -13  13 -10    3.03    0.74 
 -12  13 -10   14.37    0.85 
 -11  13 -10    0.07    0.31 
 -10  13 -10    4.87    0.58 
  -9  13 -10    4.24    0.54 
  -8  13 -10    9.70    0.70 
  -7  13 -10   -0.18    0.29 
  -6  13 -10    0.43    0.32 
  -5  13 -10    0.03    0.29 
  -4  13 -10    0.39    0.30 
  -3  13 -10   -0.33    0.26 
  -2  13 -10    3.05    0.45 
  -1  13 -10    9.84    0.64 
   0  13 -10    6.68    0.56 
   1  13 -10   30.93    1.10 
   2  13 -10    6.67    0.56 
   3  13 -10   77.96    1.98 
   4  13 -10    1.44    0.32 
   5  13 -10   89.04    3.18 
   6  13 -10    4.68    0.75 
   7  13 -10   51.18    2.31 
   8  13 -10    2.52    0.71 
   9  13 -10   11.87    1.10 
  10  13 -10    0.30    0.47 
  11  13 -10   -0.64    0.37 
  12  13 -10    0.57    0.53 
  13  13 -10    2.96    0.73 
  14  13 -10    0.15    0.48 
  15  13 -10    3.76    0.57 
  16  13 -10    1.64    0.44 
  17  13 -10    5.73    0.69 
  18  13 -10    5.29    0.66 
  19  13 -10    8.29    0.76 
  20  13 -10   10.16    0.81 
  21  13 -10    1.33    0.47 
  22  13 -10    6.36    0.75 
  23  13 -10    0.18    0.39 
 -22  14 -10    4.06    0.95 
 -21  14 -10    0.23    0.61 
 -20  14 -10    3.62    0.90 
 -19  14 -10   -0.32    0.52 
 -18  14 -10   -0.80    0.45 
 -17  14 -10    0.24    0.53 
 -16  14 -10   -0.03    0.48 
 -15  14 -10   -0.51    0.49 
 -14  14 -10    3.47    0.83 
 -13  14 -10    0.51    0.52 
 -12  14 -10   22.57    1.06 
 -11  14 -10   -0.04    0.32 
 -10  14 -10   39.89    1.39 
  -9  14 -10    1.92    0.42 
  -8  14 -10   68.63    1.89 
  -7  14 -10    5.61    0.59 
  -6  14 -10   60.67    1.74 
  -5  14 -10    5.12    0.55 
  -4  14 -10   55.32    1.61 
  -3  14 -10    0.14    0.31 
  -2  14 -10    7.96    0.62 
  -1  14 -10    3.20    0.46 
   0  14 -10    5.00    0.54 
   1  14 -10    3.70    0.47 
   2  14 -10    4.23    0.48 
   3  14 -10    0.65    0.31 
   4  14 -10   -0.23    0.24 
   5  14 -10    2.56    0.65 
   6  14 -10    0.58    0.47 
   7  14 -10    6.40    0.86 
   8  14 -10    1.81    0.62 
   9  14 -10   14.10    1.19 
  10  14 -10    5.98    0.94 
  11  14 -10    9.24    1.08 
  12  14 -10    1.85    0.66 
  13  14 -10   16.97    1.41 
  14  14 -10    2.73    0.82 
  15  14 -10    7.92    1.05 
  16  14 -10    9.71    1.16 
  17  14 -10    5.65    0.69 
  18  14 -10    1.99    0.50 
  19  14 -10    2.03    0.52 
  20  14 -10    1.15    0.47 
  21  14 -10   -0.01    0.37 
  22  14 -10    0.05    0.37 
 -22  15 -10    0.34    0.62 
 -21  15 -10    7.12    1.19 
 -20  15 -10    2.41    0.82 
 -19  15 -10   13.94    1.39 
 -18  15 -10    5.02    1.04 
 -17  15 -10   13.05    1.30 
 -16  15 -10   10.24    1.19 
 -15  15 -10    7.58    1.07 
 -14  15 -10    9.31    1.08 
 -13  15 -10    5.49    0.92 
 -12  15 -10    5.53    0.62 
 -11  15 -10    0.19    0.35 
 -10  15 -10    9.45    0.73 
  -9  15 -10    3.22    0.52 
  -8  15 -10    0.35    0.33 
  -7  15 -10    0.80    0.35 
  -6  15 -10    1.24    0.39 
  -5  15 -10    1.25    0.39 
  -4  15 -10    2.09    0.44 
  -3  15 -10    0.33    0.31 
  -2  15 -10   10.47    0.70 
  -1  15 -10    8.01    0.62 
   0  15 -10   10.79    0.68 
   1  15 -10   -0.09    0.26 
   2  15 -10    8.36    0.62 
   3  15 -10   16.87    0.80 
   4  15 -10    9.44    0.64 
   5  15 -10   57.92    2.53 
   6  15 -10   14.29    1.19 
   7  15 -10   25.02    1.58 
   8  15 -10    0.53    0.49 
   9  15 -10    6.59    0.91 
  10  15 -10    1.78    0.64 
  11  15 -10   -0.35    0.40 
  12  15 -10    0.65    0.52 
  13  15 -10    0.20    0.56 
  14  15 -10    0.51    0.61 
  15  15 -10    7.08    1.11 
  16  15 -10    0.11    0.53 
  17  15 -10    6.05    1.04 
  18  15 -10    3.57    0.83 
  19  15 -10   15.40    0.98 
  20  15 -10    4.59    0.66 
  21  15 -10    9.25    1.01 
  22  15 -10    3.47    0.95 
 -21  16 -10    4.49    0.99 
 -20  16 -10   -0.04    0.59 
 -19  16 -10   -0.46    0.54 
 -18  16 -10    0.96    0.61 
 -17  16 -10    0.02    0.53 
 -16  16 -10    2.24    0.75 
 -15  16 -10   -0.16    0.50 
 -14  16 -10    7.26    1.04 
 -13  16 -10    1.40    0.66 
 -12  16 -10   22.26    1.06 
 -11  16 -10    5.76    0.65 
 -10  16 -10   18.01    0.94 
  -9  16 -10    0.17    0.33 
  -8  16 -10   39.27    1.38 
  -7  16 -10    3.42    0.51 
  -6  16 -10   48.56    1.56 
  -5  16 -10   -0.19    0.29 
  -4  16 -10   16.15    0.84 
  -3  16 -10    0.50    0.32 
  -2  16 -10    3.58    0.51 
  -1  16 -10    1.28    0.38 
   0  16 -10   14.00    0.79 
   1  16 -10    4.07    0.49 
   2  16 -10    3.36    0.48 
   3  16 -10    3.30    0.47 
   4  16 -10    6.36    0.59 
   5  16 -10    3.00    0.71 
   6  16 -10    0.10    0.45 
   7  16 -10   12.14    1.19 
   8  16 -10    1.38    0.60 
   9  16 -10    2.53    0.71 
  10  16 -10    8.82    1.04 
  11  16 -10    9.55    1.09 
  12  16 -10    2.14    0.69 
  13  16 -10    3.92    0.87 
  14  16 -10   -0.22    0.45 
  15  16 -10   11.96    1.25 
  16  16 -10    0.44    0.60 
  17  16 -10    4.87    0.98 
  18  16 -10    2.68    0.78 
  19  16 -10    1.40    0.72 
  20  16 -10    0.44    0.69 
  21  16 -10    0.41    0.67 
 -20  17 -10    3.43    0.97 
 -19  17 -10   16.86    1.54 
 -18  17 -10    5.01    1.06 
 -17  17 -10   16.20    1.46 
 -16  17 -10    7.72    1.06 
 -15  17 -10    6.50    1.04 
 -14  17 -10    6.65    1.07 
 -13  17 -10    5.71    0.97 
 -12  17 -10    1.98    0.45 
 -11  17 -10    4.79    0.61 
 -10  17 -10    0.20    0.33 
  -9  17 -10    0.19    0.34 
  -8  17 -10    1.24    0.40 
  -7  17 -10   -0.41    0.28 
  -6  17 -10    1.67    0.42 
  -5  17 -10    8.67    0.68 
  -4  17 -10   12.60    0.77 
  -3  17 -10    4.48    0.57 
  -2  17 -10   18.50    0.92 
  -1  17 -10    3.06    0.48 
   0  17 -10    9.80    0.70 
   1  17 -10    1.39    0.39 
   2  17 -10   10.82    0.73 
   3  17 -10    9.28    0.68 
   4  17 -10    4.82    0.56 
   5  17 -10   19.34    1.38 
   6  17 -10    0.34    0.49 
   7  17 -10   16.01    1.32 
   8  17 -10    1.84    0.68 
   9  17 -10    3.89    0.80 
  10  17 -10    0.66    0.52 
  11  17 -10    0.56    0.54 
  12  17 -10    0.11    0.50 
  13  17 -10    3.02    0.83 
  14  17 -10   -0.11    0.51 
  15  17 -10   14.12    1.38 
  16  17 -10   -0.16    0.58 
  17  17 -10   12.78    1.41 
  18  17 -10    0.87    0.62 
  19  17 -10   27.19    2.00 
  20  17 -10    1.02    0.77 
 -19  18 -10    0.09    0.59 
 -18  18 -10    0.83    0.71 
 -17  18 -10    2.98    0.83 
 -16  18 -10    1.99    0.77 
 -15  18 -10    3.18    0.81 
 -14  18 -10    3.51    0.90 
 -13  18 -10    6.57    1.01 
 -12  18 -10    8.22    0.71 
 -11  18 -10    5.96    0.64 
 -10  18 -10   10.99    0.79 
  -9  18 -10    5.44    0.65 
  -8  18 -10   13.17    0.83 
  -7  18 -10    2.66    0.49 
  -6  18 -10   15.50    0.88 
  -5  18 -10    0.04    0.31 
  -4  18 -10    7.61    0.70 
  -3  18 -10    1.54    0.41 
  -2  18 -10    6.46    0.62 
  -1  18 -10    1.05    0.38 
   0  18 -10    5.85    0.62 
   1  18 -10    0.18    0.31 
   2  18 -10    0.48    0.33 
   3  18 -10    0.63    0.35 
   4  18 -10    5.60    0.89 
   5  18 -10    6.35    0.97 
   6  18 -10    5.21    0.89 
   7  18 -10    2.80    0.71 
   8  18 -10    8.89    1.09 
   9  18 -10    8.16    1.04 
  10  18 -10   14.12    1.31 
  11  18 -10    8.37    1.08 
  12  18 -10    0.99    0.61 
  13  18 -10    9.47    1.21 
  14  18 -10   -0.07    0.55 
  15  18 -10    2.82    0.86 
  16  18 -10    0.84    0.63 
  17  18 -10    4.53    0.97 
  18  18 -10    1.31    0.70 
  19  18 -10    0.97    0.70 
 -18  19 -10    1.66    0.77 
 -17  19 -10   32.66    2.07 
 -16  19 -10    1.62    0.75 
 -15  19 -10   13.79    1.38 
 -14  19 -10    2.25    0.75 
 -13  19 -10    8.06    1.13 
 -12  19 -10    0.09    0.53 
 -11  19 -10    2.78    0.77 
 -10  19 -10   -0.23    0.32 
  -9  19 -10    0.76    0.39 
  -8  19 -10    0.36    0.36 
  -7  19 -10    3.25    0.52 
  -6  19 -10    4.40    0.61 
  -5  19 -10    0.04    0.32 
  -4  19 -10   12.20    0.81 
  -3  19 -10    0.86    0.39 
  -2  19 -10   23.12    1.06 
  -1  19 -10   -0.35    0.28 
   0  19 -10   12.28    0.80 
   1  19 -10    0.28    0.33 
   2  19 -10   12.27    0.77 
   3  19 -10    0.75    0.36 
   4  19 -10    2.31    0.64 
   5  19 -10    1.21    0.62 
   6  19 -10    1.32    0.61 
   7  19 -10   10.12    1.15 
   8  19 -10    1.83    0.68 
   9  19 -10    2.65    0.75 
  10  19 -10   -0.04    0.56 
  11  19 -10    4.92    0.95 
  12  19 -10    1.38    0.65 
  13  19 -10    0.27    0.57 
  14  19 -10   -0.74    0.45 
  15  19 -10   13.35    1.43 
  16  19 -10    0.46    0.58 
  17  19 -10   19.64    1.68 
  18  19 -10   -0.18    0.55 
 -17  20 -10    0.38    0.67 
 -16  20 -10    0.17    0.59 
 -15  20 -10    4.10    0.95 
 -14  20 -10    2.42    0.78 
 -13  20 -10   10.73    1.25 
 -12  20 -10    7.60    1.17 
 -11  20 -10    8.59    1.11 
 -10  20 -10   10.35    1.19 
  -9  20 -10    8.82    0.74 
  -8  20 -10    8.41    0.73 
  -7  20 -10   11.40    0.80 
  -6  20 -10   12.36    0.84 
  -5  20 -10    6.61    0.70 
  -4  20 -10   14.29    0.88 
  -3  20 -10    0.57    0.37 
  -2  20 -10    4.02    0.56 
  -1  20 -10    0.72    0.36 
   0  20 -10   -0.11    0.29 
   1  20 -10   -0.40    0.29 
   2  20 -10    0.14    0.33 
   3  20 -10    1.62    0.43 
   4  20 -10   11.85    1.16 
   5  20 -10    3.17    0.76 
   6  20 -10   40.64    2.09 
   7  20 -10    3.51    0.79 
   8  20 -10   19.88    1.58 
   9  20 -10   10.35    1.19 
  10  20 -10   25.67    1.75 
  11  20 -10    5.43    0.98 
  12  20 -10   14.58    1.44 
  13  20 -10    2.77    0.85 
  14  20 -10    5.05    1.01 
  15  20 -10    1.88    0.79 
  16  20 -10   -0.41    0.54 
  17  20 -10    4.54    1.01 
 -16  21 -10    0.46    0.61 
 -15  21 -10   10.12    1.24 
 -14  21 -10   -0.14    0.52 
 -13  21 -10    0.98    0.68 
 -12  21 -10    0.36    0.56 
 -11  21 -10   -0.52    0.47 
 -10  21 -10    0.59    0.55 
  -9  21 -10    1.01    0.68 
  -8  21 -10   -0.21    0.32 
  -7  21 -10    6.20    0.69 
  -6  21 -10    0.00    0.33 
  -5  21 -10    4.89    0.62 
  -4  21 -10    8.54    0.75 
  -3  21 -10    0.62    0.39 
  -2  21 -10   11.80    0.82 
  -1  21 -10    0.15    0.35 
   0  21 -10   17.45    0.95 
   1  21 -10    2.69    0.50 
   2  21 -10    8.91    0.74 
   3  21 -10    0.55    0.34 
   4  21 -10    8.44    1.09 
   5  21 -10    0.92    0.59 
   6  21 -10    6.31    1.05 
   7  21 -10    0.47    0.56 
   8  21 -10    0.15    0.53 
   9  21 -10   -0.02    0.58 
  10  21 -10    0.30    0.56 
  11  21 -10    3.13    0.86 
  12  21 -10    1.63    0.70 
  13  21 -10    1.58    0.74 
  14  21 -10    1.63    0.73 
  15  21 -10   10.86    1.30 
  16  21 -10    2.71    0.86 
 -15  22 -10    5.87    1.11 
 -14  22 -10    1.18    0.70 
 -13  22 -10    7.07    1.20 
 -12  22 -10    1.13    0.67 
 -11  22 -10   13.65    1.34 
 -10  22 -10    1.96    0.77 
  -9  22 -10    4.76    0.96 
  -8  22 -10    6.63    1.04 
  -7  22 -10   13.83    1.34 
  -6  22 -10   10.16    0.81 
  -5  22 -10    6.44    0.69 
  -4  22 -10    1.77    0.46 
  -3  22 -10    1.27    0.45 
  -2  22 -10    0.51    0.38 
  -1  22 -10   -0.57    0.29 
   0  22 -10   -0.16    0.33 
   1  22 -10    0.13    0.33 
   2  22 -10    4.82    0.60 
   3  22 -10    0.31    0.50 
   4  22 -10   24.38    1.67 
   5  22 -10    1.07    0.62 
   6  22 -10   34.56    2.01 
   7  22 -10    3.05    0.82 
   8  22 -10   36.90    2.09 
   9  22 -10   -0.11    0.50 
  10  22 -10   40.77    2.27 
  11  22 -10    1.71    0.77 
  12  22 -10   21.67    1.67 
  13  22 -10   -0.64    0.47 
  14  22 -10    4.81    1.00 
  15  22 -10    0.19    0.63 
 -13  23 -10    0.52    0.64 
 -12  23 -10    0.31    0.61 
 -11  23 -10    0.26    0.62 
 -10  23 -10    0.58    0.67 
  -9  23 -10    0.87    0.66 
  -8  23 -10    0.67    0.64 
  -7  23 -10    2.43    0.81 
  -6  23 -10    0.54    0.59 
  -5  23 -10    7.28    0.73 
  -4  23 -10    2.87    0.54 
  -3  23 -10    8.93    0.77 
  -2  23 -10    6.73    0.69 
  -1  23 -10    9.12    0.78 
   0  23 -10    6.14    0.69 
   1  23 -10    4.77    0.62 
   2  23 -10   11.88    0.86 
   3  23 -10    0.09    0.51 
   4  23 -10    8.00    1.11 
   5  23 -10    0.38    0.59 
   6  23 -10   -0.12    0.53 
   7  23 -10    0.96    0.64 
   8  23 -10    1.27    0.72 
   9  23 -10   -0.40    0.49 
  10  23 -10    0.78    0.70 
  11  23 -10    0.71    0.61 
  12  23 -10    2.74    0.84 
  13  23 -10    1.27    0.72 
 -12  24 -10    1.05    0.68 
 -11  24 -10    3.39    0.89 
 -10  24 -10   -0.31    0.53 
  -9  24 -10    8.80    1.19 
  -8  24 -10    0.69    0.60 
  -7  24 -10    9.95    1.22 
  -6  24 -10    0.09    0.60 
  -5  24 -10    4.97    1.01 
  -4  24 -10   -0.11    0.52 
  -3  24 -10    4.67    0.65 
  -2  24 -10   -0.30    0.33 
  -1  24 -10   -0.49    0.33 
   0  24 -10    0.27    0.40 
   1  24 -10    2.00    0.49 
   2  24 -10    7.07    0.73 
   3  24 -10    0.96    0.64 
   4  24 -10   12.49    1.27 
   5  24 -10    1.78    0.72 
   6  24 -10   17.38    1.48 
   7  24 -10    1.30    0.75 
   8  24 -10   22.90    1.71 
   9  24 -10    0.16    0.59 
  10  24 -10   17.13    1.60 
  11  24 -10    0.85    0.64 
  12  24 -10    2.72    0.85 
  -9  25 -10    6.12    1.09 
  -8  25 -10    0.00    0.58 
  -7  25 -10   18.67    1.57 
  -6  25 -10    0.41    0.69 
  -5  25 -10   19.54    1.63 
  -4  25 -10    0.82    0.64 
  -3  25 -10   34.56    2.05 
  -2  25 -10    4.36    0.63 
  -1  25 -10   23.92    1.18 
   0  25 -10    2.40    0.53 
   1  25 -10    7.79    0.77 
   2  25 -10    0.91    0.63 
   3  25 -10    5.20    1.01 
   4  25 -10    0.17    0.54 
   5  25 -10    6.27    1.06 
   6  25 -10    0.62    0.65 
   7  25 -10   -0.72    0.48 
   8  25 -10    1.51    0.72 
   9  25 -10    0.23    0.58 
  -6  26 -10    0.58    0.61 
  -5  26 -10   10.90    1.32 
  -4  26 -10   -0.39    0.49 
  -3  26 -10    0.55    0.62 
  -2  26 -10    1.36    0.73 
  -1  26 -10    1.30    0.71 
   0  26 -10    5.85    0.71 
   1  26 -10    1.26    0.47 
   2  26 -10    0.76    0.64 
   3  26 -10    3.78    0.88 
   4  26 -10    5.90    1.02 
   5  26 -10    3.53    0.90 
   6  26 -10   13.10    1.36 
  -6 -27  -9    0.58    0.80 
  -4 -27  -9    2.17    0.61 
  -3 -27  -9    2.78    0.64 
  -2 -27  -9   -0.12    0.41 
  -1 -27  -9    0.70    0.65 
   0 -27  -9    0.24    0.65 
   1 -27  -9    1.53    0.82 
   2 -27  -9    0.28    0.63 
   3 -27  -9    0.22    0.62 
   4 -27  -9    0.42    0.66 
   5 -27  -9    0.41    0.70 
   6 -27  -9    1.15    0.74 
   7 -27  -9    0.17    0.62 
 -10 -26  -9    1.30    0.83 
  -9 -26  -9    0.39    0.78 
  -8 -26  -9    0.47    0.71 
  -7 -26  -9   -0.44    0.60 
  -6 -26  -9    0.58    0.68 
  -5 -26  -9    0.64    0.75 
  -4 -26  -9    1.76    0.57 
  -3 -26  -9    0.45    0.48 
  -2 -26  -9   10.27    0.92 
  -1 -26  -9    0.52    0.47 
   0 -26  -9   15.56    1.49 
   1 -26  -9    0.60    0.63 
   2 -26  -9   18.93    1.57 
   3 -26  -9    1.12    0.68 
   4 -26  -9   36.67    2.20 
   5 -26  -9    1.47    0.76 
   6 -26  -9   30.81    2.06 
   7 -26  -9    0.63    0.63 
   8 -26  -9    7.21    1.23 
   9 -26  -9    2.44    0.86 
  10 -26  -9    3.30    0.97 
 -12 -25  -9    0.34    0.73 
 -11 -25  -9   18.51    1.82 
 -10 -25  -9    0.40    0.74 
  -9 -25  -9   31.83    2.29 
  -8 -25  -9    0.38    0.71 
  -7 -25  -9   40.09    2.43 
  -6 -25  -9    0.07    0.68 
  -5 -25  -9   17.41    1.62 
  -4 -25  -9    0.96    0.49 
  -3 -25  -9    6.79    0.76 
  -2 -25  -9    0.44    0.44 
  -1 -25  -9    3.61    0.65 
   0 -25  -9   -0.07    0.57 
   1 -25  -9    0.53    0.59 
   2 -25  -9    2.08    0.79 
   3 -25  -9    0.63    0.63 
   4 -25  -9    0.32    0.58 
   5 -25  -9    3.81    0.87 
   6 -25  -9    2.60    0.87 
   7 -25  -9    0.84    0.64 
   8 -25  -9    4.14    1.01 
   9 -25  -9    0.13    0.58 
  10 -25  -9    0.70    0.70 
  11 -25  -9    0.08    0.62 
  12 -25  -9    0.16    0.61 
 -14 -24  -9    4.06    1.02 
 -13 -24  -9    1.86    0.90 
 -12 -24  -9    0.02    0.72 
 -11 -24  -9    0.28    0.74 
 -10 -24  -9    1.12    0.79 
  -9 -24  -9    0.04    0.68 
  -8 -24  -9    0.90    0.77 
  -7 -24  -9    0.38    0.67 
  -6 -24  -9    0.99    0.77 
  -5 -24  -9    0.51    0.43 
  -4 -24  -9    1.25    0.49 
  -3 -24  -9    4.55    0.66 
  -2 -24  -9    3.21    0.60 
  -1 -24  -9    1.33    0.49 
   0 -24  -9   10.34    0.89 
   1 -24  -9    2.37    0.78 
   2 -24  -9   29.51    1.83 
   3 -24  -9    2.13    0.76 
   4 -24  -9   37.50    2.19 
   5 -24  -9    0.73    0.67 
   6 -24  -9   23.89    1.77 
   7 -24  -9    0.75    0.65 
   8 -24  -9   15.50    1.43 
   9 -24  -9    0.14    0.56 
  10 -24  -9    2.78    0.83 
  11 -24  -9   -0.07    0.55 
  12 -24  -9    0.32    0.57 
  13 -24  -9    0.22    0.61 
  14 -24  -9    5.79    1.09 
 -15 -23  -9    0.76    0.78 
 -14 -23  -9   -0.72    0.65 
 -13 -23  -9    2.00    0.91 
 -12 -23  -9    0.33    0.74 
 -11 -23  -9   21.69    1.85 
 -10 -23  -9   -0.03    0.70 
  -9 -23  -9   35.83    2.34 
  -8 -23  -9   -0.04    0.65 
  -7 -23  -9   35.18    2.31 
  -6 -23  -9   -0.18    0.64 
  -5 -23  -9   24.27    1.21 
  -4 -23  -9    0.07    0.40 
  -3 -23  -9    8.23    0.81 
  -2 -23  -9   -0.31    0.37 
  -1 -23  -9    6.48    0.78 
   0 -23  -9    0.21    0.41 
   1 -23  -9   -0.63    0.44 
   2 -23  -9    2.81    0.79 
   3 -23  -9    1.49    0.67 
   4 -23  -9    1.88    0.71 
   5 -23  -9    0.48    0.62 
   6 -23  -9   -0.49    0.46 
   7 -23  -9    7.36    1.07 
   8 -23  -9    5.47    1.06 
   9 -23  -9    5.74    1.05 
  10 -23  -9    0.61    0.63 
  11 -23  -9    0.95    0.65 
  12 -23  -9    0.35    0.57 
  13 -23  -9    0.74    0.69 
  14 -23  -9    1.05    0.75 
  15 -23  -9    0.25    0.56 
 -17 -22  -9    0.83    0.81 
 -16 -22  -9   23.41    2.05 
 -15 -22  -9    0.41    0.79 
 -14 -22  -9   11.23    1.54 
 -13 -22  -9    1.47    0.84 
 -12 -22  -9    4.50    1.08 
 -11 -22  -9    1.22    0.81 
 -10 -22  -9    0.20    0.69 
  -9 -22  -9    1.42    0.86 
  -8 -22  -9    0.15    0.68 
  -7 -22  -9    0.33    0.66 
  -6 -22  -9    0.06    0.63 
  -5 -22  -9    0.52    0.42 
  -4 -22  -9    0.09    0.37 
  -3 -22  -9    1.85    0.52 
  -2 -22  -9    0.82    0.45 
  -1 -22  -9    1.31    0.49 
   0 -22  -9    5.60    0.70 
   1 -22  -9    0.13    0.39 
   2 -22  -9    7.54    0.98 
   3 -22  -9   -0.28    0.46 
   4 -22  -9    5.25    0.95 
   5 -22  -9    1.13    0.64 
   6 -22  -9   16.19    1.38 
   7 -22  -9    0.55    0.61 
   8 -22  -9    3.92    0.88 
   9 -22  -9   -0.75    0.48 
  10 -22  -9   -0.24    0.52 
  11 -22  -9    0.60    0.58 
  12 -22  -9    0.38    0.57 
  13 -22  -9    0.01    0.57 
  14 -22  -9    4.59    1.03 
  15 -22  -9    0.70    0.63 
  16 -22  -9   19.22    1.72 
  17 -22  -9    0.05    0.60 
 -18 -21  -9   -0.40    0.72 
 -17 -21  -9   -0.59    0.59 
 -16 -21  -9   -0.48    0.63 
 -15 -21  -9    3.06    1.01 
 -14 -21  -9   -0.42    0.69 
 -13 -21  -9    4.31    1.03 
 -12 -21  -9    0.38    0.66 
 -11 -21  -9   22.53    1.82 
 -10 -21  -9   -0.12    0.63 
  -9 -21  -9   48.94    2.65 
  -8 -21  -9    2.12    0.87 
  -7 -21  -9   37.10    2.25 
  -6 -21  -9   -0.21    0.57 
  -5 -21  -9   27.82    1.22 
  -4 -21  -9    0.10    0.38 
  -3 -21  -9   11.54    0.87 
  -2 -21  -9    0.37    0.40 
  -1 -21  -9    5.16    0.67 
   0 -21  -9   -0.60    0.30 
   1 -21  -9    0.22    0.37 
   2 -21  -9    0.59    0.50 
   3 -21  -9    2.34    0.74 
   4 -21  -9    0.16    0.52 
   5 -21  -9    9.44    1.10 
   6 -21  -9    0.57    0.58 
   7 -21  -9    6.23    0.99 
   8 -21  -9   -0.22    0.49 
   9 -21  -9   10.19    1.17 
  10 -21  -9    3.88    0.88 
  11 -21  -9   11.50    1.30 
  12 -21  -9    0.62    0.57 
  13 -21  -9    3.31    0.81 
  14 -21  -9    0.62    0.63 
  15 -21  -9    0.76    0.71 
  16 -21  -9    1.76    0.80 
  17 -21  -9    0.46    0.65 
  18 -21  -9    0.96    0.75 
 -19 -20  -9    0.53    0.83 
 -18 -20  -9   13.83    1.63 
 -17 -20  -9   -0.21    0.69 
 -16 -20  -9   19.58    1.78 
 -15 -20  -9   -0.11    0.65 
 -14 -20  -9   15.34    1.54 
 -13 -20  -9    0.02    0.63 
 -12 -20  -9   -0.02    0.64 
 -11 -20  -9    1.78    0.85 
 -10 -20  -9    2.37    0.84 
  -9 -20  -9    0.03    0.58 
  -8 -20  -9    8.08    1.22 
  -7 -20  -9    1.30    0.72 
  -6 -20  -9   10.02    0.83 
  -5 -20  -9    0.27    0.38 
  -4 -20  -9    3.11    0.52 
  -3 -20  -9    0.29    0.37 
  -2 -20  -9    0.36    0.38 
  -1 -20  -9    0.89    0.42 
   0 -20  -9    0.76    0.42 
   1 -20  -9    0.37    0.38 
   2 -20  -9    1.23    0.60 
   3 -20  -9    0.84    0.59 
   4 -20  -9    9.47    1.06 
   5 -20  -9    0.39    0.50 
   6 -20  -9    9.54    1.14 
   7 -20  -9    0.29    0.51 
   8 -20  -9   -0.25    0.48 
   9 -20  -9    3.35    0.81 
  10 -20  -9   -0.15    0.52 
  11 -20  -9    0.03    0.52 
  12 -20  -9    2.09    0.75 
  13 -20  -9    0.04    0.46 
  14 -20  -9   18.77    1.56 
  15 -20  -9    0.20    0.55 
  16 -20  -9   29.41    2.00 
  17 -20  -9    0.08    0.60 
  18 -20  -9   22.88    1.82 
  19 -20  -9   -0.01    0.59 
 -20 -19  -9    0.06    0.66 
 -19 -19  -9    2.39    0.93 
 -18 -19  -9    1.21    0.83 
 -17 -19  -9    1.79    0.89 
 -16 -19  -9    2.58    0.89 
 -15 -19  -9    1.92    0.87 
 -14 -19  -9    3.68    0.96 
 -13 -19  -9    2.53    0.89 
 -12 -19  -9   -0.51    0.54 
 -11 -19  -9   11.54    1.36 
 -10 -19  -9    2.49    0.80 
  -9 -19  -9   31.16    1.98 
  -8 -19  -9   -0.46    0.52 
  -7 -19  -9   37.30    2.19 
  -6 -19  -9    0.07    0.35 
  -5 -19  -9   15.45    0.89 
  -4 -19  -9   -0.52    0.29 
  -3 -19  -9    4.51    0.61 
  -2 -19  -9    0.33    0.36 
  -1 -19  -9    1.43    0.43 
   0 -19  -9    0.42    0.38 
   1 -19  -9    2.81    0.52 
   2 -19  -9    0.30    0.50 
   3 -19  -9   28.71    1.73 
   4 -19  -9   -0.23    0.47 
   5 -19  -9   34.38    1.84 
   6 -19  -9    1.03    0.61 
   7 -19  -9   15.94    1.36 
   8 -19  -9    1.44    0.62 
   9 -19  -9   37.83    2.06 
  10 -19  -9    2.85    0.81 
  11 -19  -9   22.25    1.59 
  12 -19  -9    1.16    0.67 
  13 -19  -9    1.11    0.67 
  14 -19  -9    1.09    0.70 
  15 -19  -9    0.92    0.69 
  16 -19  -9    0.40    0.60 
  17 -19  -9   -0.03    0.60 
  18 -19  -9    0.01    0.41 
  19 -19  -9    4.62    0.63 
  20 -19  -9    0.00    0.41 
 -21 -18  -9    0.60    0.77 
 -20 -18  -9   22.40    1.98 
 -19 -18  -9   -0.61    0.59 
 -18 -18  -9   24.03    1.98 
 -17 -18  -9   -0.22    0.59 
 -16 -18  -9   27.18    1.99 
 -15 -18  -9   -0.28    0.59 
 -14 -18  -9    3.95    0.99 
 -13 -18  -9    0.36    0.62 
 -12 -18  -9    0.34    0.62 
 -11 -18  -9    0.05    0.62 
 -10 -18  -9    3.57    0.89 
  -9 -18  -9   -0.61    0.51 
  -8 -18  -9   20.59    1.62 
  -7 -18  -9    0.11    0.58 
  -6 -18  -9   16.10    0.89 
  -5 -18  -9   -0.14    0.31 
  -4 -18  -9   10.66    0.76 
  -3 -18  -9    3.64    0.54 
  -2 -18  -9    0.63    0.38 
  -1 -18  -9    2.41    0.48 
   0 -18  -9    2.00    0.47 
   1 -18  -9    3.08    0.53 
   2 -18  -9    0.01    0.32 
   3 -18  -9    0.78    0.53 
   4 -18  -9    0.41    0.50 
   5 -18  -9   -0.03    0.46 
   6 -18  -9    0.13    0.50 
   7 -18  -9    0.34    0.56 
   8 -18  -9    0.19    0.52 
   9 -18  -9    1.11    0.62 
  10 -18  -9    0.82    0.58 
  11 -18  -9    0.01    0.50 
  12 -18  -9    2.83    0.80 
  13 -18  -9   -0.39    0.48 
  14 -18  -9    5.11    1.01 
  15 -18  -9   -0.11    0.33 
  16 -18  -9   16.38    0.99 
  17 -18  -9    0.61    0.43 
  18 -18  -9   22.68    1.17 
  19 -18  -9    1.01    0.46 
  20 -18  -9   14.49    0.99 
  21 -18  -9    0.64    0.45 
 -22 -17  -9   -0.32    0.70 
 -21 -17  -9    0.32    0.77 
 -20 -17  -9   -0.21    0.63 
 -19 -17  -9    0.34    0.67 
 -18 -17  -9    0.76    0.77 
 -17 -17  -9    0.28    0.69 
 -16 -17  -9   -0.45    0.55 
 -15 -17  -9    0.47    0.66 
 -14 -17  -9    1.66    0.76 
 -13 -17  -9    1.31    0.75 
 -12 -17  -9   -0.45    0.51 
 -11 -17  -9    5.25    1.00 
 -10 -17  -9    2.86    0.82 
  -9 -17  -9   20.36    1.61 
  -8 -17  -9    0.27    0.57 
  -7 -17  -9   17.83    1.42 
  -6 -17  -9    3.97    0.53 
  -5 -17  -9    9.43    0.71 
  -4 -17  -9    0.11    0.33 
  -3 -17  -9    5.12    0.58 
  -2 -17  -9   -0.08    0.32 
  -1 -17  -9   -0.13    0.32 
   0 -17  -9    2.00    0.47 
   1 -17  -9   15.30    0.87 
   2 -17  -9    2.61    0.50 
   3 -17  -9   45.86    2.12 
   4 -17  -9    0.73    0.52 
   5 -17  -9   66.31    2.73 
   6 -17  -9    0.21    0.49 
   7 -17  -9   72.27    2.92 
   8 -17  -9    5.21    0.88 
   9 -17  -9   64.81    2.90 
  10 -17  -9   -0.49    0.45 
  11 -17  -9   36.55    2.03 
  12 -17  -9    1.31    0.41 
  13 -17  -9    9.09    0.73 
  14 -17  -9    0.05    0.33 
  15 -17  -9    5.15    0.63 
  16 -17  -9   -0.13    0.34 
  17 -17  -9    1.09    0.43 
  18 -17  -9    0.26    0.39 
  19 -17  -9    1.70    0.51 
  20 -17  -9    0.19    0.40 
  21 -17  -9   -0.60    0.35 
  22 -17  -9    1.02    0.49 
 -22 -16  -9   18.27    1.82 
 -21 -16  -9    1.27    0.87 
 -20 -16  -9   29.33    2.20 
 -19 -16  -9    0.34    0.71 
 -18 -16  -9   17.44    1.68 
 -17 -16  -9    0.28    0.63 
 -16 -16  -9   20.35    1.75 
 -15 -16  -9    1.18    0.68 
 -14 -16  -9    5.61    1.08 
 -13 -16  -9   -0.34    0.54 
 -12 -16  -9   -0.16    0.54 
 -11 -16  -9    2.33    0.78 
 -10 -16  -9   -0.29    0.50 
  -9 -16  -9    2.05    0.73 
  -8 -16  -9    9.58    1.18 
  -7 -16  -9    0.42    0.57 
  -6 -16  -9   25.77    1.07 
  -5 -16  -9    1.00    0.38 
  -4 -16  -9   34.05    1.22 
  -3 -16  -9    3.66    0.52 
  -2 -16  -9    8.13    0.66 
  -1 -16  -9    0.95    0.39 
   0 -16  -9   13.04    0.78 
   1 -16  -9    0.79    0.37 
   2 -16  -9   16.77    0.91 
   3 -16  -9    2.89    0.68 
   4 -16  -9    4.43    0.78 
   5 -16  -9   -0.28    0.45 
   6 -16  -9    0.76    0.52 
   7 -16  -9   -0.32    0.43 
   8 -16  -9    0.49    0.50 
   9 -16  -9    0.17    0.30 
  10 -16  -9    0.47    0.34 
  11 -16  -9    2.50    0.45 
  12 -16  -9    0.33    0.34 
  13 -16  -9    0.31    0.34 
  14 -16  -9    0.39    0.36 
  15 -16  -9    0.09    0.36 
  16 -16  -9   19.01    1.04 
  17 -16  -9    0.23    0.38 
  18 -16  -9   27.06    1.28 
  19 -16  -9    1.18    0.48 
  20 -16  -9   20.73    1.17 
  21 -16  -9   -0.23    0.35 
  22 -16  -9   22.98    1.25 
 -23 -15  -9    0.11    0.65 
 -22 -15  -9    0.36    0.74 
 -21 -15  -9    0.41    0.73 
 -20 -15  -9   -0.31    0.61 
 -19 -15  -9   -0.03    0.68 
 -18 -15  -9    0.22    0.67 
 -17 -15  -9    4.71    1.00 
 -16 -15  -9   -0.47    0.55 
 -15 -15  -9    1.06    0.68 
 -14 -15  -9    1.22    0.70 
 -13 -15  -9    5.84    1.03 
 -12 -15  -9    4.78    0.96 
 -11 -15  -9    2.11    0.71 
 -10 -15  -9    0.89    0.63 
  -9 -15  -9    5.57    1.00 
  -8 -15  -9    9.66    1.16 
  -7 -15  -9    0.99    0.62 
  -6 -15  -9    0.06    0.28 
  -5 -15  -9    0.33    0.31 
  -4 -15  -9    1.46    0.39 
  -3 -15  -9    7.37    0.62 
  -2 -15  -9    0.95    0.37 
  -1 -15  -9    0.72    0.34 
   0 -15  -9   -0.46    0.27 
   1 -15  -9    5.04    0.56 
   2 -15  -9    0.29    0.33 
   3 -15  -9   20.78    1.36 
   4 -15  -9   -0.29    0.39 
   5 -15  -9   73.29    2.87 
   6 -15  -9    1.39    0.59 
   7 -15  -9   88.57    2.23 
   8 -15  -9    0.63    0.32 
   9 -15  -9   54.50    1.61 
  10 -15  -9    1.84    0.41 
  11 -15  -9   37.61    1.34 
  12 -15  -9    0.01    0.30 
  13 -15  -9   21.82    1.03 
  14 -15  -9    0.06    0.33 
  15 -15  -9    1.51    0.44 
  16 -15  -9    0.08    0.35 
  17 -15  -9    0.03    0.34 
  18 -15  -9   -0.36    0.33 
  19 -15  -9    0.96    0.45 
  20 -15  -9    0.06    0.38 
  21 -15  -9    3.05    0.59 
  22 -15  -9    1.16    0.69 
  23 -15  -9    0.12    0.53 
 -24 -14  -9    2.75    1.01 
 -23 -14  -9   -0.52    0.65 
 -22 -14  -9    4.10    1.04 
 -21 -14  -9    0.54    0.68 
 -20 -14  -9   17.34    1.64 
 -19 -14  -9    0.14    0.66 
 -18 -14  -9    7.21    1.18 
 -17 -14  -9    0.71    0.69 
 -16 -14  -9    0.96    0.70 
 -15 -14  -9   -0.22    0.53 
 -14 -14  -9    1.37    0.69 
 -13 -14  -9    0.56    0.64 
 -12 -14  -9    0.64    0.57 
 -11 -14  -9    0.15    0.56 
 -10 -14  -9    7.19    1.00 
  -9 -14  -9   -0.21    0.45 
  -8 -14  -9   12.88    1.25 
  -7 -14  -9    4.09    0.82 
  -6 -14  -9   56.85    1.60 
  -5 -14  -9   -0.04    0.28 
  -4 -14  -9  111.48    2.64 
  -3 -14  -9    4.80    0.54 
  -2 -14  -9   48.64    1.47 
  -1 -14  -9    8.51    0.65 
   0 -14  -9   52.77    1.60 
   1 -14  -9    0.14    0.32 
   2 -14  -9   72.84    2.02 
   3 -14  -9    6.44    0.79 
   4 -14  -9    7.85    0.90 
   5 -14  -9   -0.02    0.23 
   6 -14  -9    1.04    0.32 
   7 -14  -9   -0.14    0.24 
   8 -14  -9    1.07    0.35 
   9 -14  -9    1.83    0.40 
  10 -14  -9    9.19    0.68 
  11 -14  -9    1.52    0.40 
  12 -14  -9    5.75    0.59 
  13 -14  -9    3.15    0.51 
  14 -14  -9    2.54    0.48 
  15 -14  -9    1.16    0.42 
  16 -14  -9    9.41    0.77 
  17 -14  -9    1.44    0.47 
  18 -14  -9    5.65    0.69 
  19 -14  -9    3.63    0.58 
  20 -14  -9   12.52    0.91 
  21 -14  -9   -0.21    0.53 
  22 -14  -9    9.26    1.22 
  23 -14  -9    0.61    0.62 
  24 -14  -9    3.55    0.89 
 -24 -13  -9    0.89    0.74 
 -23 -13  -9   -0.10    0.60 
 -22 -13  -9   -0.16    0.62 
 -21 -13  -9    2.13    0.89 
 -20 -13  -9    0.22    0.66 
 -19 -13  -9    0.52    0.68 
 -18 -13  -9   -0.25    0.56 
 -17 -13  -9    9.63    1.28 
 -16 -13  -9    0.10    0.60 
 -15 -13  -9   20.66    1.66 
 -14 -13  -9    3.27    0.80 
 -13 -13  -9   15.86    1.37 
 -12 -13  -9    1.98    0.75 
 -11 -13  -9    8.27    1.07 
 -10 -13  -9    1.52    0.68 
  -9 -13  -9    1.01    0.62 
  -8 -13  -9    0.22    0.55 
  -7 -13  -9    0.01    0.48 
  -6 -13  -9    1.66    0.35 
  -5 -13  -9    0.36    0.28 
  -4 -13  -9    3.47    0.45 
  -3 -13  -9    0.30    0.29 
  -2 -13  -9   -0.30    0.26 
  -1 -13  -9    0.08    0.29 
   0 -13  -9    3.62    0.48 
   1 -13  -9    1.38    0.37 
   2 -13  -9   -0.01    0.28 
   3 -13  -9   38.49    1.16 
   4 -13  -9   -0.02    0.23 
   5 -13  -9   30.71    1.05 
   6 -13  -9   -0.03    0.24 
   7 -13  -9   33.40    1.12 
   8 -13  -9   -0.09    0.26 
   9 -13  -9   43.46    1.41 
  10 -13  -9    0.32    0.31 
  11 -13  -9   19.79    0.92 
  12 -13  -9   -0.05    0.30 
  13 -13  -9   13.36    0.81 
  14 -13  -9    0.37    0.35 
  15 -13  -9    7.12    0.69 
  16 -13  -9    0.39    0.36 
  17 -13  -9    0.39    0.38 
  18 -13  -9    0.26    0.36 
  19 -13  -9    2.09    0.52 
  20 -13  -9    0.43    0.57 
  21 -13  -9    3.11    0.88 
  22 -13  -9   -0.64    0.46 
  23 -13  -9    2.37    0.77 
  24 -13  -9    2.61    0.85 
 -25 -12  -9    0.07    0.70 
 -24 -12  -9    0.27    0.66 
 -23 -12  -9    1.28    0.76 
 -22 -12  -9    0.51    0.72 
 -21 -12  -9   -0.29    0.62 
 -20 -12  -9   -0.04    0.60 
 -19 -12  -9    1.29    0.73 
 -18 -12  -9    3.33    0.88 
 -17 -12  -9    1.82    0.53 
 -16 -12  -9    0.61    0.41 
 -15 -12  -9   -0.28    0.53 
 -14 -12  -9    6.19    1.07 
 -13 -12  -9   -0.25    0.46 
 -12 -12  -9    0.98    0.59 
 -11 -12  -9    2.42    0.69 
 -10 -12  -9   14.09    1.26 
  -9 -12  -9    1.08    0.56 
  -8 -12  -9   39.10    1.98 
  -7 -12  -9    1.60    0.63 
  -6 -12  -9   67.36    1.75 
  -5 -12  -9    3.64    0.45 
  -4 -12  -9  143.37    3.14 
  -3 -12  -9    0.54    0.31 
  -2 -12  -9  102.41    3.55 
  -1 -12  -9    0.86    0.32 
   0 -12  -9   48.65    1.45 
   1 -12  -9    0.45    0.21 
   2 -12  -9   20.31    0.67 
   3 -12  -9    2.26    0.35 
   4 -12  -9   10.93    0.60 
   5 -12  -9    0.16    0.24 
   6 -12  -9    1.37    0.34 
   7 -12  -9    0.42    0.29 
   8 -12  -9    0.98    0.34 
   9 -12  -9   10.37    0.67 
  10 -12  -9    3.03    0.47 
  11 -12  -9    0.09    0.28 
  12 -12  -9    0.68    0.35 
  13 -12  -9    4.21    0.53 
  14 -12  -9    0.13    0.30 
  15 -12  -9    5.57    0.62 
  16 -12  -9    0.01    0.31 
  17 -12  -9    0.17    0.35 
  18 -12  -9    0.05    0.35 
  19 -12  -9    1.52    0.68 
  20 -12  -9    0.33    0.53 
  21 -12  -9    0.90    0.63 
  22 -12  -9    2.97    0.82 
  23 -12  -9    0.29    0.59 
  24 -12  -9    1.08    0.68 
  25 -12  -9    0.18    0.58 
 -25 -11  -9    0.74    0.82 
 -24 -11  -9    0.34    0.47 
 -23 -11  -9    1.37    0.52 
 -22 -11  -9    0.10    0.44 
 -21 -11  -9    9.74    0.92 
 -20 -11  -9    0.76    0.48 
 -19 -11  -9   19.10    1.08 
 -18 -11  -9    0.21    0.39 
 -17 -11  -9   40.62    1.54 
 -16 -11  -9    2.46    0.51 
 -15 -11  -9   38.22    1.45 
 -14 -11  -9    0.75    0.41 
 -13 -11  -9   18.48    0.97 
 -12 -11  -9    0.36    0.34 
 -11 -11  -9    3.18    0.53 
 -10 -11  -9   20.81    0.98 
  -9 -11  -9   -0.41    0.29 
  -8 -11  -9    0.21    0.48 
  -7 -11  -9   -0.04    0.44 
  -6 -11  -9    5.03    0.46 
  -5 -11  -9    1.58    0.33 
  -4 -11  -9    1.73    0.35 
  -3 -11  -9    0.83    0.31 
  -2 -11  -9    3.36    0.44 
  -1 -11  -9    5.51    0.49 
   0 -11  -9    0.61    0.31 
   1 -11  -9   17.06    0.60 
   2 -11  -9    0.10    0.20 
   3 -11  -9   32.96    1.03 
   4 -11  -9    9.07    0.56 
   5 -11  -9   16.44    0.74 
   6 -11  -9    0.78    0.29 
   7 -11  -9   36.57    1.18 
   8 -11  -9    2.71    0.41 
   9 -11  -9   29.54    1.07 
  10 -11  -9    7.41    0.59 
  11 -11  -9    3.88    0.52 
  12 -11  -9    1.65    0.41 
  13 -11  -9    8.89    0.69 
  14 -11  -9    0.88    0.37 
  15 -11  -9    1.83    0.45 
  16 -11  -9    3.01    0.49 
  17 -11  -9    6.00    0.66 
  18 -11  -9    0.17    0.50 
  19 -11  -9   10.18    1.14 
  20 -11  -9    0.87    0.64 
  21 -11  -9   21.12    1.59 
  22 -11  -9    0.62    0.62 
  23 -11  -9   25.29    1.80 
  24 -11  -9    0.25    0.61 
  25 -11  -9   18.11    1.64 
 -26 -10  -9    3.33    0.66 
 -25 -10  -9    0.49    0.45 
 -24 -10  -9    1.07    0.51 
 -23 -10  -9    0.65    0.47 
 -22 -10  -9    0.07    0.44 
 -21 -10  -9    2.35    0.58 
 -20 -10  -9   -0.30    0.37 
 -19 -10  -9    1.76    0.51 
 -18 -10  -9    0.80    0.45 
 -17 -10  -9    0.68    0.43 
 -16 -10  -9    0.64    0.41 
 -15 -10  -9    1.55    0.45 
 -14 -10  -9    9.99    0.77 
 -13 -10  -9    0.25    0.34 
 -12 -10  -9    2.87    0.49 
 -11 -10  -9    6.57    0.65 
 -10 -10  -9   15.41    0.85 
  -9 -10  -9    2.01    0.42 
  -8 -10  -9   56.62    1.64 
  -7 -10  -9    1.99    0.40 
  -6 -10  -9   97.15    1.86 
  -5 -10  -9   -0.14    0.22 
  -4 -10  -9  130.51    2.85 
  -3 -10  -9    1.38    0.32 
  -2 -10  -9  107.10    2.44 
  -1 -10  -9    4.20    0.46 
   0 -10  -9    9.63    0.60 
   1 -10  -9    1.39    0.25 
   2 -10  -9    0.23    0.19 
   3 -10  -9    6.25    0.48 
   4 -10  -9   -0.21    0.21 
   5 -10  -9    0.03    0.24 
   6 -10  -9   13.72    0.68 
   7 -10  -9    0.72    0.32 
   8 -10  -9   22.64    0.91 
   9 -10  -9    0.80    0.32 
  10 -10  -9   14.56    0.76 
  11 -10  -9   19.05    0.89 
  12 -10  -9   13.32    0.78 
  13 -10  -9    1.68    0.41 
  14 -10  -9    6.86    0.63 
  15 -10  -9    0.80    0.36 
  16 -10  -9   -0.23    0.30 
  17 -10  -9    2.13    0.64 
  18 -10  -9    3.01    0.75 
  19 -10  -9    1.24    0.65 
  20 -10  -9    1.30    0.66 
  21 -10  -9    0.50    0.58 
  22 -10  -9    0.29    0.57 
  23 -10  -9    0.50    0.60 
  24 -10  -9   -0.52    0.43 
  25 -10  -9    0.64    0.67 
  26 -10  -9    1.00    0.70 
 -26  -9  -9    1.20    0.54 
 -25  -9  -9    0.89    0.51 
 -24  -9  -9    0.25    0.44 
 -23  -9  -9    6.52    0.78 
 -22  -9  -9   -0.36    0.40 
 -21  -9  -9   10.30    0.88 
 -20  -9  -9    3.44    0.62 
 -19  -9  -9   37.29    1.48 
 -18  -9  -9    0.68    0.43 
 -17  -9  -9   72.71    2.13 
 -16  -9  -9    0.34    0.36
[truncated: 2,368,050 more chars]
